# Supplementary material for: eEF1G Orchestrates Translation to Ensure Meiotic Progression in Transcriptionally Quiescent Spermatocytes
Source: Adv Sci (Weinh). 2026 Jul 1:e76264. Online ahead of print. doi: 10.1002/advs.76264 (PMC13336642; doi:10.1002/advs.76264)
Supplement: Supplementary file 2 — Supporting File 2: advs76264‐sup‐0002‐Table S1‐S5.zip. [file ADVS-9999-e76264-s002.zip]

Archive with 5 entries (5 files):
- advs76264-sup-0003-TableS2.xlsx
- advs76264-sup-0004-TableS3.xlsx
- advs76264-sup-0005-TableS4.xlsx
- advs76264-sup-0006-TableS5.xlsx
- advs76264-sup-0002-TableS1.xlsx
