# Supplementary material for: eEF1G Orchestrates Translation to Ensure Meiotic Progression in Transcriptionally Quiescent Spermatocytes
Source: Adv Sci (Weinh). 2026 Jul 1:e76264. Online ahead of print. doi: 10.1002/advs.76264 (PMC13336642; doi:10.1002/advs.76264)
Supplement: Supplementary file 2 — Supporting File 2: advs76264‐sup‐0002‐Table S1‐S5.zip. [file ADVS-9999-e76264-s002.zip › advs76264-sup-0003-TableS2.xlsx]

## Sheet: all
gene_id	eg_cKO1	eg_cKO2	eg_cKO3	con1	con2	con3	group2	group1	log2FoldChange	pvalue	padj	gene_name	gene_chr	gene_start	gene_end	gene_strand	gene_length	gene_biotype	gene_description	tf_family
ENSMUSG00000021098	5289.29	4964.39	6115.8	1375.1	1366.97	1450.03	5456.49	1397.37	1.96395	7.73681e-49	9.44742e-45	4930447C04Rik	12	72881109	72940774	-	5981	protein_coding	RIKEN cDNA 4930447C04 gene [Source:MGI Symbol;Acc:MGI:1923051]	-
ENSMUSG00000031770	336.685	377.562	327.477	46.1586	29.6362	39.5752	347.242	38.4567	3.19182	1.31406e-32	8.02298e-29	Herpud1	8	94386438	94395377	+	2333	protein_coding	homocysteine-inducible, endoplasmic reticulum stress-inducible, ubiquitin-like domain member 1 [Source:MGI Symbol;Acc:MGI:1927406]	-
ENSMUSG00000043410	1824.77	1601.86	1845.58	509.891	567.533	543.763	1757.4	540.396	1.69844	4.39828e-31	1.79025e-27	Hfm1	5	106840192	106926321	-	6687	protein_coding	HFM1, ATP-dependent DNA helicase homolog [Source:MGI Symbol;Acc:MGI:3036246]	-
ENSMUSG00000032387	773.342	754.014	876.164	138.476	191.154	202.625	801.173	177.418	2.16612	2.91199e-28	8.88957e-25	Rbpms2	9	65629648	65660528	+	2506	protein_coding	RNA binding protein with multiple splicing 2 [Source:MGI Symbol;Acc:MGI:1919223]	-
ENSMUSG00000054727	2136.17	2210.4	1793.53	627.972	571.979	706.812	2046.7	635.588	1.6896	1.01044e-27	2.4677e-24	1700013H16Rik	X	53742901	53757831	-	1224	protein_coding	RIKEN cDNA 1700013H16 gene [Source:MGI Symbol;Acc:MGI:1922764]	-
ENSMUSG00000022837	1408.79	1156.01	1301.23	400.399	395.643	429.786	1288.68	408.61	1.65526	7.11764e-26	1.44856e-22	Iqcb1	16	36828385	36872721	+	5388	protein_coding	IQ calmodulin-binding motif containing 1 [Source:MGI Symbol;Acc:MGI:2443764]	-
ENSMUSG00000021187	611.319	585.777	615.917	124.521	157.813	161.467	604.338	147.933	2.0241	4.7523e-25	8.29005e-22	Tc2n	12	101645443	101718523	-	6096	protein_coding	tandem C2 domains, nuclear [Source:MGI Symbol;Acc:MGI:1921663]	-
ENSMUSG00000022429	1887.97	1405.31	2290.17	509.891	496.407	511.311	1861.15	505.87	1.87526	6.43893e-25	9.82822e-22	Dmc1	15	79561497	79605109	-	2435	protein_coding	DNA meiotic recombinase 1 [Source:MGI Symbol;Acc:MGI:105393]	-
ENSMUSG00000010592	20050.6	17872.6	20934.7	7549.61	8204.78	8666.17	19619.3	8140.19	1.26877	4.58051e-24	6.21473e-21	Dazl	17	50279395	50293636	-	3820	protein_coding	deleted in azoospermia-like [Source:MGI Symbol;Acc:MGI:1342328]	-
ENSMUSG00000030759	1362.83	1196.54	1155.93	443.337	445.284	459.863	1238.43	449.495	1.46298	1.56524e-21	1.91132e-18	Far1	7	113513834	113571511	+	8055	protein_coding	fatty acyl CoA reductase 1 [Source:MGI Symbol;Acc:MGI:1914670]	-
ENSMUSG00000028109	4025.29	4436.91	2906.09	954.302	1365.49	1128.68	3789.43	1149.49	1.72181	1.93784e-21	2.15117e-18	Hormad1	3	95559677	95587671	+	1729	protein_coding	HORMA domain containing 1 [Source:MGI Symbol;Acc:MGI:1915231]	-
ENSMUSG00000062170	1236.43	1470.83	1218.82	436.896	508.261	433.744	1308.69	459.634	1.51141	7.38575e-21	7.51562e-18	Fmr1nb	X	68761839	68804567	+	937	protein_coding	Fmr1 neighbor [Source:MGI Symbol;Acc:MGI:2672032]	-
ENSMUSG00000022432	4795.18	3617.93	5482.53	1403.01	1770.02	1508.6	4631.88	1560.54	1.56739	1.10067e-20	1.03387e-17	Smc1b	15	85064689	85131964	-	4047	protein_coding	structural maintenance of chromosomes 1B [Source:MGI Symbol;Acc:MGI:2154049]	-
ENSMUSG00000024072	1155.99	893.934	908.695	259.776	259.317	349.844	986.207	289.646	1.76658	2.78497e-20	2.42909e-17	Yipf4	17	74489493	74500277	+	2133	protein_coding	Yip1 domain family, member 4 [Source:MGI Symbol;Acc:MGI:1915114]	-
ENSMUSG00000026864	5789.15	5879.98	7685.95	2706.18	2571.68	2228.87	6451.69	2502.25	1.36558	1.4709e-19	1.19741e-16	Hspa5	2	34771970	34777547	+	4229	protein_coding	heat shock protein 5 [Source:MGI Symbol;Acc:MGI:95835]	-
ENSMUSG00000079584	1473.14	1671.27	1292.56	471.247	569.756	560.384	1478.99	533.796	1.47212	1.9142e-19	1.4609e-16	Gm364	X	57409154	57488767	+	2156	protein_coding	predicted gene 364 [Source:MGI Symbol;Acc:MGI:2685210]	-
ENSMUSG00000000838	2161.45	1982.2	2134.02	854.471	896.495	960.885	2092.56	903.95	1.20947	8.97779e-19	6.44869e-16	Fmr1	X	68678541	68717963	+	8966	protein_coding	fragile X mental retardation 1 [Source:MGI Symbol;Acc:MGI:95564]	-
ENSMUSG00000074656	5134.16	5333.62	6998.47	2562.34	2058.23	2103.02	5822.08	2241.2	1.37661	1.95603e-18	1.32695e-15	Eif2s2	2	154871410	154892935	-	6755	protein_coding	eukaryotic translation initiation factor 2, subunit 2 (beta) [Source:MGI Symbol;Acc:MGI:1914454]	-
ENSMUSG00000001627	882.506	543.578	752.547	212.544	199.304	189.961	726.211	200.603	1.85316	2.31906e-18	1.49042e-15	Ifrd1	12	40201567	40248504	-	5858	protein_coding	interferon-related developmental regulator 1 [Source:MGI Symbol;Acc:MGI:1316717]	-
ENSMUSG00000022136	1200.81	1159.89	1515.94	462.659	437.134	299.188	1292.21	399.661	1.6914	3.44189e-18	2.10145e-15	Dnajc3	14	118937976	118981697	+	5141	protein_coding	DnaJ heat shock protein family (Hsp40) member C3 [Source:MGI Symbol;Acc:MGI:107373]	-
ENSMUSG00000020267	1375.47	1511.91	1476.9	606.502	474.92	615.789	1454.76	565.737	1.36403	1.34701e-17	7.83253e-15	Hint1	11	54866383	54870501	+	872	protein_coding	histidine triad nucleotide binding protein 1 [Source:MGI Symbol;Acc:MGI:1321133]	-
ENSMUSG00000028832	289.572	232.09	290.609	787.917	763.132	759.843	270.757	770.297	-1.51998	1.73047e-17	9.60492e-15	Stmn1	4	134468320	134473843	+	1922	protein_coding	stathmin 1 [Source:MGI Symbol;Acc:MGI:96739]	-
ENSMUSG00000001525	75.8404	56.0791	21.6872	309.155	354.153	334.806	51.2022	332.705	-2.63946	1.92619e-17	1.02264e-14	Tubb5	17	35833921	35838306	-	3327	protein_coding	tubulin, beta 5 class I [Source:MGI Symbol;Acc:MGI:107812]	-
ENSMUSG00000009596	2584.32	2333.11	2428.97	902.776	1157.29	1092.27	2448.8	1050.78	1.21904	7.42279e-17	3.77665e-14	Taf7l	X	134460118	134476490	-	2245	protein_coding	TATA-box binding protein associated factor 7 like [Source:MGI Symbol;Acc:MGI:1921719]	-
ENSMUSG00000024878	576.847	470.287	483.625	167.459	138.549	166.216	510.253	157.408	1.69904	1.12879e-16	5.51345e-14	Cbwd1	19	24919916	24961616	-	1944	protein_coding	COBW domain containing 1 [Source:MGI Symbol;Acc:MGI:2385089]	-
ENSMUSG00000045690	511.348	652.405	509.65	1420.18	1330.67	1461.91	557.801	1404.25	-1.32353	2.24337e-16	1.05361e-13	Wdr89	12	75630596	75669537	-	3192	protein_coding	WD repeat domain 89 [Source:MGI Symbol;Acc:MGI:1919588]	-
ENSMUSG00000020059	3826.49	3945.52	4541.31	1739	2051.57	1882.99	4104.44	1891.18	1.11625	3.06393e-16	1.38569e-13	Sycp3	10	88459569	88473236	+	1264	protein_coding	synaptonemal complex protein 3 [Source:MGI Symbol;Acc:MGI:109542]	-
ENSMUSG00000046994	1166.33	865.617	962.913	316.669	352.671	409.999	998.288	359.78	1.46963	8.86304e-16	3.86523e-13	Mars2	1	55237177	55248470	+	11294	protein_coding	methionine-tRNA synthetase 2 (mitochondrial) [Source:MGI Symbol;Acc:MGI:2444136]	-
ENSMUSG00000035898	2121.23	2036.06	2029.92	921.025	940.209	1046.37	2062.41	969.2	1.08914	1.15152e-15	4.8487e-13	Uba6	5	86109287	86172803	-	8159	protein_coding	ubiquitin-like modifier activating enzyme 6 [Source:MGI Symbol;Acc:MGI:1913894]	-
ENSMUSG00000042682	1176.68	1237.07	1181.95	504.524	459.361	561.176	1198.57	508.354	1.23835	1.21218e-15	4.93399e-13	Selenok	14	29968308	29975662	+	1891	protein_coding	selenoprotein K [Source:MGI Symbol;Acc:MGI:1931466]	-
ENSMUSG00000021930	814.71	779	787.246	169.606	283.767	290.482	793.652	247.951	1.67284	2.3909e-15	9.41782e-13	Spryd7	14	61531993	61556886	-	4002	protein_coding	SPRY domain containing 7 [Source:MGI Symbol;Acc:MGI:1913924]	-
ENSMUSG00000027787	950.303	1013.87	991.106	440.117	424.539	378.338	985.092	414.331	1.25082	2.57565e-15	9.82853e-13	Nmd3	3	69721985	69756373	+	10155	protein_coding	NMD3 ribosome export adaptor [Source:MGI Symbol;Acc:MGI:2140103]	-
ENSMUSG00000036712	583.741	536.916	587.724	191.075	220.049	155.135	569.46	188.753	1.59064	2.88973e-15	1.06929e-12	Cyld	8	88697028	88751945	+	12576	protein_coding	CYLD lysine 63 deubiquitinase [Source:MGI Symbol;Acc:MGI:1921506]	-
ENSMUSG00000038718	498.708	443.08	548.687	179.267	169.667	139.305	496.825	162.746	1.6069	8.77555e-15	3.15171e-12	Pbx3	2	34171457	34373142	-	6109	protein_coding	pre B cell leukemia homeobox 3 [Source:MGI Symbol;Acc:MGI:97496]	Homeobox
ENSMUSG00000029752	136.743	178.232	130.123	18.2487	10.3727	26.1196	148.366	18.247	3.03613	4.538e-14	1.58324e-11	Asns	6	7675169	7693254	-	2735	protein_coding	asparagine synthetase [Source:MGI Symbol;Acc:MGI:1350929]	-
ENSMUSG00000108414	442.402	413.653	581.218	140.623	165.963	158.301	479.091	154.962	1.61665	8.1044e-14	2.74897e-11	Snhg1	19	8723475	8726443	+	2969	processed_transcript	small nucleolar RNA host gene 1 [Source:MGI Symbol;Acc:MGI:3763743]	-
ENSMUSG00000020311	348.176	319.817	320.971	68.7012	97.7995	109.227	329.655	91.9094	1.83493	1.44073e-13	4.75481e-11	Erlec1	11	30930774	30954335	-	3260	protein_coding	endoplasmic reticulum lectin 1 [Source:MGI Symbol;Acc:MGI:1914003]	-
ENSMUSG00000031584	43.6657	87.1724	54.2181	241.528	360.821	303.937	61.6854	302.095	-2.25506	1.77295e-13	5.69724e-11	Gsr	8	33652523	33698163	+	2754	protein_coding	glutathione reductase [Source:MGI Symbol;Acc:MGI:95804]	-
ENSMUSG00000060445	4391.85	4087.11	5419.64	2082.5	2414.61	2021.5	4632.87	2172.87	1.09048	2.43931e-13	7.63755e-11	Sycp2	2	178345293	178407685	-	5967	protein_coding	synaptonemal complex protein 2 [Source:MGI Symbol;Acc:MGI:1933281]	-
ENSMUSG00000031715	2933.64	2997.18	3474.29	1296.73	1696.67	1397	3135.04	1463.47	1.097	2.6968e-13	8.23265e-11	Smarca5	8	80698507	80739497	-	7777	protein_coding	SWI/SNF related, matrix associated, actin dependent regulator of chromatin, subfamily a, member 5 [Source:MGI Symbol;Acc:MGI:1935129]	-
ENSMUSG00000034349	4484.92	4260.9	5987.84	2213.47	2403.5	2209.88	4911.22	2275.61	1.10794	4.33551e-13	1.29124e-10	Smc4	3	69004738	69034623	+	5210	protein_coding	structural maintenance of chromosomes 4 [Source:MGI Symbol;Acc:MGI:1917349]	-
ENSMUSG00000025203	9.19277	11.1048	6.50617	72.995	128.918	129.015	8.93457	110.309	-3.54901	5.18219e-13	1.47575e-10	Scd2	19	44293676	44306864	+	5453	protein_coding	stearoyl-Coenzyme A desaturase 2 [Source:MGI Symbol;Acc:MGI:98240]	-
ENSMUSG00000073676	467.682	633.527	540.012	1170.07	1267.69	1384.34	547.074	1274.03	-1.21537	5.19675e-13	1.47575e-10	Hspe1	1	55088132	55091307	+	1474	protein_coding	heat shock protein 1 (chaperonin 10) [Source:MGI Symbol;Acc:MGI:104680]	-
ENSMUSG00000032314	1705.26	1275.94	1212.32	380.003	529.747	622.121	1397.84	510.624	1.45149	6.03446e-13	1.6747e-10	Etfa	9	55454508	55512243	-	1835	protein_coding	electron transferring flavoprotein, alpha polypeptide [Source:MGI Symbol;Acc:MGI:106092]	-
ENSMUSG00000079259	4.59639	12.7705	13.0123	118.08	117.063	91.8143	10.1264	108.986	-3.42476	9.7271e-13	2.6395e-10	Trim71	9	114507133	114564369	-	9332	protein_coding	tripartite motif-containing 71 [Source:MGI Symbol;Acc:MGI:2685973]	-
ENSMUSG00000027782	653.836	573.006	500.975	209.324	208.194	246.157	575.939	221.225	1.38334	1.47384e-12	3.91241e-10	Kpna4	3	69067149	69127113	-	8940	protein_coding	karyopherin (importin) alpha 4 [Source:MGI Symbol;Acc:MGI:1100848]	-
ENSMUSG00000079010	72.3931	56.6343	119.28	261.923	344.521	508.936	82.7691	371.794	-2.21683	1.61148e-12	4.18676e-10	Gm11032	11	4620067	4621698	+	102	protein_coding	predicted gene 11032 [Source:MGI Symbol;Acc:MGI:3779255]	-
ENSMUSG00000025630	957.198	1018.31	680.979	366.048	328.962	362.508	885.495	352.506	1.33637	1.81242e-12	4.61071e-10	Hprt	X	52988137	53021659	+	1289	protein_coding	hypoxanthine guanine phosphoribosyl transferase [Source:MGI Symbol;Acc:MGI:96217]	-
ENSMUSG00000051592	719.335	503.601	704.835	254.409	192.635	241.408	642.59	229.484	1.48241	1.86813e-12	4.62773e-10	Ccnb3	X	6979652	7041619	-	4566	protein_coding	cyclin B3 [Source:MGI Symbol;Acc:MGI:2183443]	-
ENSMUSG00000000563	2382.08	2266.48	2355.23	963.963	1195.82	1256.91	2334.6	1138.9	1.03395	1.8949e-12	4.62773e-10	Atp5f1	3	105942698	105960099	-	4105	protein_coding	ATP synthase, H+ transporting, mitochondrial F0 complex, subunit B1 [Source:MGI Symbol;Acc:MGI:1100495]	-
ENSMUSG00000027379	1688.02	1585.76	1409.67	673.057	750.537	812.082	1561.15	745.225	1.06779	2.03321e-12	4.86814e-10	Bub1	2	127801122	127831865	-	4354	protein_coding	BUB1, mitotic checkpoint serine/threonine kinase [Source:MGI Symbol;Acc:MGI:1100510]	-
ENSMUSG00000031297	49.4112	77.7334	171.329	3.22037	6.66815	0	99.4912	3.29617	4.87776	2.24628e-12	5.27488e-10	Slc7a3	X	101079210	101086020	-	3784	protein_coding	solute carrier family 7 (cationic amino acid transporter, y+ system), member 3 [Source:MGI Symbol;Acc:MGI:1100521]	-
ENSMUSG00000022838	287.274	372.01	262.415	81.5826	62.236	102.895	307.233	82.238	1.91097	2.48804e-12	5.73235e-10	Eaf2	16	36792884	36875003	-	4370	protein_coding	ELL associated factor 2 [Source:MGI Symbol;Acc:MGI:2146616]	-
ENSMUSG00000026495	620.512	543.023	685.316	205.03	245.981	270.694	616.284	240.568	1.34879	4.78694e-12	1.08247e-09	Efcab2	1	178406085	178484513	+	4151	protein_coding	EF-hand calcium binding domain 2 [Source:MGI Symbol;Acc:MGI:1915476]	-
ENSMUSG00000030042	1137.61	976.665	1051.83	477.688	486.775	531.89	1055.37	498.784	1.07956	5.03035e-12	1.11683e-09	Pole4	6	82618992	82705365	-	2509	protein_coding	polymerase (DNA-directed), epsilon 4 (p12 subunit) [Source:MGI Symbol;Acc:MGI:1914229]	-
ENSMUSG00000022034	1468.55	1343.68	1494.25	553.903	708.305	733.723	1435.49	665.311	1.10606	5.33939e-12	1.16427e-09	Esco2	14	65819038	65833994	-	6648	protein_coding	establishment of sister chromatid cohesion N-acetyltransferase 2 [Source:MGI Symbol;Acc:MGI:1919238]	-
ENSMUSG00000035530	1560.47	1476.93	1318.58	761.08	706.824	602.334	1452	690.079	1.07619	6.70993e-12	1.43745e-09	Eif1	11	100319885	100322096	+	2098	protein_coding	eukaryotic translation initiation factor 1 [Source:MGI Symbol;Acc:MGI:105125]	-
ENSMUSG00000031812	51.7094	43.3086	56.3868	192.149	227.458	188.378	50.4683	202.661	-2.03294	7.12755e-12	1.50059e-09	Map1lc3b	8	121590361	121598760	+	7517	protein_coding	microtubule-associated protein 1 light chain 3 beta [Source:MGI Symbol;Acc:MGI:1914693]	-
ENSMUSG00000115483	5.74548	2.22095	0	72.995	63.7179	91.8143	2.65548	76.1757	-4.71621	8.13069e-12	1.68278e-09	Gm9732	14	43275036	43306011	+	2661	protein_coding	predicted gene 9732 [Source:MGI Symbol;Acc:MGI:3796514]	-
ENSMUSG00000030275	875.612	769.561	921.707	396.105	404.534	326.891	855.627	375.843	1.18383	9.25967e-12	1.8845e-09	Etnk1	6	143167221	143232307	+	14151	protein_coding	ethanolamine kinase 1 [Source:MGI Symbol;Acc:MGI:1922570]	-
ENSMUSG00000038056	750.36	696.269	583.387	279.098	303.771	301.563	676.672	294.811	1.20224	2.71901e-11	5.44292e-09	Kmt2c	5	25271798	25498783	-	20291	protein_coding	lysine (K)-specific methyltransferase 2C [Source:MGI Symbol;Acc:MGI:2444959]	-
ENSMUSG00000025037	527.435	516.372	869.658	258.703	190.413	174.131	637.822	207.749	1.61341	2.92204e-11	5.75501e-09	Maoa	X	16619698	16687818	+	4167	protein_coding	monoamine oxidase A [Source:MGI Symbol;Acc:MGI:96915]	-
ENSMUSG00000027855	13861.6	12119.2	18460.2	6771.36	7413.5	7401.34	14813.6	7195.4	1.04106	3.45835e-11	6.70316e-09	Sycp1	3	102818499	102936100	-	3556	protein_coding	synaptonemal complex protein 1 [Source:MGI Symbol;Acc:MGI:105931]	-
ENSMUSG00000078578	2800.35	2536.88	2175.23	1155.04	1275.84	1374.84	2504.15	1268.57	0.982203	3.99818e-11	7.6284e-09	Ube2d3	3	135438149	135468198	+	24499	protein_coding	ubiquitin-conjugating enzyme E2D 3 [Source:MGI Symbol;Acc:MGI:1913355]	-
ENSMUSG00000024122	780.237	889.492	765.559	339.212	405.275	376.755	811.763	373.748	1.12051	4.28156e-11	8.0434e-09	Pdpk1	17	24073680	24150924	-	10935	protein_coding	3-phosphoinositide dependent protein kinase 1 [Source:MGI Symbol;Acc:MGI:1338068]	-
ENSMUSG00000008333	1447.86	1326.46	1609.19	718.142	719.419	780.422	1461.17	739.328	0.979291	4.43389e-11	8.20337e-09	Snrpb2	2	143063039	143072853	+	2857	protein_coding	U2 small nuclear ribonucleoprotein B [Source:MGI Symbol;Acc:MGI:104805]	-
ENSMUSG00000030291	1205.4	1007.76	832.79	363.901	498.629	416.331	1015.32	426.287	1.25311	4.72112e-11	8.60441e-09	Med21	6	146642547	146650732	+	3523	protein_coding	mediator complex subunit 21 [Source:MGI Symbol;Acc:MGI:1347064]	-
ENSMUSG00000034555	1103.13	1059.95	1377.14	550.683	577.906	567.508	1180.07	565.366	1.05625	6.62146e-11	1.18904e-08	Tex16	X	112011007	112127326	+	4443	protein_coding	testis expressed gene 16 [Source:MGI Symbol;Acc:MGI:1890545]	-
ENSMUSG00000029223	54.0075	52.7477	99.7613	269.437	219.308	283.358	68.8388	257.368	-1.95783	7.32378e-11	1.2961e-08	Uchl1	5	66676091	66687234	+	1632	protein_coding	ubiquitin carboxy-terminal hydrolase L1 [Source:MGI Symbol;Acc:MGI:103149]	-
ENSMUSG00000028936	776.789	642.966	774.234	1445.94	1398.83	1438.16	731.33	1427.64	-0.970205	9.04942e-11	1.57679e-08	Rpl22	4	152325742	152334071	+	2911	protein_coding	ribosomal protein L22 [Source:MGI Symbol;Acc:MGI:99262]	-
ENSMUSG00000029580	483.77	689.051	427.238	1206.56	1207.68	1366.93	533.353	1260.39	-1.22833	9.16815e-11	1.57679e-08	Actb	5	142903115	142906754	-	2679	protein_coding	actin, beta [Source:MGI Symbol;Acc:MGI:87904]	-
ENSMUSG00000040928	622.81	591.329	819.777	290.907	291.176	285.733	677.972	289.272	1.22086	1.1603e-10	1.96783e-08	S100pbp	4	129148005	129189727	-	9448	protein_coding	S100P binding protein [Source:MGI Symbol;Acc:MGI:1921898]	-
ENSMUSG00000047945	286.125	378.673	346.996	658.028	832.778	917.352	337.264	802.719	-1.24962	1.30305e-10	2.17967e-08	Marcksl1	4	129513581	129515985	+	1605	protein_coding	MARCKS-like 1 [Source:MGI Symbol;Acc:MGI:97143]	-
ENSMUSG00000040681	607.872	644.077	717.847	1317.13	1234.35	1256.91	656.599	1269.46	-0.955311	1.3706e-10	2.26168e-08	Hmgn1	16	96120618	96127729	-	3221	protein_coding	high mobility group nucleosomal binding domain 1 [Source:MGI Symbol;Acc:MGI:96120]	-
ENSMUSG00000039047	295.318	365.347	323.14	135.255	113.359	93.3974	327.935	114.004	1.53248	1.98673e-10	3.23465e-08	Pigk	3	152714100	152980408	+	9495	protein_coding	phosphatidylinositol glycan anchor biosynthesis, class K [Source:MGI Symbol;Acc:MGI:1913863]	-
ENSMUSG00000022940	748.062	752.903	670.135	242.601	309.698	372.798	723.7	308.366	1.22985	3.11387e-10	5.00309e-08	Pigp	16	94358763	94371842	-	1987	protein_coding	phosphatidylinositol glycan anchor biosynthesis, class P [Source:MGI Symbol;Acc:MGI:1860433]	-
ENSMUSG00000026728	55.1566	39.9772	19.5185	159.945	185.226	195.501	38.2174	180.224	-2.18697	4.14512e-10	6.57351e-08	Vim	2	13573927	13582826	+	4743	protein_coding	vimentin [Source:MGI Symbol;Acc:MGI:98932]	-
ENSMUSG00000029823	1268.6	1326.46	1758.83	674.13	767.578	618.164	1451.3	686.624	1.07528	4.74613e-10	7.43013e-08	Luc7l2	6	38551334	38609470	+	12084	protein_coding	LUC7-like 2 (S. cerevisiae) [Source:MGI Symbol;Acc:MGI:2183260]	-
ENSMUSG00000009207	584.89	438.638	598.568	232.94	220.79	227.161	540.699	226.964	1.24592	4.95331e-10	7.65631e-08	Lnpk	2	74520291	74579435	-	9154	protein_coding	lunapark, ER junction formation factor [Source:MGI Symbol;Acc:MGI:1918115]	-
ENSMUSG00000028591	16.0874	9.43905	4.33745	145.99	76.3132	75.1928	9.95462	99.1653	-3.24432	5.44694e-10	8.31407e-08	Pramef12	4	144391674	144408464	-	2573	protein_coding	PRAME family member 12 [Source:MGI Symbol;Acc:MGI:1924882]	-
ENSMUSG00000026915	1403.05	1354.23	1726.3	779.329	717.937	800.21	1494.53	765.825	0.960934	6.08431e-10	9.17228e-08	Strbp	2	37483228	37703859	-	18616	protein_coding	spermatid perinuclear RNA binding protein [Source:MGI Symbol;Acc:MGI:104626]	-
ENSMUSG00000005198	792.877	866.172	1006.29	382.15	426.021	463.029	888.445	423.733	1.06293	6.49417e-10	9.67076e-08	Polr2a	11	69733997	69758637	-	7067	protein_coding	polymerase (RNA) II (DNA directed) polypeptide A [Source:MGI Symbol;Acc:MGI:98086]	-
ENSMUSG00000034723	395.289	484.168	438.082	117.007	124.472	208.957	439.18	150.145	1.54653	6.7413e-10	9.91784e-08	Tmx4	2	134594185	134644145	-	10907	protein_coding	thioredoxin-related transmembrane protein 4 [Source:MGI Symbol;Acc:MGI:106558]	-
ENSMUSG00000007656	1299.63	1767.88	956.407	485.202	585.315	594.419	1341.3	554.979	1.27767	6.93721e-10	1.00846e-07	Arpp19	9	75037614	75060313	+	4957	protein_coding	cAMP-regulated phosphoprotein 19 [Source:MGI Symbol;Acc:MGI:1891691]	-
ENSMUSG00000027547	26.4292	10.5495	0	110.566	130.399	114.768	12.3263	118.578	-3.16633	8.35317e-10	1.20001e-07	Sall4	2	168748332	168767943	-	5536	protein_coding	spalt like transcription factor 4 [Source:MGI Symbol;Acc:MGI:2139360]	zf-C2H2
ENSMUSG00000032518	381.5	543.578	412.057	930.686	906.868	1104.94	445.712	980.831	-1.12933	1.20016e-09	1.70409e-07	Rpsa	9	120127689	120132369	+	3170	protein_coding	ribosomal protein SA [Source:MGI Symbol;Acc:MGI:105381]	-
ENSMUSG00000035992	839.99	853.957	1062.67	335.992	480.848	428.995	918.874	415.278	1.13886	1.22368e-09	1.71751e-07	Fnip1	11	54438199	54518235	+	7119	protein_coding	folliculin interacting protein 1 [Source:MGI Symbol;Acc:MGI:2444668]	-
ENSMUSG00000045624	2278.66	2284.25	2736.93	1409.45	1344.74	1123.14	2433.28	1292.44	0.91135	1.31636e-09	1.82661e-07	Esf1	2	140119883	140170564	-	4471	protein_coding	ESF1 nucleolar pre-rRNA processing protein homolog [Source:MGI Symbol;Acc:MGI:1913830]	-
ENSMUSG00000061607	587.188	546.91	683.148	274.805	293.398	272.277	605.749	280.16	1.10564	1.34363e-09	1.84348e-07	Mdc1	17	35841515	35859670	+	7421	protein_coding	mediator of DNA damage checkpoint 1 [Source:MGI Symbol;Acc:MGI:3525201]	-
ENSMUSG00000051627	44.8148	64.4077	158.317	2.14691	11.1136	1.58301	89.1797	4.94783	4.10199	1.38803e-09	1.88325e-07	Hist1h1e	13	23620629	23622558	-	1930	protein_coding	histone cluster 1, H1e [Source:MGI Symbol;Acc:MGI:1931527]	-
ENSMUSG00000023403	2148.81	1957.77	3064.41	1129.28	1200.27	1125.52	2390.33	1151.69	1.04965	1.48775e-09	1.98861e-07	Stk31	6	49395604	49469501	+	3237	protein_coding	serine threonine kinase 31 [Source:MGI Symbol;Acc:MGI:1924735]	-
ENSMUSG00000034673	111.462	120.487	184.341	521.699	328.221	375.964	138.764	408.628	-1.582	1.49826e-09	1.98861e-07	Pbx2	17	34591266	34597400	+	3640	protein_coding	pre B cell leukemia homeobox 2 [Source:MGI Symbol;Acc:MGI:1341793]	Homeobox
ENSMUSG00000051455	1424.88	1546.89	1019.3	435.823	634.215	653.781	1330.36	574.606	1.21324	1.63735e-09	2.14986e-07	Meioc	11	102663716	102682237	+	4616	protein_coding	meiosis specific with coiled-coil domain [Source:MGI Symbol;Acc:MGI:2686410]	-
ENSMUSG00000026385	152.83	196.554	88.9176	444.411	394.903	489.94	146.101	443.085	-1.56452	1.74652e-09	2.2688e-07	Dbi	1	120113280	120121078	-	1422	protein_coding	diazepam binding inhibitor [Source:MGI Symbol;Acc:MGI:94865]	-
ENSMUSG00000020024	905.488	901.707	999.781	451.925	526.784	462.238	935.659	480.315	0.958315	2.01295e-09	2.58738e-07	Cep83	10	94688654	94790853	+	7267	protein_coding	centrosomal protein 83 [Source:MGI Symbol;Acc:MGI:1924298]	-
ENSMUSG00000022338	1115.77	1205.42	928.213	522.773	548.27	583.338	1083.14	551.46	0.978141	2.06457e-09	2.62608e-07	Eny2	15	44428042	44438256	+	5763	protein_coding	ENY2 transcription and export complex 2 subunit [Source:MGI Symbol;Acc:MGI:1919286]	-
ENSMUSG00000000184	39.0693	19.4333	32.5308	206.103	134.845	115.559	30.3445	152.169	-2.36302	2.2201e-09	2.79481e-07	Ccnd2	6	127125162	127152193	-	9409	protein_coding	cyclin D2 [Source:MGI Symbol;Acc:MGI:88314]	-
ENSMUSG00000029840	667.625	669.062	535.675	286.613	299.326	300.771	624.121	295.57	1.08372	2.30743e-09	2.87511e-07	Mtpn	6	35508906	35539888	-	3960	protein_coding	myotrophin [Source:MGI Symbol;Acc:MGI:99445]	-
ENSMUSG00000079084	237.863	203.773	262.415	74.0684	88.9086	68.0693	234.684	77.0154	1.59702	2.38534e-09	2.94216e-07	Ccdc82	9	13246955	13292520	+	9835	protein_coding	coiled-coil domain containing 82 [Source:MGI Symbol;Acc:MGI:1913646]	-
ENSMUSG00000028180	1034.19	1157.12	1283.88	578.593	629.769	615.789	1158.4	608.05	0.926596	2.53863e-09	3.09992e-07	Zranb2	3	157534160	157548410	+	6759	protein_coding	zinc finger, RAN-binding domain containing 2 [Source:MGI Symbol;Acc:MGI:1858211]	-
ENSMUSG00000032328	1511.06	1116.58	1279.55	681.644	657.924	667.237	1302.4	668.935	0.960065	2.66512e-09	3.21647e-07	Tmem30a	9	79768943	79793507	-	5646	protein_coding	transmembrane protein 30A [Source:MGI Symbol;Acc:MGI:106402]	-
ENSMUSG00000021712	790.579	617.425	592.061	231.866	341.557	280.984	666.688	284.802	1.22524	2.68676e-09	3.21647e-07	Trim23	13	104178797	104203372	+	5747	protein_coding	tripartite motif-containing 23 [Source:MGI Symbol;Acc:MGI:1933161]	-
ENSMUSG00000047777	168.917	163.24	114.942	363.901	372.675	409.207	149.033	381.928	-1.33669	2.99795e-09	3.55417e-07	Phf13	4	151989633	151996258	-	3205	protein_coding	PHD finger protein 13 [Source:MGI Symbol;Acc:MGI:2446217]	-
ENSMUSG00000027018	1813.27	1850.05	2103.66	1079.9	1062.46	1124.73	1922.33	1089.03	0.817641	3.06775e-09	3.60196e-07	Hat1	2	71388958	71441622	+	2886	protein_coding	histone aminotransferase 1 [Source:MGI Symbol;Acc:MGI:96013]	-
ENSMUSG00000085035	47.113	28.3172	39.037	126.668	171.149	173.339	38.1557	157.052	-2.0698	3.15257e-09	3.66629e-07	Gm12031	11	20145567	20146344	-	627	lincRNA	predicted gene 12031 [Source:MGI Symbol;Acc:MGI:3651406]	-
ENSMUSG00000034690	27.5783	40.5324	47.7119	165.312	175.595	129.015	38.6075	156.641	-2.04028	3.30651e-09	3.80904e-07	Nlrp4c	7	6045161	6105150	+	4009	protein_coding	NLR family, pyrin domain containing 4C [Source:MGI Symbol;Acc:MGI:1890518]	-
ENSMUSG00000027957	145.935	326.48	164.823	44.0117	61.4951	43.5327	212.413	49.6798	2.10615	3.52584e-09	4.02374e-07	Slc35a3	3	116669470	116712831	-	10786	protein_coding	solute carrier family 35 (UDP-N-acetylglucosamine (UDP-GlcNAc) transporter), member 3 [Source:MGI Symbol;Acc:MGI:1917648]	-
ENSMUSG00000023307	394.14	460.293	286.271	121.3	159.295	145.637	380.235	142.077	1.42795	3.97116e-09	4.48999e-07	2025-03-05	19	37207543	37222139	+	2396	protein_coding	membrane-associated ring finger (C3HC4) 5 [Source:MGI Symbol;Acc:MGI:1915207]	-
ENSMUSG00000000346	1796.04	1570.21	1537.62	741.758	927.613	933.182	1634.63	867.518	0.913193	4.19953e-09	4.70428e-07	Dazap2	15	100615349	100620761	+	2900	protein_coding	DAZ associated protein 2 [Source:MGI Symbol;Acc:MGI:1344344]	-
ENSMUSG00000027199	111.462	33.8695	45.5432	205.03	403.052	295.231	63.625	301.104	-2.24772	4.23775e-09	4.70428e-07	Gatm	2	122594467	122611303	-	3001	protein_coding	glycine amidinotransferase (L-arginine:glycine amidinotransferase) [Source:MGI Symbol;Acc:MGI:1914342]	-
ENSMUSG00000026429	1031.89	977.22	982.432	560.344	511.966	383.879	997.18	485.396	1.04048	4.66814e-09	5.13537e-07	Ube2t	1	134962565	134974162	+	4836	protein_coding	ubiquitin-conjugating enzyme E2T [Source:MGI Symbol;Acc:MGI:1914446]	-
ENSMUSG00000029050	21.8328	20.5438	4.33745	121.3	115.581	90.2313	15.5714	109.038	-2.6884	5.03262e-09	5.48691e-07	Ski	4	155154075	155222592	-	5562	protein_coding	ski sarcoma viral oncogene homolog (avian) [Source:MGI Symbol;Acc:MGI:98310]	-
ENSMUSG00000022048	1.1491	0	0	46.1586	80.0178	48.2817	0.383032	58.1527	-7.19663	5.61178e-09	6.0642e-07	Dpysl2	14	66802864	66868688	-	4520	protein_coding	dihydropyrimidinase-like 2 [Source:MGI Symbol;Acc:MGI:1349763]	-
ENSMUSG00000048264	275.783	225.427	327.477	95.5376	102.245	99.7294	276.229	99.1706	1.46477	5.70055e-09	6.10609e-07	Dip2c	13	9276528	9668928	+	8235	protein_coding	disco interacting protein 2 homolog C [Source:MGI Symbol;Acc:MGI:1920179]	-
ENSMUSG00000109032	421.718	560.791	433.745	123.447	183.745	223.204	472.085	176.799	1.41642	6.05293e-09	6.41033e-07	Gm7972	9	75468616	75486681	+	3237	transcribed_unprocessed_pseudogene	predicted gene 7972 [Source:MGI Symbol;Acc:MGI:3647337]	-
ENSMUSG00000009376	1.1491	2.22095	8.67489	108.419	47.4179	42.7412	4.01498	66.1927	-4.35362	6.08957e-09	6.41033e-07	Met	6	17463800	17573980	+	7679	protein_coding	met proto-oncogene [Source:MGI Symbol;Acc:MGI:96969]	-
ENSMUSG00000054626	314.853	327.035	307.959	96.611	140.031	129.806	316.616	122.15	1.36982	6.58714e-09	6.87484e-07	Xlr	X	53777118	53797706	-	2333	protein_coding	X-linked lymphocyte-regulated [Source:MGI Symbol;Acc:MGI:98976]	-
ENSMUSG00000034620	418.271	313.71	540.012	137.402	155.59	179.671	423.998	157.555	1.414	6.95984e-09	7.20225e-07	Tmem5	10	122078114	122097371	-	5614	protein_coding	transmembrane protein 5 [Source:MGI Symbol;Acc:MGI:2384919]	-
ENSMUSG00000050645	9.19277	18.8781	8.67489	53.6728	141.513	116.351	12.2486	103.846	-2.99351	8.36773e-09	8.56402e-07	Defb19	2	152576086	152580312	-	394	protein_coding	defensin beta 19 [Source:MGI Symbol;Acc:MGI:2385955]	-
ENSMUSG00000027342	737.72	1014.98	1006.29	454.072	439.357	465.404	919.661	452.944	1.02121	8.41603e-09	8.56402e-07	Pcna	2	132249162	132253314	-	2400	protein_coding	proliferating cell nuclear antigen [Source:MGI Symbol;Acc:MGI:97503]	-
ENSMUSG00000020069	582.592	369.234	793.753	211.471	184.485	231.119	581.859	209.025	1.46677	8.55262e-09	8.63108e-07	Hnrnph3	10	63014664	63024217	-	3151	protein_coding	heterogeneous nuclear ribonucleoprotein H3 [Source:MGI Symbol;Acc:MGI:1926462]	-
ENSMUSG00000064351	1867.28	2017.18	1335.93	3226.81	4475.81	3151.76	1740.13	3618.13	-1.05257	9.14154e-09	9.14979e-07	mt-Co1	MT	5328	6872	+	1545	protein_coding	mitochondrially encoded cytochrome c oxidase I [Source:MGI Symbol;Acc:MGI:102504]	-
ENSMUSG00000024598	10.3419	19.4333	23.856	140.623	66.6815	127.432	17.8771	111.579	-2.6683	9.58436e-09	9.51501e-07	Fbn2	18	58008623	58209926	-	10480	protein_coding	fibrillin 2 [Source:MGI Symbol;Acc:MGI:95490]	-
ENSMUSG00000022201	737.72	773.447	646.279	281.245	358.598	387.836	719.149	342.56	1.071	9.68482e-09	9.5372e-07	Zfr	15	12117831	12185683	+	5911	protein_coding	zinc finger RNA binding protein [Source:MGI Symbol;Acc:MGI:1341890]	-
ENSMUSG00000060938	1262.86	1455.28	1238.34	2275.73	2281.99	2240.75	1318.83	2266.15	-0.777666	1.06575e-08	1.04111e-06	Rpl26	11	68901583	68906989	+	1444	protein_coding	ribosomal protein L26 [Source:MGI Symbol;Acc:MGI:106022]	-
ENSMUSG00000079435	564.206	565.233	487.963	1067.01	992.072	962.468	539.134	1007.18	-0.895309	1.08825e-08	1.05465e-06	Rpl36a	X	134585654	134588062	+	1655	protein_coding	ribosomal protein L36A [Source:MGI Symbol;Acc:MGI:1201789]	-
ENSMUSG00000083620	287.274	254.299	247.234	62.2604	117.063	77.5673	262.936	85.6303	1.61101	1.15149e-08	1.10716e-06	Gm15529	6	12857397	12858390	+	994	processed_pseudogene	predicted gene 15529 [Source:MGI Symbol;Acc:MGI:3782977]	-
ENSMUSG00000027285	287.274	307.602	271.09	57.9666	111.136	115.559	288.656	94.8873	1.59829	1.32101e-08	1.26022e-06	Haus2	2	120609383	120621560	+	3218	protein_coding	HAUS augmin-like complex, subunit 2 [Source:MGI Symbol;Acc:MGI:1913546]	-
ENSMUSG00000059208	974.434	1041.63	1034.48	562.491	567.533	580.963	1016.85	570.329	0.834001	1.9695e-08	1.86431e-06	Hnrnpm	17	33646233	33686860	-	4701	protein_coding	heterogeneous nuclear ribonucleoprotein M [Source:MGI Symbol;Acc:MGI:1926465]	-
ENSMUSG00000030265	588.338	672.949	611.58	320.963	327.48	307.895	624.289	318.779	0.972174	2.00855e-08	1.88664e-06	Kras	6	145216699	145250239	-	5347	protein_coding	Kirsten rat sarcoma viral oncogene homolog [Source:MGI Symbol;Acc:MGI:96680]	-
ENSMUSG00000036564	71.244	46.64	49.8806	207.177	165.222	183.629	55.9216	185.343	-1.73	2.0836e-08	1.93517e-06	Ndrg4	8	95676980	95715119	+	4893	protein_coding	N-myc downstream regulated gene 4 [Source:MGI Symbol;Acc:MGI:2384590]	-
ENSMUSG00000032397	1500.72	1420.86	1719.8	824.414	917.982	871.445	1547.12	871.28	0.824529	2.09191e-08	1.93517e-06	Tipin	9	64281581	64305424	+	1869	protein_coding	timeless interacting protein [Source:MGI Symbol;Acc:MGI:1921571]	-
ENSMUSG00000071341	2.29819	0	0	41.8648	51.1225	64.1117	0.766064	52.3663	-6.23403	2.11458e-08	1.94144e-06	Egr4	6	85511121	85513589	-	2148	protein_coding	early growth response 4 [Source:MGI Symbol;Acc:MGI:99252]	zf-C2H2
ENSMUSG00000029403	414.824	409.766	442.42	154.578	205.972	201.833	422.336	187.461	1.16512	2.21711e-08	2.02039e-06	Cdkl2	5	92006074	92043883	-	6064	protein_coding	cyclin-dependent kinase-like 2 (CDC2-related kinase) [Source:MGI Symbol;Acc:MGI:1858227]	-
ENSMUSG00000028572	795.175	572.451	637.605	308.082	300.067	347.47	668.41	318.539	1.06768	2.2749e-08	2.05704e-06	Hook1	4	95967240	96025413	+	8318	protein_coding	hook microtubule tethering protein 1 [Source:MGI Symbol;Acc:MGI:1925213]	-
ENSMUSG00000048752	116.059	194.333	147.473	37.571	39.268	45.9072	152.622	40.9154	1.90497	2.29103e-08	2.05704e-06	Prss50	9	110857967	110864629	+	1456	protein_coding	protease, serine 50 [Source:MGI Symbol;Acc:MGI:2447303]	-
ENSMUSG00000031352	977.881	895.6	704.835	354.24	417.13	477.276	859.439	416.215	1.04868	2.69966e-08	2.40625e-06	Hccs	X	169250193	169320372	-	5151	protein_coding	holocytochrome c synthetase [Source:MGI Symbol;Acc:MGI:106911]	-
ENSMUSG00000021112	740.018	543.578	702.666	342.432	309.698	307.103	662.088	319.745	1.04637	2.87874e-08	2.54727e-06	Mpp5	12	78748907	78840714	+	8777	protein_coding	membrane protein, palmitoylated 5 (MAGUK p55 subfamily member 5) [Source:MGI Symbol;Acc:MGI:1927339]	-
ENSMUSG00000036817	558.461	571.34	446.757	224.352	280.062	231.91	525.519	245.442	1.10275	3.20531e-08	2.81583e-06	Sun1	5	139200637	139249840	+	7596	protein_coding	Sad1 and UNC84 domain containing 1 [Source:MGI Symbol;Acc:MGI:1924303]	-
ENSMUSG00000040128	31.0256	21.0991	6.50617	80.5092	159.295	123.474	19.5436	121.093	-2.55896	3.29599e-08	2.87481e-06	Pnrc1	4	33245423	33290163	-	2095	protein_coding	proline-rich nuclear receptor coactivator 1 [Source:MGI Symbol;Acc:MGI:1917838]	-
ENSMUSG00000020454	589.487	592.439	550.856	265.144	301.548	309.478	577.594	292.057	0.984132	3.43091e-08	2.97127e-06	Eif4enif1	11	3202392	3244588	+	6370	protein_coding	eukaryotic translation initiation factor 4E nuclear import factor 1 [Source:MGI Symbol;Acc:MGI:1921453]	-
ENSMUSG00000068882	1617.93	1746.78	1763.17	1069.16	966.14	1000.46	1709.29	1011.92	0.756569	3.65006e-08	3.1388e-06	Ssb	2	69861562	69871846	+	2160	protein_coding	Sjogren syndrome antigen B [Source:MGI Symbol;Acc:MGI:98423]	-
ENSMUSG00000048696	72.3931	121.042	82.4115	291.98	268.208	241.408	91.9489	267.199	-1.5117	3.73011e-08	3.1852e-06	Mex3d	10	80380355	80387659	-	3266	protein_coding	mex3 RNA binding family member D [Source:MGI Symbol;Acc:MGI:2681847]	-
ENSMUSG00000005470	271.187	261.517	268.922	107.346	111.136	111.602	267.209	110.028	1.27837	3.78853e-08	3.21262e-06	Asf1b	8	83955507	83970197	+	2338	protein_coding	anti-silencing function 1B histone chaperone [Source:MGI Symbol;Acc:MGI:1914179]	-
ENSMUSG00000035941	444.7	523.035	503.144	206.103	265.244	167.007	490.293	212.785	1.20334	3.86728e-08	3.25678e-06	Ibtk	9	85687360	85749334	-	8628	protein_coding	inhibitor of Bruton agammaglobulinemia tyrosine kinase [Source:MGI Symbol;Acc:MGI:1918677]	-
ENSMUSG00000027443	48.2621	44.9743	54.2181	97.6845	348.225	212.123	49.1515	219.344	-2.17377	4.23456e-08	3.54166e-06	Cst12	2	148789361	148793546	+	655	protein_coding	cystatin 12 [Source:MGI Symbol;Acc:MGI:1916612]	-
ENSMUSG00000073664	856.077	786.773	915.201	463.733	483.811	450.365	852.684	465.97	0.86787	5.53159e-08	4.59498e-06	Nbeal1	1	60180599	60338328	+	28441	protein_coding	neurobeachin like 1 [Source:MGI Symbol;Acc:MGI:2444343]	-
ENSMUSG00000020053	2.29819	2.22095	0	54.7462	40.7498	41.9497	1.50638	45.8152	-4.64675	5.57484e-08	4.59962e-06	Igf1	10	87858265	87937042	+	9904	protein_coding	insulin-like growth factor 1 [Source:MGI Symbol;Acc:MGI:96432]	-
ENSMUSG00000042406	625.109	740.133	897.851	418.648	334.148	343.512	754.364	365.436	1.04301	5.80181e-08	4.75476e-06	Atf4	15	80255184	80257541	+	2358	protein_coding	activating transcription factor 4 [Source:MGI Symbol;Acc:MGI:88096]	TF_bZIP
ENSMUSG00000000782	48.2621	53.3029	34.6996	122.374	165.963	224.787	45.4215	171.041	-1.88194	6.01317e-08	4.89512e-06	Tcf7	11	52252371	52283014	-	2625	protein_coding	transcription factor 7, T cell specific [Source:MGI Symbol;Acc:MGI:98507]	HMG
ENSMUSG00000052825	356.22	220.43	553.024	127.741	130.399	109.227	376.558	122.456	1.60612	6.90721e-08	5.55398e-06	Gm9892	8	52196065	52197056	-	992	processed_pseudogene	predicted gene 9892 [Source:MGI Symbol;Acc:MGI:3701610]	-
ENSMUSG00000032575	623.96	615.204	798.09	282.319	355.635	354.593	679.085	330.849	1.02865	6.91347e-08	5.55398e-06	Manf	9	106838312	106891979	-	3524	protein_coding	mesencephalic astrocyte-derived neurotrophic factor [Source:MGI Symbol;Acc:MGI:1922090]	-
ENSMUSG00000025153	35.622	26.6514	36.8683	152.431	125.213	105.27	33.0472	127.638	-1.97816	7.45093e-08	5.94662e-06	Fasn	11	120805846	120824547	-	10947	protein_coding	fatty acid synthase [Source:MGI Symbol;Acc:MGI:95485]	-
ENSMUSG00000026094	677.967	573.561	648.448	329.551	349.707	266.737	633.326	315.332	1.00397	8.05662e-08	6.38827e-06	Stk17b	1	53755506	53785224	-	5185	protein_coding	serine/threonine kinase 17b (apoptosis-inducing) [Source:MGI Symbol;Acc:MGI:2138162]	-
ENSMUSG00000020300	452.744	440.859	416.395	187.855	207.453	232.702	436.666	209.337	1.0605	8.34342e-08	6.573e-06	Cpeb4	11	31872211	31935634	+	6369	protein_coding	cytoplasmic polyadenylation element binding protein 4 [Source:MGI Symbol;Acc:MGI:1914829]	-
ENSMUSG00000005802	610.17	561.901	674.473	300.568	317.107	334.806	615.515	317.494	0.948909	8.59582e-08	6.72843e-06	Slc30a4	2	122681233	122702663	-	5482	protein_coding	solute carrier family 30 (zinc transporter), member 4 [Source:MGI Symbol;Acc:MGI:1345282]	-
ENSMUSG00000027722	1553.58	1338.12	1440.03	848.03	783.137	888.066	1443.91	839.744	0.781263	8.74338e-08	6.80034e-06	Spata5	3	37419896	37579096	+	3887	protein_coding	spermatogenesis associated 5 [Source:MGI Symbol;Acc:MGI:1927170]	-
ENSMUSG00000017707	1218.04	1214.86	975.925	492.716	624.583	669.612	1136.28	595.637	0.933482	9.09706e-08	6.99652e-06	Serinc3	2	163623272	163645131	-	3840	protein_coding	serine incorporator 3 [Source:MGI Symbol;Acc:MGI:1349457]	-
ENSMUSG00000089798	312.554	229.869	297.115	82.6561	132.622	67.2778	279.846	94.1853	1.56167	9.1102e-08	6.99652e-06	1700028K03Rik	5	107534709	107551542	+	7963	protein_coding	RIKEN cDNA 1700028K03 gene [Source:MGI Symbol;Acc:MGI:1923671]	-
ENSMUSG00000020048	3281.82	3516.33	4127.08	2429.23	1855.23	1870.32	3641.74	2051.59	0.827464	9.82014e-08	7.46919e-06	Hsp90b1	10	86690209	86705509	-	4032	protein_coding	heat shock protein 90, beta (Grp94), member 1 [Source:MGI Symbol;Acc:MGI:98817]	-
ENSMUSG00000025383	13.7892	2.77619	6.50617	93.3906	37.7862	102.104	7.69051	77.7602	-3.40353	9.848e-08	7.46919e-06	Il23a	10	128296139	128298752	-	2247	protein_coding	interleukin 23, alpha subunit p19 [Source:MGI Symbol;Acc:MGI:1932410]	-
ENSMUSG00000041238	843.437	743.464	702.666	422.942	396.384	421.871	763.189	413.732	0.885757	1.01341e-07	7.63874e-06	Rbbp8	18	11633276	11743207	+	3867	protein_coding	retinoblastoma binding protein 8, endonuclease [Source:MGI Symbol;Acc:MGI:2442995]	-
ENSMUSG00000021051	330.94	375.341	570.374	167.459	169.667	186.795	425.552	174.64	1.27282	1.0815e-07	8.10193e-06	Ppp2r5e	12	75450881	75596245	-	5343	protein_coding	protein phosphatase 2, regulatory subunit B', epsilon [Source:MGI Symbol;Acc:MGI:1349473]	-
ENSMUSG00000020914	2510.78	2322.56	2938.62	1542.56	1451.43	1605.17	2590.65	1533.05	0.754481	1.12598e-07	8.38375e-06	Top2a	11	98992943	99024189	-	9013	protein_coding	topoisomerase (DNA) II alpha [Source:MGI Symbol;Acc:MGI:98790]	-
ENSMUSG00000076437	73.5422	72.7362	49.8806	180.341	236.349	178.88	65.3864	198.523	-1.57531	1.17986e-07	8.73167e-06	Selenoh	2	84669215	84670770	-	1131	protein_coding	selenoprotein H [Source:MGI Symbol;Acc:MGI:1919907]	-
ENSMUSG00000024346	41.3675	44.9743	30.3621	127.741	135.586	154.343	38.9013	139.223	-1.80422	1.2059e-07	8.8706e-06	Pfdn1	18	36403679	36454495	-	1077	protein_coding	prefoldin 1 [Source:MGI Symbol;Acc:MGI:1914449]	-
ENSMUSG00000054932	5.74548	11.66	2.16872	77.2888	54.0861	68.0693	6.52474	66.4814	-3.14885	1.4092e-07	1.0304e-05	Afp	5	90490737	90508907	+	3368	protein_coding	alpha fetoprotein [Source:MGI Symbol;Acc:MGI:87951]	-
ENSMUSG00000033793	830.797	847.849	1056.17	545.316	430.466	460.655	911.605	478.812	0.926141	1.44246e-07	1.04844e-05	Atp6v1h	1	5070018	5162529	+	9746	protein_coding	ATPase, H+ transporting, lysosomal V1 subunit H [Source:MGI Symbol;Acc:MGI:1914864]	-
ENSMUSG00000031697	523.988	510.264	472.782	199.663	285.249	236.659	502.345	240.524	1.06094	1.48454e-07	1.07264e-05	Orc6	8	85299632	85308278	+	2469	protein_coding	origin recognition complex, subunit 6 [Source:MGI Symbol;Acc:MGI:1929285]	-
ENSMUSG00000022314	594.083	586.332	357.839	1134.64	925.391	1163.51	512.751	1074.51	-1.05517	1.59941e-07	1.14885e-05	Rad21	15	51962240	51991747	-	4232	protein_coding	RAD21 cohesin complex component [Source:MGI Symbol;Acc:MGI:108016]	-
ENSMUSG00000015002	923.874	696.269	973.757	439.043	457.879	453.531	864.633	450.151	0.935306	1.62281e-07	1.15884e-05	Efr3a	15	65787034	65873816	+	11399	protein_coding	EFR3 homolog A [Source:MGI Symbol;Acc:MGI:1923990]	-
ENSMUSG00000004268	132.146	161.574	123.617	323.11	328.221	311.852	139.113	321.061	-1.18896	1.64497e-07	1.16784e-05	Emg1	6	124704085	124712178	-	4632	protein_coding	EMG1 N1-specific pseudouridine methyltransferase [Source:MGI Symbol;Acc:MGI:1315195]	-
ENSMUSG00000020163	145.935	241.529	177.835	420.795	406.757	506.562	188.433	444.705	-1.22488	1.75494e-07	1.23871e-05	Uqcr11	10	80402997	80406830	-	641	protein_coding	ubiquinol-cytochrome c reductase, complex III subunit XI [Source:MGI Symbol;Acc:MGI:1913844]	-
ENSMUSG00000049775	112.611	116.6	49.8806	196.442	333.407	418.705	93.0307	316.185	-1.73212	1.79256e-07	1.25799e-05	Tmsb4x	X	167207093	167209315	-	1371	protein_coding	thymosin, beta 4, X chromosome [Source:MGI Symbol;Acc:MGI:99510]	-
ENSMUSG00000052525	390.693	360.905	255.909	82.6561	154.108	136.93	335.836	124.565	1.43115	1.88877e-07	1.3121e-05	Spdya	17	71552061	71589533	+	2198	protein_coding	speedy/RINGO cell cycle regulator family, member A [Source:MGI Symbol;Acc:MGI:1918141]	-
ENSMUSG00000055780	1021.55	1001.65	1455.21	606.502	575.683	632.411	1159.47	604.866	0.932771	1.89116e-07	1.3121e-05	Usp26	X	51753959	51801233	-	4133	protein_coding	ubiquitin specific peptidase 26 [Source:MGI Symbol;Acc:MGI:1933247]	-
ENSMUSG00000070336	345.878	295.942	379.527	130.962	152.626	166.216	340.449	149.935	1.17236	2.0095e-07	1.38394e-05	Fbxo47	11	97853826	97884154	-	2202	protein_coding	F-box protein 47 [Source:MGI Symbol;Acc:MGI:1920223]	-
ENSMUSG00000031397	551.566	532.474	208.197	156.725	149.663	136.139	430.746	147.509	1.55831	2.0182e-07	1.38394e-05	Tktl1	X	74177259	74208500	+	2473	protein_coding	transketolase-like 1 [Source:MGI Symbol;Acc:MGI:1933244]	-
ENSMUSG00000022635	781.386	767.895	928.213	335.992	479.366	444.825	825.831	420.061	0.968505	2.0287e-07	1.38394e-05	Zcrb1	15	93386097	93398334	-	3074	protein_coding	zinc finger CCHC-type and RNA binding motif 1 [Source:MGI Symbol;Acc:MGI:1914447]	-
ENSMUSG00000039741	19.5346	6.66286	2.16872	107.346	46.677	96.5634	9.45541	83.5287	-3.0824	2.15278e-07	1.46042e-05	Bahcc1	11	120232947	120292296	+	11118	protein_coding	BAH domain and coiled-coil containing 1 [Source:MGI Symbol;Acc:MGI:2679272]	-
ENSMUSG00000032065	1347.89	1387.54	947.732	503.451	716.455	635.577	1227.72	618.494	0.991939	2.34822e-07	1.58421e-05	Tex12	9	50556819	50561325	-	1016	protein_coding	testis expressed 12 [Source:MGI Symbol;Acc:MGI:1913904]	-
ENSMUSG00000038352	80.4368	82.7305	21.6872	172.826	252.649	296.814	61.6182	240.763	-1.91182	2.57382e-07	1.7246e-05	Arl5c	11	97989578	97996181	-	2073	protein_coding	ADP-ribosylation factor-like 5C [Source:MGI Symbol;Acc:MGI:3028577]	-
ENSMUSG00000055184	134.444	104.94	182.173	37.571	37.0453	44.3242	140.519	39.6468	1.80525	2.58457e-07	1.7246e-05	Fam72a	1	131527903	131539872	+	2191	protein_coding	family with sequence similarity 72, member A [Source:MGI Symbol;Acc:MGI:1919669]	-
ENSMUSG00000020458	605.574	621.312	674.473	371.416	314.885	334.806	633.786	340.369	0.896143	2.63652e-07	1.7497e-05	Rtn4	11	29692947	29744331	+	6991	protein_coding	reticulon 4 [Source:MGI Symbol;Acc:MGI:1915835]	-
ENSMUSG00000048661	422.868	399.772	464.107	173.9	243.758	163.05	428.915	193.569	1.14103	2.68578e-07	1.77276e-05	Lemd3	10	120923413	120979332	-	4809	protein_coding	LEM domain containing 3 [Source:MGI Symbol;Acc:MGI:3580376]	-
ENSMUSG00000024758	517.094	428.644	492.3	216.838	183.745	271.486	479.346	224.023	1.09454	2.70649e-07	1.77682e-05	Rtn3	19	7425901	7483289	-	5030	protein_coding	reticulon 3 [Source:MGI Symbol;Acc:MGI:1339970]	-
ENSMUSG00000024587	342.431	396.996	377.358	194.295	171.149	168.59	372.261	178.012	1.06791	2.74963e-07	1.78952e-05	Nars	18	64499665	64516557	-	2632	protein_coding	asparaginyl-tRNA synthetase [Source:MGI Symbol;Acc:MGI:1917473]	-
ENSMUSG00000016262	44.8148	54.4134	80.2428	206.103	156.331	177.297	59.8236	179.91	-1.62361	2.75514e-07	1.78952e-05	Sertad4	1	192844488	192855756	-	3850	protein_coding	SERTA domain containing 4 [Source:MGI Symbol;Acc:MGI:2443496]	-
ENSMUSG00000054256	6.89458	11.66	8.67489	84.803	60.7542	53.0307	9.07649	66.196	-2.81658	3.0608e-07	1.97754e-05	Msi1	5	115429599	115455698	+	5800	protein_coding	musashi RNA-binding protein 1 [Source:MGI Symbol;Acc:MGI:107376]	-
ENSMUSG00000031754	290.721	313.71	208.197	538.875	571.979	562.759	270.876	557.871	-1.02442	3.16194e-07	2.03213e-05	Nudt21	8	94015496	94037031	-	5350	protein_coding	nudix (nucleoside diphosphate linked moiety X)-type motif 21 [Source:MGI Symbol;Acc:MGI:1915469]	-
ENSMUSG00000006262	466.533	555.238	481.457	249.042	270.43	255.655	501.076	258.376	0.958726	3.24247e-07	2.07298e-05	Mob1b	5	88720855	88764220	+	15033	protein_coding	MOB kinase activator 1B [Source:MGI Symbol;Acc:MGI:1915723]	-
ENSMUSG00000045482	101.121	81.6201	110.605	264.07	228.199	229.536	97.7818	240.602	-1.3194	3.33895e-07	2.12354e-05	Trrap	5	144767732	144859778	+	20859	protein_coding	transformation/transcription domain-associated protein [Source:MGI Symbol;Acc:MGI:2153272]	-
ENSMUSG00000069041	2146.51	2156.55	1335.93	898.482	946.877	1074.86	1879.66	973.407	0.952823	3.41569e-07	2.15403e-05	Slc25a31	3	40708855	40726096	+	2128	protein_coding	solute carrier family 25 (mitochondrial carrier; adenine nucleotide translocator), member 31 [Source:MGI Symbol;Acc:MGI:1920583]	-
ENSMUSG00000028252	557.312	560.791	286.271	190.002	158.554	215.289	468.125	187.948	1.32784	3.42464e-07	2.15403e-05	Ccnc	4	21727701	21759922	+	5115	protein_coding	cyclin C [Source:MGI Symbol;Acc:MGI:1858199]	-
ENSMUSG00000029110	859.524	961.673	941.226	519.553	446.766	571.465	920.808	512.595	0.845728	3.43981e-07	2.15403e-05	Rnf4	5	34336289	34355629	+	7287	protein_coding	ring finger protein 4 [Source:MGI Symbol;Acc:MGI:1201691]	-
ENSMUSG00000005672	195.346	151.58	145.304	370.342	310.439	468.57	164.077	383.117	-1.21981	3.47816e-07	2.16693e-05	Kit	5	75574916	75656722	+	8911	protein_coding	KIT proto-oncogene receptor tyrosine kinase [Source:MGI Symbol;Acc:MGI:96677]	-
ENSMUSG00000027742	368.86	342.027	442.42	171.753	149.663	202.625	384.435	174.68	1.13043	3.56651e-07	2.21069e-05	Cog6	3	52981875	53017237	-	4957	protein_coding	component of oligomeric golgi complex 6 [Source:MGI Symbol;Acc:MGI:1914792]	-
ENSMUSG00000026867	357.369	310.378	377.358	168.533	146.699	171.756	348.368	162.329	1.09673	3.9729e-07	2.45016e-05	Gapvd1	2	34674594	34755232	-	13748	protein_coding	GTPase activating protein and VPS9 domains 1 [Source:MGI Symbol;Acc:MGI:1913941]	-
ENSMUSG00000037851	363.115	356.463	429.407	188.928	193.376	170.173	382.995	184.159	1.05008	4.15668e-07	2.55062e-05	Iars	13	49682100	49734267	+	5272	protein_coding	isoleucine-tRNA synthetase [Source:MGI Symbol;Acc:MGI:2145219]	-
ENSMUSG00000007850	2879.64	2780.08	2704.4	1845.27	1828.55	1695.4	2788.04	1789.74	0.640094	4.47424e-07	2.73175e-05	Hnrnph1	11	50376990	50386528	+	5842	protein_coding	heterogeneous nuclear ribonucleoprotein H1 [Source:MGI Symbol;Acc:MGI:1891925]	-
ENSMUSG00000029687	382.649	458.072	366.514	142.77	196.34	210.54	402.412	183.216	1.13635	4.56062e-07	2.77063e-05	Ezh2	6	47530139	47595341	-	6678	protein_coding	enhancer of zeste 2 polycomb repressive complex 2 subunit [Source:MGI Symbol;Acc:MGI:107940]	-
ENSMUSG00000026761	370.009	313.71	188.679	79.4357	101.504	131.39	290.799	104.11	1.4879	4.70179e-07	2.84226e-05	Orc4	2	48902824	48950277	-	7458	protein_coding	origin recognition complex, subunit 4 [Source:MGI Symbol;Acc:MGI:1347043]	-
ENSMUSG00000108981	1011.21	994.432	717.847	280.172	488.257	482.025	907.828	416.818	1.12377	4.74476e-07	2.8541e-05	Gm15262	X	161287456	161366252	+	6206	protein_coding	predicted gene 15262 [Source:MGI Symbol;Acc:MGI:3705232]	-
ENSMUSG00000027778	224.074	176.011	286.271	76.2154	99.2813	74.4013	228.785	83.2993	1.43991	4.9505e-07	2.96326e-05	Ift80	3	68892499	69004570	-	12428	protein_coding	intraflagellar transport 80 [Source:MGI Symbol;Acc:MGI:1915509]	-
ENSMUSG00000046330	266.59	421.981	236.391	664.469	646.81	708.395	308.321	673.225	-1.10753	5.32185e-07	3.17001e-05	Rpl37a	1	72711290	72713813	+	1410	protein_coding	ribosomal protein L37a [Source:MGI Symbol;Acc:MGI:98068]	-
ENSMUSG00000037236	1912.1	2131.01	1830.4	1009.05	1258.06	1234.74	1957.83	1167.28	0.746852	5.57487e-07	3.3046e-05	Matr3	18	35562146	35593835	+	9869	protein_coding	matrin 3 [Source:MGI Symbol;Acc:MGI:1298379]	-
ENSMUSG00000037742	321.747	406.99	221.21	612.943	706.824	725.808	316.649	681.858	-1.08753	5.75039e-07	3.39217e-05	Eef1a1	9	78478449	78489151	-	2493	protein_coding	eukaryotic translation elongation factor 1 alpha 1 [Source:MGI Symbol;Acc:MGI:1096881]	-
ENSMUSG00000018846	671.072	751.238	691.823	422.942	353.412	398.126	704.711	391.493	0.851582	5.82794e-07	3.42139e-05	Pank3	11	35769484	35791285	+	7376	protein_coding	pantothenate kinase 3 [Source:MGI Symbol;Acc:MGI:2387464]	-
ENSMUSG00000020571	1683.43	1523.02	2411.62	1130.35	832.778	945.846	1872.69	969.657	0.946571	5.92892e-07	3.46402e-05	Pdia6	12	17266545	17284770	+	3745	protein_coding	protein disulfide isomerase associated 6 [Source:MGI Symbol;Acc:MGI:1919103]	-
ENSMUSG00000005493	205.688	134.923	206.029	52.5993	58.5315	72.8183	182.213	61.3164	1.55574	5.96182e-07	3.46666e-05	Msh4	3	153857149	153906138	-	6895	protein_coding	mutS homolog 4 [Source:MGI Symbol;Acc:MGI:1860077]	-
ENSMUSG00000019179	179.259	201.552	212.535	402.546	430.466	367.257	197.782	400.09	-1.02061	6.18646e-07	3.58023e-05	Mdh2	5	135778480	135790398	+	3562	protein_coding	malate dehydrogenase 2, NAD (mitochondrial) [Source:MGI Symbol;Acc:MGI:97050]	-
ENSMUSG00000026107	768.746	537.471	644.111	256.556	333.407	362.508	650.109	317.491	1.02884	6.2277e-07	3.5871e-05	Nabp1	1	51465862	51478425	-	8498	protein_coding	nucleic acid binding protein 1 [Source:MGI Symbol;Acc:MGI:1923258]	-
ENSMUSG00000022205	9966.12	10791.6	7540.65	4783.32	5344.89	6227.55	9432.79	5451.92	0.791566	6.84643e-07	3.92496e-05	Sub1	15	11981339	11996983	-	3930	protein_coding	SUB1 homolog (S. cerevisiae) [Source:MGI Symbol;Acc:MGI:104811]	PC4
ENSMUSG00000027719	372.307	327.591	487.963	128.815	214.863	150.386	395.954	164.688	1.25173	6.9865e-07	3.98655e-05	Adad1	3	37063527	37121930	+	3270	protein_coding	adenosine deaminase domain containing 1 (testis specific) [Source:MGI Symbol;Acc:MGI:103258]	-
ENSMUSG00000034621	504.453	472.508	865.321	286.613	242.276	282.567	614.094	270.485	1.17299	7.11943e-07	4.0435e-05	Gpatch8	11	102475915	102556392	-	8178	protein_coding	G patch domain containing 8 [Source:MGI Symbol;Acc:MGI:1918667]	-
ENSMUSG00000032376	179.259	241.529	336.152	104.125	90.3904	89.4398	252.313	94.6518	1.40506	7.31237e-07	4.13386e-05	Usp3	9	66514637	66593142	-	6848	protein_coding	ubiquitin specific peptidase 3 [Source:MGI Symbol;Acc:MGI:2152450]	-
ENSMUSG00000008475	87.3314	109.382	112.774	274.805	236.349	227.953	103.162	246.369	-1.258	7.35388e-07	4.13816e-05	Arpc5	1	152766542	152775597	+	2276	protein_coding	actin related protein 2/3 complex, subunit 5 [Source:MGI Symbol;Acc:MGI:1915021]	-
ENSMUSG00000073411	118.357	138.254	177.835	55.8197	39.268	41.9497	144.816	45.6791	1.66213	7.45072e-07	4.17343e-05	H2-D1	17	35262730	35267499	+	2579	protein_coding	histocompatibility 2, D region locus 1 [Source:MGI Symbol;Acc:MGI:95896]	-
ENSMUSG00000026361	796.324	607.986	793.753	309.155	411.202	406.833	732.688	375.73	0.956324	7.54101e-07	4.20472e-05	Cdc73	1	143598800	143702893	-	17613	protein_coding	cell division cycle 73, Paf1/RNA polymerase II complex component [Source:MGI Symbol;Acc:MGI:2384876]	-
ENSMUSG00000000037	1406.49	1429.18	1758.83	700.967	928.354	943.472	1531.5	857.597	0.832186	8.61694e-07	4.78279e-05	Scml2	X	161117193	161258213	+	6079	protein_coding	Scm polycomb group protein like 2 [Source:MGI Symbol;Acc:MGI:1340042]	-
ENSMUSG00000030069	0	0	0	17.1753	35.5635	26.9111	0	26.5499	-7.02144	8.7913e-07	4.85749e-05	Prok2	6	99711299	99726392	-	1917	protein_coding	prokineticin 2 [Source:MGI Symbol;Acc:MGI:1354178]	-
ENSMUSG00000030760	498.708	554.128	381.695	226.499	251.167	238.242	478.177	238.636	1.01139	9.41543e-07	5.17891e-05	Acer3	7	98206389	98321208	-	15324	protein_coding	alkaline ceramidase 3 [Source:MGI Symbol;Acc:MGI:1913440]	-
ENSMUSG00000026249	49.4112	28.8724	41.2057	119.154	150.404	126.64	39.8298	132.066	-1.75744	9.64117e-07	5.2559e-05	Serpine2	1	79794197	79861180	-	8287	protein_coding	serine (or cysteine) peptidase inhibitor, clade E, member 2 [Source:MGI Symbol;Acc:MGI:101780]	-
ENSMUSG00000067288	680.265	838.965	776.403	1202.27	1329.18	1331.31	765.211	1287.59	-0.749507	9.64148e-07	5.2559e-05	Rps28	17	33819027	33824562	-	1464	protein_coding	ribosomal protein S28 [Source:MGI Symbol;Acc:MGI:1859516]	-
ENSMUSG00000090110	133.295	159.909	62.893	24.6895	34.8225	27.7026	118.699	29.0715	2.04624	9.80495e-07	5.32125e-05	Cmc4	X	75404846	75416584	-	1310	protein_coding	C-x(9)-C motif containing 4 [Source:MGI Symbol;Acc:MGI:5637812]	-
ENSMUSG00000040195	242.459	249.302	364.345	129.888	124.472	86.2738	285.369	113.545	1.32067	1.002e-06	5.4139e-05	Nemp1	10	127666901	127701049	+	7822	protein_coding	nuclear envelope integral membrane protein 1 [Source:MGI Symbol;Acc:MGI:2446113]	-
ENSMUSG00000032854	463.086	499.715	297.115	127.741	155.59	228.744	419.972	170.692	1.30454	1.00746e-06	5.41942e-05	Ugt8a	3	125865271	125938619	-	4536	protein_coding	UDP galactosyltransferase 8A [Source:MGI Symbol;Acc:MGI:109522]	-
ENSMUSG00000015880	199.943	197.11	303.621	99.8314	70.386	94.9804	233.558	88.3992	1.39157	1.1547e-06	6.18422e-05	Ncapg	5	45669919	45700546	+	7066	protein_coding	non-SMC condensin I complex, subunit G [Source:MGI Symbol;Acc:MGI:1930197]	-
ENSMUSG00000024317	1224.94	1067.72	667.967	424.015	564.57	436.118	986.876	474.901	1.05939	1.17365e-06	6.25828e-05	Rnf138	18	21001341	21028223	+	3110	protein_coding	ring finger protein 138 [Source:MGI Symbol;Acc:MGI:1929211]	zf-MIZ
ENSMUSG00000015656	980.18	1223.75	975.925	1742.22	1753.72	1759.51	1059.95	1751.82	-0.720051	1.22547e-06	6.50618e-05	Hspa8	9	40800984	40810087	+	4301	protein_coding	heat shock protein 8 [Source:MGI Symbol;Acc:MGI:105384]	-
ENSMUSG00000052616	428.613	445.857	355.671	224.352	204.49	194.71	410.047	207.851	0.989181	1.24225e-06	6.56671e-05	Terb1	8	104446719	104509910	-	3749	protein_coding	telomere repeat binding bouquet formation protein 1 [Source:MGI Symbol;Acc:MGI:2443187]	-
ENSMUSG00000037646	406.78	287.058	325.308	158.871	151.145	163.841	339.716	157.952	1.10289	1.25894e-06	6.62626e-05	Vps13b	15	35371160	35931229	+	21273	protein_coding	vacuolar protein sorting 13B [Source:MGI Symbol;Acc:MGI:1916380]	-
ENSMUSG00000033307	67.7967	70.5153	54.2181	176.047	183.004	161.467	64.1767	173.506	-1.41326	1.31941e-06	6.91473e-05	Mif	10	75859353	75860240	-	745	protein_coding	macrophage migration inhibitory factor (glycosylation-inhibiting factor) [Source:MGI Symbol;Acc:MGI:96982]	-
ENSMUSG00000034731	5.74548	1.66572	4.33745	69.7746	35.5635	33.2431	3.91622	46.1937	-3.68566	1.36013e-06	7.09767e-05	Dgkh	14	78558750	78732776	-	16979	protein_coding	diacylglycerol kinase, eta [Source:MGI Symbol;Acc:MGI:2444188]	-
ENSMUSG00000021250	137.892	161.574	67.2304	397.179	227.458	466.987	122.232	363.874	-1.5419	1.39792e-06	7.22167e-05	Fos	12	85473890	85477273	+	2352	protein_coding	FBJ osteosarcoma oncogene [Source:MGI Symbol;Acc:MGI:95574]	TF_bZIP
ENSMUSG00000022855	318.3	393.109	461.938	185.708	199.304	178.088	391.116	187.7	1.05242	1.39898e-06	7.22167e-05	Senp2	16	22009484	22049269	+	6901	protein_coding	SUMO/sentrin specific peptidase 2 [Source:MGI Symbol;Acc:MGI:1923076]	-
ENSMUSG00000060935	333.238	272.067	290.609	111.639	162.999	86.2738	298.638	120.304	1.30797	1.40164e-06	7.22167e-05	Tmem263	10	85102627	85120618	+	4014	protein_coding	transmembrane protein 263 [Source:MGI Symbol;Acc:MGI:2143652]	-
ENSMUSG00000000295	41.3675	26.6514	30.3621	129.888	114.84	99.7294	32.7937	114.819	-1.81552	1.42005e-06	7.28579e-05	Hddc2	10	31313383	31328204	+	3508	protein_coding	HD domain containing 2 [Source:MGI Symbol;Acc:MGI:1916942]	-
ENSMUSG00000063273	893.997	964.449	1073.52	614.017	560.124	559.593	977.321	577.911	0.755962	1.50731e-06	7.70118e-05	Naa15	3	51415148	51476507	+	15427	protein_coding	N(alpha)-acetyltransferase 15, NatA auxiliary subunit [Source:MGI Symbol;Acc:MGI:1922088]	-
ENSMUSG00000037852	20.6837	5.55238	2.16872	52.5993	75.5723	93.3974	9.46828	73.8563	-2.92196	1.51389e-06	7.70256e-05	Cpe	8	64592542	64693054	-	2609	protein_coding	carboxypeptidase E [Source:MGI Symbol;Acc:MGI:101932]	-
ENSMUSG00000061232	1454.76	1570.77	3266.1	619.384	550.493	586.504	2097.21	585.46	1.83941	1.53128e-06	7.72106e-05	H2-K1	17	33996017	34000333	-	2608	protein_coding	histocompatibility 2, K1, K region [Source:MGI Symbol;Acc:MGI:95904]	-
ENSMUSG00000000740	843.437	911.702	1220.99	1926.85	1644.81	1636.83	992.043	1736.16	-0.813397	1.53272e-06	7.72106e-05	Rpl13	8	123102350	123105244	+	2595	protein_coding	ribosomal protein L13 [Source:MGI Symbol;Acc:MGI:105922]	-
ENSMUSG00000034653	868.717	839.521	1160.27	459.439	538.638	563.55	956.168	520.542	0.869737	1.5365e-06	7.72106e-05	Ythdc2	18	44827746	44889724	+	8878	protein_coding	YTH domain containing 2 [Source:MGI Symbol;Acc:MGI:2448561]	-
ENSMUSG00000053253	309.107	355.908	206.029	107.346	131.14	128.223	290.348	122.236	1.25951	1.60918e-06	8.05315e-05	Ndfip2	14	105258573	105309298	+	11553	protein_coding	Nedd4 family interacting protein 2 [Source:MGI Symbol;Acc:MGI:1923523]	-
ENSMUSG00000020570	907.786	925.583	678.81	495.937	444.543	461.446	837.393	467.309	0.84879	1.65846e-06	8.26591e-05	Sypl	12	32953891	32979860	+	8345	protein_coding	synaptophysin-like protein [Source:MGI Symbol;Acc:MGI:108081]	-
ENSMUSG00000042812	0	0	0	22.5426	18.5226	31.6601	0	24.2418	-6.88621	1.81213e-06	8.99507e-05	Foxf1	8	121084386	121088144	+	2415	protein_coding	forkhead box F1 [Source:MGI Symbol;Acc:MGI:1347470]	Fork
ENSMUSG00000048279	217.179	268.735	325.308	79.4357	111.136	133.764	270.408	108.112	1.30993	1.85582e-06	9.17467e-05	Sacs	14	61138457	61240695	+	20414	protein_coding	sacsin [Source:MGI Symbol;Acc:MGI:1354724]	-
ENSMUSG00000070348	36.7711	47.7505	49.8806	163.165	114.84	134.556	44.8007	137.52	-1.6207	1.97781e-06	9.73833e-05	Ccnd1	7	144929931	144939925	-	4709	protein_coding	cyclin D1 [Source:MGI Symbol;Acc:MGI:88313]	-
ENSMUSG00000030695	1.1491	0	2.16872	36.4975	29.6362	34.8261	1.10594	33.6533	-5.53849	2.23711e-06	0.000109708	Aldoa	7	126795234	126800751	-	2911	protein_coding	aldolase A, fructose-bisphosphate [Source:MGI Symbol;Acc:MGI:87994]	-
ENSMUSG00000020954	496.41	453.63	633.267	274.805	294.88	245.366	527.769	271.684	0.948908	2.43881e-06	0.000119121	Strn3	12	51609632	51691897	-	6646	protein_coding	striatin, calmodulin binding protein 3 [Source:MGI Symbol;Acc:MGI:2151064]	-
ENSMUSG00000042198	440.104	410.321	401.214	201.81	188.931	249.323	417.213	213.355	0.967888	2.4685e-06	0.000119728	Chchd7	4	3938888	3951046	+	4060	protein_coding	coiled-coil-helix-coiled-coil-helix domain containing 7 [Source:MGI Symbol;Acc:MGI:1913683]	-
ENSMUSG00000048701	45.9639	50.5267	52.0494	140.623	134.845	142.471	49.5133	139.313	-1.49553	2.47084e-06	0.000119728	Ccdc6	10	70097121	70193200	+	6385	protein_coding	coiled-coil domain containing 6 [Source:MGI Symbol;Acc:MGI:1923801]	-
ENSMUSG00000026103	1016.95	815.09	1127.74	424.015	477.143	645.075	986.592	515.411	0.930879	2.49288e-06	0.000120318	Gls	1	52163448	52233232	-	15057	protein_coding	glutaminase [Source:MGI Symbol;Acc:MGI:95752]	-
ENSMUSG00000039209	320.598	348.135	266.753	545.316	580.129	598.376	311.828	574.607	-0.869989	2.56218e-06	0.000123176	Rpl39l	16	10170226	10174911	+	831	protein_coding	ribosomal protein L39-like [Source:MGI Symbol;Acc:MGI:1915422]	-
ENSMUSG00000069049	1015.8	928.914	657.123	469.1	434.911	503.396	867.28	469.136	0.892662	2.66544e-06	0.000127638	Eif2s3y	Y	1010543	1028847	+	4161	protein_coding	eukaryotic translation initiation factor 2, subunit 3, structural gene Y-linked [Source:MGI Symbol;Acc:MGI:1349430]	-
ENSMUSG00000022674	136.743	141.586	145.304	48.3055	42.2316	59.3627	141.211	49.9666	1.49745	2.69079e-06	0.000128349	Ube2v2	16	15552077	15595773	-	7132	protein_coding	ubiquitin-conjugating enzyme E2 variant 2 [Source:MGI Symbol;Acc:MGI:1917870]	-
ENSMUSG00000007892	1530.6	1469.72	1620.04	2796.35	2262.72	2285.07	1540.12	2448.05	-0.669656	2.85926e-06	0.000135453	Rplp1	9	61913284	61914542	-	499	protein_coding	ribosomal protein, large, P1 [Source:MGI Symbol;Acc:MGI:1927099]	-
ENSMUSG00000028889	455.042	463.069	409.889	245.821	248.944	220.038	442.667	238.268	0.898255	2.8662e-06	0.000135453	Yrdc	4	124850679	124855242	+	1981	protein_coding	yrdC domain containing (E.coli) [Source:MGI Symbol;Acc:MGI:2387201]	-
ENSMUSG00000030869	611.319	459.737	479.288	272.658	256.353	290.482	516.782	273.164	0.919972	2.87301e-06	0.000135453	Ndufab1	7	122085403	122101886	-	6883	protein_coding	NADH:ubiquinone oxidoreductase subunit AB1 [Source:MGI Symbol;Acc:MGI:1917566]	-
ENSMUSG00000042506	37.9202	34.98	60.7242	129.888	118.545	155.926	44.5415	134.786	-1.64932	3.04273e-06	0.000142903	Usp22	11	61151785	61175055	-	4886	protein_coding	ubiquitin specific peptidase 22 [Source:MGI Symbol;Acc:MGI:2144157]	-
ENSMUSG00000038187	686.011	614.094	648.448	368.195	376.38	388.628	649.518	377.734	0.780348	3.08986e-06	0.000144561	Btbd10	7	113315626	113369392	-	5801	protein_coding	BTB (POZ) domain containing 10 [Source:MGI Symbol;Acc:MGI:1916065]	-
ENSMUSG00000000628	24.131	4.44191	8.67489	97.6845	71.1269	67.2778	12.4159	78.6964	-2.6941	3.10454e-06	0.000144693	Hk2	6	82725025	82774454	-	5969	protein_coding	hexokinase 2 [Source:MGI Symbol;Acc:MGI:1315197]	-
ENSMUSG00000035048	79.2877	79.3991	73.7366	205.03	174.113	187.586	77.4745	188.91	-1.2784	3.14923e-06	0.000146218	Anapc13	9	102626296	102634425	+	2377	protein_coding	anaphase promoting complex subunit 13 [Source:MGI Symbol;Acc:MGI:1916260]	-
ENSMUSG00000042323	1508.76	1448.06	1808.72	1065.94	883.159	936.348	1588.51	961.816	0.72146	3.16121e-06	0.000146218	Pbrm1	14	31019138	31121592	+	8846	protein_coding	polybromo 1 [Source:MGI Symbol;Acc:MGI:1923998]	HMG
ENSMUSG00000020917	56.3057	67.1839	67.2304	123.447	248.944	179.671	63.5733	184.021	-1.5384	3.32118e-06	0.000153037	Acly	11	100476353	100528000	-	5279	protein_coding	ATP citrate lyase [Source:MGI Symbol;Acc:MGI:103251]	-
ENSMUSG00000006599	569.952	548.576	659.292	355.314	337.853	284.15	592.606	325.772	0.859397	3.47329e-06	0.000159317	Gtf2h1	7	46796103	46823800	+	2984	protein_coding	general transcription factor II H, polypeptide 1 [Source:MGI Symbol;Acc:MGI:1277216]	-
ENSMUSG00000032026	28.7274	19.4333	19.5185	86.9499	88.9086	87.0653	22.5598	87.6413	-1.95724	3.48355e-06	0.000159317	Rexo2	9	48468512	48480623	-	3385	protein_coding	RNA exonuclease 2 [Source:MGI Symbol;Acc:MGI:1888981]	-
ENSMUSG00000020075	502.155	584.666	576.88	312.376	322.294	303.146	554.567	312.605	0.826742	3.58066e-06	0.000162215	Ddx21	10	62580251	62602281	-	5177	protein_coding	DEAD (Asp-Glu-Ala-Asp) box polypeptide 21 [Source:MGI Symbol;Acc:MGI:1860494]	-
ENSMUSG00000030224	946.856	911.702	826.283	524.92	588.279	459.863	894.947	524.354	0.773317	3.58679e-06	0.000162215	Strap	6	137735078	137751932	+	3090	protein_coding	serine/threonine kinase receptor associated protein [Source:MGI Symbol;Acc:MGI:1329037]	-
ENSMUSG00000055065	618.214	579.114	561.699	347.8	340.076	326.891	586.342	338.255	0.795393	3.59676e-06	0.000162215	Ddx17	15	79527736	79546741	-	7643	protein_coding	DEAD (Asp-Glu-Ala-Asp) box polypeptide 17 [Source:MGI Symbol;Acc:MGI:1914290]	-
ENSMUSG00000021072	288.423	358.129	197.354	140.623	108.913	104.478	281.302	118.005	1.27212	3.60936e-06	0.000162215	Tmx1	12	70453095	70468040	+	3299	protein_coding	thioredoxin-related transmembrane protein 1 [Source:MGI Symbol;Acc:MGI:1919986]	-
ENSMUSG00000038900	244.758	257.075	160.486	502.377	459.361	409.999	220.773	457.246	-1.02897	3.61386e-06	0.000162215	Rpl12	2	32961559	32965345	+	3598	protein_coding	ribosomal protein L12 [Source:MGI Symbol;Acc:MGI:98002]	-
ENSMUSG00000063172	440.104	393.664	240.728	139.549	160.036	177.297	358.165	158.96	1.18083	3.62661e-06	0.000162215	Hspb11	4	107253593	107279938	+	2071	protein_coding	heat shock protein family B (small), member 11 [Source:MGI Symbol;Acc:MGI:1920188]	-
ENSMUSG00000020250	2.29819	4.44191	4.33745	46.1586	40.0089	34.0346	3.69252	40.0674	-3.42586	3.66102e-06	0.000163156	Txnrd1	10	82833951	82897712	+	7086	protein_coding	thioredoxin reductase 1 [Source:MGI Symbol;Acc:MGI:1354175]	-
ENSMUSG00000004798	271.187	248.192	247.234	91.2437	100.763	141.679	255.538	111.229	1.19666	3.74157e-06	0.000166139	Ulk2	11	61775649	61855073	-	5977	protein_coding	unc-51 like kinase 2 [Source:MGI Symbol;Acc:MGI:1352758]	-
ENSMUSG00000037138	0	0	0	13.9549	18.5226	36.4091	0	22.9622	-6.81126	3.77527e-06	0.000166998	Aff3	1	38177326	38664955	-	6654	protein_coding	AF4/FMR2 family, member 3 [Source:MGI Symbol;Acc:MGI:106927]	AF-4
ENSMUSG00000025544	875.612	1044.4	986.769	548.536	570.497	627.662	968.928	582.232	0.734952	3.78826e-06	0.000166998	Tm9sf2	14	122107038	122159604	+	3107	protein_coding	transmembrane 9 superfamily member 2 [Source:MGI Symbol;Acc:MGI:1915309]	-
ENSMUSG00000032301	321.747	315.375	275.428	519.553	538.638	578.589	304.183	545.593	-0.836368	3.85766e-06	0.000169446	Psma4	9	54950790	54958030	+	2370	protein_coding	proteasome (prosome, macropain) subunit, alpha type 4 [Source:MGI Symbol;Acc:MGI:1347060]	-
ENSMUSG00000064137	56.3057	45.5296	121.448	164.239	274.135	232.702	74.4279	223.692	-1.64781	3.90165e-06	0.000170763	Rhox8	X	37874778	37878944	-	1204	protein_coding	reproductive homeobox 8 [Source:MGI Symbol;Acc:MGI:3579898]	Homeobox
ENSMUSG00000030754	609.021	560.791	715.679	352.093	364.525	345.095	628.497	353.905	0.821502	3.98413e-06	0.000173751	Copb1	7	114215559	114254711	-	5582	protein_coding	coatomer protein complex, subunit beta 1 [Source:MGI Symbol;Acc:MGI:1917599]	-
ENSMUSG00000048756	24.131	13.3257	13.0123	69.7746	78.536	80.7333	16.823	76.348	-2.17984	4.00259e-06	0.000173935	Foxo3	10	42181841	42276755	-	7571	protein_coding	forkhead box O3 [Source:MGI Symbol;Acc:MGI:1890081]	Fork
ENSMUSG00000025912	207.987	139.92	203.86	62.2604	65.1997	81.5248	183.922	69.6616	1.38723	4.07023e-06	0.000175896	Mybl1	1	9667415	9700209	-	5402	protein_coding	myeloblastosis oncogene-like 1 [Source:MGI Symbol;Acc:MGI:99925]	MYB
ENSMUSG00000047866	244.758	227.648	214.704	63.3339	118.545	94.1889	229.036	92.0225	1.30891	4.07653e-06	0.000175896	Lonp2	8	86624043	86723873	+	5346	protein_coding	lon peptidase 2, peroxisomal [Source:MGI Symbol;Acc:MGI:1914137]	-
ENSMUSG00000020949	820.455	938.908	802.428	351.02	557.902	474.11	853.93	461.011	0.888891	4.42417e-06	0.000190224	Fkbp3	12	65062424	65074007	-	7849	protein_coding	FK506 binding protein 3 [Source:MGI Symbol;Acc:MGI:1353460]	-
ENSMUSG00000068205	209.136	214.322	284.103	111.639	107.431	84.6908	235.853	101.254	1.21148	4.45607e-06	0.000190923	Macrod2	2	140395309	142392966	+	10308	protein_coding	MACRO domain containing 2 [Source:MGI Symbol;Acc:MGI:1920149]	-
ENSMUSG00000031197	536.628	344.248	325.308	151.357	140.772	227.953	402.062	173.361	1.21463	4.55103e-06	0.00019431	Vbp1	X	75514299	75534942	+	2132	protein_coding	von Hippel-Lindau binding protein 1 [Source:MGI Symbol;Acc:MGI:1333804]	-
ENSMUSG00000021576	71.244	51.0819	62.893	182.487	134.104	177.297	61.7396	164.629	-1.42697	4.96093e-06	0.000211073	Pdcd6	13	74303509	74317580	-	2795	protein_coding	programmed cell death 6 [Source:MGI Symbol;Acc:MGI:109283]	-
ENSMUSG00000080873	87.3314	51.6372	82.4115	123.447	234.126	315.018	73.7933	224.197	-1.62717	5.02042e-06	0.000212862	Rpl30-ps3	2	90747616	90747963	-	348	processed_pseudogene	ribosomal protein L30, pseudogene 3 [Source:MGI Symbol;Acc:MGI:1321401]	-
ENSMUSG00000039100	421.718	545.799	481.457	252.262	284.508	240.617	482.991	259.129	0.900568	5.09159e-06	0.000215133	2025-03-06	15	31455891	31531053	-	9174	protein_coding	membrane-associated ring finger (C3HC4) 6 [Source:MGI Symbol;Acc:MGI:2442773]	-
ENSMUSG00000045763	13.7892	19.9886	10.8436	59.0401	87.4268	72.8183	14.8738	73.0951	-2.23165	5.37186e-06	0.000226192	Basp1	15	25363277	25413764	-	2009	protein_coding	brain abundant, membrane attached signal protein 1 [Source:MGI Symbol;Acc:MGI:1917600]	-
ENSMUSG00000030852	8.04368	9.43905	15.1811	68.7012	47.4179	60.1542	10.8879	58.7578	-2.49957	5.49114e-06	0.00023042	Tacc2	7	130577438	130764785	+	15408	protein_coding	transforming, acidic coiled-coil containing protein 2 [Source:MGI Symbol;Acc:MGI:1928899]	-
ENSMUSG00000019814	425.166	353.687	379.527	165.312	235.608	169.382	386.126	190.101	1.01771	5.61227e-06	0.000234288	Ltv1	10	13178140	13193168	-	2317	protein_coding	LTV1 ribosome biogenesis factor [Source:MGI Symbol;Acc:MGI:2447810]	-
ENSMUSG00000029505	767.597	636.859	769.897	439.043	431.948	394.169	724.784	421.72	0.777475	5.62168e-06	0.000234288	Ep400	5	110664373	110770717	-	13971	protein_coding	E1A binding protein p400 [Source:MGI Symbol;Acc:MGI:1276124]	-
ENSMUSG00000074734	370.009	350.355	338.321	183.561	194.117	180.463	352.895	186.047	0.924662	5.76376e-06	0.000239392	4933416C03Rik	10	116111664	116113917	-	2254	protein_coding	RIKEN cDNA 4933416C03 gene [Source:MGI Symbol;Acc:MGI:3588269]	-
ENSMUSG00000005312	187.303	217.098	303.621	109.492	97.0586	92.6059	236.007	99.719	1.23241	5.93019e-06	0.00024547	Ubqln1	13	58176156	58215653	-	4406	protein_coding	ubiquilin 1 [Source:MGI Symbol;Acc:MGI:1860276]	-
ENSMUSG00000035458	4.59639	1.11048	0	44.0117	46.677	18.9961	1.90229	36.5616	-4.19188	6.28028e-06	0.000259083	Tnni3	7	4518305	4524229	-	2063	protein_coding	troponin I, cardiac 3 [Source:MGI Symbol;Acc:MGI:98783]	-
ENSMUSG00000074480	42.5166	17.2124	34.6996	141.696	96.3177	104.478	31.4762	114.164	-1.90099	6.50491e-06	0.000267446	Mex3a	3	88532395	88541396	+	5778	protein_coding	mex3 RNA binding family member A [Source:MGI Symbol;Acc:MGI:1919890]	-
ENSMUSG00000045128	174.663	225.427	93.2551	307.008	453.434	469.361	164.448	409.935	-1.28956	6.58607e-06	0.000269874	Rpl18a	8	70894722	70897412	-	1739	protein_coding	ribosomal protein L18A [Source:MGI Symbol;Acc:MGI:1924058]	-
ENSMUSG00000000103	195.346	317.596	383.864	121.3	128.918	131.39	298.936	127.203	1.22439	6.64388e-06	0.000271333	Zfy2	Y	2106015	2170409	-	3107	protein_coding	zinc finger protein 2, Y-linked [Source:MGI Symbol;Acc:MGI:99213]	zf-C2H2
ENSMUSG00000055403	440.104	256.52	442.42	197.516	138.549	168.59	379.681	168.218	1.16806	7.06237e-06	0.000287462	4933427D06Rik	6	88950683	89110031	+	2914	lincRNA	RIKEN cDNA 4933427D06 gene [Source:MGI Symbol;Acc:MGI:3026922]	-
ENSMUSG00000019929	36.7711	27.2067	2.16872	152.431	71.8678	127.432	22.0488	117.244	-2.32084	7.15887e-06	0.000290422	Dcn	10	97479609	97518143	+	5838	protein_coding	decorin [Source:MGI Symbol;Acc:MGI:94872]	-
ENSMUSG00000028278	12.6401	6.10762	0	52.5993	67.4224	41.1582	6.24923	53.7266	-2.98131	7.30715e-06	0.000295456	Rragd	4	32983037	33022180	+	5173	protein_coding	Ras-related GTP binding D [Source:MGI Symbol;Acc:MGI:1098604]	-
ENSMUSG00000020897	6.89458	12.7705	8.67489	52.5993	46.677	73.6098	9.44665	57.6287	-2.55465	7.4335e-06	0.000299573	Aurkb	11	69045647	69051664	+	2946	protein_coding	aurora kinase B [Source:MGI Symbol;Acc:MGI:107168]	-
ENSMUSG00000020074	890.55	788.439	1257.86	622.604	458.62	467.778	978.949	516.334	0.918261	7.51838e-06	0.000301996	Ccar1	10	62743928	62792286	-	10562	protein_coding	cell division cycle and apoptosis regulator 1 [Source:MGI Symbol;Acc:MGI:1914750]	-
ENSMUSG00000026074	11.491	11.66	15.1811	75.1419	49.6407	62.5287	12.7773	62.4371	-2.3202	7.77754e-06	0.000310644	Map4k4	1	39900913	40026310	+	9579	protein_coding	mitogen-activated protein kinase kinase kinase kinase 4 [Source:MGI Symbol;Acc:MGI:1349394]	-
ENSMUSG00000029782	289.572	233.2	271.09	143.843	122.249	92.6059	264.621	119.566	1.14676	7.78453e-06	0.000310644	Tmem209	6	30479053	30509783	-	9856	protein_coding	transmembrane protein 209 [Source:MGI Symbol;Acc:MGI:1919899]	-
ENSMUSG00000034893	190.75	197.11	264.584	99.8314	80.0178	100.521	217.481	93.4567	1.20938	7.98965e-06	0.00031779	Cog3	14	75702350	75754517	-	5185	protein_coding	component of oligomeric golgi complex 3 [Source:MGI Symbol;Acc:MGI:2450151]	-
ENSMUSG00000009628	2875.04	2654.6	3767.07	1664.93	2135.29	1759.51	3098.9	1853.24	0.738835	8.09506e-06	0.000320937	Tex15	8	33516738	33585582	+	9622	protein_coding	testis expressed gene 15 [Source:MGI Symbol;Acc:MGI:1934816]	-
ENSMUSG00000016427	1625.97	2206.52	1273.04	834.075	1030.6	959.302	1701.84	941.325	0.858197	8.27205e-06	0.000326893	Ndufa1	X	37187588	37191163	-	419	protein_coding	NADH:ubiquinone oxidoreductase subunit A1 [Source:MGI Symbol;Acc:MGI:1929511]	-
ENSMUSG00000047220	325.194	320.928	381.695	209.324	143.736	146.428	342.606	166.496	1.04125	8.38126e-06	0.000330065	Ccdc36	9	108403611	108428484	-	2890	protein_coding	coiled-coil domain containing 36 [Source:MGI Symbol;Acc:MGI:3612242]	-
ENSMUSG00000036030	4.59639	22.2095	4.33745	95.5376	65.9406	62.5287	10.3811	74.669	-2.67889	8.40638e-06	0.000330065	Prtg	9	72806874	72917291	+	9158	protein_coding	protogenin [Source:MGI Symbol;Acc:MGI:2444710]	-
ENSMUSG00000060373	956.048	875.611	1077.86	662.322	525.302	531.89	969.838	573.171	0.756618	8.49217e-06	0.000331885	Hnrnpc	14	52073377	52104028	-	4322	protein_coding	heterogeneous nuclear ribonucleoprotein C [Source:MGI Symbol;Acc:MGI:107795]	-
ENSMUSG00000025977	311.405	272.622	201.691	117.007	127.436	118.725	261.906	121.056	1.12237	8.50709e-06	0.000331885	Boll	1	55248658	55363469	-	3514	protein_coding	boule homolog, RNA binding protein [Source:MGI Symbol;Acc:MGI:1922638]	-
ENSMUSG00000020644	13.7892	9.43905	28.1934	80.5092	74.0905	68.8608	17.1405	74.4868	-2.24331	8.67421e-06	0.000337327	Id2	12	25093799	25097140	-	2438	protein_coding	inhibitor of DNA binding 2 [Source:MGI Symbol;Acc:MGI:96397]	bHLH
ENSMUSG00000061477	638.898	730.139	451.094	1003.68	1120.25	1131.06	606.71	1085	-0.827527	8.94706e-06	0.000346834	Rps7	12	28630854	28635953	-	2015	protein_coding	ribosomal protein S7 [Source:MGI Symbol;Acc:MGI:1333818]	-
ENSMUSG00000086567	235.565	126.039	405.551	80.5092	68.1633	100.521	255.718	83.0644	1.60367	9.33276e-06	0.00036064	Gm2830	13	54499705	54500089	-	385	processed_pseudogene	predicted gene 2830 [Source:MGI Symbol;Acc:MGI:3781002]	-
ENSMUSG00000028273	235.565	288.724	299.284	114.86	137.067	142.471	274.524	131.466	1.05673	9.48764e-06	0.000365469	Pdlim5	3	142239590	142395696	-	8877	protein_coding	PDZ and LIM domain 5 [Source:MGI Symbol;Acc:MGI:1927489]	-
ENSMUSG00000061244	530.883	438.083	416.395	227.573	237.09	281.775	461.787	248.812	0.89302	9.86918e-06	0.00037897	Exoc5	14	49004090	49066653	-	17988	protein_coding	exocyst complex component 5 [Source:MGI Symbol;Acc:MGI:2145645]	-
ENSMUSG00000034994	101.121	153.246	106.267	330.624	247.462	249.323	120.211	275.803	-1.1751	1.00341e-05	0.000384094	Eef2	10	81176631	81182498	+	3324	protein_coding	eukaryotic translation elongation factor 2 [Source:MGI Symbol;Acc:MGI:95288]	-
ENSMUSG00000022111	720.484	922.251	589.893	416.501	363.044	444.033	744.209	407.859	0.87611	1.02252e-05	0.000390187	Uchl3	14	101653967	101696125	+	3831	protein_coding	ubiquitin carboxyl-terminal esterase L3 (ubiquitin thiolesterase) [Source:MGI Symbol;Acc:MGI:1355274]	-
ENSMUSG00000030309	822.753	891.158	887.008	458.366	580.129	532.682	866.973	523.725	0.725144	1.03297e-05	0.000392947	Caprin2	6	148842492	148896237	-	14140	protein_coding	caprin family member 2 [Source:MGI Symbol;Acc:MGI:2448541]	-
ENSMUSG00000050608	2271.76	2595.18	2108	1361.14	1432.91	1658.2	2324.98	1484.08	0.649367	1.0471e-05	0.000396531	Minos1	4	139101814	139131113	-	2766	protein_coding	mitochondrial inner membrane organizing system 1 [Source:MGI Symbol;Acc:MGI:1913628]	-
ENSMUSG00000022641	278.081	306.492	407.72	130.962	183.745	153.552	330.764	156.086	1.07012	1.04889e-05	0.000396531	Bbx	16	50191844	50432390	-	14205	protein_coding	bobby sox HMG box containing [Source:MGI Symbol;Acc:MGI:1917758]	HMG
ENSMUSG00000003824	1033.04	928.359	680.979	415.427	509.002	542.18	880.792	488.87	0.852963	1.05565e-05	0.000397857	Syce2	8	84872111	84888221	+	1968	protein_coding	synaptonemal complex central element protein 2 [Source:MGI Symbol;Acc:MGI:1919096]	-
ENSMUSG00000043131	808.964	825.084	947.732	398.252	484.552	585.712	860.594	489.505	0.809045	1.0636e-05	0.000399619	Mob1a	6	83326016	83343776	+	4794	protein_coding	MOB kinase activator 1A [Source:MGI Symbol;Acc:MGI:2442631]	-
ENSMUSG00000039530	384.947	286.503	288.44	148.137	164.481	164.633	319.964	159.083	1.00761	1.06827e-05	0.000400143	Tusc3	8	39005845	39165114	+	3432	protein_coding	tumor suppressor candidate 3 [Source:MGI Symbol;Acc:MGI:1933134]	-
ENSMUSG00000029423	0	0.555238	0	36.4975	16.2999	23.7451	0.185079	25.5142	-6.04147	1.09378e-05	0.000408445	Piwil1	5	128702524	128755474	+	4358	protein_coding	piwi-like RNA-mediated gene silencing 1 [Source:MGI Symbol;Acc:MGI:1928897]	-
ENSMUSG00000037266	552.716	645.742	561.699	231.866	278.58	395.752	586.719	302.066	0.957533	1.09803e-05	0.00040878	Rsrp1	4	134923592	134927671	+	3349	protein_coding	arginine/serine rich protein 1 [Source:MGI Symbol;Acc:MGI:106498]	-
ENSMUSG00000031534	95.375	84.3963	95.4238	18.2487	16.2999	37.2006	91.7317	23.9164	1.92945	1.1309e-05	0.000419739	Smim19	8	22462614	22476882	-	1462	protein_coding	small integral membrane protein 19 [Source:MGI Symbol;Acc:MGI:2142501]	-
ENSMUSG00000056763	395.289	345.358	563.868	229.72	193.376	221.621	434.839	214.906	1.00566	1.13782e-05	0.00042051	Cspp1	1	10037987	10136768	+	17553	protein_coding	centrosome and spindle pole associated protein 1 [Source:MGI Symbol;Acc:MGI:2681832]	-
ENSMUSG00000028955	458.49	369.234	357.839	176.047	230.422	208.957	395.188	205.142	0.944588	1.13986e-05	0.00042051	Vamp3	4	151047300	151057963	-	2889	protein_coding	vesicle-associated membrane protein 3 [Source:MGI Symbol;Acc:MGI:1321389]	-
ENSMUSG00000029767	51.7094	57.1896	88.9176	193.222	140.772	174.131	65.9389	169.375	-1.39635	1.16143e-05	0.000427176	Calu	6	29348069	29377110	+	4663	protein_coding	calumenin [Source:MGI Symbol;Acc:MGI:1097158]	-
ENSMUSG00000069662	19.5346	52.1924	43.3745	148.137	102.245	141.679	38.3672	130.687	-1.75318	1.16522e-05	0.000427284	Marcks	10	37133375	37138920	-	4048	protein_coding	myristoylated alanine rich protein kinase C substrate [Source:MGI Symbol;Acc:MGI:96907]	-
ENSMUSG00000022816	0	3.88667	4.33745	49.379	17.7817	49.0732	2.74137	38.7446	-3.82866	1.18577e-05	0.000433515	Fstl1	16	37776873	37836514	+	4914	protein_coding	follistatin-like 1 [Source:MGI Symbol;Acc:MGI:102793]	-
ENSMUSG00000004319	348.176	384.225	429.407	242.601	183.004	156.718	387.27	194.107	0.997482	1.19002e-05	0.000433772	Clcn3	8	60910389	60983300	-	17071	protein_coding	chloride channel, voltage-sensitive 3 [Source:MGI Symbol;Acc:MGI:103555]	-
ENSMUSG00000046532	2.29819	0	0	22.5426	28.8953	34.8261	0.766064	28.7547	-5.32238	1.21377e-05	0.000441112	Ar	X	98148769	98323215	+	10048	protein_coding	androgen receptor [Source:MGI Symbol;Acc:MGI:88064]	ESR-like
ENSMUSG00000064368	342.431	304.271	156.148	424.015	729.051	688.608	267.617	613.891	-1.1834	1.22765e-05	0.000444832	mt-Nd6	MT	13552	14070	-	519	protein_coding	mitochondrially encoded NADH dehydrogenase 6 [Source:MGI Symbol;Acc:MGI:102495]	-
ENSMUSG00000098702	0	0.555238	0	26.8364	10.3727	41.9497	0.185079	26.3862	-6.09532	1.25144e-05	0.000452112	1500015A07Rik	18	61726390	61735917	+	2296	antisense	RIKEN cDNA 1500015A07 gene [Source:MGI Symbol;Acc:MGI:1916232]	-
ENSMUSG00000030662	409.078	344.803	355.671	183.561	185.967	219.246	369.851	196.258	0.912757	1.30048e-05	0.00046844	Ipo5	14	120911224	120947999	+	6001	protein_coding	importin 5 [Source:MGI Symbol;Acc:MGI:1917822]	-
ENSMUSG00000079642	32.1747	30.5381	56.3868	3.22037	2.96362	7.12353	39.6999	4.43584	3.12572	1.31268e-05	0.000471446	Gm6268	X	36401280	36404655	+	1453	protein_coding	predicted gene 6268 [Source:MGI Symbol;Acc:MGI:3644556]	-
ENSMUSG00000029229	939.961	679.057	561.699	310.229	396.384	429.786	726.906	378.8	0.941991	1.31785e-05	0.000471912	Chic2	5	74997988	75044774	-	9750	protein_coding	cysteine-rich hydrophobic domain 2 [Source:MGI Symbol;Acc:MGI:1921527]	-
ENSMUSG00000048899	0	0	0	22.5426	14.0772	20.5791	0	19.0663	-6.53695	1.35423e-05	0.000483524	Rimkla	4	119465283	119492628	-	4158	protein_coding	ribosomal modification protein rimK-like family member A [Source:MGI Symbol;Acc:MGI:3040686]	-
ENSMUSG00000073430	0	0	0	19.3222	14.0772	23.7451	0	19.0482	-6.53741	1.37491e-05	0.000489476	Gm10505	17	27325035	27344833	+	5098	processed_transcript	predicted gene 10505 [Source:MGI Symbol;Acc:MGI:3642687]	-
ENSMUSG00000024837	633.152	891.713	813.271	1379.39	1258.8	1232.37	779.379	1290.19	-0.725355	1.39642e-05	0.000495689	Dmrt1	19	25505618	25604329	+	2594	protein_coding	doublesex and mab-3 related transcription factor 1 [Source:MGI Symbol;Acc:MGI:1354733]	DM
ENSMUSG00000050549	159.724	169.348	121.448	45.0851	57.7906	68.8608	150.174	57.2455	1.39682	1.40075e-05	0.000495783	Fam241a	3	127869058	127896324	-	2265	protein_coding	family with sequence similarity 241, member A [Source:MGI Symbol;Acc:MGI:1917867]	-
ENSMUSG00000070529	0	0.555238	4.33745	15.0284	51.1225	30.8686	1.63089	32.3398	-4.87443	1.41246e-05	0.000498483	Wfdc10	2	164656046	164657368	+	459	protein_coding	WAP four-disulfide core domain 10 [Source:MGI Symbol;Acc:MGI:3616889]	-
ENSMUSG00000000804	641.196	634.638	481.457	240.454	348.966	346.678	585.763	312.033	0.911131	1.44823e-05	0.000509635	Usp32	11	84984442	85140161	-	7680	protein_coding	ubiquitin specific peptidase 32 [Source:MGI Symbol;Acc:MGI:2144475]	-
ENSMUSG00000032078	18.3855	9.99429	17.3498	60.1135	54.0861	92.6059	15.2432	68.9352	-2.23175	1.47611e-05	0.000517953	Zpr1	9	46273064	46282643	+	3583	protein_coding	ZPR1 zinc finger [Source:MGI Symbol;Acc:MGI:1330262]	-
ENSMUSG00000025289	903.19	941.684	633.267	450.851	473.438	499.438	826.047	474.576	0.806357	1.53386e-05	0.000536674	Prdx4	X	155323918	155340754	-	2106	protein_coding	peroxiredoxin 4 [Source:MGI Symbol;Acc:MGI:1859815]	-
ENSMUSG00000003814	873.314	980.551	993.275	624.751	597.911	579.38	949.047	600.681	0.659681	1.69465e-05	0.00059124	Calr	8	84841850	84846934	-	2880	protein_coding	calreticulin [Source:MGI Symbol;Acc:MGI:88252]	-
ENSMUSG00000027229	359.667	254.854	158.317	80.5092	123.731	102.895	257.613	102.379	1.33677	1.71696e-05	0.000597315	Terb2	2	122186272	122206397	+	2115	protein_coding	telomere repeat binding bouquet formation protein 2 [Source:MGI Symbol;Acc:MGI:1921651]	-
ENSMUSG00000040167	176.961	164.906	173.498	65.4808	68.1633	86.2738	171.788	73.306	1.22413	1.73974e-05	0.000603523	Ikzf5	7	131388652	131410521	-	5721	protein_coding	IKAROS family zinc finger 5 [Source:MGI Symbol;Acc:MGI:1914393]	-
ENSMUSG00000020419	173.514	151.025	234.222	88.0234	67.4224	75.1928	186.254	76.8795	1.2652	1.80322e-05	0.000623771	Hormad2	11	4345814	4441105	-	2734	protein_coding	HORMA domain containing 2 [Source:MGI Symbol;Acc:MGI:1923078]	-
ENSMUSG00000025508	845.735	755.124	882.67	1654.2	1250.65	1195.96	827.843	1366.93	-0.725709	1.81682e-05	0.000626701	Rplp2	7	141447370	141451585	+	2072	protein_coding	ribosomal protein, large P2 [Source:MGI Symbol;Acc:MGI:1914436]	-
ENSMUSG00000028082	0	0	0	15.0284	27.4135	13.4556	0	18.6325	-6.50918	1.82257e-05	0.000626913	Sh3d19	3	85971109	86130526	+	8888	protein_coding	SH3 domain protein D19 [Source:MGI Symbol;Acc:MGI:1350923]	-
ENSMUSG00000042660	0	0	0	13.9549	33.3407	10.2895	0	19.1951	-6.55314	1.91533e-05	0.000655283	Wdr55	18	36760239	36763708	+	1498	protein_coding	WD repeat domain 55 [Source:MGI Symbol;Acc:MGI:1915186]	-
ENSMUSG00000041220	0	0.555238	0	26.8364	31.118	13.4556	0.185079	23.8033	-5.9469	1.91578e-05	0.000655283	Elovl6	3	129532355	129638495	+	6431	protein_coding	ELOVL family member 6, elongation of long chain fatty acids (yeast) [Source:MGI Symbol;Acc:MGI:2156528]	-
ENSMUSG00000032216	191.899	175.455	145.304	341.359	339.335	308.686	170.886	329.793	-0.936656	1.92617e-05	0.000656995	Nedd4	9	72662346	72749852	+	10973	protein_coding	neural precursor cell expressed, developmentally down-regulated 4 [Source:MGI Symbol;Acc:MGI:97297]	-
ENSMUSG00000042271	209.136	114.379	140.967	55.8197	31.118	67.2778	154.827	51.4052	1.59214	1.95848e-05	0.000666155	Nxt2	X	142226770	142239692	+	3176	protein_coding	nuclear transport factor 2-like export factor 2 [Source:MGI Symbol;Acc:MGI:2147914]	-
ENSMUSG00000034252	564.206	622.978	860.983	401.472	386.753	345.887	682.722	378.037	0.845643	1.96761e-05	0.000667401	Senp6	9	80066903	80144953	+	7016	protein_coding	SUMO/sentrin specific peptidase 6 [Source:MGI Symbol;Acc:MGI:1922075]	-
ENSMUSG00000039753	761.851	630.196	650.617	340.285	419.352	433.744	680.888	397.794	0.773121	2.01649e-05	0.000682089	Fbxl5	5	43744615	43821638	-	9740	protein_coding	F-box and leucine-rich repeat protein 5 [Source:MGI Symbol;Acc:MGI:2152883]	-
ENSMUSG00000014769	456.191	501.38	373.02	869.499	721.642	704.438	443.531	765.193	-0.775519	2.09805e-05	0.000707715	Psmb1	17	15475021	15499751	-	4595	protein_coding	proteasome (prosome, macropain) subunit, beta type 1 [Source:MGI Symbol;Acc:MGI:104884]	-
ENSMUSG00000059070	140.19	169.348	108.436	384.297	246.721	291.273	139.325	307.431	-1.11699	2.10596e-05	0.000708425	Rpl18	7	45715457	45720836	+	4043	protein_coding	ribosomal protein L18 [Source:MGI Symbol;Acc:MGI:98003]	-
ENSMUSG00000043991	298.765	263.738	247.234	109.492	139.29	148.803	269.913	132.528	1.02475	2.12611e-05	0.000712563	Pura	18	36281097	36289723	+	3145	protein_coding	purine rich element binding protein A [Source:MGI Symbol;Acc:MGI:103079]	-
ENSMUSG00000022300	684.862	736.246	884.839	527.067	402.312	401.292	768.649	443.557	0.791271	2.12993e-05	0.000712563	Dcaf13	15	39112865	39146856	+	10825	protein_coding	DDB1 and CUL4 associated factor 13 [Source:MGI Symbol;Acc:MGI:2684929]	-
ENSMUSG00000022894	3.44729	38.8667	6.50617	112.713	92.6132	106.061	16.2734	103.796	-2.54033	2.17377e-05	0.000725244	Adamts5	16	85856173	85901828	-	10791	protein_coding	a disintegrin-like and metallopeptidase (reprolysin type) with thrombospondin type 1 motif, 5 (aggrecanase-2) [Source:MGI Symbol;Acc:MGI:1346321]	-
ENSMUSG00000037416	558.461	459.737	388.201	238.307	293.398	214.497	468.8	248.734	0.917921	2.21736e-05	0.000737772	Dmxl1	18	49832670	49965473	+	21923	protein_coding	Dmx-like 1 [Source:MGI Symbol;Acc:MGI:2443926]	-
ENSMUSG00000110344	6.89458	11.66	23.856	83.7295	62.9769	50.6562	14.1368	65.7876	-2.31531	2.22956e-05	0.000739813	Gm45716	11	90187683	90251255	+	2187	protein_coding	predicted gene 45716 [Source:MGI Symbol;Acc:MGI:5804831]	-
ENSMUSG00000001105	437.806	461.403	726.522	291.98	236.349	299.188	541.91	275.839	0.96499	2.28289e-05	0.000755456	Ift20	11	78536361	78541737	+	1525	protein_coding	intraflagellar transport 20 [Source:MGI Symbol;Acc:MGI:1915585]	-
ENSMUSG00000016494	0	2.22095	0	40.7913	11.1136	43.5327	0.740318	31.8125	-4.86076	2.31261e-05	0.000762884	Cd34	1	194938819	194961279	+	7290	protein_coding	CD34 antigen [Source:MGI Symbol;Acc:MGI:88329]	-
ENSMUSG00000004096	617.065	565.788	707.004	392.885	372.675	357.759	629.952	374.44	0.744991	2.31783e-05	0.000762884	Cwc15	9	14500617	14510577	+	1571	protein_coding	CWC15 spliceosome-associated protein [Source:MGI Symbol;Acc:MGI:1913320]	-
ENSMUSG00000009670	610.17	823.419	474.95	304.861	330.444	379.921	636.18	338.409	0.919115	2.40666e-05	0.000789992	Tex11	X	100838648	101059667	-	3624	protein_coding	testis expressed gene 11 [Source:MGI Symbol;Acc:MGI:1933237]	-
ENSMUSG00000075254	5.74548	0	0	40.7913	28.8953	33.2431	1.91516	34.3099	-4.20994	2.41948e-05	0.000792072	Heg1	16	33684370	33771576	+	12728	protein_coding	heart development protein with EGF-like domains 1 [Source:MGI Symbol;Acc:MGI:1924696]	-
ENSMUSG00000014932	413.675	460.848	412.057	194.295	240.053	269.903	428.86	234.75	0.869294	2.45149e-05	0.000800406	Yes1	5	32611171	32687057	+	7508	protein_coding	YES proto-oncogene 1, Src family tyrosine kinase [Source:MGI Symbol;Acc:MGI:99147]	-
ENSMUSG00000096210	205.688	191.557	225.547	111.639	82.2405	93.3974	207.598	95.7591	1.1152	2.50065e-05	0.000814278	H1f0	15	79028450	79030504	+	2055	protein_coding	H1 histone family, member 0 [Source:MGI Symbol;Acc:MGI:95893]	-
ENSMUSG00000071654	8.04368	4.99715	0	54.7462	54.827	22.1621	4.34694	43.9118	-3.18323	2.53645e-05	0.00082319	Uqcc3	19	8880016	8880933	-	829	protein_coding	ubiquinol-cytochrome c reductase complex assembly factor 3 [Source:MGI Symbol;Acc:MGI:2147553]	-
ENSMUSG00000044678	680.265	820.643	520.494	369.269	380.084	395.752	673.8	381.702	0.828619	2.5415e-05	0.00082319	Ly6k	15	74796874	74799986	-	829	protein_coding	lymphocyte antigen 6 complex, locus K [Source:MGI Symbol;Acc:MGI:1923736]	-
ENSMUSG00000023272	258.547	343.693	268.922	165.312	145.217	121.891	290.387	144.14	1.02102	2.58066e-05	0.000833662	Creld2	15	88819646	88826683	+	1366	protein_coding	cysteine-rich with EGF-like domains 2 [Source:MGI Symbol;Acc:MGI:1923987]	-
ENSMUSG00000020988	226.372	176.011	221.21	82.6561	114.84	69.6523	207.864	89.0496	1.21356	2.615e-05	0.000842304	L2hgdh	12	69690433	69724873	-	3466	protein_coding	L-2-hydroxyglutarate dehydrogenase [Source:MGI Symbol;Acc:MGI:2384968]	-
ENSMUSG00000068522	56.3057	68.8496	34.6996	99.8314	260.058	151.969	53.285	170.619	-1.64575	2.62121e-05	0.000842304	Aard	15	52040107	52045722	+	1348	protein_coding	alanine and arginine rich domain containing protein [Source:MGI Symbol;Acc:MGI:2181621]	-
ENSMUSG00000009549	995.118	1103.81	934.72	671.983	660.147	608.666	1011.22	646.932	0.648451	2.64296e-05	0.00084416	Srp14	2	118475850	118479711	-	1195	protein_coding	signal recognition particle 14 [Source:MGI Symbol;Acc:MGI:107169]	-
ENSMUSG00000037652	83.8841	80.5096	136.63	28.9833	36.3044	26.9111	100.341	30.7329	1.68254	2.64839e-05	0.00084416	Phc3	3	30899371	30969415	-	17485	protein_coding	polyhomeotic 3 [Source:MGI Symbol;Acc:MGI:2181434]	-
ENSMUSG00000028393	6.89458	18.3229	2.16872	70.8481	84.4632	38.7836	9.12872	64.6983	-2.6502	2.65032e-05	0.00084416	Alad	4	62509169	62519918	-	1871	protein_coding	aminolevulinate, delta-, dehydratase [Source:MGI Symbol;Acc:MGI:96853]	-
ENSMUSG00000043419	111.462	142.696	117.111	284.466	256.353	228.744	123.757	256.521	-1.03787	2.65463e-05	0.00084416	Rnf227	11	69340461	69342641	+	2081	protein_coding	ring finger protein 227 [Source:MGI Symbol;Acc:MGI:1915359]	-
ENSMUSG00000024491	653.836	680.167	863.152	447.631	451.211	408.416	732.385	435.753	0.742959	2.75845e-05	0.000874895	Rbm27	18	42275353	42341542	+	6431	protein_coding	RNA binding motif protein 27 [Source:MGI Symbol;Acc:MGI:2147194]	-
ENSMUSG00000030704	405.631	598.547	433.745	218.985	288.212	256.447	479.308	254.548	0.917771	2.81467e-05	0.000889683	Rab6a	7	100607410	100641268	+	3728	protein_coding	RAB6A, member RAS oncogene family [Source:MGI Symbol;Acc:MGI:894313]	-
ENSMUSG00000035439	183.855	159.909	223.378	74.0684	94.095	79.1503	189.048	82.4379	1.18132	2.81965e-05	0.000889683	Haus8	8	71248561	71272934	-	5278	protein_coding	4HAUS augmin-like complex, subunit 8 [Source:MGI Symbol;Acc:MGI:1923728]	-
ENSMUSG00000042444	209.136	178.787	268.922	99.8314	92.6132	106.061	218.948	99.502	1.12343	2.83515e-05	0.000892269	Mindy2	9	70599014	70657174	-	8600	protein_coding	MINDY lysine 48 deubiquitinase 2 [Source:MGI Symbol;Acc:MGI:2443086]	-
ENSMUSG00000032291	14.9383	5.55238	15.1811	61.187	53.3452	58.5712	11.8906	57.7011	-2.37619	2.85495e-05	0.00089619	Crabp1	9	54764748	54773110	+	802	protein_coding	cellular retinoic acid binding protein I [Source:MGI Symbol;Acc:MGI:88490]	-
ENSMUSG00000042029	1134.16	905.039	900.02	617.237	534.934	649.032	979.739	600.401	0.707769	2.9163e-05	0.000913101	Ncapg2	12	116405402	116463731	+	9939	protein_coding	non-SMC condensin II complex, subunit G2 [Source:MGI Symbol;Acc:MGI:1923294]	-
ENSMUSG00000021054	13.7892	23.32	13.0123	64.4073	71.8678	75.1928	16.7072	70.4893	-2.01401	2.94469e-05	0.000919632	Sgpp1	12	75714249	75735729	-	5649	protein_coding	sphingosine-1-phosphate phosphatase 1 [Source:MGI Symbol;Acc:MGI:2135760]	-
ENSMUSG00000042042	213.732	157.688	297.115	100.905	80.7587	99.7294	222.845	93.7976	1.23244	2.97442e-05	0.000926546	Csgalnact2	6	118107452	118139140	-	5438	protein_coding	chondroitin sulfate N-acetylgalactosaminyltransferase 2 [Source:MGI Symbol;Acc:MGI:1926002]	-
ENSMUSG00000029238	552.716	472.508	498.806	229.72	299.326	322.933	508.01	283.993	0.834892	3.02484e-05	0.000938877	Clock	5	76209868	76304792	-	13727	protein_coding	circadian locomotor output cycles kaput [Source:MGI Symbol;Acc:MGI:99698]	bHLH
ENSMUSG00000049470	397.587	410.876	292.778	200.736	187.449	203.416	367.081	197.201	0.907364	3.03173e-05	0.000938877	Aff4	11	53350833	53421830	+	13450	protein_coding	AF4/FMR2 family, member 4 [Source:MGI Symbol;Acc:MGI:2136171]	AF-4
ENSMUSG00000005161	10.3419	11.66	0	47.2321	71.8678	43.5327	7.33396	54.2108	-2.70862	3.03707e-05	0.000938877	Prdx2	8	84969587	84974834	+	3050	protein_coding	peroxiredoxin 2 [Source:MGI Symbol;Acc:MGI:109486]	-
ENSMUSG00000041697	265.441	294.276	158.317	481.982	458.62	475.693	239.345	472.098	-0.956725	3.11801e-05	0.000961466	Cox6a1	5	115345642	115348981	-	702	protein_coding	cytochrome c oxidase subunit 6A1 [Source:MGI Symbol;Acc:MGI:103099]	-
ENSMUSG00000040841	259.696	212.101	375.189	113.786	102.986	155.926	282.329	124.233	1.1686	3.16906e-05	0.000973064	Six5	7	19094594	19098549	+	3007	protein_coding	sine oculis-related homeobox 5 [Source:MGI Symbol;Acc:MGI:106220]	Homeobox
ENSMUSG00000020608	1584.6	1253.73	2220.77	961.816	1038.75	882.526	1686.37	961.03	0.806169	3.17855e-05	0.000973064	Smc6	12	11265886	11319785	+	12502	protein_coding	structural maintenance of chromosomes 6 [Source:MGI Symbol;Acc:MGI:1914491]	-
ENSMUSG00000028271	360.816	299.274	544.349	158.871	211.158	204.999	401.48	191.676	1.05024	3.18623e-05	0.000973064	Gtf2b	3	142765045	142783606	+	4589	protein_coding	general transcription factor IIB [Source:MGI Symbol;Acc:MGI:2385191]	-
ENSMUSG00000039671	0	7.2181	6.50617	33.2771	72.6087	29.2856	4.57476	45.0572	-3.27902	3.1875e-05	0.000973064	Zmynd8	2	165784152	165899016	-	11031	protein_coding	zinc finger, MYND-type containing 8 [Source:MGI Symbol;Acc:MGI:1918025]	-
ENSMUSG00000023886	2.29819	2.22095	2.16872	28.9833	34.0816	24.5366	2.22929	29.2005	-3.7082	3.23117e-05	0.000983934	Smoc2	17	14279506	14404790	+	6951	protein_coding	SPARC related modular calcium binding 2 [Source:MGI Symbol;Acc:MGI:1929881]	-
ENSMUSG00000022636	195.346	167.682	195.185	57.9666	106.69	51.4477	186.071	72.0349	1.35869	3.25389e-05	0.00098839	Alcam	16	52248996	52454074	-	7121	protein_coding	activated leukocyte cell adhesion molecule [Source:MGI Symbol;Acc:MGI:1313266]	-
ENSMUSG00000029676	18.3855	22.7648	13.0123	62.2604	85.945	68.8608	18.0542	72.3554	-1.9491	3.45203e-05	0.00104597	Pot1a	6	25743737	25809246	-	8669	protein_coding	protection of telomeres 1A [Source:MGI Symbol;Acc:MGI:2141503]	-
ENSMUSG00000050197	321.747	393.109	184.341	117.007	120.027	159.884	299.732	132.306	1.19351	3.48624e-05	0.00105372	Rhox13	X	38121219	38129967	+	876	protein_coding	reproductive homeobox 13 [Source:MGI Symbol;Acc:MGI:1920864]	Homeobox
ENSMUSG00000063882	529.734	655.737	427.238	1021.93	826.109	938.723	537.57	928.921	-0.777028	3.58841e-05	0.00108076	Uqcrh	4	116066965	116075071	-	1237	protein_coding	ubiquinol-cytochrome c reductase hinge protein [Source:MGI Symbol;Acc:MGI:1913826]	-
ENSMUSG00000002227	2.29819	3.33143	4.33745	18.2487	44.4543	38.7836	3.32236	33.8289	-3.40108	3.59338e-05	0.00108076	Mov10	3	104794836	104818563	-	5607	protein_coding	Moloney leukemia virus 10 [Source:MGI Symbol;Acc:MGI:97054]	-
ENSMUSG00000041841	482.621	524.7	383.864	828.708	699.415	816.831	463.728	781.651	-0.742068	3.63738e-05	0.0010913	Rpl37	15	5116645	5119140	+	1684	protein_coding	ribosomal protein L37 [Source:MGI Symbol;Acc:MGI:1914531]	-
ENSMUSG00000020664	581.443	515.817	440.251	284.466	326.739	275.443	512.503	295.549	0.798092	3.80028e-05	0.00113513	Dld	12	31331277	31351453	-	3683	protein_coding	dihydrolipoamide dehydrogenase [Source:MGI Symbol;Acc:MGI:107450]	-
ENSMUSG00000059625	44.8148	63.2972	78.074	200.736	172.631	113.976	62.062	162.448	-1.40432	3.80883e-05	0.00113513	Sohlh1	2	25842995	25847248	-	1289	protein_coding	spermatogenesis and oogenesis specific basic helix-loop-helix 1 [Source:MGI Symbol;Acc:MGI:2684956]	-
ENSMUSG00000026043	4.59639	7.2181	0	38.6444	38.5271	41.1582	3.93816	39.4432	-3.0763	3.81135e-05	0.00113513	Col3a1	1	45311538	45349706	+	9816	protein_coding	collagen, type III, alpha 1 [Source:MGI Symbol;Acc:MGI:88453]	-
ENSMUSG00000054428	122.953	208.214	95.4238	362.828	323.035	288.899	142.197	324.92	-1.1582	3.92648e-05	0.00116658	Atpif1	4	132530555	132533659	-	1441	protein_coding	ATPase inhibitory factor 1 [Source:MGI Symbol;Acc:MGI:1196457]	-
ENSMUSG00000021466	13.7892	2.77619	6.50617	48.3055	42.2316	56.9882	7.69051	49.1751	-2.73892	3.94397e-05	0.00116893	Ptch1	13	63508328	63573598	-	14185	protein_coding	patched 1 [Source:MGI Symbol;Acc:MGI:105373]	-
ENSMUSG00000027566	193.048	207.659	253.741	462.659	337.112	409.999	218.149	403.257	-0.895803	4.03876e-05	0.00119412	Psma7	2	180036374	180042433	-	3071	protein_coding	proteasome (prosome, macropain) subunit, alpha type 7 [Source:MGI Symbol;Acc:MGI:1347070]	-
ENSMUSG00000002477	1007.76	982.772	802.428	525.993	583.833	632.411	930.986	580.746	0.684121	4.18259e-05	0.00123366	Snrpd1	18	10617796	10628230	+	837	protein_coding	small nuclear ribonucleoprotein D1 [Source:MGI Symbol;Acc:MGI:98344]	-
ENSMUSG00000020956	97.6732	96.6115	97.5925	42.9382	31.118	22.1621	97.2924	32.0728	1.61258	4.29807e-05	0.00126467	Dtd2	12	51988312	52006501	-	3108	protein_coding	D-tyrosyl-tRNA deacylase 2 [Source:MGI Symbol;Acc:MGI:1923485]	-
ENSMUSG00000032468	474.577	404.769	516.156	268.364	255.612	279.401	465.167	267.792	0.789499	4.36621e-05	0.00128163	Armc8	9	99478372	99568899	-	6531	protein_coding	armadillo repeat containing 8 [Source:MGI Symbol;Acc:MGI:1921375]	-
ENSMUSG00000027463	0	0	0	5.36728	25.1908	22.1621	0	17.5734	-6.42907	4.41175e-05	0.00129168	Slc52a3	2	151996511	152009258	+	2767	protein_coding	solute carrier protein family 52, member 3 [Source:MGI Symbol;Acc:MGI:1916948]	-
ENSMUSG00000020982	582.592	490.831	761.222	403.619	301.548	280.192	611.548	328.453	0.891212	4.42161e-05	0.00129168	Nemf	12	69310522	69357165	-	10549	protein_coding	nuclear export mediator factor [Source:MGI Symbol;Acc:MGI:1918305]	-
ENSMUSG00000053211	256.249	288.724	314.465	113.786	163.74	154.343	286.479	143.956	0.984112	4.45066e-05	0.00129707	Zfy1	Y	725128	797409	-	2868	protein_coding	zinc finger protein 1, Y-linked [Source:MGI Symbol;Acc:MGI:99212]	zf-C2H2
ENSMUSG00000031381	190.75	177.676	173.498	86.9499	86.6859	80.7333	180.641	84.7897	1.09318	4.49012e-05	0.00130545	Piga	X	164419787	164433916	+	6385	protein_coding	phosphatidylinositol glycan anchor biosynthesis, class A [Source:MGI Symbol;Acc:MGI:99461]	-
ENSMUSG00000032412	779.088	777.334	739.535	521.699	495.666	409.207	765.319	475.524	0.689061	4.56201e-05	0.0013232	Atp1b3	9	96332655	96364442	-	2389	protein_coding	ATPase, Na+/K+ transporting, beta 3 polypeptide [Source:MGI Symbol;Acc:MGI:107788]	-
ENSMUSG00000035958	766.448	817.311	869.658	535.654	549.752	442.45	817.806	509.285	0.681944	4.5811e-05	0.00132559	Tdp2	13	24831679	24842153	+	3286	protein_coding	tyrosyl-DNA phosphodiesterase 2 [Source:MGI Symbol;Acc:MGI:1860486]	-
ENSMUSG00000025794	263.143	403.103	290.609	549.609	551.974	627.662	318.952	576.415	-0.842273	4.63681e-05	0.00133854	Rpl14	9	120571444	120574654	+	1651	protein_coding	ribosomal protein L14 [Source:MGI Symbol;Acc:MGI:1914365]	-
ENSMUSG00000091497	2.29819	2.77619	0	18.2487	36.3044	33.2431	1.69146	29.2654	-3.84605	4.69124e-05	0.001351	Gm44	X	90892142	90893134	+	993	protein_coding	predicted gene 44 [Source:MGI Symbol;Acc:MGI:2684890]	-
ENSMUSG00000040945	48.2621	49.9715	39.037	115.933	116.322	129.015	45.7568	120.423	-1.37541	4.7021e-05	0.001351	Rcc2	4	140700541	140723220	+	4155	protein_coding	regulator of chromosome condensation 2 [Source:MGI Symbol;Acc:MGI:1919784]	-
ENSMUSG00000055723	33.3238	47.1953	52.0494	108.419	100.022	163.841	44.1895	124.094	-1.50142	4.88471e-05	0.00140017	Rras2	7	114046782	114117781	-	3554	protein_coding	related RAS viral (r-ras) oncogene 2 [Source:MGI Symbol;Acc:MGI:1914172]	-
ENSMUSG00000023443	112.611	103.274	132.292	28.9833	34.8225	56.1967	116.059	40.0009	1.52021	4.93706e-05	0.00141119	Esx1	X	137115397	137122083	-	1985	protein_coding	extraembryonic, spermatogenesis, homeobox 1 [Source:MGI Symbol;Acc:MGI:1096388]	Homeobox
ENSMUSG00000053332	394.14	400.327	208.197	162.092	162.999	158.301	334.222	161.131	1.06684	4.94627e-05	0.00141119	Gas5	1	161034422	161038539	+	3760	processed_transcript	growth arrest specific 5 [Source:MGI Symbol;Acc:MGI:95659]	-
ENSMUSG00000004446	13.7892	41.6429	41.2057	117.007	77.7951	144.054	32.2126	112.952	-1.81299	4.9943e-05	0.00142157	Bid	6	120891930	120916853	-	3550	protein_coding	BH3 interacting domain death agonist [Source:MGI Symbol;Acc:MGI:108093]	-
ENSMUSG00000031125	337.834	208.214	206.029	115.933	122.99	111.602	250.693	116.842	1.10334	5.05122e-05	0.00143443	3830403N18Rik	X	56136572	56153498	+	1022	protein_coding	RIKEN cDNA 3830403N18 gene [Source:MGI Symbol;Acc:MGI:1917941]	-
ENSMUSG00000036707	515.944	476.395	670.135	265.144	296.362	361.717	554.158	307.741	0.838442	5.2308e-05	0.00148198	Cab39	1	85793441	85851576	+	7077	protein_coding	calcium binding protein 39 [Source:MGI Symbol;Acc:MGI:107438]	-
ENSMUSG00000004667	40.2184	58.8553	21.6872	124.521	128.918	117.934	40.2536	123.791	-1.55247	5.26149e-05	0.00148722	Polr2e	10	80035949	80039795	-	2670	protein_coding	polymerase (RNA) II (DNA directed) polypeptide E [Source:MGI Symbol;Acc:MGI:1913670]	-
ENSMUSG00000021693	476.875	387.556	609.411	279.098	251.908	277.026	491.281	269.344	0.856561	5.43859e-05	0.00153373	Kif2a	13	106958996	107022126	-	6393	protein_coding	kinesin family member 2A [Source:MGI Symbol;Acc:MGI:108390]	-
ENSMUSG00000029661	10.3419	39.4219	8.67489	115.933	83.7223	79.9418	19.4796	93.1991	-2.14166	5.48398e-05	0.00154297	Col1a2	6	4504814	4541544	+	12426	protein_coding	collagen, type I, alpha 2 [Source:MGI Symbol;Acc:MGI:88468]	-
ENSMUSG00000021635	515.944	674.06	724.354	413.28	335.63	368.049	638.119	372.32	0.776252	5.52301e-05	0.00155038	Rad17	13	100617164	100651051	-	8072	protein_coding	RAD17 checkpoint clamp loader component [Source:MGI Symbol;Acc:MGI:1333807]	-
ENSMUSG00000030232	384.947	273.177	331.815	144.917	122.99	210.54	329.98	159.482	1.04468	5.56769e-05	0.00155934	Aebp2	6	140622663	140678472	+	9851	protein_coding	AE binding protein 2 [Source:MGI Symbol;Acc:MGI:1338038]	zf-C2H2
ENSMUSG00000006585	51.7094	76.0677	47.7119	149.21	163.74	132.973	58.4963	148.641	-1.31078	5.66763e-05	0.0015837	Cdt1	8	122568015	122573554	+	3140	protein_coding	chromatin licensing and DNA replication factor 1 [Source:MGI Symbol;Acc:MGI:1914427]	-
ENSMUSG00000034880	0	0	0	34.3506	9.63177	7.91503	0	17.2991	-6.38918	5.71873e-05	0.00159432	Mrpl34	8	71464959	71465747	+	607	protein_coding	mitochondrial ribosomal protein L34 [Source:MGI Symbol;Acc:MGI:2137227]	-
ENSMUSG00000055762	128.699	76.6229	75.9053	286.613	185.226	193.918	93.7424	221.919	-1.23661	5.79655e-05	0.00161043	Eef1d	15	75894205	75909556	-	6488	protein_coding	eukaryotic translation elongation factor 1 delta (guanine nucleotide exchange protein) [Source:MGI Symbol;Acc:MGI:1913906]	-
ENSMUSG00000091509	322.896	343.693	422.901	207.177	203.749	191.544	363.163	200.823	0.847209	5.80287e-05	0.00161043	Gm17066	14	105109390	105114676	-	1113	processed_transcript	predicted gene 17066 [Source:MGI Symbol;Acc:MGI:4937893]	-
ENSMUSG00000066979	79.2877	78.2886	56.3868	174.973	147.44	174.922	71.321	165.779	-1.19212	5.82562e-05	0.00161307	Bub3	7	131560222	131571895	+	7006	protein_coding	BUB3 mitotic checkpoint protein [Source:MGI Symbol;Acc:MGI:1343463]	-
ENSMUSG00000027478	39.0693	40.5324	43.3745	134.182	99.2813	99.7294	40.9921	111.064	-1.44108	5.86516e-05	0.00162035	Dnmt3b	2	153649450	153687730	+	5106	protein_coding	DNA methyltransferase 3B [Source:MGI Symbol;Acc:MGI:1261819]	-
ENSMUSG00000058729	319.449	310.378	277.597	167.459	171.149	161.467	302.475	166.692	0.864162	6.00698e-05	0.00165578	Lin9	1	180641150	180690694	+	7244	protein_coding	lin-9 homolog (C. elegans) [Source:MGI Symbol;Acc:MGI:1919818]	-
ENSMUSG00000045962	1691.47	1523.57	2684.88	1192.61	1136.55	1100.19	1966.64	1143.12	0.778395	6.09371e-05	0.00167591	Wnk1	6	119923969	120038672	-	22825	protein_coding	WNK lysine deficient protein kinase 1 [Source:MGI Symbol;Acc:MGI:2442092]	-
ENSMUSG00000042246	11.491	8.32858	0	35.424	54.0861	53.0307	6.60651	47.5136	-2.70018	6.19847e-05	0.00170089	Tmc7	7	118535841	118584736	-	5763	protein_coding	transmembrane channel-like gene family 7 [Source:MGI Symbol;Acc:MGI:2443317]	-
ENSMUSG00000032409	930.768	986.104	1019.3	631.192	631.992	675.152	978.724	646.112	0.597782	6.21562e-05	0.00170177	Atr	9	95857597	95951781	+	23629	protein_coding	ataxia telangiectasia and Rad3 related [Source:MGI Symbol;Acc:MGI:108028]	-
ENSMUSG00000032411	307.958	241.529	388.201	122.374	174.113	160.675	312.563	152.387	1.01952	6.25826e-05	0.00170961	Tfdp2	9	96196275	96323646	+	14029	protein_coding	transcription factor Dp 2 [Source:MGI Symbol;Acc:MGI:107167]	E2F
ENSMUSG00000038235	6.89458	2.22095	23.856	56.8932	74.0905	51.4477	10.9905	60.8105	-2.68796	6.3653e-05	0.00173138	F11r	1	171437535	171464603	+	2663	protein_coding	F11 receptor [Source:MGI Symbol;Acc:MGI:1321398]	-
ENSMUSG00000028114	260.845	191.557	388.201	118.08	117.804	142.471	280.201	126.118	1.13313	6.36903e-05	0.00173138	Mettl14	3	123368297	123386108	-	7419	protein_coding	methyltransferase like 14 [Source:MGI Symbol;Acc:MGI:2442926]	-
ENSMUSG00000063457	195.346	165.461	166.992	319.89	291.176	362.508	175.933	324.525	-0.882802	6.38049e-05	0.00173138	Rps15	10	80292453	80294114	+	630	protein_coding	ribosomal protein S15 [Source:MGI Symbol;Acc:MGI:98117]	-
ENSMUSG00000067158	0	2.77619	0	33.2771	24.4499	23.7451	0.925397	27.1574	-4.33777	6.39551e-05	0.00173161	Col4a4	1	82448423	82586849	-	10612	protein_coding	collagen, type IV, alpha 4 [Source:MGI Symbol;Acc:MGI:104687]	-
ENSMUSG00000062078	1137.61	1245.96	956.407	581.813	761.651	732.932	1113.32	692.132	0.688429	6.44619e-05	0.00173804	Qk	17	10202601	10319854	-	14242	protein_coding	quaking [Source:MGI Symbol;Acc:MGI:97837]	-
ENSMUSG00000037625	5.74548	0.555238	0	22.5426	42.9725	27.7026	2.10024	31.0726	-3.87732	6.46434e-05	0.00173804	Cldn11	3	31149920	31164324	+	1870	protein_coding	claudin 11 [Source:MGI Symbol;Acc:MGI:106925]	-
ENSMUSG00000001870	0	0	0	19.3222	10.3727	17.4131	0	15.7026	-6.25628	6.46636e-05	0.00173804	Ltbp1	17	75005568	75392512	+	10480	protein_coding	latent transforming growth factor beta binding protein 1 [Source:MGI Symbol;Acc:MGI:109151]	-
ENSMUSG00000032058	32.1747	26.0962	2.16872	111.639	73.3496	88.6483	20.1465	91.2125	-2.08074	6.4762e-05	0.00173804	Ppp2r1b	9	50845301	50894229	+	6449	protein_coding	protein phosphatase 2, regulatory subunit A, beta [Source:MGI Symbol;Acc:MGI:1920949]	-
ENSMUSG00000015501	0	1.11048	2.16872	13.9549	30.3771	29.2856	1.09307	24.5392	-4.67909	6.52591e-05	0.00174531	Hivep2	10	13966075	14151374	+	13720	protein_coding	human immunodeficiency virus type I enhancer binding protein 2 [Source:MGI Symbol;Acc:MGI:1338076]	zf-C2H2
ENSMUSG00000022358	8.04368	3.33143	0	32.2037	57.0497	24.5366	3.7917	37.93	-3.20824	6.53185e-05	0.00174531	Fbxo32	15	58175879	58214932	-	6976	protein_coding	F-box protein 32 [Source:MGI Symbol;Acc:MGI:1914981]	-
ENSMUSG00000020167	125.252	114.379	140.967	253.336	216.344	274.652	126.866	248.11	-0.980712	6.61188e-05	0.00176283	Tcf3	10	80409514	80433647	-	4039	protein_coding	transcription factor 3 [Source:MGI Symbol;Acc:MGI:98510]	bHLH
ENSMUSG00000020393	172.365	153.246	177.835	52.5993	82.9814	81.5248	167.815	72.3685	1.20025	6.74454e-05	0.00179428	Kremen1	11	5191552	5261558	-	7722	protein_coding	kringle containing transmembrane protein 1 [Source:MGI Symbol;Acc:MGI:1933988]	-
ENSMUSG00000072437	32.1747	31.0934	17.3498	75.1419	94.8359	94.1889	26.8726	88.0555	-1.6663	6.90119e-05	0.00183197	Nanos1	19	60755987	60759913	+	3927	protein_coding	nanos C2HC-type zinc finger 1 [Source:MGI Symbol;Acc:MGI:2669254]	-
ENSMUSG00000030612	26.4292	55.5238	19.5185	143.843	83.7223	125.849	33.8239	117.805	-1.72603	6.93656e-05	0.00183736	Mrpl46	7	78775236	78783531	-	1415	protein_coding	mitochondrial ribosomal protein L46 [Source:MGI Symbol;Acc:MGI:1914558]	-
ENSMUSG00000022177	8.04368	11.66	2.16872	38.6444	34.0816	78.3588	7.2908	50.3616	-2.64412	7.15664e-05	0.00189155	Haus4	14	54541785	54554616	-	2378	protein_coding	HAUS augmin-like complex, subunit 4 [Source:MGI Symbol;Acc:MGI:1261794]	-
ENSMUSG00000053279	3.44729	2.77619	8.67489	20.3957	69.6451	27.7026	4.96613	39.2478	-3.16501	7.25329e-05	0.00191296	Aldh1a1	19	20492715	20643462	+	4934	protein_coding	aldehyde dehydrogenase family 1, subfamily A1 [Source:MGI Symbol;Acc:MGI:1353450]	-
ENSMUSG00000022528	42.5166	39.4219	28.1934	109.492	97.7995	102.895	36.7106	103.396	-1.46451	7.36062e-05	0.00193708	Hes1	16	30064384	30067796	+	2037	protein_coding	hes family bHLH transcription factor 1 [Source:MGI Symbol;Acc:MGI:104853]	bHLH
ENSMUSG00000063632	17.2365	23.8753	17.3498	61.187	85.2041	67.2778	19.4872	71.2229	-1.83881	7.39616e-05	0.00194225	Sox11	12	27334264	27342574	-	8311	protein_coding	SRY (sex determining region Y)-box 11 [Source:MGI Symbol;Acc:MGI:98359]	HMG
ENSMUSG00000064341	2750.94	2679.58	1513.77	3269.75	4705.49	4232.96	2314.76	4069.4	-0.811174	7.43389e-05	0.00194797	mt-Nd1	MT	2751	3707	+	957	protein_coding	mitochondrially encoded NADH dehydrogenase 1 [Source:MGI Symbol;Acc:MGI:101787]	-
ENSMUSG00000057541	27.5783	42.7534	26.0247	120.227	93.3541	85.4823	32.1188	99.6878	-1.58774	7.49548e-05	0.0019599	Pus7	5	23740648	23783711	-	8289	protein_coding	pseudouridylate synthase 7 [Source:MGI Symbol;Acc:MGI:1925947]	-
ENSMUSG00000013787	6.89458	22.7648	17.3498	81.5826	50.3816	75.1928	15.6697	69.0523	-2.10697	7.57537e-05	0.00197656	Ehmt2	17	34898469	34914052	+	5489	protein_coding	euchromatic histone lysine N-methyltransferase 2 [Source:MGI Symbol;Acc:MGI:2148922]	-
ENSMUSG00000030060	149.383	142.141	190.848	66.5543	60.0133	82.3163	160.79	69.628	1.19498	7.66006e-05	0.00199439	Hmces	6	87913935	87936629	+	2445	protein_coding	5-hydroxymethylcytosine (hmC) binding, ES cell specific [Source:MGI Symbol;Acc:MGI:1914053]	-
ENSMUSG00000021484	237.863	180.453	307.959	133.109	77.7951	111.602	242.091	107.502	1.16287	7.79885e-05	0.00202621	Lman2	13	55343833	55362783	-	7920	protein_coding	lectin, mannose-binding 2 [Source:MGI Symbol;Acc:MGI:1914140]	-
ENSMUSG00000035021	606.723	386.446	774.234	362.828	283.767	239.825	589.134	295.473	0.988334	8.14229e-05	0.00211095	Baz1a	12	54892989	55014348	-	7159	protein_coding	bromodomain adjacent to zinc finger domain 1A [Source:MGI Symbol;Acc:MGI:1309478]	-
ENSMUSG00000025503	70.0949	51.6372	45.5432	156.725	128.918	127.432	55.7584	137.691	-1.29149	8.29085e-05	0.00214491	Taldo1	7	141392199	141402968	+	2171	protein_coding	transaldolase 1 [Source:MGI Symbol;Acc:MGI:1274789]	-
ENSMUSG00000000440	64.3494	43.8638	36.8683	3.22037	10.3727	12.664	48.3605	8.75236	2.4424	8.65046e-05	0.00223321	Pparg	6	115360951	115490399	+	2953	protein_coding	peroxisome proliferator activated receptor gamma [Source:MGI Symbol;Acc:MGI:97747]	THR-like
ENSMUSG00000086540	105.717	39.9772	140.967	19.3222	34.8225	15.0386	95.5537	23.0611	2.01976	8.69956e-05	0.00224115	Scml1	X	161817734	161819587	-	576	lincRNA	Scm polycomb group protein like 1 [Source:MGI Symbol;Acc:MGI:2684893]	-
ENSMUSG00000006057	71.244	38.8667	45.5432	133.109	126.695	138.513	51.8846	132.772	-1.36211	8.75612e-05	0.00225097	Atp5g1	11	96068852	96075670	-	4912	protein_coding	ATP synthase, H+ transporting, mitochondrial F0 complex, subunit C1 (subunit 9) [Source:MGI Symbol;Acc:MGI:107653]	-
ENSMUSG00000020462	379.202	297.608	286.271	133.109	192.635	177.297	321.027	167.68	0.934677	8.87983e-05	0.00227798	Cfap36	11	29221532	29247409	-	2744	protein_coding	cilia and flagella associated protein 36 [Source:MGI Symbol;Acc:MGI:1913994]	-
ENSMUSG00000090841	41.3675	10.5495	17.3498	114.86	97.7995	63.3202	23.0889	91.9932	-2.00865	8.93792e-05	0.00228807	Myl6	10	128490860	128494145	-	3187	protein_coding	myosin, light polypeptide 6, alkali, smooth muscle and non-muscle [Source:MGI Symbol;Acc:MGI:109318]	-
ENSMUSG00000011349	248.205	202.662	160.486	76.2154	97.7995	109.227	203.784	94.4141	1.11351	9.11267e-05	0.00232391	Dmrtc2	7	24870057	24877651	+	1619	protein_coding	doublesex and mab-3 related transcription factor like family C2 [Source:MGI Symbol;Acc:MGI:1918491]	DM
ENSMUSG00000018593	42.5166	5.55238	6.50617	62.2604	112.618	111.602	18.1917	95.4933	-2.38654	9.11597e-05	0.00232391	Sparc	11	55394500	55423183	-	3788	protein_coding	secreted acidic cysteine rich glycoprotein [Source:MGI Symbol;Acc:MGI:98373]	-
ENSMUSG00000039704	197.645	214.877	156.148	93.3906	94.8359	86.2738	189.557	91.5001	1.06334	9.20204e-05	0.00234096	Lmbrd2	15	9140550	9202483	+	8589	protein_coding	LMBR1 domain containing 2 [Source:MGI Symbol;Acc:MGI:2444173]	-
ENSMUSG00000060771	327.493	405.879	310.127	197.516	196.34	194.71	347.833	196.188	0.835139	9.25376e-05	0.00234922	Tsga10	1	37754776	37866429	-	10662	protein_coding	testis specific 10 [Source:MGI Symbol;Acc:MGI:2685063]	-
ENSMUSG00000053909	0	0	0	6.44073	14.8181	25.3281	0	15.529	-6.24907	9.42665e-05	0.00238815	Rhox10	X	38066475	38071691	+	763	protein_coding	reproductive homeobox 10 [Source:MGI Symbol;Acc:MGI:3580249]	Homeobox
ENSMUSG00000027714	90.7786	143.252	162.654	37.571	54.0861	57.7797	132.228	49.8123	1.39435	9.51206e-05	0.0024048	Exosc9	3	36552606	36565727	+	4709	protein_coding	exosome component 9 [Source:MGI Symbol;Acc:MGI:1355319]	-
ENSMUSG00000029836	35.622	75.5124	82.4115	155.651	165.222	160.675	64.5153	160.516	-1.32626	9.70007e-05	0.00244726	Cbx3	6	51470360	51483704	+	5992	protein_coding	chromobox 3 [Source:MGI Symbol;Acc:MGI:108515]	-
ENSMUSG00000004897	113.761	187.671	271.09	425.088	342.298	412.373	190.841	393.253	-1.06124	9.81496e-05	0.00247115	Hdgf	3	87906321	87916132	+	2873	protein_coding	hepatoma-derived growth factor [Source:MGI Symbol;Acc:MGI:1194494]	-
ENSMUSG00000089726	147.084	197.11	273.259	96.611	102.986	64.1117	205.818	87.9029	1.21696	9.93665e-05	0.00249663	Mir17hg	14	115042879	115046727	+	3536	lincRNA	Mir17 host gene (non-protein coding) [Source:MGI Symbol;Acc:MGI:1923207]	-
ENSMUSG00000032555	815.859	952.234	830.621	530.287	566.793	595.21	866.238	564.097	0.621116	0.000101211	0.00253777	Topbp1	9	103305215	103350428	+	11226	protein_coding	topoisomerase (DNA) II binding protein 1 [Source:MGI Symbol;Acc:MGI:1920018]	-
ENSMUSG00000025742	0	0	0	26.8364	2.96362	19.7876	0	16.5292	-6.3267	0.00010344	0.00258834	Prps2	X	167346322	167382749	-	3873	protein_coding	phosphoribosyl pyrophosphate synthetase 2 [Source:MGI Symbol;Acc:MGI:97776]	-
ENSMUSG00000086798	3.44729	1.11048	0	25.7629	34.0816	17.4131	1.51926	25.7525	-3.98206	0.000104147	0.00260069	Gm16222	10	76078617	76080502	+	1298	antisense	predicted gene 16222 [Source:MGI Symbol;Acc:MGI:3801901]	-
ENSMUSG00000020536	16.0874	27.7619	34.6996	97.6845	76.3132	75.9843	26.1829	83.3273	-1.69508	0.000104787	0.00261133	Llgl1	11	60699723	60714186	+	4862	protein_coding	LLGL1 scribble cell polarity complex component [Source:MGI Symbol;Acc:MGI:102682]	-
ENSMUSG00000024038	2.29819	9.99429	2.16872	22.5426	69.6451	38.7836	4.8204	43.6571	-2.99429	0.000105261	0.00261297	Ndufv3	17	31520115	31531326	+	2490	protein_coding	NADH:ubiquinone oxidoreductase core subunit V3 [Source:MGI Symbol;Acc:MGI:1890894]	-
ENSMUSG00000021134	1159.44	1099.37	1127.74	744.978	629.769	831.87	1128.85	735.539	0.618016	0.000105647	0.00261297	Srsf5	12	80945504	80950507	+	3988	protein_coding	serine/arginine-rich splicing factor 5 [Source:MGI Symbol;Acc:MGI:98287]	-
ENSMUSG00000034487	0	2.22095	4.33745	28.9833	24.4499	26.1196	2.18613	26.5176	-3.76464	0.000105684	0.00261297	Kdelc2	9	53384025	53401867	+	3642	protein_coding	KDEL (Lys-Asp-Glu-Leu) containing 2 [Source:MGI Symbol;Acc:MGI:1923765]	-
ENSMUSG00000026048	122.953	144.917	229.885	82.6561	55.5679	64.1117	165.918	67.4452	1.28765	0.000105708	0.00261297	Ercc5	1	44147744	44181260	+	5864	protein_coding	excision repair cross-complementing rodent repair deficiency, complementation group 5 [Source:MGI Symbol;Acc:MGI:103582]	-
ENSMUSG00000026111	344.729	458.627	399.045	247.968	200.044	236.659	400.8	228.224	0.818002	0.000107353	0.00264826	Unc50	1	37430139	37439124	+	1579	protein_coding	unc-50 homolog [Source:MGI Symbol;Acc:MGI:1914637]	-
ENSMUSG00000027528	2.29819	0	0	31.1302	24.4499	13.4556	0.766064	23.0119	-4.96931	0.000108389	0.00266842	Fabp9	3	10193621	10197283	-	649	protein_coding	fatty acid binding protein 9, testis [Source:MGI Symbol;Acc:MGI:1194881]	-
ENSMUSG00000021115	276.932	271.512	446.757	115.933	168.185	190.752	331.734	158.29	1.05042	0.00010862	0.00266874	Vrk1	12	106010228	106077426	+	5122	protein_coding	vaccinia related kinase 1 [Source:MGI Symbol;Acc:MGI:1261847]	-
ENSMUSG00000058076	236.714	302.05	373.02	176.047	162.258	114.768	303.928	151.024	1.0042	0.000109748	0.00269102	Sdhc	1	171127165	171150603	-	3250	protein_coding	succinate dehydrogenase complex, subunit C, integral membrane protein [Source:MGI Symbol;Acc:MGI:1913302]	-
ENSMUSG00000044768	1.1491	5.55238	2.16872	24.6895	50.3816	23.7451	2.95673	32.9387	-3.30908	0.000111653	0.00273225	D1Ertd622e	1	97606318	97662074	-	41324	protein_coding	DNA segment, Chr 1, ERATO Doi 622, expressed [Source:MGI Symbol;Acc:MGI:1277184]	-
ENSMUSG00000010755	48.2621	72.181	78.074	15.0284	22.9681	16.6216	66.1724	18.206	1.84751	0.000114807	0.00280382	Cars	7	143557230	143600090	-	6583	protein_coding	cysteinyl-tRNA synthetase [Source:MGI Symbol;Acc:MGI:1351477]	-
ENSMUSG00000037369	316.002	380.894	164.823	128.815	135.586	136.93	287.239	133.777	1.11887	0.000115106	0.0028055	Kdm6a	X	18162575	18279936	+	8383	protein_coding	lysine (K)-specific demethylase 6A [Source:MGI Symbol;Acc:MGI:1095419]	-
ENSMUSG00000025967	368.86	379.228	494.469	712.775	669.037	625.287	414.186	669.033	-0.702471	0.000115972	0.002821	Eef1b2	1	63176825	63180486	+	2532	protein_coding	eukaryotic translation elongation factor 1 beta 2 [Source:MGI Symbol;Acc:MGI:1929520]	-
ENSMUSG00000046841	12.6401	25.541	13.0123	71.9215	62.9769	67.2778	17.0645	67.3921	-1.90984	0.000118368	0.00287354	Ckap4	10	84526305	84534062	-	3089	protein_coding	cytoskeleton-associated protein 4 [Source:MGI Symbol;Acc:MGI:2444926]	-
ENSMUSG00000001506	9.19277	11.66	2.16872	61.187	25.1908	63.3202	7.67384	49.8993	-2.5628	0.000119264	0.00288954	Col1a1	11	94936224	94953042	+	6563	protein_coding	collagen, type I, alpha 1 [Source:MGI Symbol;Acc:MGI:88467]	-
ENSMUSG00000035236	302.212	223.761	232.053	104.125	143.736	134.556	252.676	127.472	0.982828	0.000120027	0.00290228	Scai	2	39066214	39190734	-	12341	protein_coding	suppressor of cancer cell invasion [Source:MGI Symbol;Acc:MGI:2443716]	-
ENSMUSG00000027822	82.735	144.362	166.992	59.0401	33.3407	51.4477	131.363	47.9428	1.45428	0.000123013	0.0029686	Slc33a1	3	63933507	63964768	-	3548	protein_coding	solute carrier family 33 (acetyl-CoA transporter), member 1 [Source:MGI Symbol;Acc:MGI:1332247]	-
ENSMUSG00000026878	771.044	714.037	869.658	471.247	428.984	565.133	784.913	488.455	0.679738	0.000124401	0.00299121	Rab14	2	35180205	35201120	-	13589	protein_coding	RAB14, member RAS oncogene family [Source:MGI Symbol;Acc:MGI:1915615]	-
ENSMUSG00000020124	428.613	362.571	314.465	200.736	127.436	235.076	368.55	187.749	0.978721	0.00012444	0.00299121	Usp15	10	123105006	123196995	-	16599	protein_coding	ubiquitin specific peptidase 15 [Source:MGI Symbol;Acc:MGI:101857]	-
ENSMUSG00000036810	283.827	238.197	162.654	115.933	88.9086	121.1	228.226	108.647	1.08415	0.000125227	0.00300094	Cnep1r1	8	88118769	88135110	+	3563	protein_coding	CTD nuclear envelope phosphatase 1 regulatory subunit 1 [Source:MGI Symbol;Acc:MGI:1921981]	-
ENSMUSG00000030827	8.04368	6.66286	26.0247	0	0	0	13.5771	0	6.38567	0.000125336	0.00300094	Fgf21	7	45613886	45615490	-	951	protein_coding	fibroblast growth factor 21 [Source:MGI Symbol;Acc:MGI:1861377]	-
ENSMUSG00000028044	135.593	197.665	117.111	282.319	315.626	297.605	150.123	298.517	-0.965842	0.000125827	0.00300681	Cks1b	3	89415472	89418383	-	1126	protein_coding	CDC28 protein kinase 1b [Source:MGI Symbol;Acc:MGI:1889208]	-
ENSMUSG00000031765	133.295	126.594	73.7366	244.748	229.681	227.161	111.209	233.863	-1.04265	0.000128191	0.00305732	Mt1	8	94179082	94180327	+	1246	protein_coding	metallothionein 1 [Source:MGI Symbol;Acc:MGI:97171]	-
ENSMUSG00000025626	197.645	183.229	149.642	81.5826	61.4951	98.9379	176.838	80.6719	1.14105	0.000129035	0.00307143	Phf6	X	52912266	52956943	+	6946	protein_coding	PHD finger protein 6 [Source:MGI Symbol;Acc:MGI:1918248]	-
ENSMUSG00000015839	43.6657	37.201	36.8683	105.199	80.0178	137.722	39.245	107.646	-1.45379	0.000130692	0.00310482	Nfe2l2	2	75675513	75704641	-	3796	protein_coding	nuclear factor, erythroid derived 2, like 2 [Source:MGI Symbol;Acc:MGI:108420]	TF_bZIP
ENSMUSG00000022241	390.693	369.789	483.625	283.392	202.267	205.791	414.702	230.483	0.843858	0.000132195	0.00313444	Tars	15	11382301	11399665	-	5901	protein_coding	threonyl-tRNA synthetase [Source:MGI Symbol;Acc:MGI:106314]	-
ENSMUSG00000073889	66.6476	71.0705	190.848	26.8364	43.7134	17.4131	109.522	29.321	1.87085	0.000133375	0.00315629	Il11ra1	4	41699989	41769474	+	4471	protein_coding	interleukin 11 receptor, alpha chain 1 [Source:MGI Symbol;Acc:MGI:107426]	-
ENSMUSG00000020594	776.789	755.68	839.296	460.513	575.683	480.442	790.588	505.546	0.640956	0.000134108	0.00316749	Pum2	12	8674134	8752581	+	7260	protein_coding	pumilio RNA-binding family member 2 [Source:MGI Symbol;Acc:MGI:1931751]	-
ENSMUSG00000042364	42.5166	49.9715	15.1811	121.3	122.99	93.3974	35.8897	112.563	-1.57762	0.000137523	0.00324189	Snx18	13	113592179	113618564	-	5220	protein_coding	sorting nexin 18 [Source:MGI Symbol;Acc:MGI:2137642]	-
ENSMUSG00000036928	263.143	289.834	340.49	150.284	188.931	136.139	297.822	158.451	0.902361	0.000141786	0.00333593	Stag3	5	138280240	138312393	+	5733	protein_coding	stromal antigen 3 [Source:MGI Symbol;Acc:MGI:1355311]	-
ENSMUSG00000034157	68.9458	85.5067	149.642	39.7179	35.5635	22.1621	101.365	32.4811	1.62627	0.000143072	0.00335973	Cipc	12	86947043	86965362	+	4863	protein_coding	CLOCK interacting protein, circadian [Source:MGI Symbol;Acc:MGI:1919185]	-
ENSMUSG00000022216	3.44729	28.8724	4.33745	63.3339	67.4224	88.6483	12.219	73.1349	-2.43089	0.00014508	0.00340033	Psme1	14	55578123	55581529	+	2209	protein_coding	proteasome (prosome, macropain) activator subunit 1 (PA28 alpha) [Source:MGI Symbol;Acc:MGI:1096367]	-
ENSMUSG00000028583	0	1.11048	0	27.9098	5.18634	36.4091	0.370159	23.1684	-5.26836	0.000146762	0.0034298	Pdpn	4	143267431	143299564	-	1817	protein_coding	podoplanin [Source:MGI Symbol;Acc:MGI:103098]	-
ENSMUSG00000056211	556.163	539.137	496.638	289.833	353.412	341.929	530.646	328.391	0.692834	0.000147122	0.0034298	R3hdm1	1	128103301	128237736	+	31486	protein_coding	R3H domain containing 1 [Source:MGI Symbol;Acc:MGI:2448514]	-
ENSMUSG00000090935	224.074	268.735	236.391	149.21	124.472	106.853	243.067	126.845	0.946617	0.00014718	0.0034298	Synj2bp	12	81497941	81532911	-	5866	protein_coding	synaptojanin 2 binding protein [Source:MGI Symbol;Acc:MGI:1344347]	-
ENSMUSG00000016921	1437.52	1600.2	1721.97	1129.28	964.659	1127.89	1586.56	1073.94	0.562024	0.00014891	0.00346349	Srsf6	2	162931528	162937121	+	4810	protein_coding	serine/arginine-rich splicing factor 6 [Source:MGI Symbol;Acc:MGI:1915246]	-
ENSMUSG00000032757	590.636	731.249	581.218	323.11	400.83	431.369	634.368	385.103	0.722972	0.000150048	0.00348335	Bet1	6	4076899	4086972	-	3730	protein_coding	Bet1 golgi vesicular membrane trafficking protein [Source:MGI Symbol;Acc:MGI:1343104]	-
ENSMUSG00000093565	3.44729	1.11048	8.67489	57.9666	17.0408	31.6601	4.41089	35.5559	-3.27175	0.000150949	0.0034976	Rab26os	17	24528248	24528744	+	497	antisense	RAB26, member RAS oncogene family, opposite strand [Source:MGI Symbol;Acc:MGI:1922864]	-
ENSMUSG00000021610	463.086	389.777	477.119	184.634	286.73	269.111	443.327	246.825	0.835902	0.000152365	0.00352374	Clptm1l	13	73604006	73620605	+	3068	protein_coding	CLPTM1-like [Source:MGI Symbol;Acc:MGI:2442892]	-
ENSMUSG00000038418	98.8223	145.472	60.7242	243.674	200.044	261.196	101.673	234.972	-1.16711	0.000152857	0.00352843	Egr1	18	34859823	34864984	+	4484	protein_coding	early growth response 1 [Source:MGI Symbol;Acc:MGI:95295]	zf-C2H2
ENSMUSG00000041476	6.89458	0	0	21.4691	31.118	44.3242	2.29819	32.3038	-3.8387	0.000154438	0.00355641	Smpx	X	157698910	157752591	+	2275	protein_coding	small muscle protein, X-linked [Source:MGI Symbol;Acc:MGI:1913356]	-
ENSMUSG00000025858	14.9383	17.2124	13.0123	60.1135	54.0861	58.5712	15.0543	57.5903	-1.90405	0.000154652	0.00355641	Get4	5	139252324	139270051	+	2431	protein_coding	golgi to ER traffic protein 4 [Source:MGI Symbol;Acc:MGI:1914854]	-
ENSMUSG00000020492	136.743	134.923	62.893	27.9098	45.1952	43.5327	111.519	38.8792	1.53232	0.000157695	0.00361958	Ska2	11	87109234	87124635	+	3272	protein_coding	spindle and kinetochore associated complex subunit 2 [Source:MGI Symbol;Acc:MGI:1913390]	-
ENSMUSG00000029471	16.0874	3.88667	8.67489	74.0684	47.4179	32.4516	9.54964	51.3127	-2.47379	0.000159367	0.0036511	Camkk2	5	122731170	122779409	-	10921	protein_coding	calcium/calmodulin-dependent protein kinase kinase 2, beta [Source:MGI Symbol;Acc:MGI:2444812]	-
ENSMUSG00000027879	332.089	328.701	305.79	161.018	202.267	188.378	322.193	183.888	0.80881	0.000161935	0.00370298	Sec22b	3	97901190	97923276	+	3976	protein_coding	SEC22 homolog B, vesicle trafficking protein [Source:MGI Symbol;Acc:MGI:1338759]	-
ENSMUSG00000018417	52.8584	42.1981	19.5185	112.713	119.286	98.9379	38.1917	110.312	-1.482	0.000162314	0.0037047	Myo1b	1	51749765	51916071	-	10792	protein_coding	myosin IB [Source:MGI Symbol;Acc:MGI:107752]	-
ENSMUSG00000037062	708.993	578.003	687.485	374.636	423.798	441.659	658.16	413.364	0.665699	0.000164417	0.0037457	Sh3glb1	3	144683678	144720335	-	7467	protein_coding	SH3-domain GRB2-like B1 (endophilin) [Source:MGI Symbol;Acc:MGI:1859730]	-
ENSMUSG00000004591	398.737	474.729	444.588	208.25	288.212	271.486	439.351	255.983	0.777221	0.000166244	0.00378026	Pkn2	3	142790902	142882004	-	12877	protein_coding	protein kinase N2 [Source:MGI Symbol;Acc:MGI:109211]	-
ENSMUSG00000097769	4.59639	3.88667	0	35.424	21.4863	33.2431	2.82769	30.0511	-3.20936	0.00016711	0.0037929	Snhg4	18	35553371	35558316	+	4666	processed_transcript	small nucleolar RNA host gene 4 [Source:MGI Symbol;Acc:MGI:4937091]	-
ENSMUSG00000021639	342.431	434.197	327.477	136.329	179.299	253.281	368.035	189.636	0.95876	0.000167604	0.00379706	Gtf2h2	13	100460218	100492579	-	4661	protein_coding	general transcription factor II H, polypeptide 2 [Source:MGI Symbol;Acc:MGI:1345669]	-
ENSMUSG00000102053	220.627	41.6429	47.7119	18.2487	30.3771	20.5791	103.327	23.0683	2.16046	0.000168339	0.00380664	Gm4064	Y	2785165	2796205	-	1561	protein_coding	predicted gene 4064 [Source:MGI Symbol;Acc:MGI:3782239]	-
ENSMUSG00000020534	59.753	61.6315	95.4238	180.341	131.14	171.756	72.2694	161.079	-1.18821	0.000169143	0.00381775	Shmt1	11	60788104	60811718	-	3883	protein_coding	serine hydroxymethyltransferase 1 (soluble) [Source:MGI Symbol;Acc:MGI:98299]	-
ENSMUSG00000072889	402.184	386.446	396.876	242.601	240.794	238.242	395.169	240.546	0.715473	0.000173257	0.00390339	Nfxl1	5	72513301	72559684	-	8307	protein_coding	nuclear transcription factor, X-box binding-like 1 [Source:MGI Symbol;Acc:MGI:1923646]	zf-NF-X1
ENSMUSG00000050844	125.252	135.478	34.6996	26.8364	26.6726	33.2431	98.4764	28.9174	1.79261	0.0001791	0.0040276	1700020N01Rik	10	21593145	21622376	+	1136	protein_coding	RIKEN cDNA 1700020N01 gene [Source:MGI Symbol;Acc:MGI:1914942]	-
ENSMUSG00000033004	845.735	1058.28	1058.34	673.057	650.515	628.453	987.452	650.675	0.601483	0.000182151	0.00408868	Mycbp2	14	103113411	103346814	-	19248	protein_coding	MYC binding protein 2, E3 ubiquitin protein ligase [Source:MGI Symbol;Acc:MGI:2179432]	-
ENSMUSG00000030096	1.1491	3.33143	0	24.6895	27.4135	23.7451	1.49351	25.2827	-3.71827	0.00018319	0.00410446	Slc6a6	6	91684053	91759066	+	8457	protein_coding	solute carrier family 6 (neurotransmitter transporter, taurine), member 6 [Source:MGI Symbol;Acc:MGI:98488]	-
ENSMUSG00000026021	625.109	871.724	381.695	297.347	323.776	365.674	626.176	328.932	0.938517	0.000184806	0.00413309	Sumo1	1	59586558	59670834	-	2076	protein_coding	small ubiquitin-like modifier 1 [Source:MGI Symbol;Acc:MGI:1197010]	-
ENSMUSG00000034832	43.6657	47.7505	62.893	135.255	117.804	110.81	51.4364	121.29	-1.2612	0.000188619	0.00421065	Tet3	6	83362373	83459084	-	16695	protein_coding	tet methylcytosine dioxygenase 3 [Source:MGI Symbol;Acc:MGI:2446229]	-
ENSMUSG00000021994	0	0	0	13.9549	11.1136	15.0386	0	13.369	-6.0265	0.000190274	0.00423984	Wnt5a	14	28504750	28527448	+	7823	protein_coding	wingless-type MMTV integration site family, member 5A [Source:MGI Symbol;Acc:MGI:98958]	-
ENSMUSG00000047714	473.428	391.998	477.119	298.421	225.976	268.32	447.515	264.239	0.757531	0.000190672	0.00424097	Ppp1r2	16	31251537	31275277	-	4440	protein_coding	protein phosphatase 1, regulatory inhibitor subunit 2 [Source:MGI Symbol;Acc:MGI:1914099]	-
ENSMUSG00000021327	353.922	188.226	297.115	118.08	120.768	163.05	279.754	133.966	1.05244	0.000191294	0.00424708	Zkscan3	13	21387003	21402755	-	7974	protein_coding	zinc finger with KRAB and SCAN domains 3 [Source:MGI Symbol;Acc:MGI:1919989]	zf-C2H2
ENSMUSG00000041235	2.29819	3.33143	4.33745	44.0117	23.709	19.7876	3.32236	29.1694	-3.17294	0.000192171	0.0042588	Chd7	4	8690406	8867659	+	13786	protein_coding	chromodomain helicase DNA binding protein 7 [Source:MGI Symbol;Acc:MGI:2444748]	-
ENSMUSG00000043535	2991.1	2667.37	3131.64	2109.34	2064.9	2102.23	2930.03	2092.16	0.484318	0.000193699	0.00427973	Setx	2	29124181	29182471	+	11380	protein_coding	senataxin [Source:MGI Symbol;Acc:MGI:2443480]	-
ENSMUSG00000039841	637.749	498.604	605.074	287.686	316.367	419.497	580.476	341.183	0.761236	0.000193816	0.00427973	Zfp800	6	28239927	28398005	-	4831	protein_coding	zinc finger protein 800 [Source:MGI Symbol;Acc:MGI:1889334]	zf-C2H2
ENSMUSG00000031758	3.44729	7.2181	6.50617	33.2771	42.2316	31.6601	5.72385	35.7229	-2.62456	0.000194946	0.0042969	Cdyl2	8	116574400	116732991	-	2411	protein_coding	chromodomain protein, Y chromosome-like 2 [Source:MGI Symbol;Acc:MGI:1923046]	-
ENSMUSG00000020273	239.012	234.311	258.078	101.978	160.036	108.436	243.8	123.483	0.97317	0.000196831	0.00433063	Papolg	11	23862646	23895253	-	5491	protein_coding	poly(A) polymerase gamma [Source:MGI Symbol;Acc:MGI:2442119]	-
ENSMUSG00000024539	515.944	480.837	750.378	347.8	305.994	358.551	582.386	337.448	0.777486	0.000197783	0.00433761	Ptpn2	18	67665511	67724595	-	3125	protein_coding	protein tyrosine phosphatase, non-receptor type 2 [Source:MGI Symbol;Acc:MGI:97806]	-
ENSMUSG00000026311	164.321	126.039	188.679	92.3172	37.0453	60.1542	159.68	63.1722	1.33937	0.000197858	0.00433761	Asb1	1	91540544	91559589	+	6432	protein_coding	ankyrin repeat and SOCS box-containing 1 [Source:MGI Symbol;Acc:MGI:1929735]	-
ENSMUSG00000009941	391.842	440.859	420.732	197.516	294.139	229.536	417.811	240.397	0.794753	0.00019832	0.00433995	Nxf2	X	134944526	134964754	-	2568	protein_coding	nuclear RNA export factor 2 [Source:MGI Symbol;Acc:MGI:1933192]	-
ENSMUSG00000115536	0	0	0	24.6895	11.1136	6.33202	0	14.045	-6.09051	0.000199086	0.00434891	Gm32857	14	44226217	44315511	-	1427	lincRNA	predicted gene, 32857 [Source:MGI Symbol;Acc:MGI:5592016]	-
ENSMUSG00000063889	96.5241	101.053	84.5802	33.2771	36.3044	39.5752	94.0526	36.3855	1.37491	0.000199508	0.00435035	Crem	18	3266048	3337748	-	5895	protein_coding	cAMP responsive element modulator [Source:MGI Symbol;Acc:MGI:88495]	TF_bZIP
ENSMUSG00000040856	0	0	0	18.2487	7.40905	15.0386	0	13.5655	-6.04382	0.000202458	0.00440681	Dlk1	12	109452823	109463336	+	5657	protein_coding	delta like non-canonical Notch ligand 1 [Source:MGI Symbol;Acc:MGI:94900]	-
ENSMUSG00000025856	26.4292	32.7591	45.5432	107.346	77.7951	98.9379	34.9105	94.6928	-1.47113	0.000203181	0.00441167	Pdgfa	5	138976014	138997370	-	3119	protein_coding	platelet derived growth factor, alpha [Source:MGI Symbol;Acc:MGI:97527]	-
ENSMUSG00000031558	88.4804	109.937	47.7119	31.1302	20.7453	26.9111	82.0432	26.2622	1.67623	0.000203404	0.00441167	Slit2	5	47983138	48307733	+	25433	protein_coding	slit guidance ligand 2 [Source:MGI Symbol;Acc:MGI:1315205]	-
ENSMUSG00000028646	189.601	242.639	214.704	119.154	102.245	116.351	215.648	112.583	0.943696	0.000205834	0.00445645	Rragc	4	123917446	123936997	+	3341	protein_coding	Ras-related GTP binding C [Source:MGI Symbol;Acc:MGI:1858751]	-
ENSMUSG00000027864	1.1491	0	0	17.1753	20.7453	13.4556	0.383032	17.1254	-5.39286	0.000207542	0.00448547	Ptgfrn	3	101040232	101110278	-	10464	protein_coding	prostaglandin F2 receptor negative regulator [Source:MGI Symbol;Acc:MGI:1277114]	-
ENSMUSG00000042548	24.131	47.1953	36.8683	65.4808	131.881	126.64	36.0649	108.001	-1.56916	0.000208596	0.0045003	Asxl1	2	153345829	153404007	+	7444	protein_coding	additional sex combs like 1 [Source:MGI Symbol;Acc:MGI:2684063]	-
ENSMUSG00000022354	171.215	162.685	138.798	286.613	254.131	319.767	157.566	286.837	-0.854416	0.000209528	0.00451242	Ndufb9	15	58933756	58939488	+	1031	protein_coding	NADH:ubiquinone oxidoreductase subunit B9 [Source:MGI Symbol;Acc:MGI:1913468]	-
ENSMUSG00000027820	0	0	0	6.44073	8.89086	26.9111	0	14.0809	-6.10673	0.000211145	0.00453264	Mme	3	63241537	63386030	+	11542	protein_coding	membrane metallo endopeptidase [Source:MGI Symbol;Acc:MGI:97004]	-
ENSMUSG00000030110	0	0	0	9.6611	8.89086	22.1621	0	13.5713	-6.05131	0.000211209	0.00453264	Ret	6	118151745	118197718	-	6763	protein_coding	ret proto-oncogene [Source:MGI Symbol;Acc:MGI:97902]	-
ENSMUSG00000020368	990.521	1051.07	891.345	637.633	629.029	706.021	977.644	657.561	0.575669	0.000212325	0.0045486	Canx	11	50293961	50325673	-	4693	protein_coding	calnexin [Source:MGI Symbol;Acc:MGI:88261]	-
ENSMUSG00000025001	2821.03	2876.14	2997.18	2011.66	2166.41	2129.14	2898.11	2102.4	0.462226	0.000213007	0.00455523	Hells	19	38930915	38971051	+	7205	protein_coding	helicase, lymphoid specific [Source:MGI Symbol;Acc:MGI:106209]	-
ENSMUSG00000020719	3949.45	3671.24	3348.51	2499	2496.11	2816.17	3656.4	2603.76	0.490593	0.000215323	0.0045967	Ddx5	11	106780355	106789185	-	5775	protein_coding	DEAD (Asp-Glu-Ala-Asp) box polypeptide 5 [Source:MGI Symbol;Acc:MGI:105037]	-
ENSMUSG00000033713	50.5603	74.402	41.2057	128.815	137.808	140.096	55.3893	135.573	-1.24957	0.000216604	0.00461346	Foxn3	12	99190078	99563582	-	11501	protein_coding	forkhead box N3 [Source:MGI Symbol;Acc:MGI:1918625]	Fork
ENSMUSG00000042498	32.1747	98.2772	75.9053	163.165	192.635	172.548	68.7857	176.116	-1.34418	0.000216864	0.00461346	D330045A20Rik	X	139480367	139554582	+	3740	protein_coding	RIKEN cDNA D330045A20 gene [Source:MGI Symbol;Acc:MGI:2147848]	-
ENSMUSG00000012405	32.1747	70.5153	17.3498	86.9499	172.631	140.096	40.0133	133.226	-1.6661	0.000217593	0.00462092	Rpl15	14	18267823	18271391	-	2473	protein_coding	ribosomal protein L15 [Source:MGI Symbol;Acc:MGI:1913730]	-
ENSMUSG00000054611	459.639	400.327	618.086	289.833	256.353	305.52	492.684	283.902	0.784687	0.000222451	0.00471177	Kdm2a	19	4314419	4398285	-	14294	protein_coding	lysine (K)-specific demethylase 2A [Source:MGI Symbol;Acc:MGI:1354736]	-
ENSMUSG00000040025	663.029	672.394	813.271	447.631	483.07	457.489	716.231	462.73	0.62411	0.000222889	0.00471177	Ythdf2	4	132184912	132212303	-	4572	protein_coding	YTH domain family 2 [Source:MGI Symbol;Acc:MGI:2444233]	-
ENSMUSG00000038489	98.8223	74.402	49.8806	137.402	172.631	207.374	74.3683	172.469	-1.19285	0.000223028	0.00471177	Polr2l	7	141471860	141475132	-	1650	protein_coding	polymerase (RNA) II (DNA directed) polypeptide L [Source:MGI Symbol;Acc:MGI:1913741]	-
ENSMUSG00000101702	21.8328	6.66286	21.6872	0	0.740905	0	16.7276	0.246968	5.74254	0.000224241	0.0047292	1700072G22Rik	1	51457932	51458931	-	548	lincRNA	RIKEN cDNA 1700072G22 gene [Source:MGI Symbol;Acc:MGI:1920746]	-
ENSMUSG00000040423	248.205	290.945	299.284	163.165	158.554	151.177	279.478	157.632	0.825	0.000225964	0.00474545	Rc3h1	1	160906418	160974978	+	11308	protein_coding	RING CCCH (C3H) domains 1 [Source:MGI Symbol;Acc:MGI:2685397]	-
ENSMUSG00000026650	16.0874	28.3172	6.50617	72.995	88.1677	52.2392	16.9702	71.134	-1.95894	0.000226068	0.00474545	Meig1	2	3409043	3422648	-	1102	protein_coding	meiosis expressed gene 1 [Source:MGI Symbol;Acc:MGI:1202878]	-
ENSMUSG00000016239	216.03	211.546	147.473	309.155	361.562	367.257	191.683	345.991	-0.835561	0.000226177	0.00474545	Lonrf3	X	36328353	36362341	+	3812	protein_coding	LON peptidase N-terminal domain and ring finger 3 [Source:MGI Symbol;Acc:MGI:1921615]	-
ENSMUSG00000006373	794.026	773.447	594.23	410.06	495.666	458.28	720.568	454.669	0.668978	0.000226924	0.00475294	Pgrmc1	X	36598206	36606079	+	1857	protein_coding	progesterone receptor membrane component 1 [Source:MGI Symbol;Acc:MGI:1858305]	-
ENSMUSG00000021552	459.639	391.443	375.189	244.748	209.676	271.486	408.757	241.97	0.759073	0.000229051	0.00478928	Gkap1	13	58233346	58275699	-	5773	protein_coding	G kinase anchoring protein 1 [Source:MGI Symbol;Acc:MGI:1891694]	-
ENSMUSG00000063415	22.9819	11.66	4.33745	53.6728	61.4951	56.9882	12.9931	57.3854	-2.0835	0.000229829	0.00479734	Cyp26b1	6	84571414	84593908	-	5352	protein_coding	cytochrome P450, family 26, subfamily b, polypeptide 1 [Source:MGI Symbol;Acc:MGI:2176159]	-
ENSMUSG00000043241	406.78	339.806	464.107	251.189	240.053	216.872	403.564	236.038	0.765376	0.000233741	0.00487068	Upf2	2	5951469	6056703	+	5474	protein_coding	UPF2 regulator of nonsense transcripts homolog (yeast) [Source:MGI Symbol;Acc:MGI:2449307]	-
ENSMUSG00000033295	78.1386	99.9429	71.5679	220.058	165.222	155.135	83.2165	180.138	-1.08952	0.00023558	0.00489401	Ptprf	4	118208213	118291405	-	9148	protein_coding	protein tyrosine phosphatase, receptor type, F [Source:MGI Symbol;Acc:MGI:102695]	-
ENSMUSG00000005125	5.74548	0	8.67489	32.2037	32.5998	46.6987	4.80679	37.1674	-3.21173	0.000235663	0.00489401	Ndrg1	15	66929318	66969640	-	6596	protein_coding	N-myc downstream regulated gene 1 [Source:MGI Symbol;Acc:MGI:1341799]	-
ENSMUSG00000061665	641.196	551.352	780.74	443.337	388.975	384.67	657.763	405.661	0.690344	0.000236246	0.00489779	Cd2ap	17	42792951	42876665	-	15864	protein_coding	CD2-associated protein [Source:MGI Symbol;Acc:MGI:1330281]	-
ENSMUSG00000030738	591.785	579.114	802.428	451.925	383.048	366.466	657.775	400.48	0.709589	0.000236717	0.00489924	Eif3c	7	126546455	126566411	-	3511	protein_coding	eukaryotic translation initiation factor 3, subunit C [Source:MGI Symbol;Acc:MGI:1926966]	-
ENSMUSG00000046169	22.9819	30.5381	45.5432	2.14691	8.14996	3.16601	33.0211	4.48763	2.82424	0.000237598	0.00490914	Adamts6	13	104287835	104496695	+	7798	protein_coding	a disintegrin-like and metallopeptidase (reprolysin type) with thrombospondin type 1 motif, 6 [Source:MGI Symbol;Acc:MGI:1347348]	-
ENSMUSG00000037242	337.834	344.248	232.053	139.549	177.817	178.088	304.712	165.152	0.892069	0.000238619	0.00492193	Clic4	4	135213969	135272814	-	6572	protein_coding	chloride intracellular channel 4 (mitochondrial) [Source:MGI Symbol;Acc:MGI:1352754]	-
ENSMUSG00000021171	303.362	282.616	349.164	178.194	190.413	165.424	311.714	178.01	0.800001	0.000239194	0.00492546	Esyt2	12	116281196	116391050	+	9143	protein_coding	extended synaptotagmin-like protein 2 [Source:MGI Symbol;Acc:MGI:1261845]	-
ENSMUSG00000046727	111.462	97.1667	143.136	57.9666	43.7134	17.4131	117.255	39.6977	1.56278	0.000240549	0.00494501	Cystm1	18	36345619	36402980	+	2840	protein_coding	cysteine-rich transmembrane module containing 1 [Source:MGI Symbol;Acc:MGI:1913310]	-
ENSMUSG00000026643	1010.06	1148.23	1591.84	777.182	857.227	687.025	1250.04	773.811	0.686879	0.000242339	0.00497344	Nmt2	2	3284212	3328877	+	6556	protein_coding	N-myristoyltransferase 2 [Source:MGI Symbol;Acc:MGI:1202298]	-
ENSMUSG00000046572	51.7094	34.4248	36.8683	117.007	114.099	86.2738	41.0008	105.793	-1.36905	0.000245284	0.00502544	Zfp518b	5	38668484	38684826	-	6882	protein_coding	zinc finger protein 518B [Source:MGI Symbol;Acc:MGI:2140750]	-
ENSMUSG00000030847	2.29819	0	0	23.616	17.7817	18.9961	0.766064	20.1313	-4.7713	0.000250551	0.00512475	Bag3	7	128523616	128546981	+	2562	protein_coding	BCL2-associated athanogene 3 [Source:MGI Symbol;Acc:MGI:1352493]	-
ENSMUSG00000021758	1060.62	1052.18	939.057	675.204	651.997	747.179	1017.28	691.46	0.55955	0.000254546	0.00519777	Ddx4	13	112598333	112652475	-	3014	protein_coding	DEAD (Asp-Glu-Ala-Asp) box polypeptide 4 [Source:MGI Symbol;Acc:MGI:102670]	-
ENSMUSG00000072501	340.133	438.638	557.362	226.499	275.617	253.281	445.378	251.799	0.813221	0.00025837	0.00526703	Phf20l1	15	66577560	66647976	+	17447	protein_coding	PHD finger protein 20-like 1 [Source:MGI Symbol;Acc:MGI:2444412]	-
ENSMUSG00000006800	0	4.44191	0	42.9382	11.8545	32.4516	1.48064	29.0814	-3.85708	0.000259874	0.00528886	Sulf2	2	166073089	166155663	-	5871	protein_coding	sulfatase 2 [Source:MGI Symbol;Acc:MGI:1919293]	-
ENSMUSG00000063455	9.19277	3.88667	0	44.0117	38.5271	22.9536	4.35981	35.1641	-2.89589	0.000262238	0.0053281	D630045J12Rik	6	38123174	38254009	-	13450	protein_coding	RIKEN cDNA D630045J12 gene [Source:MGI Symbol;Acc:MGI:2669829]	-
ENSMUSG00000018238	2.29819	7.2181	30.3621	0	0	0	13.2928	0	6.35067	0.000266435	0.00539895	Gdf9	11	53431023	53437904	+	2031	protein_coding	growth differentiation factor 9 [Source:MGI Symbol;Acc:MGI:95692]	-
ENSMUSG00000031988	13.7892	20.5438	13.0123	53.6728	49.6407	75.9843	15.7818	59.7659	-1.8745	0.00026661	0.00539895	Vps26b	9	27007771	27030065	-	5099	protein_coding	VPS26 retromer complex component B [Source:MGI Symbol;Acc:MGI:1917656]	-
ENSMUSG00000114797	666.476	761.232	459.769	287.686	361.562	429.786	629.159	359.678	0.813032	0.000267696	0.00541198	Gm49336	14	60205282	60251507	-	12748	protein_coding	predicted gene, 49336 [Source:MGI Symbol;Acc:MGI:6121524]	-
ENSMUSG00000036751	98.8223	124.373	71.5679	196.442	177.817	257.238	98.2545	210.499	-1.06929	0.000268588	0.00542105	Cox6b1	7	30616861	30626151	-	708	protein_coding	cytochrome c oxidase, subunit 6B1 [Source:MGI Symbol;Acc:MGI:107460]	-
ENSMUSG00000078955	0	0	0	12.8815	8.89086	16.6216	0	12.798	-5.96366	0.000273011	0.00550123	Gm14222	2	160583357	160585191	+	575	sense_intronic	predicted gene 14222 [Source:MGI Symbol;Acc:MGI:3651737]	-
ENSMUSG00000023150	884.804	849.515	939.057	545.316	519.375	680.693	891.125	581.794	0.612476	0.00027825	0.00559687	Ivns1abp	1	151344477	151364422	+	5435	protein_coding	influenza virus NS1A binding protein [Source:MGI Symbol;Acc:MGI:2152389]	-
ENSMUSG00000078153	2.29819	21.0991	6.50617	92.3172	46.677	41.1582	9.96781	60.0508	-2.46505	0.000278679	0.00559687	Psme2b	11	48945354	48946190	-	837	protein_coding	protease (prosome, macropain) activator subunit 2B [Source:MGI Symbol;Acc:MGI:1341073]	-
ENSMUSG00000037270	1121.52	1156.56	1181.95	827.634	839.446	704.438	1153.34	790.506	0.544768	0.000279133	0.00559687	4932438A13Rik	3	36863104	37053033	+	32279	protein_coding	RIKEN cDNA 4932438A13 gene [Source:MGI Symbol;Acc:MGI:2444631]	-
ENSMUSG00000019877	565.356	426.978	275.428	209.324	255.612	208.165	422.587	224.367	0.920762	0.000279981	0.00560467	Serinc1	10	57515774	57532530	-	5150	protein_coding	serine incorporator 1 [Source:MGI Symbol;Acc:MGI:1926228]	-
ENSMUSG00000082044	230.968	235.976	412.057	162.092	114.84	154.343	293.001	143.758	1.01439	0.000281647	0.0056288	Snrpert	2	131322088	131322366	-	279	processed_pseudogene	small nuclear ribonucleoprotein E, pseudogene [Source:MGI Symbol;Acc:MGI:3650419]	-
ENSMUSG00000045896	261.994	326.48	188.679	147.063	137.808	120.308	259.051	135.06	0.957031	0.000286701	0.00572043	Paip2b	6	83805401	83831741	-	6335	protein_coding	poly(A) binding protein interacting protein 2B [Source:MGI Symbol;Acc:MGI:2386865]	-
ENSMUSG00000027387	179.259	144.362	164.823	70.8481	60.0133	95.7719	162.815	75.5444	1.10339	0.000287409	0.00572521	Zc3h8	2	128926268	128944077	-	1624	protein_coding	zinc finger CCCH type containing 8 [Source:MGI Symbol;Acc:MGI:1930128]	-
ENSMUSG00000050545	86.1823	51.0819	110.605	27.9098	17.7817	31.6601	82.623	25.7839	1.6609	0.000291704	0.00579731	Fam228b	12	4739888	4769267	-	3640	protein_coding	family with sequence similarity 228, member B [Source:MGI Symbol;Acc:MGI:2442121]	-
ENSMUSG00000044934	218.328	182.673	156.148	71.9215	77.7951	114.768	185.717	88.1615	1.07702	0.000291978	0.00579731	Zfp367	13	64133018	64153202	-	5514	protein_coding	zinc finger protein 367 [Source:MGI Symbol;Acc:MGI:2442266]	zf-C2H2
ENSMUSG00000060121	153.979	109.382	136.63	75.1419	34.8225	52.2392	133.33	54.0679	1.30828	0.000295021	0.00584822	Gemin2	12	59013393	59028470	+	2415	protein_coding	gem nuclear organelle associated protein 2 [Source:MGI Symbol;Acc:MGI:1913853]	-
ENSMUSG00000006289	75.8404	65.5181	54.2181	128.815	168.926	135.347	65.1922	144.363	-1.13483	0.000298873	0.00591496	Osgep	14	50906478	50924893	-	4933	protein_coding	O-sialoglycoprotein endopeptidase [Source:MGI Symbol;Acc:MGI:1913496]	-
ENSMUSG00000035521	64.3494	66.6286	41.2057	16.1018	19.2635	14.2471	57.3946	16.5375	1.81114	0.000300012	0.00592791	Gnptg	17	25233331	25240124	-	2249	protein_coding	N-acetylglucosamine-1-phosphotransferase, gamma subunit [Source:MGI Symbol;Acc:MGI:2147006]	-
ENSMUSG00000029265	488.366	424.202	346.996	228.646	258.576	265.154	419.855	250.792	0.748225	0.000301107	0.00593992	Dr1	5	108268897	108280526	+	3478	protein_coding	down-regulator of transcription 1 [Source:MGI Symbol;Acc:MGI:1100515]	-
ENSMUSG00000037363	144.786	67.1839	108.436	24.6895	51.8634	31.6601	106.802	36.071	1.54658	0.000304189	0.00599105	Letm2	8	25578490	25597582	-	7238	protein_coding	leucine zipper-EF-hand containing transmembrane protein 2 [Source:MGI Symbol;Acc:MGI:2444979]	-
ENSMUSG00000024146	637.749	608.541	342.658	221.132	301.548	334.806	529.649	285.829	0.89639	0.000305963	0.00601108	Cript	17	87025550	87035810	+	1712	protein_coding	cysteine-rich PDZ-binding protein [Source:MGI Symbol;Acc:MGI:1929655]	-
ENSMUSG00000058388	234.416	223.761	273.259	151.357	133.363	99.7294	243.812	128.15	0.924525	0.00030619	0.00601108	Phtf1	3	103968110	104024598	+	7294	protein_coding	putative homeodomain transcription factor 1 [Source:MGI Symbol;Acc:MGI:1332671]	-
ENSMUSG00000116879	0	2.22095	4.33745	24.6895	28.1544	18.9961	2.18613	23.9467	-3.61503	0.00031182	0.00611177	AC125141.3	17	27354111	27367492	+	13039	lincRNA	novel transcript	-
ENSMUSG00000000600	445.85	425.868	585.555	161.018	321.553	286.524	485.758	256.365	0.91127	0.000313308	0.00613109	Krit1	5	3803184	3845564	+	21853	protein_coding	KRIT1, ankyrin repeat containing [Source:MGI Symbol;Acc:MGI:1930618]	-
ENSMUSG00000030447	42.5166	27.2067	26.0247	86.9499	73.3496	109.227	31.916	89.8423	-1.4874	0.000314338	0.00614142	Cyfip1	7	55841745	55932602	+	11941	protein_coding	cytoplasmic FMR1 interacting protein 1 [Source:MGI Symbol;Acc:MGI:1338801]	-
ENSMUSG00000015766	0	0	0	12.8815	14.0772	10.2895	0	12.4161	-5.92049	0.000315711	0.00615546	Eps8	6	137477245	137654876	-	12355	protein_coding	epidermal growth factor receptor pathway substrate 8 [Source:MGI Symbol;Acc:MGI:104684]	-
ENSMUSG00000060985	72.3931	43.3086	54.2181	140.623	136.327	115.559	56.6399	130.836	-1.21893	0.000316065	0.00615546	Tdrd5	1	156255296	156303664	-	6937	protein_coding	tudor domain containing 5 [Source:MGI Symbol;Acc:MGI:2684949]	-
ENSMUSG00000041084	456.191	440.859	366.514	194.295	272.653	273.069	421.188	246.672	0.773462	0.000316604	0.00615613	Ostc	3	130695912	130709444	-	2751	protein_coding	oligosaccharyltransferase complex subunit (non-catalytic) [Source:MGI Symbol;Acc:MGI:1913607]	-
ENSMUSG00000021384	1.1491	0	0	15.0284	14.0772	18.9961	0.383032	16.0339	-5.29515	0.000318117	0.00617024	Susd3	13	49230690	49248706	-	2837	protein_coding	sushi domain containing 3 [Source:MGI Symbol;Acc:MGI:1913579]	-
ENSMUSG00000019960	9.19277	7.2181	13.0123	42.9382	30.3771	58.5712	9.80774	43.9622	-2.23537	0.000318794	0.00617024	Dusp6	10	99263231	99267489	+	3132	protein_coding	dual specificity phosphatase 6 [Source:MGI Symbol;Acc:MGI:1914853]	-
ENSMUSG00000024924	25.2801	31.0934	39.037	3.22037	3.70453	7.91503	31.8035	4.94664	2.65748	0.000318846	0.00617024	Vldlr	19	27216484	27254231	+	10068	protein_coding	very low density lipoprotein receptor [Source:MGI Symbol;Acc:MGI:98935]	-
ENSMUSG00000039801	287.274	331.477	427.238	187.855	185.226	217.663	348.663	196.915	0.814192	0.000320193	0.0061828	Cplane1	15	8169106	8271158	+	13095	protein_coding	ciliogenesis and planar polarity effector 1 [Source:MGI Symbol;Acc:MGI:1920942]	-
ENSMUSG00000001542	218.328	173.79	110.605	74.0684	90.3904	56.9882	167.574	73.8157	1.19477	0.000320507	0.0061828	Ell2	13	75706757	75772364	+	9828	protein_coding	elongation factor RNA polymerase II 2 [Source:MGI Symbol;Acc:MGI:2183438]	-
ENSMUSG00000029017	398.737	304.271	333.983	158.871	237.831	178.88	345.664	191.861	0.844039	0.000321922	0.0062003	Pmpcb	5	21737141	21757152	+	5141	protein_coding	peptidase (mitochondrial processing) beta [Source:MGI Symbol;Acc:MGI:1920328]	-
ENSMUSG00000022433	60.9021	79.3991	104.099	210.397	141.513	170.173	81.4666	174.028	-1.1136	0.0003245	0.00624012	Csnk1e	15	79417856	79455566	-	6590	protein_coding	casein kinase 1, epsilon [Source:MGI Symbol;Acc:MGI:1351660]	-
ENSMUSG00000003847	506.752	585.221	667.967	343.506	394.903	371.215	586.647	369.874	0.659604	0.000326274	0.00626435	Nfat5	8	107293470	107379517	+	18378	protein_coding	nuclear factor of activated T cells 5 [Source:MGI Symbol;Acc:MGI:1859333]	RHD
ENSMUSG00000058254	0	0	0	7.51419	2.96362	32.4516	0	14.3098	-6.12817	0.000327116	0.00626765	Tspan7	X	10485158	10596605	+	7067	protein_coding	tetraspanin 7 [Source:MGI Symbol;Acc:MGI:1298407]	-
ENSMUSG00000033628	19.5346	14.9914	8.67489	66.5543	41.4907	61.7372	14.4003	56.5941	-1.92501	0.000327472	0.00626765	Pik3c3	18	30272747	30348126	+	4466	protein_coding	phosphatidylinositol 3-kinase catalytic subunit type 3 [Source:MGI Symbol;Acc:MGI:2445019]	-
ENSMUSG00000022377	37.9202	74.9572	110.605	182.487	178.558	159.884	74.4941	173.643	-1.25153	0.000330483	0.00631538	Asap1	15	64086857	64382919	-	7482	protein_coding	ArfGAP with SH3 domain, ankyrin repeat and PH domain1 [Source:MGI Symbol;Acc:MGI:1342335]	-
ENSMUSG00000028879	341.282	325.925	273.259	210.397	164.481	166.216	313.489	180.365	0.807405	0.000331872	0.00633202	Stx12	4	132853501	132884509	-	3188	protein_coding	syntaxin 12 [Source:MGI Symbol;Acc:MGI:1931027]	-
ENSMUSG00000031095	661.88	633.527	529.168	380.003	425.28	368.049	608.192	391.111	0.641477	0.000336851	0.00641698	Cul4b	X	38533274	38576196	-	3873	protein_coding	cullin 4B [Source:MGI Symbol;Acc:MGI:1919834]	-
ENSMUSG00000073627	1.1491	1.66572	0	22.5426	28.8953	11.8725	0.938271	21.1035	-4.17441	0.000337602	0.00642128	C130036L24Rik	1	86359574	86373791	+	6437	processed_transcript	RIKEN cDNA C130036L24 gene [Source:MGI Symbol;Acc:MGI:2441877]	-
ENSMUSG00000040389	237.863	284.837	114.942	55.8197	97.0586	113.185	212.548	88.6877	1.27127	0.000338472	0.00642781	Wdr47	3	108591279	108645719	+	4859	protein_coding	WD repeat domain 47 [Source:MGI Symbol;Acc:MGI:2139593]	-
ENSMUSG00000093674	668.774	941.129	787.246	1268.82	1088.39	1322.6	799.05	1226.61	-0.614551	0.000339882	0.00644456	Rpl41	10	128548114	128549305	-	1168	protein_coding	ribosomal protein L41 [Source:MGI Symbol;Acc:MGI:1915195]	-
ENSMUSG00000022752	819.306	609.097	607.242	462.659	443.061	345.095	678.548	416.939	0.704741	0.000347053	0.00657034	Tomm70a	16	57121703	57156705	+	9777	protein_coding	translocase of outer mitochondrial membrane 70A [Source:MGI Symbol;Acc:MGI:106295]	-
ENSMUSG00000053199	1.1491	3.33143	0	31.1302	24.4499	16.6216	1.49351	24.0672	-3.65344	0.000347921	0.00657657	Arhgap20	9	51765337	51853856	+	12685	protein_coding	Rho GTPase activating protein 20 [Source:MGI Symbol;Acc:MGI:2445175]	-
ENSMUSG00000031622	94.2259	166.572	106.267	289.833	248.944	212.914	122.355	250.564	-1.00984	0.000349622	0.0065985	Sin3b	8	72723285	72758201	+	7354	protein_coding	transcriptional regulator, SIN3B (yeast) [Source:MGI Symbol;Acc:MGI:107158]	-
ENSMUSG00000032315	27.5783	11.1048	17.3498	2.14691	0	0	18.6776	0.715637	4.93513	0.000352919	0.00665045	Cyp1a1	9	57687928	57703824	+	2787	protein_coding	cytochrome P450, family 1, subfamily a, polypeptide 1 [Source:MGI Symbol;Acc:MGI:88588]	-
ENSMUSG00000030876	44.8148	64.9629	10.8436	90.1703	164.481	137.722	40.2071	130.791	-1.63087	0.000358135	0.00673835	Mettl9	7	121034445	121078329	+	4357	protein_coding	methyltransferase like 9 [Source:MGI Symbol;Acc:MGI:1914862]	-
ENSMUSG00000020661	45.9639	28.8724	15.1811	89.0968	82.2405	98.9379	30.0058	90.0917	-1.54565	0.000363172	0.00681858	Dnmt3a	12	3806007	3914443	+	16642	protein_coding	DNA methyltransferase 3A [Source:MGI Symbol;Acc:MGI:1261827]	-
ENSMUSG00000002107	872.164	652.96	919.539	570.005	398.607	527.141	814.888	498.584	0.705223	0.000363516	0.00681858	Celf2	2	6539694	7509563	-	25884	protein_coding	CUGBP, Elav-like family member 2 [Source:MGI Symbol;Acc:MGI:1338822]	-
ENSMUSG00000034751	3.44729	1.11048	0	21.4691	21.4863	22.9536	1.51926	21.9697	-3.75249	0.000365859	0.0068432	Mast4	13	102732486	103334497	-	32326	protein_coding	microtubule associated serine/threonine kinase family member 4 [Source:MGI Symbol;Acc:MGI:1918885]	-
ENSMUSG00000039384	0	0	0	11.808	11.8545	12.664	0	12.1088	-5.88472	0.00036595	0.0068432	Dusp10	1	184013302	184075636	+	3042	protein_coding	dual specificity phosphatase 10 [Source:MGI Symbol;Acc:MGI:1927070]	-
ENSMUSG00000029066	414.824	466.956	336.152	185.708	270.43	246.949	405.977	234.362	0.797514	0.000372151	0.00694853	Mrpl20	4	155802878	155809975	+	1664	protein_coding	mitochondrial ribosomal protein L20 [Source:MGI Symbol;Acc:MGI:2137221]	-
ENSMUSG00000018800	199.943	295.942	442.42	153.504	148.922	165.424	312.768	155.95	0.99155	0.000372744	0.00694896	Abca5	11	110269369	110337716	-	11437	protein_coding	ATP-binding cassette, sub-family A (ABC1), member 5 [Source:MGI Symbol;Acc:MGI:2386607]	-
ENSMUSG00000000934	4.59639	2.77619	4.33745	42.9382	19.2635	24.5366	3.90334	28.9128	-2.9448	0.000374966	0.00697973	Top1mt	15	75657035	75678800	-	2043	protein_coding	DNA topoisomerase 1, mitochondrial [Source:MGI Symbol;Acc:MGI:1920210]	-
ENSMUSG00000002900	18.3855	9.99429	15.1811	78.3623	30.3771	64.9032	14.5203	57.8809	-2.02328	0.000376817	0.00700353	Lamb1	12	31265234	31329644	+	9917	protein_coding	laminin B1 [Source:MGI Symbol;Acc:MGI:96743]	-
ENSMUSG00000026520	5.74548	4.99715	13.0123	48.3055	34.0816	32.4516	7.91832	38.2796	-2.40291	0.000379611	0.00702636	Pycr2	1	180904293	180908088	+	2958	protein_coding	pyrroline-5-carboxylate reductase family, member 2 [Source:MGI Symbol;Acc:MGI:1277956]	-
ENSMUSG00000008668	573.399	764.008	487.963	1051.99	860.932	1025	608.457	979.305	-0.675739	0.000379889	0.00702636	Rps18	17	33951999	33956001	-	2491	protein_coding	ribosomal protein S18 [Source:MGI Symbol;Acc:MGI:98146]	-
ENSMUSG00000014504	637.749	680.722	579.049	417.574	390.457	441.659	632.507	416.563	0.607424	0.000379978	0.00702636	Srp19	18	34330847	34336599	+	3630	protein_coding	signal recognition particle 19 [Source:MGI Symbol;Acc:MGI:1913634]	-
ENSMUSG00000037253	503.304	508.043	333.983	184.634	251.167	307.895	448.444	247.899	0.860352	0.000380348	0.00702636	Mex3c	18	73573044	73592575	+	3738	protein_coding	mex3 RNA binding family member C [Source:MGI Symbol;Acc:MGI:2652843]	-
ENSMUSG00000021182	196.496	205.993	236.391	457.292	354.894	301.563	212.96	371.249	-0.806562	0.000382466	0.00705252	Ccdc88c	12	100911523	101029056	-	11386	protein_coding	coiled-coil domain containing 88C [Source:MGI Symbol;Acc:MGI:1915589]	-
ENSMUSG00000041229	252.801	278.73	193.016	149.21	103.727	131.39	241.516	128.109	0.93062	0.000382919	0.00705252	Phf8	X	151520672	151633859	+	9318	protein_coding	PHD finger protein 8 [Source:MGI Symbol;Acc:MGI:2444341]	-
ENSMUSG00000039585	823.902	868.948	980.263	587.18	643.847	573.048	891.038	601.358	0.563443	0.000385568	0.00709062	Myo9a	9	59750896	59928866	+	13034	protein_coding	myosin IXa [Source:MGI Symbol;Acc:MGI:107735]	-
ENSMUSG00000031969	2.29819	1.11048	2.16872	35.424	20.7453	11.8725	1.85913	22.6806	-3.71633	0.000387956	0.00712381	Acad8	9	26974135	26999566	-	4143	protein_coding	acyl-Coenzyme A dehydrogenase family, member 8 [Source:MGI Symbol;Acc:MGI:1914198]	-
ENSMUSG00000067274	700.949	765.674	522.662	996.167	1030.6	1035.29	663.095	1020.68	-0.612557	0.000389607	0.00714338	Rplp0	5	115559467	115563727	+	1659	protein_coding	ribosomal protein, large, P0 [Source:MGI Symbol;Acc:MGI:1927636]	-
ENSMUSG00000053907	1412.24	1342.01	1659.07	980.065	1015.78	1066.15	1471.11	1020.67	0.523301	0.000391795	0.00716204	Mat2a	6	72432799	72439558	-	4486	protein_coding	methionine adenosyltransferase II, alpha [Source:MGI Symbol;Acc:MGI:2443731]	-
ENSMUSG00000046314	0	0	0	11.808	4.44543	22.1621	0	12.8052	-5.96474	0.000391798	0.00716204	Stxbp6	12	44852484	45074709	-	5297	protein_coding	syntaxin binding protein 6 (amisyn) [Source:MGI Symbol;Acc:MGI:2384963]	-
ENSMUSG00000008958	5.74548	3.33143	2.16872	34.3506	20.7453	30.8686	3.74855	28.6548	-2.88909	0.000396238	0.00723237	Vps72	3	95111022	95123051	+	3639	protein_coding	vacuolar protein sorting 72 [Source:MGI Symbol;Acc:MGI:1202305]	-
ENSMUSG00000039375	44.8148	52.7477	8.67489	6.44073	4.44543	5.54052	35.4124	5.47556	2.74017	0.000397729	0.00724876	Wdr17	8	54629055	54887184	-	6571	protein_coding	WD repeat domain 17 [Source:MGI Symbol;Acc:MGI:1924662]	-
ENSMUSG00000030246	0	1.66572	0	12.8815	45.9361	7.12353	0.555238	21.9804	-4.73981	0.000399453	0.00726934	Ldhb	6	142490249	142507957	-	1570	protein_coding	lactate dehydrogenase B [Source:MGI Symbol;Acc:MGI:96763]	-
ENSMUSG00000057863	128.699	197.11	88.9176	340.285	251.167	270.694	138.242	287.382	-1.02151	0.000404062	0.00734226	Rpl36	17	56613416	56614243	+	383	protein_coding	ribosomal protein L36 [Source:MGI Symbol;Acc:MGI:1860603]	-
ENSMUSG00000040250	260.845	316.486	271.09	186.781	148.922	148.803	282.807	161.502	0.817043	0.000405753	0.00735855	Ints13	6	146549632	146577835	-	8485	protein_coding	integrator complex subunit 13 [Source:MGI Symbol;Acc:MGI:1918427]	-
ENSMUSG00000017764	0	0	0	17.1753	9.63177	9.49804	0	12.1017	-5.87868	0.000406163	0.00735855	Zswim1	2	164822686	164826871	+	2781	protein_coding	zinc finger SWIM-type containing 1 [Source:MGI Symbol;Acc:MGI:1919221]	-
ENSMUSG00000008489	555.014	511.375	780.74	390.738	387.493	341.138	615.71	373.123	0.713158	0.000406973	0.00736228	Elavl2	4	91250763	91400785	-	8313	protein_coding	ELAV like RNA binding protein 1 [Source:MGI Symbol;Acc:MGI:1100887]	-
ENSMUSG00000045667	1.1491	1.11048	0	19.3222	15.559	21.3706	0.753191	18.7506	-4.35311	0.000409973	0.00740559	Smtnl2	11	72389164	72411713	-	3815	protein_coding	smoothelin-like 2 [Source:MGI Symbol;Acc:MGI:2442764]	-
ENSMUSG00000070291	275.783	290.945	277.597	164.239	161.517	171.756	281.442	165.837	0.764726	0.000414866	0.00748291	Ddx43	9	78395777	78423587	+	2207	protein_coding	DEAD (Asp-Glu-Ala-Asp) box polypeptide 43 [Source:MGI Symbol;Acc:MGI:3642857]	-
ENSMUSG00000085757	152.83	172.124	223.378	54.7462	98.5404	98.1464	182.777	83.811	1.10706	0.000416987	0.00748823	Tslrn1	X	62510539	62527011	-	778	lincRNA	testis specific long noncoding RNA 1 [Source:MGI Symbol;Acc:MGI:1922795]	-
ENSMUSG00000019797	111.462	122.152	199.523	80.5092	47.4179	53.0307	144.379	60.3193	1.25013	0.000417332	0.00748823	1700021F05Rik	10	43525133	43540994	-	4141	protein_coding	RIKEN cDNA 1700021F05 gene [Source:MGI Symbol;Acc:MGI:1915101]	-
ENSMUSG00000031897	4.59639	7.2181	0	33.2771	23.709	41.9497	3.93816	32.9786	-2.83734	0.000417431	0.00748823	Psmb10	8	105935735	105938444	-	1705	protein_coding	proteasome (prosome, macropain) subunit, beta type 10 [Source:MGI Symbol;Acc:MGI:1096380]	-
ENSMUSG00000022487	233.267	231.534	292.778	132.035	147.44	141.679	252.526	140.385	0.835611	0.000417614	0.00748823	Gtsf1	15	103402405	103430470	-	1390	protein_coding	gametocyte specific factor 1 [Source:MGI Symbol;Acc:MGI:1921424]	-
ENSMUSG00000022064	82.735	45.5296	73.7366	151.357	133.363	159.092	67.3337	147.937	-1.16154	0.000421143	0.00753702	Pibf1	14	99099424	99254493	+	9797	protein_coding	progesterone immunomodulatory binding factor 1 [Source:MGI Symbol;Acc:MGI:1261910]	-
ENSMUSG00000020634	83.8841	144.917	138.798	65.4808	36.3044	46.6987	122.533	49.4946	1.31708	0.000421569	0.00753702	Ubxn2a	12	4879032	4907705	-	2820	protein_coding	UBX domain protein 2A [Source:MGI Symbol;Acc:MGI:2442310]	-
ENSMUSG00000000374	157.426	114.934	125.786	71.9215	58.5315	49.0732	132.716	59.8421	1.15303	0.000422809	0.00754813	Trappc10	10	78186725	78244641	-	8128	protein_coding	trafficking protein particle complex 10 [Source:MGI Symbol;Acc:MGI:1336209]	-
ENSMUSG00000024493	225.223	167.682	294.946	93.3906	131.14	113.976	229.284	112.836	1.00231	0.000426455	0.00760211	Lars	18	42202350	42262122	-	3856	protein_coding	leucyl-tRNA synthetase [Source:MGI Symbol;Acc:MGI:1913808]	-
ENSMUSG00000039145	1.1491	3.33143	0	33.2771	17.7817	19.7876	1.49351	23.6155	-3.62722	0.000427841	0.0076157	Camk1d	2	5293457	5714515	-	7427	protein_coding	calcium/calmodulin-dependent protein kinase ID [Source:MGI Symbol;Acc:MGI:2442190]	-
ENSMUSG00000056536	116.059	117.711	145.304	50.4524	51.8634	67.2778	126.358	56.5312	1.14811	0.000430258	0.00764756	Pign	1	105518422	105663677	-	13595	protein_coding	phosphatidylinositol glycan anchor biosynthesis, class N [Source:MGI Symbol;Acc:MGI:1351629]	-
ENSMUSG00000042386	679.116	874.501	978.094	485.202	554.197	580.172	843.904	539.857	0.640187	0.000432809	0.00768173	Tex13b	X	140808307	140813433	-	2800	protein_coding	testis expressed 13B [Source:MGI Symbol;Acc:MGI:1890544]	-
ENSMUSG00000040606	0	1.11048	0	23.616	22.2272	8.70653	0.370159	18.1832	-4.92113	0.000434277	0.00768547	Kazn	4	142102390	142239401	-	10721	protein_coding	kazrin, periplakin interacting protein [Source:MGI Symbol;Acc:MGI:1918779]	-
ENSMUSG00000062773	428.613	626.864	574.712	406.84	279.321	238.242	543.396	308.134	0.823025	0.000434279	0.00768547	Tex101	7	24668007	24676675	-	1657	protein_coding	testis expressed gene 101 [Source:MGI Symbol;Acc:MGI:1930791]	-
ENSMUSG00000027940	21.8328	37.201	19.5185	72.995	73.3496	93.3974	26.1841	79.914	-1.55463	0.000443224	0.00783131	Tpm3	3	90072649	90100902	+	6085	protein_coding	tropomyosin 3, gamma [Source:MGI Symbol;Acc:MGI:1890149]	-
ENSMUSG00000038344	163.172	160.464	186.51	101.978	80.0178	73.6098	170.049	85.2019	0.996053	0.000443802	0.00783131	Txlng	X	162778919	162829454	-	7541	protein_coding	taxilin gamma [Source:MGI Symbol;Acc:MGI:3590652]	-
ENSMUSG00000059493	0	0	0	11.808	23.709	3.16601	0	12.8943	-5.97737	0.000448165	0.00789689	Nhs	X	161833296	162159730	-	8805	protein_coding	NHS actin remodeling regulator [Source:MGI Symbol;Acc:MGI:2684894]	-
ENSMUSG00000032437	464.235	500.825	446.757	276.952	291.176	330.057	470.606	299.395	0.654877	0.000449477	0.0079086	Stt3b	9	115242581	115310421	-	4221	protein_coding	STT3, subunit of the oligosaccharyltransferase complex, homolog B (S. cerevisiae) [Source:MGI Symbol;Acc:MGI:1915542]	-
ENSMUSG00000028527	12.6401	24.4305	32.5308	76.2154	87.4268	54.6137	23.2005	72.752	-1.68319	0.000450817	0.00790948	Ak4	4	101419277	101466995	+	4646	protein_coding	adenylate kinase 4 [Source:MGI Symbol;Acc:MGI:87979]	-
ENSMUSG00000048100	429.762	525.256	388.201	278.025	304.512	226.37	447.74	269.636	0.739704	0.000450972	0.00790948	Taf13	3	108571698	108583222	+	3155	protein_coding	TATA-box binding protein associated factor 13 [Source:MGI Symbol;Acc:MGI:1913500]	-
ENSMUSG00000063018	0	0	0	17.1753	16.2999	3.95752	0	12.4776	-5.92459	0.000451471	0.00790948	2010204K13Rik	X	7411817	7445143	-	1583	processed_transcript	RIKEN cDNA 2010204K13 gene [Source:MGI Symbol;Acc:MGI:1922859]	-
ENSMUSG00000036781	3418.56	3719.54	2242.46	1701.43	2025.63	2258.95	3126.86	1995.34	0.650143	0.000455074	0.00796119	Rps27l	9	66946086	66949516	+	816	protein_coding	ribosomal protein S27-like [Source:MGI Symbol;Acc:MGI:1915191]	-
ENSMUSG00000018923	1.1491	0	0	23.616	10.3727	12.664	0.383032	15.5509	-5.23994	0.000459217	0.00801367	Med11	11	70451919	70453727	+	1046	protein_coding	mediator complex subunit 11 [Source:MGI Symbol;Acc:MGI:1913422]	-
ENSMUSG00000002949	20.6837	32.7591	23.856	83.7295	71.8678	71.2353	25.7663	75.6109	-1.52124	0.000459387	0.00801367	Timm44	8	4259731	4275913	-	3664	protein_coding	translocase of inner mitochondrial membrane 44 [Source:MGI Symbol;Acc:MGI:1343262]	-
ENSMUSG00000020841	211.434	169.348	197.354	90.1703	92.6132	116.351	192.712	99.7115	0.943647	0.000464946	0.00809907	Cpd	11	76778424	76847018	-	8332	protein_coding	carboxypeptidase D [Source:MGI Symbol;Acc:MGI:107265]	-
ENSMUSG00000028062	5.74548	16.6572	0	41.8648	51.8634	49.0732	7.46755	47.6004	-2.46351	0.000477461	0.00830524	Lamtor2	3	88549819	88553074	-	1218	protein_coding	late endosomal/lysosomal adaptor, MAPK and MTOR activator 2 [Source:MGI Symbol;Acc:MGI:1932697]	-
ENSMUSG00000021242	33.3238	26.6514	19.5185	112.713	49.6407	85.4823	26.4979	82.6119	-1.61157	0.000485503	0.00843311	Npc2	12	84754562	84773152	-	5438	protein_coding	NPC intracellular cholesterol transporter 2 [Source:MGI Symbol;Acc:MGI:1915213]	-
ENSMUSG00000036977	325.194	424.202	203.86	133.109	192.635	164.633	317.752	163.459	0.970898	0.00048881	0.00847849	Anapc10	8	79711820	79779059	+	4837	protein_coding	anaphase promoting complex subunit 10 [Source:MGI Symbol;Acc:MGI:1916249]	-
ENSMUSG00000001157	365.413	338.14	340.49	170.679	200.785	243.783	348.014	205.083	0.759978	0.000489928	0.00848583	Gmcl1	6	86691768	86733383	-	6493	protein_coding	germ cell-less, spermatogenesis associated 1 [Source:MGI Symbol;Acc:MGI:1345156]	-
ENSMUSG00000025102	0	4.44191	0	42.9382	10.3727	28.4941	1.48064	27.2683	-3.77538	0.000494589	0.00854539	3110040N11Rik	7	81782182	81789478	-	1231	protein_coding	RIKEN cDNA 3110040N11 gene [Source:MGI Symbol;Acc:MGI:1914540]	-
ENSMUSG00000054717	6964.68	6300.85	7406.19	5405.92	4520.26	5109.94	6890.57	5012.04	0.458723	0.000494766	0.00854539	Hmgb2	8	57511907	57515999	+	3003	protein_coding	high mobility group box 2 [Source:MGI Symbol;Acc:MGI:96157]	HMG
ENSMUSG00000073725	190.75	203.773	236.391	115.933	85.945	127.432	210.304	109.77	0.934012	0.000500298	0.00862872	Lmbrd1	1	24678630	24766301	+	5960	protein_coding	LMBR1 domain containing 1 [Source:MGI Symbol;Acc:MGI:1915671]	-
ENSMUSG00000106223	1.1491	2.77619	0	13.9549	20.7453	31.6601	1.30843	22.1201	-3.73997	0.000505937	0.00871367	2400006E01Rik	3	41521247	41528474	-	874	lincRNA	RIKEN cDNA 2400006E01 gene [Source:MGI Symbol;Acc:MGI:1925898]	-
ENSMUSG00000042111	406.78	346.469	555.193	240.454	228.94	284.941	436.147	251.445	0.78203	0.000506804	0.00871631	Ccdc115	1	34436670	34439672	-	2543	protein_coding	coiled-coil domain containing 115 [Source:MGI Symbol;Acc:MGI:1916918]	-
ENSMUSG00000086805	0	0	0	12.8815	20.0044	3.95752	0	12.2811	-5.90553	0.000507721	0.00871981	4932443L11Rik	8	4162522	4206882	-	2827	antisense	RIKEN cDNA 4932443L11 gene [Source:MGI Symbol;Acc:MGI:1926149]	-
ENSMUSG00000036402	29.8765	69.4048	41.2057	98.7579	137.808	130.598	46.829	122.388	-1.35203	0.000509049	0.00873034	Gng12	6	66896397	67021350	+	4727	protein_coding	guanine nucleotide binding protein (G protein), gamma 12 [Source:MGI Symbol;Acc:MGI:1336171]	-
ENSMUSG00000003032	75.8404	121.042	88.9176	238.307	137.067	242.991	95.2667	206.122	-1.09565	0.000512131	0.00877087	Klf4	4	55527143	55532466	-	3049	protein_coding	Kruppel-like factor 4 (gut) [Source:MGI Symbol;Acc:MGI:1342287]	zf-C2H2
ENSMUSG00000072762	2.29819	2.77619	2.16872	20.3957	25.9317	22.9536	2.41437	23.0936	-3.2167	0.000513948	0.008787	4930522L14Rik	5	109735990	109751886	-	2409	protein_coding	RIKEN cDNA 4930522L14 gene [Source:MGI Symbol;Acc:MGI:1925270]	zf-C2H2
ENSMUSG00000063253	418.271	273.733	355.671	115.933	233.385	189.169	349.225	179.496	0.950695	0.000514512	0.008787	Scoc	8	83430084	83458391	-	4279	protein_coding	short coiled-coil protein [Source:MGI Symbol;Acc:MGI:1927654]	-
ENSMUSG00000047022	68.9458	48.3057	47.7119	11.808	21.4863	13.4556	54.9878	15.5833	1.809	0.000516955	0.00881639	Mipol1	12	57230427	57497199	+	9342	protein_coding	mirror-image polydactyly 1 [Source:MGI Symbol;Acc:MGI:1920740]	-
ENSMUSG00000041685	414.824	372.01	418.564	216.838	297.103	178.88	401.799	230.94	0.794429	0.000517815	0.00881874	Fcho2	13	98723403	98815449	-	12499	protein_coding	FCH domain only 2 [Source:MGI Symbol;Acc:MGI:3505790]	-
ENSMUSG00000017421	381.5	411.432	340.49	537.801	547.529	725.017	377.807	603.449	-0.669511	0.000520249	0.00884785	Zfp207	11	80383279	80405733	+	6658	protein_coding	zinc finger protein 207 [Source:MGI Symbol;Acc:MGI:1340045]	-
ENSMUSG00000064367	419.42	410.321	236.391	461.586	823.887	668.82	355.377	651.431	-0.863549	0.000526515	0.0089371	mt-Nd5	MT	11742	13565	+	1824	protein_coding	mitochondrially encoded NADH dehydrogenase 5 [Source:MGI Symbol;Acc:MGI:102496]	-
ENSMUSG00000029313	0	1.11048	6.50617	36.4975	20.7453	15.8301	2.53888	24.3576	-3.64897	0.000527693	0.0089371	Aff1	5	103692374	103855322	+	9458	protein_coding	AF4/FMR2 family, member 1 [Source:MGI Symbol;Acc:MGI:1100819]	AF-4
ENSMUSG00000064061	428.613	568.564	657.123	278.025	384.53	323.725	551.433	328.76	0.739351	0.000528022	0.0089371	Dzip3	16	48924232	48994165	-	9081	protein_coding	DAZ interacting protein 3, zinc finger [Source:MGI Symbol;Acc:MGI:1917433]	-
ENSMUSG00000005506	1083.6	1120.47	1132.07	878.087	713.492	706.021	1112.05	765.866	0.539334	0.000528424	0.0089371	Celf1	2	90940382	91019497	+	8446	protein_coding	CUGBP, Elav-like family member 1 [Source:MGI Symbol;Acc:MGI:1342295]	-
ENSMUSG00000043753	0	0	0	8.58765	8.89086	17.4131	0	11.6305	-5.82867	0.00053655	0.00906199	Dmrta1	4	89679436	89694772	+	4194	protein_coding	doublesex and mab-3 related transcription factor like family A1 [Source:MGI Symbol;Acc:MGI:2653627]	DM
ENSMUSG00000087403	17.2365	18.3229	65.0617	5.36728	3.70453	5.54052	33.5403	4.87078	2.74473	0.000537513	0.00906571	Kantr	X	152294828	152327495	-	5089	protein_coding	Kdm5c adjacent non-coding transcript [Source:MGI Symbol;Acc:MGI:1920247]	-
ENSMUSG00000021176	14.9383	25.541	13.0123	59.0401	60.0133	65.6948	17.8305	61.5827	-1.72292	0.000538811	0.00907506	Efcab11	12	99693045	99884439	-	5309	protein_coding	EF-hand calcium binding domain 11 [Source:MGI Symbol;Acc:MGI:1926017]	-
ENSMUSG00000054321	788.28	649.074	993.275	525.993	488.997	530.307	810.21	515.099	0.645512	0.000541902	0.00910912	Taf4b	18	14783245	14900359	+	5149	protein_coding	TATA-box binding protein associated factor 4b [Source:MGI Symbol;Acc:MGI:2152345]	-
ENSMUSG00000030729	399.886	529.698	524.831	221.132	260.799	360.925	484.805	280.952	0.783911	0.000542325	0.00910912	Pgm2l1	7	100227394	100278868	+	9583	protein_coding	phosphoglucomutase 2-like 1 [Source:MGI Symbol;Acc:MGI:1918224]	-
ENSMUSG00000000881	27.5783	57.7448	78.074	19.3222	11.1136	11.081	54.4657	13.8389	1.97735	0.000545158	0.00914125	Dlg3	X	100767722	100818410	+	5844	protein_coding	discs large MAGUK scaffold protein 3 [Source:MGI Symbol;Acc:MGI:1888986]	-
ENSMUSG00000034883	278.081	260.962	219.041	109.492	161.517	144.845	252.695	138.618	0.867521	0.000545735	0.00914125	Lrr1	12	69168814	69179009	+	1500	protein_coding	leucine rich repeat protein 1 [Source:MGI Symbol;Acc:MGI:1916956]	-
ENSMUSG00000069744	50.5603	84.3963	80.2428	130.962	161.517	168.59	71.7331	153.69	-1.10003	0.000547095	0.00915148	Psmb3	11	97703399	97713500	+	2300	protein_coding	proteasome (prosome, macropain) subunit, beta type 3 [Source:MGI Symbol;Acc:MGI:1347014]	-
ENSMUSG00000059991	166.619	142.696	156.148	96.611	53.3452	69.6523	155.154	73.2028	1.09038	0.000551114	0.0092061	Nptx2	5	144545902	144557478	+	2536	protein_coding	neuronal pentraxin 2 [Source:MGI Symbol;Acc:MGI:1858209]	-
ENSMUSG00000031592	614.767	488.61	787.246	294.127	462.325	333.223	630.208	363.225	0.7846	0.000552026	0.00920873	Pcm1	8	41239752	41332344	+	7458	protein_coding	pericentriolar material 1 [Source:MGI Symbol;Acc:MGI:1277958]	-
ENSMUSG00000021830	52.8584	54.4134	28.1934	121.3	101.504	113.185	45.1551	111.996	-1.26432	0.00055591	0.00926086	Txndc16	14	45133465	45220328	-	11570	protein_coding	thioredoxin domain containing 16 [Source:MGI Symbol;Acc:MGI:1917811]	-
ENSMUSG00000023944	443.551	429.755	776.403	1348.26	866.859	756.677	549.903	990.599	-0.858497	0.000557909	0.00928151	Hsp90ab1	17	45567775	45573271	-	2999	protein_coding	heat shock protein 90 alpha (cytosolic), class B member 1 [Source:MGI Symbol;Acc:MGI:96247]	-
ENSMUSG00000028274	171.215	202.662	290.609	140.623	98.5404	87.0653	221.495	108.743	1.01972	0.000560006	0.00930372	Rngtt	4	33310311	33502614	+	7094	protein_coding	RNA guanylyltransferase and 5'-phosphatase [Source:MGI Symbol;Acc:MGI:1329041]	-
ENSMUSG00000070394	21.8328	21.6543	26.0247	71.9215	71.8678	56.9882	23.1706	66.9259	-1.54821	0.000575329	0.0095453	Tmem256	11	69838514	69839618	+	1105	protein_coding	transmembrane protein 256 [Source:MGI Symbol;Acc:MGI:1916436]	-
ENSMUSG00000024817	249.354	290.39	253.741	145.99	153.367	163.841	264.495	154.399	0.780366	0.000580564	0.00961908	Uhrf2	19	30030513	30093722	+	8590	protein_coding	ubiquitin-like, containing PHD and RING finger domains 2 [Source:MGI Symbol;Acc:MGI:1923718]	-
ENSMUSG00000022193	55.1566	78.2886	13.0123	168.533	122.249	140.096	48.8192	143.626	-1.48694	0.000581423	0.00962026	Psmb5	14	54614119	54618022	-	899	protein_coding	proteasome (prosome, macropain) subunit, beta type 5 [Source:MGI Symbol;Acc:MGI:1194513]	-
ENSMUSG00000062949	398.737	403.658	275.428	156.725	189.672	253.281	359.274	199.892	0.851983	0.000582894	0.00963156	Atp11c	X	60223290	60592698	-	7312	protein_coding	ATPase, class VI, type 11C [Source:MGI Symbol;Acc:MGI:1859661]	-
ENSMUSG00000004460	286.125	384.225	227.716	182.487	153.367	165.424	299.355	167.093	0.85771	0.000587046	0.00968705	Dnajb11	16	22857845	22879634	+	3236	protein_coding	DnaJ heat shock protein family (Hsp40) member B11 [Source:MGI Symbol;Acc:MGI:1915088]	-
ENSMUSG00000053580	355.071	349.245	561.699	261.923	220.049	242.2	422.005	241.391	0.794355	0.000588292	0.00969451	Tanc2	11	105589986	105929304	+	16605	protein_coding	tetratricopeptide repeat, ankyrin repeat and coiled-coil containing 2 [Source:MGI Symbol;Acc:MGI:2444121]	-
ENSMUSG00000039985	3.44729	11.1048	0	34.3506	38.5271	37.9921	4.85069	36.9566	-2.68075	0.000592859	0.00974747	Sinhcaf	6	148921035	148946467	-	4138	protein_coding	SIN3-HDAC complex associated factor [Source:MGI Symbol;Acc:MGI:1929091]	-
ENSMUSG00000043549	302.212	148.249	223.378	114.86	105.949	110.81	224.613	110.54	1.01648	0.000593102	0.00974747	Fam90a1b	X	94355053	94366777	-	3022	protein_coding	family with sequence similarity 90, member A1B [Source:MGI Symbol;Acc:MGI:1921682]	-
ENSMUSG00000037824	27.5783	19.4333	32.5308	93.3906	63.7179	66.4863	26.5142	74.5316	-1.5318	0.00059429	0.00975387	Tspan14	14	40906445	40966807	-	2650	protein_coding	tetraspanin 14 [Source:MGI Symbol;Acc:MGI:1196325]	-
ENSMUSG00000064370	2485.5	2592.41	1299.07	4637.33	6116.17	3792.09	2125.66	4848.53	-1.1883	0.000596615	0.00977887	mt-Cytb	MT	14145	15288	+	1144	protein_coding	mitochondrially encoded cytochrome b [Source:MGI Symbol;Acc:MGI:102501]	-
ENSMUSG00000027180	283.827	352.021	320.971	194.295	137.808	212.123	318.94	181.409	0.818314	0.00059813	0.00979057	Fbxo3	2	104027721	104063240	+	7237	protein_coding	F-box protein 3 [Source:MGI Symbol;Acc:MGI:1929084]	-
ENSMUSG00000037573	690.607	935.577	535.675	415.427	429.725	478.068	720.62	441.073	0.716911	0.000603147	0.00985169	Tob1	11	94211454	94215495	+	2288	protein_coding	transducer of ErbB-2.1 [Source:MGI Symbol;Acc:MGI:1349721]	-
ENSMUSG00000038174	359.667	293.721	451.094	183.561	226.717	224.787	368.161	211.688	0.783751	0.000603477	0.00985169	Fam126b	1	58522806	58586323	-	12041	protein_coding	family with sequence similarity 126, member B [Source:MGI Symbol;Acc:MGI:1098784]	-
ENSMUSG00000069045	520.541	428.644	442.42	305.935	251.908	315.81	463.868	291.217	0.672721	0.000622447	0.0101478	Ddx3y	Y	1260771	1286629	-	5199	protein_coding	DEAD (Asp-Glu-Ala-Asp) box polypeptide 3, Y-linked [Source:MGI Symbol;Acc:MGI:1349406]	-
ENSMUSG00000021222	11.491	11.1048	2.16872	35.424	45.9361	43.5327	8.25482	41.6309	-2.21718	0.000625735	0.0101878	Dcaf4	12	83520466	83541920	+	3633	protein_coding	DDB1 and CUL4 associated factor 4 [Source:MGI Symbol;Acc:MGI:1921078]	-
ENSMUSG00000025130	438.955	467.511	394.708	260.85	280.062	291.273	433.724	277.395	0.649473	0.000628636	0.0102214	P4hb	11	120560298	120573253	-	2861	protein_coding	prolyl 4-hydroxylase, beta polypeptide [Source:MGI Symbol;Acc:MGI:97464]	-
ENSMUSG00000074139	0	0	0	12.8815	11.1136	9.49804	0	11.1644	-5.76562	0.000631802	0.0102592	1700057G04Rik	9	92309377	92357876	+	1974	protein_coding	RIKEN cDNA 1700057G04 gene [Source:MGI Symbol;Acc:MGI:1925709]	-
ENSMUSG00000031453	5.74548	1.11048	4.33745	36.4975	20.0044	25.3281	3.73114	27.2767	-3.00312	0.000644481	0.0104512	Rasa3	8	13566948	13677603	-	5095	protein_coding	RAS p21 protein activator 3 [Source:MGI Symbol;Acc:MGI:1197013]	-
ENSMUSG00000051323	0	1.66572	2.16872	27.9098	14.0772	16.6216	1.27815	19.5362	-3.97624	0.000653626	0.0105855	Pcdh19	X	133582860	133688987	-	10464	protein_coding	protocadherin 19 [Source:MGI Symbol;Acc:MGI:2685563]	-
ENSMUSG00000015932	28.7274	33.8695	19.5185	57.9666	80.0178	102.104	27.3718	80.0294	-1.50778	0.000661079	0.010692	Dstn	2	143915320	143943324	+	1911	protein_coding	destrin [Source:MGI Symbol;Acc:MGI:1929270]	-
ENSMUSG00000109561	656.134	554.683	932.551	454.072	437.875	424.246	714.456	438.731	0.693918	0.000680936	0.0109986	Ankrd31	13	96748272	96910039	+	6208	protein_coding	ankyrin repeat domain 31 [Source:MGI Symbol;Acc:MGI:5006716]	-
ENSMUSG00000028234	1332.95	1178.22	1361.96	1806.63	1699.64	1846.58	1291.04	1784.28	-0.469566	0.000683434	0.0110243	Rps20	4	3831334	3835665	-	4080	protein_coding	ribosomal protein S20 [Source:MGI Symbol;Acc:MGI:1914677]	-
ENSMUSG00000032281	3.44729	1.11048	0	20.3957	13.3363	29.2856	1.51926	21.0059	-3.68744	0.000685953	0.0110504	Acsbg1	9	54604877	54661870	-	3604	protein_coding	acyl-CoA synthetase bubblegum family member 1 [Source:MGI Symbol;Acc:MGI:2385656]	-
ENSMUSG00000067702	132.146	162.13	127.955	290.907	243.758	224.787	140.743	253.15	-0.831444	0.000702924	0.0113088	Tuba3a	6	125278274	125286042	-	1509	protein_coding	tubulin, alpha 3A [Source:MGI Symbol;Acc:MGI:1095406]	-
ENSMUSG00000032998	209.136	250.968	255.909	107.346	125.213	159.092	238.671	130.55	0.865252	0.00070483	0.0113134	Foxj3	4	119537004	119629119	+	10973	protein_coding	forkhead box J3 [Source:MGI Symbol;Acc:MGI:2443432]	Fork
ENSMUSG00000026670	290.721	268.18	312.296	134.182	177.076	189.961	290.399	167.073	0.788173	0.000705063	0.0113134	Uap1	1	170141938	170174957	-	4011	protein_coding	UDP-N-acetylglucosamine pyrophosphorylase 1 [Source:MGI Symbol;Acc:MGI:1334459]	-
ENSMUSG00000042737	6.89458	6.66286	4.33745	40.7913	28.1544	29.2856	5.96496	32.7438	-2.40247	0.000709609	0.0113714	Dpm3	3	89259358	89267079	+	919	protein_coding	dolichyl-phosphate mannosyltransferase polypeptide 3 [Source:MGI Symbol;Acc:MGI:1915813]	-
ENSMUSG00000028015	0	0	0	4.29382	10.3727	19.7876	0	11.4847	-5.81417	0.000728275	0.0116553	Ctso	3	81932601	81956725	+	5123	protein_coding	cathepsin O [Source:MGI Symbol;Acc:MGI:2139628]	-
ENSMUSG00000022462	226.372	337.03	145.304	115.933	94.095	135.347	236.235	115.125	1.05616	0.000732137	0.0117017	Slc38a2	15	96687392	96699730	-	8838	protein_coding	solute carrier family 38, member 2 [Source:MGI Symbol;Acc:MGI:1915010]	-
ENSMUSG00000052812	204.539	212.656	310.127	120.227	149.663	118.725	242.441	129.538	0.888099	0.000739957	0.0118113	Atad2b	12	4917353	5047394	+	15110	protein_coding	ATPase family, AAA domain containing 2B [Source:MGI Symbol;Acc:MGI:2444798]	-
ENSMUSG00000042659	18.3855	16.6572	4.33745	47.2321	63.7179	47.4902	13.1267	52.8134	-1.91839	0.000752379	0.0119939	Arrdc4	7	68736995	68749241	-	4039	protein_coding	arrestin domain containing 4 [Source:MGI Symbol;Acc:MGI:1913662]	-
ENSMUSG00000079009	0	0	0	11.808	8.89086	11.8725	0	10.8571	-5.72574	0.000754044	0.0120047	Gm14139	2	150181755	150193279	+	1728	protein_coding	predicted gene 14139 [Source:MGI Symbol;Acc:MGI:3836251]	zf-C2H2
ENSMUSG00000058600	239.012	255.965	227.716	592.548	281.544	445.616	240.898	439.903	-0.862238	0.000757745	0.0120479	Rpl30	15	34440505	34443640	-	3020	protein_coding	ribosomal protein L30 [Source:MGI Symbol;Acc:MGI:98037]	-
ENSMUSG00000039782	345.878	359.795	366.514	201.81	215.603	248.532	357.396	221.982	0.68448	0.000773942	0.0122895	Cpeb2	5	43233170	43289724	+	7816	protein_coding	cytoplasmic polyadenylation element binding protein 2 [Source:MGI Symbol;Acc:MGI:2442640]	-
ENSMUSG00000067608	59.753	69.9601	104.099	15.0284	31.118	32.4516	77.9373	26.1993	1.54165	0.000778739	0.0123496	Pcna-ps2	19	9283238	9284494	+	1257	protein_coding	proliferating cell nuclear antigen pseudogene 2 [Source:MGI Symbol;Acc:MGI:97505]	-
ENSMUSG00000031093	52.8584	44.9743	28.1934	120.227	124.472	75.1928	42.0087	106.631	-1.3118	0.000796596	0.0126076	Dock11	X	35888832	36076562	+	9240	protein_coding	dedicator of cytokinesis 11 [Source:MGI Symbol;Acc:MGI:1923224]	-
ENSMUSG00000021877	335.536	326.48	303.621	201.81	217.826	163.05	321.879	194.228	0.731843	0.000797074	0.0126076	Arf4	14	26638074	26665084	+	3603	protein_coding	ADP-ribosylation factor 4 [Source:MGI Symbol;Acc:MGI:99433]	-
ENSMUSG00000075376	440.104	415.874	281.934	237.234	223.753	223.204	379.304	228.064	0.745545	0.000801343	0.0126587	Rc3h2	2	37370069	37422903	-	19624	protein_coding	ring finger and CCCH-type zinc finger domains 2 [Source:MGI Symbol;Acc:MGI:2442789]	-
ENSMUSG00000069769	49.4112	58.3	47.7119	152.431	115.581	90.2313	51.8077	119.414	-1.18646	0.000804235	0.012688	Msi2	11	88339382	88718513	-	10405	protein_coding	musashi RNA-binding protein 2 [Source:MGI Symbol;Acc:MGI:1923876]	-
ENSMUSG00000058135	3.44729	2.22095	0	26.8364	18.5226	19.7876	1.88941	21.7155	-3.34347	0.000808518	0.0127391	Gstm1	3	108012255	108017973	-	1473	protein_coding	glutathione S-transferase, mu 1 [Source:MGI Symbol;Acc:MGI:95860]	-
ENSMUSG00000042901	248.205	253.189	193.016	138.476	127.436	131.39	231.47	132.434	0.817297	0.000814818	0.0128218	Aida	1	183296590	183325476	+	6175	protein_coding	axin interactor, dorsalization associated [Source:MGI Symbol;Acc:MGI:1919737]	-
ENSMUSG00000090125	14.9383	8.32858	4.33745	45.0851	34.0816	45.1157	9.20143	41.4275	-2.11889	0.000830795	0.0130564	Pou3f1	4	124656807	124660655	+	3849	protein_coding	POU domain, class 3, transcription factor 1 [Source:MGI Symbol;Acc:MGI:101896]	Pou
ENSMUSG00000038836	135.593	157.688	264.584	74.0684	60.0133	114.768	185.955	82.9499	1.14766	0.000833981	0.0130896	Agbl3	6	34780432	34859459	+	11206	protein_coding	ATP/GTP binding protein-like 3 [Source:MGI Symbol;Acc:MGI:1923473]	-
ENSMUSG00000056436	35.622	74.402	56.3868	128.815	114.099	143.262	55.4703	128.725	-1.19567	0.000835576	0.0130978	Cyct	2	76353942	76360450	-	655	protein_coding	cytochrome c, testis [Source:MGI Symbol;Acc:MGI:88579]	-
ENSMUSG00000034064	11.491	21.0991	10.8436	28.9833	66.6815	76.7758	14.4779	57.4802	-1.93427	0.000838402	0.0131253	Poglut1	16	38525137	38550258	-	4658	protein_coding	protein O-glucosyltransferase 1 [Source:MGI Symbol;Acc:MGI:2444232]	-
ENSMUSG00000089665	0	0	0	12.8815	9.63177	9.49804	0	10.6704	-5.69956	0.000843092	0.0131818	Fcor	8	3671188	3672362	-	392	protein_coding	Foxo1 corepressor [Source:MGI Symbol;Acc:MGI:1915484]	-
ENSMUSG00000006378	2.29819	11.66	4.33745	39.7179	40.0089	30.0771	6.09855	36.6013	-2.45166	0.000845908	0.0132089	Gcat	15	79030874	79038353	+	2384	protein_coding	glycine C-acetyltransferase (2-amino-3-ketobutyrate-coenzyme A ligase) [Source:MGI Symbol;Acc:MGI:1349389]	-
ENSMUSG00000026374	563.057	489.165	613.749	845.883	816.478	764.592	555.324	808.984	-0.550006	0.000858642	0.0133907	Tsn	1	118294778	118311739	-	9046	protein_coding	translin [Source:MGI Symbol;Acc:MGI:109263]	-
ENSMUSG00000022032	2.29819	0	0	2.14691	31.8589	26.9111	0.766064	20.3056	-4.75526	0.000861347	0.0134157	Scara5	14	65666403	65764826	+	6093	protein_coding	scavenger receptor class A, member 5 [Source:MGI Symbol;Acc:MGI:1918395]	-
ENSMUSG00000039231	86.1823	106.051	47.7119	26.8364	37.7862	18.9961	79.9816	27.8729	1.54147	0.000862777	0.0134208	Suv39h1	X	8061171	8074760	-	5270	protein_coding	suppressor of variegation 3-9 1 [Source:MGI Symbol;Acc:MGI:1099440]	-
ENSMUSG00000036752	201.092	195.999	114.942	249.042	403.793	313.435	170.678	322.09	-0.898142	0.000865378	0.0134442	Tubb4b	2	25222160	25224702	-	2088	protein_coding	tubulin, beta 4B class IVB [Source:MGI Symbol;Acc:MGI:1915472]	-
ENSMUSG00000027429	432.06	382.559	609.411	301.641	277.839	280.984	474.677	286.821	0.715289	0.000873774	0.0135432	Sec23b	2	144556229	144590749	+	6302	protein_coding	SEC23 homolog B, COPII coat complex component [Source:MGI Symbol;Acc:MGI:1350925]	-
ENSMUSG00000013236	12.6401	22.2095	17.3498	35.424	82.2405	63.3202	17.3998	60.3283	-1.77659	0.000874822	0.0135432	Ptprs	17	56412426	56476483	-	14990	protein_coding	protein tyrosine phosphatase, receptor type, S [Source:MGI Symbol;Acc:MGI:97815]	-
ENSMUSG00000029569	136.743	89.3934	158.317	71.9215	39.268	53.0307	128.151	54.7401	1.21917	0.000876249	0.0135432	Tmem168	6	13580687	13608100	-	5825	protein_coding	transmembrane protein 168 [Source:MGI Symbol;Acc:MGI:1921794]	-
ENSMUSG00000011179	127.55	127.15	117.111	50.4524	75.5723	41.1582	123.937	55.7276	1.152	0.000876396	0.0135432	Odc1	12	17544794	17551505	+	3405	protein_coding	ornithine decarboxylase, structural 1 [Source:MGI Symbol;Acc:MGI:97402]	-
ENSMUSG00000017485	426.315	289.834	381.695	224.352	228.199	204.208	365.948	218.92	0.734967	0.000877299	0.0135432	Top2b	14	16365179	16435462	+	14613	protein_coding	topoisomerase (DNA) II beta [Source:MGI Symbol;Acc:MGI:98791]	-
ENSMUSG00000022450	391.842	450.854	375.189	278.025	260.058	239.034	405.962	259.039	0.655536	0.000880266	0.0135719	Ndufa6	15	82350140	82354322	-	1801	protein_coding	NADH:ubiquinone oxidoreductase subunit A6 [Source:MGI Symbol;Acc:MGI:1914380]	-
ENSMUSG00000038400	0	1.66572	0	36.4975	17.0408	4.74902	0.555238	19.4291	-4.55781	0.000881915	0.0135801	Pmepa1	2	173224458	173276533	-	4913	protein_coding	prostate transmembrane protein, androgen induced 1 [Source:MGI Symbol;Acc:MGI:1929600]	-
ENSMUSG00000031161	20.6837	27.7619	26.0247	84.803	64.4588	60.1542	24.8234	69.8053	-1.48284	0.000885994	0.0136159	Hdac6	X	7930120	7947889	-	5817	protein_coding	histone deacetylase 6 [Source:MGI Symbol;Acc:MGI:1333752]	-
ENSMUSG00000028549	310.256	358.129	229.885	136.329	181.522	190.752	299.423	169.534	0.829402	0.000886466	0.0136159	Itgb3bp	4	99765402	99929813	-	4632	protein_coding	integrin beta 3 binding protein (beta3-endonexin) [Source:MGI Symbol;Acc:MGI:1914983]	-
ENSMUSG00000015961	448.148	338.14	420.732	300.568	216.344	193.918	402.34	236.943	0.763493	0.000894764	0.0137261	Adss	1	177762962	177796511	-	4531	protein_coding	adenylosuccinate synthetase, non muscle [Source:MGI Symbol;Acc:MGI:87948]	-
ENSMUSG00000031696	635.45	631.306	540.012	396.105	422.316	402.875	602.256	407.099	0.569343	0.000900447	0.0137952	Vps35	8	85260392	85299802	-	8899	protein_coding	VPS35 retromer complex component [Source:MGI Symbol;Acc:MGI:1890467]	-
ENSMUSG00000022883	10.3419	11.66	0	51.5259	48.8997	26.1196	7.33396	42.1817	-2.36209	0.000901585	0.0137952	Robo1	16	72308306	73046095	+	16511	protein_coding	roundabout guidance receptor 1 [Source:MGI Symbol;Acc:MGI:1274781]	-
ENSMUSG00000079197	21.8328	42.1981	39.037	110.566	80.7587	78.3588	34.356	89.8945	-1.38007	0.000902662	0.0137952	Psme2	14	55587441	55591113	-	1764	protein_coding	proteasome (prosome, macropain) activator subunit 2 (PA28 beta) [Source:MGI Symbol;Acc:MGI:1096365]	-
ENSMUSG00000038393	152.83	161.019	219.041	107.346	79.2769	86.2738	177.63	90.9654	0.957274	0.000907486	0.0138431	Txnip	3	96557957	96561883	+	3123	protein_coding	thioredoxin interacting protein [Source:MGI Symbol;Acc:MGI:1889549]	-
ENSMUSG00000025860	247.056	217.098	184.341	75.1419	118.545	140.096	216.165	111.261	0.957023	0.00090898	0.0138431	Xiap	X	42059679	42109656	+	9469	protein_coding	X-linked inhibitor of apoptosis [Source:MGI Symbol;Acc:MGI:107572]	-
ENSMUSG00000046138	625.109	674.615	1025.81	478.761	454.916	515.268	775.176	482.982	0.674168	0.000909996	0.0138431	9930021J03Rik	19	29714402	29805989	-	8134	protein_coding	RIKEN cDNA 9930021J03 gene [Source:MGI Symbol;Acc:MGI:2444398]	-
ENSMUSG00000109745	0	1.11048	0	11.808	22.2272	13.4556	0.370159	15.8302	-4.73406	0.000910327	0.0138431	1700018G05Rik	X	102928372	102929094	+	386	protein_coding	RIKEN cDNA 1700018G05 gene [Source:MGI Symbol;Acc:MGI:1916638]	-
ENSMUSG00000062908	41.3675	51.6372	47.7119	91.2437	105.949	120.308	46.9055	105.834	-1.17035	0.000919831	0.0139702	Acadm	3	153922357	153944632	-	3913	protein_coding	acyl-Coenzyme A dehydrogenase, medium chain [Source:MGI Symbol;Acc:MGI:87867]	-
ENSMUSG00000059708	11.491	5.55238	34.6996	105.199	43.7134	50.6562	17.2476	66.5228	-2.07891	0.000922534	0.0139939	Akap17b	X	36608314	36645395	-	6003	protein_coding	A kinase (PRKA) anchor protein 17B [Source:MGI Symbol;Acc:MGI:2443758]	-
ENSMUSG00000004032	18.3855	32.2038	0	75.1419	72.6087	70.4438	16.8631	72.7315	-1.97716	0.000924452	0.0140056	Gstm5	3	107895821	107898686	+	1278	protein_coding	glutathione S-transferase, mu 5 [Source:MGI Symbol;Acc:MGI:1309466]	-
ENSMUSG00000021076	415.973	378.673	242.897	214.691	170.408	212.123	345.848	199.074	0.809644	0.000932217	0.0140935	Actr10	12	70937857	70964718	+	9726	protein_coding	ARP10 actin-related protein 10 [Source:MGI Symbol;Acc:MGI:1891654]	-
ENSMUSG00000047242	449.297	464.735	364.345	149.21	267.467	298.397	426.126	238.358	0.838236	0.000932567	0.0140935	Taf9b	X	106206883	106221158	-	3158	protein_coding	TATA-box binding protein associated factor 9B [Source:MGI Symbol;Acc:MGI:3039562]	-
ENSMUSG00000027703	0	0	0	17.1753	11.8545	3.95752	0	10.9958	-5.73981	0.000940007	0.0141884	Lrriq4	3	30644507	30672431	+	2762	protein_coding	leucine-rich repeats and IQ motif containing 4 [Source:MGI Symbol;Acc:MGI:1915557]	-
ENSMUSG00000008429	264.292	247.081	212.535	130.962	102.986	165.424	241.303	133.124	0.863873	0.000947273	0.0142707	Herpud2	9	25108132	25151820	-	5857	protein_coding	HERPUD family member 2 [Source:MGI Symbol;Acc:MGI:1915393]	-
ENSMUSG00000020397	365.413	377.007	572.543	260.85	226.717	288.107	438.321	258.558	0.75035	0.000947795	0.0142707	Med7	11	46436925	46442721	+	2871	protein_coding	mediator complex subunit 7 [Source:MGI Symbol;Acc:MGI:1913463]	-
ENSMUSG00000029864	4.59639	1.66572	0	22.5426	11.8545	34.8261	2.08737	23.0744	-3.35618	0.000951897	0.0143148	Gstk1	6	42245935	42250447	+	1469	protein_coding	glutathione S-transferase kappa 1 [Source:MGI Symbol;Acc:MGI:1923513]	-
ENSMUSG00000050966	0	0	0	19.3222	3.70453	10.2895	0	11.1054	-5.75109	0.000954714	0.0143395	Lin28a	4	134003330	134018841	-	3996	protein_coding	lin-28 homolog A (C. elegans) [Source:MGI Symbol;Acc:MGI:1890546]	CSD
ENSMUSG00000020671	409.078	245.415	329.646	164.239	211.158	181.254	328.047	185.55	0.814283	0.000974342	0.0146163	Rab10	12	3247428	3309969	-	3513	protein_coding	RAB10, member RAS oncogene family [Source:MGI Symbol;Acc:MGI:105066]	-
ENSMUSG00000039308	0	0.555238	0	16.1018	7.40905	16.6216	0.185079	13.3775	-5.12079	0.00098075	0.0146944	Ndst2	14	20723730	20734562	-	4546	protein_coding	N-deacetylase/N-sulfotransferase (heparan glucosaminyl) 2 [Source:MGI Symbol;Acc:MGI:97040]	-
ENSMUSG00000034892	609.021	735.691	494.469	894.189	946.136	930.808	613.06	923.711	-0.581112	0.000998789	0.0149463	Rps29	12	69157722	69159186	-	693	protein_coding	ribosomal protein S29 [Source:MGI Symbol;Acc:MGI:107681]	-
ENSMUSG00000045102	102.27	114.379	80.2428	41.8648	46.677	43.5327	98.9638	44.0248	1.18158	0.00100563	0.0150303	Poln	5	34007179	34169448	-	5423	protein_coding	DNA polymerase N [Source:MGI Symbol;Acc:MGI:2675617]	-
ENSMUSG00000046152	0	1.11048	4.33745	20.3957	22.2272	15.0386	1.81597	19.2205	-3.74712	0.00100739	0.0150382	Fut10	8	31187331	31261738	+	5007	protein_coding	fucosyltransferase 10 [Source:MGI Symbol;Acc:MGI:2384748]	-
ENSMUSG00000028165	349.325	420.871	229.885	170.679	165.963	223.995	333.36	186.879	0.847929	0.00102106	0.0152237	Cisd2	3	135406412	135423925	-	7667	protein_coding	CDGSH iron sulfur domain 2 [Source:MGI Symbol;Acc:MGI:1914256]	-
ENSMUSG00000028081	1619.08	2249.83	1784.86	3174.21	2620.58	2435.45	1884.59	2743.42	-0.539089	0.00103384	0.0153859	Rps3a1	3	86137940	86142702	-	977	protein_coding	ribosomal protein S3A1 [Source:MGI Symbol;Acc:MGI:1202063]	-
ENSMUSG00000021109	380.351	392.554	208.197	118.08	183.004	212.123	327.034	171.069	0.942534	0.00103447	0.0153859	Hif1a	12	73901375	73947530	+	5896	protein_coding	hypoxia inducible factor 1, alpha subunit [Source:MGI Symbol;Acc:MGI:106918]	-
ENSMUSG00000072940	278.081	343.693	186.51	430.456	435.652	522.392	269.428	462.833	-0.760638	0.00103966	0.0154443	Gm10443	6	86334031	86334240	+	210	processed_pseudogene	predicted pseudogene 10443 [Source:MGI Symbol;Acc:MGI:3704272]	-
ENSMUSG00000031342	13.7892	9.99429	4.33745	39.7179	40.7498	41.1582	9.37363	40.5419	-2.04495	0.00104359	0.015484	Gpm6b	X	166238911	166388988	+	5600	protein_coding	glycoprotein m6b [Source:MGI Symbol;Acc:MGI:107672]	-
ENSMUSG00000022452	167.768	209.325	123.617	98.7579	80.7587	75.1928	166.903	84.9031	0.996794	0.00105653	0.0156268	Smdt1	15	82338959	82349091	+	1479	protein_coding	single-pass membrane protein with aspartate rich tail 1 [Source:MGI Symbol;Acc:MGI:1916279]	-
ENSMUSG00000016833	316.002	360.35	286.271	195.369	217.085	178.088	320.874	196.847	0.712358	0.00105714	0.0156268	Mrps18c	5	100798627	100804471	+	1076	protein_coding	mitochondrial ribosomal protein S18C [Source:MGI Symbol;Acc:MGI:1915985]	-
ENSMUSG00000083899	219.477	234.311	511.819	188.928	145.217	140.096	321.869	158.081	1.01164	0.00105747	0.0156268	Gm12346	11	77293444	77295898	+	2255	transcribed_processed_pseudogene	predicted gene 12346 [Source:MGI Symbol;Acc:MGI:3649810]	-
ENSMUSG00000021024	528.584	655.181	537.843	326.331	346.003	437.701	573.87	370.011	0.63635	0.00105852	0.0156268	Psma6	12	55384222	55418454	+	1234	protein_coding	proteasome (prosome, macropain) subunit, alpha type 6 [Source:MGI Symbol;Acc:MGI:1347006]	-
ENSMUSG00000022312	194.197	161.019	123.617	252.262	271.912	318.976	159.611	281.05	-0.803591	0.00105986	0.0156268	Eif3h	15	51786558	51865523	-	1612	protein_coding	eukaryotic translation initiation factor 3, subunit H [Source:MGI Symbol;Acc:MGI:1915385]	-
ENSMUSG00000045410	4.59639	1.66572	8.67489	64.4073	11.1136	23.7451	4.979	33.0887	-2.90325	0.0010609	0.0156268	Akr1e1	13	4590750	4609174	-	3640	protein_coding	aldo-keto reductase family 1, member E1 [Source:MGI Symbol;Acc:MGI:1914758]	-
ENSMUSG00000024772	8.04368	14.9914	13.0123	59.0401	33.3407	45.9072	12.0158	46.096	-1.91946	0.00106841	0.0157126	Ehd1	19	6276725	6300096	+	3705	protein_coding	EH-domain containing 1 [Source:MGI Symbol;Acc:MGI:1341878]	-
ENSMUSG00000044600	29.8765	63.2972	17.3498	86.9499	132.622	101.312	36.8412	106.961	-1.46593	0.0010693	0.0157126	Smim7	8	72565188	72571088	-	3266	protein_coding	small integral membrane protein 7 [Source:MGI Symbol;Acc:MGI:1914068]	-
ENSMUSG00000048720	74.6913	96.0563	88.9176	31.1302	44.4543	30.8686	86.5551	35.4844	1.28336	0.00107256	0.0157416	Tbc1d12	19	38836579	38919923	+	4209	protein_coding	TBC1D12: TBC1 domain family, member 12 [Source:MGI Symbol;Acc:MGI:2384803]	-
ENSMUSG00000054604	370.009	355.908	360.008	279.098	197.822	158.301	361.975	211.74	0.778509	0.00107887	0.0158138	Cggbp1	16	64851996	64859507	+	4522	protein_coding	CGG triplet repeat binding protein 1 [Source:MGI Symbol;Acc:MGI:2146370]	-
ENSMUSG00000023004	86.1823	50.5267	28.1934	168.533	115.581	121.1	54.9675	135.071	-1.26614	0.00108036	0.0158138	Tuba1b	15	98931425	98934565	-	1875	protein_coding	tubulin, alpha 1B [Source:MGI Symbol;Acc:MGI:107804]	-
ENSMUSG00000022105	264.292	212.101	164.823	90.1703	122.249	129.015	213.739	113.812	0.913296	0.00108136	0.0158138	Rb1	14	73183673	73325822	-	6015	protein_coding	RB transcriptional corepressor 1 [Source:MGI Symbol;Acc:MGI:97874]	-
ENSMUSG00000038102	219.477	175.455	136.63	77.2888	94.8359	102.895	177.187	91.6734	0.956323	0.00108536	0.0158532	Trappc11	8	47490115	47533470	-	6482	protein_coding	trafficking protein particle complex 11 [Source:MGI Symbol;Acc:MGI:2444585]	-
ENSMUSG00000029622	0	6.10762	6.50617	30.0568	25.1908	31.6601	4.2046	28.9692	-2.79473	0.00108727	0.0158621	Arpc1b	5	145114215	145130705	+	5115	protein_coding	actin related protein 2/3 complex, subunit 1B [Source:MGI Symbol;Acc:MGI:1343142]	-
ENSMUSG00000014959	153.979	103.274	62.893	50.4524	45.1952	34.0346	106.715	43.2274	1.32225	0.00108879	0.0158647	Gorasp2	2	70661576	70712636	+	4145	protein_coding	golgi reassembly stacking protein 2 [Source:MGI Symbol;Acc:MGI:2135962]	-
ENSMUSG00000036832	0	0	0	10.7346	7.40905	12.664	0	10.2692	-5.6457	0.00109004	0.0158647	Lpar3	3	146220963	146286186	+	2464	protein_coding	lysophosphatidic acid receptor 3 [Source:MGI Symbol;Acc:MGI:1929469]	-
ENSMUSG00000057406	335.536	345.914	340.49	223.279	221.531	204.999	340.646	216.603	0.654292	0.00109235	0.0158794	Nsd2	5	33820725	33897975	+	16803	protein_coding	nuclear receptor binding SET domain protein 2 [Source:MGI Symbol;Acc:MGI:1276574]	HMG
ENSMUSG00000087428	20.6837	11.66	19.5185	2.14691	1.48181	0.791503	17.2874	1.47341	3.57247	0.00109744	0.015919	Gm15017	X	135329761	135349127	+	632	processed_transcript	predicted gene 15017 [Source:MGI Symbol;Acc:MGI:3841236]	-
ENSMUSG00000007050	365.413	343.137	349.164	225.426	213.381	235.868	352.572	224.891	0.648544	0.00109769	0.015919	Lsm2	17	34981862	34985891	+	3152	protein_coding	LSM2 homolog, U6 small nuclear RNA and mRNA degradation associated [Source:MGI Symbol;Acc:MGI:90676]	-
ENSMUSG00000045662	8.04368	7.77334	26.0247	64.4073	28.8953	64.1117	13.9472	52.4715	-2.03581	0.00110101	0.0159482	Henmt1	3	108939873	108960774	+	2675	protein_coding	HEN1 methyltransferase homolog 1 (Arabidopsis) [Source:MGI Symbol;Acc:MGI:1913965]	-
ENSMUSG00000019795	286.125	290.945	286.271	194.295	140.031	182.046	287.781	172.124	0.745406	0.00110331	0.0159627	Pcmt1	10	7629373	7681136	-	4718	protein_coding	protein-L-isoaspartate (D-aspartate) O-methyltransferase 1 [Source:MGI Symbol;Acc:MGI:97502]	-
ENSMUSG00000006333	619.363	619.091	962.913	1523.23	1001.7	1028.16	733.789	1184.37	-0.697567	0.00110653	0.0159904	Rps9	7	3703993	3706897	+	2522	protein_coding	ribosomal protein S9 [Source:MGI Symbol;Acc:MGI:1924096]	-
ENSMUSG00000101012	0	0	0	18.2487	8.89086	4.74902	0	10.6295	-5.68881	0.00111505	0.0160944	1700008K24Rik	17	49112263	49113535	-	950	lincRNA	RIKEN cDNA 1700008K24 gene [Source:MGI Symbol;Acc:MGI:1916561]	-
ENSMUSG00000004642	403.333	430.865	216.872	212.544	177.817	199.459	350.357	196.607	0.849208	0.00112621	0.0162363	Slbp	5	33634952	33652574	-	6076	protein_coding	stem-loop binding protein [Source:MGI Symbol;Acc:MGI:108402]	-
ENSMUSG00000052428	602.127	480.281	390.37	269.437	319.33	330.057	490.926	306.275	0.684618	0.00112952	0.0162648	Tmco1	1	167308378	167333978	+	4764	protein_coding	transmembrane and coiled-coil domains 1 [Source:MGI Symbol;Acc:MGI:1921173]	-
ENSMUSG00000041362	0	0.555238	0	7.51419	12.5954	18.9961	0.185079	13.0352	-5.09188	0.00113636	0.016344	Shtn1	19	58973358	59076069	-	4081	protein_coding	shootin 1 [Source:MGI Symbol;Acc:MGI:1918903]	-
ENSMUSG00000071528	684.862	846.739	381.695	917.805	1173.59	1161.93	637.765	1084.44	-0.755095	0.00114663	0.0164724	Usmg5	19	47083471	47090625	-	341	protein_coding	upregulated during skeletal muscle growth 5 [Source:MGI Symbol;Acc:MGI:1891435]	-
ENSMUSG00000003970	398.737	602.434	598.568	869.499	834.259	755.094	533.246	819.617	-0.621011	0.00115174	0.0165263	Rpl8	15	76904078	76906314	+	1359	protein_coding	ribosomal protein L8 [Source:MGI Symbol;Acc:MGI:1350927]	-
ENSMUSG00000070476	4.59639	24.4305	0	47.2321	51.1225	68.8608	9.67563	55.7384	-2.34085	0.0011556	0.0165623	Fam217b	2	178414524	178424428	+	4559	protein_coding	family with sequence similarity 217, member B [Source:MGI Symbol;Acc:MGI:1918782]	-
ENSMUSG00000020321	22.9819	60.521	36.8683	108.419	95.5768	107.644	40.1237	103.88	-1.33523	0.0011657	0.0166874	Mdh1	11	21556787	21572367	-	2567	protein_coding	malate dehydrogenase 1, NAD (soluble) [Source:MGI Symbol;Acc:MGI:97051]	-
ENSMUSG00000021936	372.307	203.773	455.432	185.708	179.299	183.629	343.837	182.879	0.896198	0.00117142	0.0167497	Mapk8	14	33377898	33447158	-	11444	protein_coding	mitogen-activated protein kinase 8 [Source:MGI Symbol;Acc:MGI:1346861]	-
ENSMUSG00000045106	367.711	282.616	579.049	270.511	195.599	205.791	409.792	223.967	0.860176	0.00118255	0.016889	Ccdc73	2	104867805	105017904	+	4351	protein_coding	coiled-coil domain containing 73 [Source:MGI Symbol;Acc:MGI:3606488]	-
ENSMUSG00000035566	104.568	114.379	86.7489	60.1135	31.8589	40.3667	101.899	44.113	1.22982	0.0011846	0.0168985	Pcdh17	14	84443563	84539002	+	12991	protein_coding	protocadherin 17 [Source:MGI Symbol;Acc:MGI:2684924]	-
ENSMUSG00000021190	73.5422	39.4219	71.5679	136.329	129.658	125.849	61.5107	130.612	-1.1197	0.00119609	0.0170291	Lgmn	12	102394084	102439813	-	2323	protein_coding	legumain [Source:MGI Symbol;Acc:MGI:1330838]	-
ENSMUSG00000056999	194.197	182.673	232.053	103.052	131.881	97.3549	202.975	110.763	0.861877	0.00119654	0.0170291	Ide	19	37268743	37337852	-	5823	protein_coding	insulin degrading enzyme [Source:MGI Symbol;Acc:MGI:96412]	-
ENSMUSG00000022715	2.29819	0	0	8.58765	31.118	11.8725	0.766064	17.1927	-4.52267	0.00120719	0.0171606	Tmem114	16	8409275	8425136	-	1407	protein_coding	transmembrane protein 114 [Source:MGI Symbol;Acc:MGI:1921970]	-
ENSMUSG00000036769	170.066	230.424	188.679	89.0968	134.845	82.3163	196.39	102.086	0.945988	0.00121245	0.0172154	Wdr44	X	23693051	23806025	+	8353	protein_coding	WD repeat domain 44 [Source:MGI Symbol;Acc:MGI:1919654]	-
ENSMUSG00000038291	160.874	174.345	58.5555	44.0117	58.5315	60.1542	131.258	54.2325	1.29465	0.00122007	0.0173035	Snx25	8	46033261	46152159	-	4440	protein_coding	sorting nexin 25 [Source:MGI Symbol;Acc:MGI:2142610]	-
ENSMUSG00000021367	0	0	0	11.808	10.3727	7.91503	0	10.0319	-5.61114	0.00123002	0.0174054	Edn1	13	42301476	42307990	+	2139	protein_coding	endothelin 1 [Source:MGI Symbol;Acc:MGI:95283]	-
ENSMUSG00000024378	36.7711	55.5238	13.0123	91.2437	103.727	104.478	35.1024	99.8163	-1.43026	0.00123075	0.0174054	Stard4	18	33199355	33213862	-	5586	protein_coding	StAR-related lipid transfer (START) domain containing 4 [Source:MGI Symbol;Acc:MGI:2156764]	-
ENSMUSG00000046364	1231.83	1325.35	1249.18	1735.78	1655.18	1742.89	1268.79	1711.28	-0.430251	0.00123251	0.0174054	Rpl27a	7	109519147	109522367	+	2774	protein_coding	ribosomal protein L27A [Source:MGI Symbol;Acc:MGI:1347076]	-
ENSMUSG00000032621	195.346	221.54	405.551	156.725	140.031	128.223	274.146	141.66	0.936685	0.00123296	0.0174054	Srek1	13	103739348	103774608	-	9293	protein_coding	splicing regulatory glutamine/lysine-rich protein 1 [Source:MGI Symbol;Acc:MGI:2145245]	-
ENSMUSG00000029249	150.532	54.4134	62.893	199.663	164.481	241.408	89.2793	201.851	-1.17553	0.00125094	0.0176312	Rest	5	77265491	77286432	+	7222	protein_coding	RE1-silencing transcription factor [Source:MGI Symbol;Acc:MGI:104897]	zf-C2H2
ENSMUSG00000067338	73.5422	91.6144	130.123	247.968	168.926	161.467	98.4266	192.787	-0.990079	0.00125184	0.0176312	Tuba3b	6	145615757	145621479	+	1775	protein_coding	tubulin, alpha 3B [Source:MGI Symbol;Acc:MGI:1095408]	-
ENSMUSG00000028195	9.19277	6.66286	0	53.6728	28.8953	20.5791	5.28521	34.3824	-2.55422	0.00125462	0.0176371	Cyr61	3	145646976	145649981	-	2019	protein_coding	cysteine rich protein 61 [Source:MGI Symbol;Acc:MGI:88613]	-
ENSMUSG00000061273	121.804	98.2772	190.848	67.6277	67.4224	50.6562	136.976	61.9021	1.12422	0.0012554	0.0176371	Mmgt1	X	56585512	56598069	-	4234	protein_coding	membrane magnesium transporter 1 [Source:MGI Symbol;Acc:MGI:2384305]	-
ENSMUSG00000022668	72.3931	116.6	99.7613	35.424	27.4135	53.8222	96.2515	38.8866	1.31102	0.0012566	0.0176371	Gtpbp8	16	44736768	44746363	-	3527	protein_coding	GTP-binding protein 8 (putative) [Source:MGI Symbol;Acc:MGI:1913317]	-
ENSMUSG00000051817	5.74548	7.77334	6.50617	40.7913	33.3407	23.7451	6.675	32.6257	-2.26215	0.00126606	0.0177495	Sox12	2	152393611	152398063	-	4453	protein_coding	SRY (sex determining region Y)-box 12 [Source:MGI Symbol;Acc:MGI:98360]	HMG
ENSMUSG00000030105	202.241	218.209	153.979	74.0684	122.249	104.478	191.476	100.265	0.938331	0.00126984	0.0177609	Arl8b	6	108783099	108825278	+	4479	protein_coding	ADP-ribosylation factor-like 8B [Source:MGI Symbol;Acc:MGI:1914416]	-
ENSMUSG00000063171	99.9714	119.932	119.28	250.115	175.595	193.127	113.061	206.279	-0.864928	0.00127234	0.0177609	Rps4l	6	148354656	148355598	+	943	transcribed_processed_pseudogene	ribosomal protein S4-like [Source:MGI Symbol;Acc:MGI:1913434]	-
ENSMUSG00000028412	8.04368	17.2124	4.33745	33.2771	60.7542	41.1582	9.86451	45.0632	-2.07175	0.00127301	0.0177609	Slc44a1	4	53440413	53622478	+	6945	protein_coding	solute carrier family 44, member 1 [Source:MGI Symbol;Acc:MGI:2140592]	-
ENSMUSG00000060002	25.2801	21.6543	41.2057	60.1135	92.6132	75.1928	29.3801	75.9732	-1.43191	0.00127302	0.0177609	Chpt1	10	88452745	88504073	-	8324	protein_coding	choline phosphotransferase 1 [Source:MGI Symbol;Acc:MGI:2384841]	-
ENSMUSG00000042500	166.619	169.348	188.679	75.1419	62.9769	121.891	174.882	86.6701	1.00722	0.00127414	0.0177609	Ago4	4	126489541	126533472	-	6947	protein_coding	argonaute RISC catalytic subunit 4 [Source:MGI Symbol;Acc:MGI:1924100]	-
ENSMUSG00000027973	0	0	0	27.9098	4.44543	2.37451	0	11.5766	-5.80663	0.00127597	0.0177657	1700006A11Rik	3	124400989	124426040	-	2161	protein_coding	RIKEN cDNA 1700006A11 gene [Source:MGI Symbol;Acc:MGI:1919074]	-
ENSMUSG00000033882	1414.54	1206.53	1294.73	1053.06	804.623	889.649	1305.27	915.778	0.511886	0.0012774	0.0177657	Rbm46	3	82837228	82876483	-	2499	protein_coding	RNA binding motif protein 46 [Source:MGI Symbol;Acc:MGI:3645057]	-
ENSMUSG00000029762	3.44729	0	0	35.424	15.559	8.70653	1.1491	19.8965	-4.15454	0.00128347	0.0178298	Akr1b8	6	34354119	34368463	+	1499	protein_coding	aldo-keto reductase family 1, member B8 [Source:MGI Symbol;Acc:MGI:107673]	-
ENSMUSG00000004099	226.372	193.778	117.111	439.043	245.24	334.806	179.087	339.696	-0.904094	0.00129484	0.0179674	Dnmt1	9	20907209	20959888	-	7377	protein_coding	DNA methyltransferase (cytosine-5) 1 [Source:MGI Symbol;Acc:MGI:94912]	-
ENSMUSG00000014980	104.568	82.1753	143.136	42.9382	42.2316	57.7797	109.96	47.6498	1.18308	0.00129958	0.0180099	Tsen15	1	152370735	152386688	-	4195	protein_coding	tRNA splicing endonuclease subunit 15 [Source:MGI Symbol;Acc:MGI:1913887]	-
ENSMUSG00000056267	371.158	343.693	362.177	226.499	257.094	188.378	359.009	223.99	0.678782	0.00130085	0.0180099	Cep70	9	99243367	99300404	+	4806	protein_coding	centrosomal protein 70 [Source:MGI Symbol;Acc:MGI:1915371]	-
ENSMUSG00000002996	24.131	59.4105	23.856	111.639	110.395	77.5673	35.7992	99.8672	-1.41749	0.00131016	0.0181121	Hbp1	12	31926254	31950535	-	6167	protein_coding	high mobility group box transcription factor 1 [Source:MGI Symbol;Acc:MGI:894659]	HMG
ENSMUSG00000030744	171.215	176.011	60.7242	288.76	268.949	279.401	135.983	279.036	-1.0035	0.00131248	0.0181121	Rps3	7	99477896	99483738	-	4483	protein_coding	ribosomal protein S3 [Source:MGI Symbol;Acc:MGI:1350917]	-
ENSMUSG00000022856	5.74548	18.3229	10.8436	46.1586	47.4179	45.1157	11.6373	46.2307	-1.9292	0.00131269	0.0181121	Tmem41a	16	21934326	21947552	-	1360	protein_coding	transmembrane protein 41a [Source:MGI Symbol;Acc:MGI:1913914]	-
ENSMUSG00000037149	218.328	341.472	297.115	141.696	203.749	125.057	285.638	156.834	0.865224	0.00132018	0.0181817	Ddx1	12	13216973	13249213	-	5080	protein_coding	DEAD (Asp-Glu-Ala-Asp) box polypeptide 1 [Source:MGI Symbol;Acc:MGI:2144727]	-
ENSMUSG00000027339	0	0	0	9.6611	8.89086	11.081	0	9.87767	-5.59071	0.00132208	0.0181817	Rassf2	2	131989415	132030258	-	11993	protein_coding	Ras association (RalGDS/AF-6) domain family member 2 [Source:MGI Symbol;Acc:MGI:2442060]	-
ENSMUSG00000022200	620.512	687.941	474.95	355.314	371.934	432.952	594.468	386.733	0.627902	0.00132219	0.0181817	Golph3	15	12321450	12351591	+	3257	protein_coding	golgi phosphoprotein 3 [Source:MGI Symbol;Acc:MGI:1913879]	-
ENSMUSG00000020299	180.408	173.79	158.317	81.5826	94.095	103.687	170.838	93.1215	0.876427	0.00133351	0.0183167	4930524B15Rik	11	31965592	31979651	+	2000	protein_coding	RIKEN cDNA 4930524B15 gene [Source:MGI Symbol;Acc:MGI:1914842]	-
ENSMUSG00000040383	108.015	137.699	60.7242	213.618	205.972	196.293	102.146	205.294	-0.967463	0.00134327	0.0184299	Aqr	2	114101170	114187024	-	11805	protein_coding	aquarius [Source:MGI Symbol;Acc:MGI:1276102]	-
ENSMUSG00000028557	680.265	506.933	628.93	341.359	430.466	410.79	605.376	394.205	0.612701	0.00134478	0.0184299	Rnf11	4	109451098	109484728	-	4263	protein_coding	ring finger protein 11 [Source:MGI Symbol;Acc:MGI:1352759]	-
ENSMUSG00000040093	1.1491	0	0	17.1753	17.0408	5.54052	0.383032	13.2522	-5.00267	0.00136047	0.0186241	Bmf	2	118528757	118549687	-	5253	protein_coding	BCL2 modifying factor [Source:MGI Symbol;Acc:MGI:2176433]	-
ENSMUSG00000036745	0	1.66572	0	16.1018	16.2999	15.8301	0.555238	16.0773	-4.28186	0.00137067	0.0187427	Ttll7	3	146852367	146984009	+	8266	protein_coding	tubulin tyrosine ligase-like family, member 7 [Source:MGI Symbol;Acc:MGI:1918142]	-
ENSMUSG00000021318	36.7711	25.541	6.50617	60.1135	102.245	64.1117	22.9394	75.4901	-1.6567	0.0013805	0.018856	Gli3	13	15463235	15730026	+	9589	protein_coding	GLI-Kruppel family member GLI3 [Source:MGI Symbol;Acc:MGI:95729]	zf-C2H2
ENSMUSG00000009418	2.29819	2.22095	8.67489	13.9549	20.7453	48.2817	4.39801	27.6607	-2.86557	0.00138267	0.0188645	Nav1	1	135434580	135607295	-	17303	protein_coding	neuron navigator 1 [Source:MGI Symbol;Acc:MGI:2183683]	-
ENSMUSG00000001687	336.685	299.274	275.428	148.137	196.34	204.208	303.796	182.895	0.73155	0.00139279	0.0189814	Ubl3	5	148504635	148552789	-	8098	protein_coding	ubiquitin-like 3 [Source:MGI Symbol;Acc:MGI:1344373]	-
ENSMUSG00000054087	4.59639	1.11048	26.0247	0	0	0	10.5772	0	6.0087	0.0014004	0.0190491	Fbxw28	9	109322886	109339659	-	1951	protein_coding	F-box and WD-40 domain protein 28 [Source:MGI Symbol;Acc:MGI:3779847]	-
ENSMUSG00000024576	897.445	997.208	1001.95	578.593	711.269	730.557	965.534	673.473	0.517683	0.00140087	0.0190491	Csnk1a1	18	61555274	61590061	+	10502	protein_coding	casein kinase 1, alpha 1 [Source:MGI Symbol;Acc:MGI:1934950]	-
ENSMUSG00000041712	272.336	253.744	175.667	138.476	136.327	127.432	233.915	134.078	0.816222	0.00140256	0.0190507	Ubr7	12	102757967	102777707	+	3261	protein_coding	ubiquitin protein ligase E3 component n-recognin 7 (putative) [Source:MGI Symbol;Acc:MGI:1913872]	-
ENSMUSG00000029094	0	7.77334	2.16872	25.7629	37.7862	22.9536	3.31402	28.8342	-2.92104	0.00142519	0.0193367	Afap1	5	35893319	36003923	+	12651	protein_coding	actin filament associated protein 1 [Source:MGI Symbol;Acc:MGI:1917542]	-
ENSMUSG00000031367	120.655	122.708	169.16	37.571	57.0497	87.8568	137.508	60.8258	1.15748	0.00143136	0.0193988	Ap1s2	X	163909017	163933666	+	4965	protein_coding	adaptor-related protein complex 1, sigma 2 subunit [Source:MGI Symbol;Acc:MGI:1889383]	-
ENSMUSG00000036850	42.5166	44.4191	30.3621	78.3623	89.6495	111.602	39.0993	93.2046	-1.22643	0.00144268	0.0195306	Mrpl41	2	24974117	24975098	-	888	protein_coding	mitochondrial ribosomal protein L41 [Source:MGI Symbol;Acc:MGI:1333816]	-
ENSMUSG00000029848	397.587	393.664	548.687	932.833	615.692	602.334	446.646	716.953	-0.690169	0.00144462	0.0195352	Stra8	6	34920163	34939344	+	1803	protein_coding	stimulated by retinoic acid gene 8 [Source:MGI Symbol;Acc:MGI:107917]	-
ENSMUSG00000026425	117.208	116.045	210.366	64.4073	64.4588	79.1503	147.873	69.3388	1.0686	0.00145256	0.0196207	Srgap2	1	131285251	131527352	-	12560	protein_coding	SLIT-ROBO Rho GTPase activating protein 2 [Source:MGI Symbol;Acc:MGI:109605]	-
ENSMUSG00000038387	1.1491	3.33143	2.16872	18.2487	27.4135	16.6216	2.21642	20.7613	-3.14153	0.00145482	0.0196297	Rras	7	45017961	45021647	+	1121	protein_coding	related RAS viral (r-ras) oncogene [Source:MGI Symbol;Acc:MGI:98179]	-
ENSMUSG00000004044	0	3.88667	0	36.4975	14.0772	15.0386	1.29556	21.8711	-3.64245	0.00146035	0.0196824	Cavin1	11	100956733	100970887	-	3587	protein_coding	caveolae associated 1 [Source:MGI Symbol;Acc:MGI:1277968]	-
ENSMUSG00000008976	321.747	424.202	451.094	200.736	293.398	228.744	399.015	240.96	0.721735	0.0014656	0.0197314	Gabpa	16	84834925	84863779	+	5687	protein_coding	GA repeat binding protein, alpha [Source:MGI Symbol;Acc:MGI:95610]	ETS
ENSMUSG00000029135	6.89458	8.88382	0	32.2037	40.0089	26.1196	5.25947	32.7774	-2.45284	0.00149237	0.0200698	Fosl2	5	32135801	32157842	+	9680	protein_coding	fos-like antigen 2 [Source:MGI Symbol;Acc:MGI:102858]	TF_bZIP
ENSMUSG00000025915	32.1747	41.6429	6.50617	84.803	77.0541	90.2313	26.7746	84.0295	-1.55996	0.00149564	0.0200849	Sgk3	1	9798107	9900845	+	14311	protein_coding	serum/glucocorticoid regulated kinase 3 [Source:MGI Symbol;Acc:MGI:2182368]	-
ENSMUSG00000039329	73.5422	103.274	136.63	249.042	166.704	185.212	104.482	200.319	-0.955639	0.00149679	0.0200849	Tex19.1	11	121146143	121148319	+	1872	protein_coding	testis expressed gene 19.1 [Source:MGI Symbol;Acc:MGI:1920929]	-
ENSMUSG00000052852	2.29819	1.11048	0	3.22037	24.4499	30.8686	1.13622	19.513	-3.96434	0.00150906	0.0202273	Reep1	6	71707561	71810710	+	4112	protein_coding	receptor accessory protein 1 [Source:MGI Symbol;Acc:MGI:1098827]	-
ENSMUSG00000040043	0	0	0	20.3957	6.66815	3.95752	0	10.3404	-5.64644	0.00151271	0.0202541	Rbms2	10	128131558	128180297	-	4484	protein_coding	RNA binding motif, single stranded interacting protein 2 [Source:MGI Symbol;Acc:MGI:1861776]	-
ENSMUSG00000029348	0	2.22095	0	19.3222	11.8545	21.3706	0.740318	17.5158	-4.05192	0.00151488	0.0202609	Asphd2	5	112384354	112394866	-	4010	protein_coding	aspartate beta-hydroxylase domain containing 2 [Source:MGI Symbol;Acc:MGI:1920148]	-
ENSMUSG00000022956	160.874	233.755	114.942	301.641	316.367	307.103	169.857	308.37	-0.831582	0.00152145	0.0203152	Atp5o	16	91925214	91931687	-	1972	protein_coding	ATP synthase, H+ transporting, mitochondrial F1 complex, O subunit [Source:MGI Symbol;Acc:MGI:106341]	-
ENSMUSG00000109017	0	0	0	10.7346	5.92724	12.664	0	9.77528	-5.57379	0.00152227	0.0203152	Gm38979	7	29029023	29030250	+	698	antisense	predicted gene, 38979 [Source:MGI Symbol;Acc:MGI:5621864]	-
ENSMUSG00000019837	75.8404	64.4077	43.3745	153.504	108.172	131.39	61.2075	131.022	-1.07008	0.00154053	0.0205365	Gtf3c6	10	40247703	40258108	-	2799	protein_coding	general transcription factor IIIC, polypeptide 6, alpha [Source:MGI Symbol;Acc:MGI:1914621]	-
ENSMUSG00000063450	37.9202	24.9857	28.1934	89.0968	92.6132	54.6137	30.3664	78.7746	-1.38051	0.00156027	0.0207769	Syne2	12	75818134	76110926	+	26726	protein_coding	spectrin repeat containing, nuclear envelope 2 [Source:MGI Symbol;Acc:MGI:2449316]	-
ENSMUSG00000018415	282.678	248.747	331.815	168.533	195.599	148.803	287.746	170.978	0.740156	0.00156579	0.0208278	Gid4	11	60417145	60450927	+	4864	protein_coding	GID complex subunit 4, VID24 homolog [Source:MGI Symbol;Acc:MGI:1914021]	-
ENSMUSG00000029310	39.0693	87.7277	125.786	41.8648	12.5954	25.3281	84.1943	26.5961	1.6651	0.0015726	0.0208908	Nudt9	5	104046306	104065379	+	2392	protein_coding	nudix (nucleoside diphosphate linked moiety X)-type motif 9 [Source:MGI Symbol;Acc:MGI:1921417]	-
ENSMUSG00000038774	312.554	277.064	307.959	171.753	204.49	180.463	299.192	185.568	0.683519	0.00157395	0.0208908	Ascc3	10	50592669	50851485	+	16685	protein_coding	activating signal cointegrator 1 complex subunit 3 [Source:MGI Symbol;Acc:MGI:1925237]	-
ENSMUSG00000042724	0	0	0	12.8815	11.8545	4.74902	0	9.82832	-5.58055	0.00157672	0.0209048	Map3k9	12	81721010	81781175	-	5902	protein_coding	mitogen-activated protein kinase kinase kinase 9 [Source:MGI Symbol;Acc:MGI:2449952]	-
ENSMUSG00000029486	234.416	265.959	273.259	168.533	166.704	105.27	257.878	146.835	0.813323	0.00158437	0.0209835	Mrpl1	5	96209493	96266727	+	4295	protein_coding	mitochondrial ribosomal protein L1 [Source:MGI Symbol;Acc:MGI:2137202]	-
ENSMUSG00000024212	35.622	30.5381	78.074	6.44073	17.0408	12.664	48.078	12.0485	1.94257	0.00158875	0.0210187	Mllt1	17	56892611	56935415	-	3918	protein_coding	myeloid/lymphoid or mixed-lineage leukemia; translocated to, 1 [Source:MGI Symbol;Acc:MGI:1927238]	-
ENSMUSG00000029686	479.173	529.698	635.436	407.913	346.744	320.559	548.102	358.405	0.60908	0.00159282	0.0210497	Cul1	6	47453398	47526139	+	4040	protein_coding	cullin 1 [Source:MGI Symbol;Acc:MGI:1349658]	-
ENSMUSG00000042599	371.158	424.757	644.111	351.02	228.199	259.613	480.009	279.611	0.773279	0.00160921	0.0212434	Kdm7a	6	39136623	39206789	-	10057	protein_coding	lysine (K)-specific demethylase 7A [Source:MGI Symbol;Acc:MGI:2443388]	-
ENSMUSG00000027806	468.831	499.159	316.634	213.618	274.135	295.231	428.208	260.994	0.722269	0.00161267	0.0212659	Tsc22d2	3	58414715	58466783	+	11244	protein_coding	TSC22 domain family, member 2 [Source:MGI Symbol;Acc:MGI:1919283]	TSC22
ENSMUSG00000026771	167.768	214.322	227.716	83.7295	112.618	132.973	203.269	109.773	0.880337	0.00162031	0.0213437	Spopl	2	23506220	23572106	-	10280	protein_coding	speckle-type POZ protein-like [Source:MGI Symbol;Acc:MGI:1924107]	-
ENSMUSG00000038150	11.491	7.2181	10.8436	32.2037	41.4907	38.7836	9.85089	37.4927	-1.97306	0.00163076	0.0214582	Ormdl3	11	98581256	98587368	-	2184	protein_coding	ORM1-like 3 (S. cerevisiae) [Source:MGI Symbol;Acc:MGI:1913862]	-
ENSMUSG00000053119	206.837	229.869	255.909	136.329	149.663	118.725	230.872	134.906	0.769749	0.00163732	0.0215213	Chmp3	6	71543797	71582609	+	3250	protein_coding	charged multivesicular body protein 3 [Source:MGI Symbol;Acc:MGI:1913950]	-
ENSMUSG00000041688	6.89458	0	10.8436	30.0568	62.9769	18.9961	5.91273	37.3433	-2.86087	0.00165896	0.0217823	Amot	X	145446425	145505181	-	8402	protein_coding	angiomotin [Source:MGI Symbol;Acc:MGI:108440]	-
ENSMUSG00000020156	63.2003	57.1896	43.3745	164.239	89.6495	112.393	54.5881	122.094	-1.1382	0.00166729	0.0218682	Mum1	10	80226434	80243903	+	10361	protein_coding	melanoma associated antigen (mutated) 1 [Source:MGI Symbol;Acc:MGI:1915364]	-
ENSMUSG00000018479	43.6657	38.8667	69.3991	19.3222	15.559	11.8725	50.6438	15.5846	1.68404	0.00166986	0.0218785	1700125H20Rik	11	85170404	85181145	+	995	protein_coding	RIKEN cDNA 1700125H20 gene [Source:MGI Symbol;Acc:MGI:1920884]	-
ENSMUSG00000020706	52.8584	67.1839	91.0864	178.194	147.44	107.644	70.3762	144.426	-1.05782	0.00167688	0.0219468	Ftsj3	11	106249142	106256079	-	4358	protein_coding	FtsJ RNA methyltransferase homolog 3 (E. coli) [Source:MGI Symbol;Acc:MGI:1860295]	-
ENSMUSG00000026576	1.1491	0	0	18.2487	8.14996	11.081	0.383032	12.4932	-4.91384	0.0016893	0.0220857	Atp1b1	1	164437109	164458355	-	3081	protein_coding	ATPase, Na+/K+ transporting, beta 1 polypeptide [Source:MGI Symbol;Acc:MGI:88108]	-
ENSMUSG00000044548	0	0	0	18.2487	5.18634	6.33202	0	9.92237	-5.58764	0.00169261	0.0220905	Dact1	12	71309884	71320107	+	3761	protein_coding	dishevelled-binding antagonist of beta-catenin 1 [Source:MGI Symbol;Acc:MGI:1891740]	-
ENSMUSG00000039531	248.205	160.464	258.078	145.99	116.322	90.2313	222.249	117.514	0.911755	0.00169328	0.0220905	Zup1	10	33919142	33951269	-	9072	protein_coding	zinc finger containing ubiquitin peptidase 1 [Source:MGI Symbol;Acc:MGI:1919830]	-
ENSMUSG00000020422	0	7.77334	0	36.4975	35.5635	15.0386	2.59111	29.0332	-3.15201	0.00169646	0.0221082	Tns3	11	8431652	8664535	-	11182	protein_coding	tensin 3 [Source:MGI Symbol;Acc:MGI:2443012]	-
ENSMUSG00000022757	463.086	621.867	292.778	224.352	263.762	306.312	459.244	264.809	0.8053	0.00170211	0.0221583	Tfg	16	56690332	56717450	-	2292	protein_coding	Trk-fused gene [Source:MGI Symbol;Acc:MGI:1338041]	-
ENSMUSG00000027206	441.253	473.063	299.284	293.053	244.499	185.212	404.533	240.921	0.760519	0.00171647	0.0223214	Cops2	2	125830304	125859139	-	3549	protein_coding	COP9 signalosome subunit 2 [Source:MGI Symbol;Acc:MGI:1330276]	-
ENSMUSG00000043467	119.506	85.5067	97.5925	57.9666	40.7498	37.2006	100.868	45.3057	1.15989	0.00171985	0.0223293	Zbtb37	1	161002922	161034849	-	18814	protein_coding	zinc finger and BTB domain containing 37 [Source:MGI Symbol;Acc:MGI:2444467]	ZBTB
ENSMUSG00000069833	5.74548	13.3257	0	65.4808	29.6362	24.5366	6.35707	39.8845	-2.44921	0.00172073	0.0223293	Ahnak	19	8989284	9076919	+	18543	protein_coding	AHNAK nucleoprotein (desmoyokin) [Source:MGI Symbol;Acc:MGI:1316648]	-
ENSMUSG00000049299	4.59639	12.7705	0	40.7913	22.9681	47.4902	5.78896	37.0832	-2.46414	0.00172562	0.022369	Trappc1	11	69323980	69325793	+	1112	protein_coding	trafficking protein particle complex 1 [Source:MGI Symbol;Acc:MGI:1098727]	-
ENSMUSG00000028822	89.6295	69.9601	45.5432	142.77	128.918	152.76	68.3776	141.482	-1.02286	0.00173226	0.0224187	Tmem50a	4	134897849	134915024	-	1270	protein_coding	transmembrane protein 50A [Source:MGI Symbol;Acc:MGI:1919067]	-
ENSMUSG00000061315	451.595	544.689	531.337	742.831	656.442	835.036	509.207	744.77	-0.548256	0.00173313	0.0224187	Naca	10	128035575	128048637	+	6805	protein_coding	nascent polypeptide-associated complex alpha polypeptide [Source:MGI Symbol;Acc:MGI:106095]	-
ENSMUSG00000030536	8.04368	17.7676	2.16872	47.2321	42.2316	41.1582	9.32668	43.5406	-2.06688	0.00173942	0.0224728	Iqgap1	7	80711583	80825974	-	16538	protein_coding	IQ motif containing GTPase activating protein 1 [Source:MGI Symbol;Acc:MGI:1352757]	-
ENSMUSG00000039735	419.42	293.721	344.827	187.855	245.981	211.331	352.656	215.056	0.707832	0.001741	0.0224728	Fnbp1l	3	122538719	122619715	-	12376	protein_coding	formin binding protein 1-like [Source:MGI Symbol;Acc:MGI:1925642]	-
ENSMUSG00000026014	199.943	169.903	234.222	75.1419	94.095	142.471	201.356	103.902	0.939881	0.00175056	0.0225637	Raph1	1	60482292	60567104	-	20498	protein_coding	Ras association (RalGDS/AF-6) and pleckstrin homology domains 1 [Source:MGI Symbol;Acc:MGI:1924550]	-
ENSMUSG00000061353	0	3.33143	4.33745	7.51419	18.5226	46.6987	2.55629	24.2452	-3.30374	0.00175173	0.0225637	Cxcl12	6	117168535	117181367	+	8176	protein_coding	chemokine (C-X-C motif) ligand 12 [Source:MGI Symbol;Acc:MGI:103556]	-
ENSMUSG00000011257	110.313	79.9543	49.8806	194.295	140.031	162.258	80.0494	165.528	-1.02149	0.00176136	0.0226639	Pabpc4	4	123262351	123298925	+	4027	protein_coding	poly(A) binding protein, cytoplasmic 4 [Source:MGI Symbol;Acc:MGI:2385206]	-
ENSMUSG00000027520	507.901	464.179	503.144	332.771	330.444	341.138	491.741	334.784	0.552079	0.00178148	0.0228986	Zdbf2	1	63273265	63314576	+	12659	protein_coding	zinc finger, DBF-type containing 2 [Source:MGI Symbol;Acc:MGI:1921134]	-
ENSMUSG00000021114	343.58	323.704	318.802	166.386	232.644	213.706	328.695	204.245	0.683299	0.00178525	0.0229229	Atp6v1d	12	78840725	78861638	-	4602	protein_coding	ATPase, H+ transporting, lysosomal V1 subunit D [Source:MGI Symbol;Acc:MGI:1921084]	-
ENSMUSG00000071644	197.645	213.212	166.992	312.376	318.589	299.188	192.616	310.051	-0.673343	0.00178781	0.0229317	Eef1g	19	8967041	8978479	+	2600	protein_coding	eukaryotic translation elongation factor 1 gamma [Source:MGI Symbol;Acc:MGI:1914410]	-
ENSMUSG00000036863	5.74548	17.7676	4.33745	33.2771	60.0133	37.2006	9.28352	43.497	-2.09999	0.00179972	0.0230377	Syde2	3	145987870	146021720	+	5751	protein_coding	synapse defective 1, Rho GTPase, homolog 2 (C. elegans) [Source:MGI Symbol;Acc:MGI:3036264]	-
ENSMUSG00000031644	401.035	430.31	483.625	275.878	305.253	288.899	438.323	290.01	0.590132	0.00179985	0.0230377	Nek1	8	60993195	61131346	+	7886	protein_coding	NIMA (never in mitosis gene a)-related expressed kinase 1 [Source:MGI Symbol;Acc:MGI:97303]	-
ENSMUSG00000020745	885.954	815.645	1316.41	698.82	658.665	622.121	1006	659.869	0.601242	0.00181516	0.0232093	Pafah1b1	11	74673949	74724670	-	9620	protein_coding	platelet-activating factor acetylhydrolase, isoform 1b, subunit 1 [Source:MGI Symbol;Acc:MGI:109520]	-
ENSMUSG00000086040	6.89458	4.44191	2.16872	37.571	36.3044	11.8725	4.50174	28.5826	-2.60105	0.00184348	0.0235468	Wipf3	6	54429603	54503768	+	7114	protein_coding	WAS/WASL interacting protein family, member 3 [Source:MGI Symbol;Acc:MGI:3044681]	-
ENSMUSG00000036864	1.1491	1.11048	0	16.1018	11.1136	18.2046	0.753191	15.14	-4.05287	0.00184612	0.0235559	Proser3	7	30539134	30552299	-	4717	protein_coding	proline and serine rich 3 [Source:MGI Symbol;Acc:MGI:2681861]	-
ENSMUSG00000038206	149.383	269.846	80.2428	69.7746	68.1633	83.8993	166.49	73.9457	1.19439	0.00185036	0.0235853	Fbxo8	8	56551090	56593939	+	5476	protein_coding	F-box protein 8 [Source:MGI Symbol;Acc:MGI:1354696]	-
ENSMUSG00000030861	78.1386	53.3029	130.123	33.2771	34.0816	33.2431	87.1883	33.534	1.34666	0.00186035	0.0236794	Acadsb	7	131410601	131448944	+	7179	protein_coding	acyl-Coenzyme A dehydrogenase, short/branched chain [Source:MGI Symbol;Acc:MGI:1914135]	-
ENSMUSG00000072235	8.04368	8.32858	28.1934	64.4073	37.7862	49.0732	14.8552	50.4222	-1.88955	0.00186162	0.0236794	Tuba1a	15	98949837	98953703	-	1803	protein_coding	tubulin, alpha 1A [Source:MGI Symbol;Acc:MGI:98869]	-
ENSMUSG00000028552	337.834	365.347	310.127	179.267	231.162	228.744	337.77	213.058	0.667112	0.00187451	0.0238186	Eps15	4	109280268	109387817	+	6931	protein_coding	epidermal growth factor receptor pathway substrate 15 [Source:MGI Symbol;Acc:MGI:104583]	-
ENSMUSG00000055302	532.032	571.34	453.263	782.549	773.505	695.731	518.878	750.595	-0.524266	0.00188548	0.0239226	Mrfap1	5	36794867	36796772	-	1648	protein_coding	Morf4 family associated protein 1 [Source:MGI Symbol;Acc:MGI:1914818]	-
ENSMUSG00000069044	126.401	171.569	171.329	67.6277	100.022	74.4013	156.433	80.6837	0.948952	0.00188661	0.0239226	Usp9y	Y	1298961	1459782	-	8094	protein_coding	ubiquitin specific peptidase 9, Y chromosome [Source:MGI Symbol;Acc:MGI:1313274]	-
ENSMUSG00000026623	179.259	229.314	227.716	106.272	147.44	101.312	212.096	118.342	0.837846	0.00189504	0.0240045	Lpgat1	1	191717834	191784255	+	7610	protein_coding	lysophosphatidylglycerol acyltransferase 1 [Source:MGI Symbol;Acc:MGI:2446186]	-
ENSMUSG00000024096	168.917	191.002	143.136	271.584	257.835	305.52	167.685	278.313	-0.715388	0.00194923	0.0246653	Ralbp1	17	65848418	65885798	-	4790	protein_coding	ralA binding protein 1 [Source:MGI Symbol;Acc:MGI:108466]	-
ENSMUSG00000017376	243.609	293.721	186.51	129.888	165.222	117.142	241.28	137.417	0.824224	0.00196489	0.0248378	Nlk	11	78567168	78697373	-	5447	protein_coding	nemo like kinase [Source:MGI Symbol;Acc:MGI:1201387]	-
ENSMUSG00000035247	248.205	287.614	292.778	198.589	138.549	163.05	276.199	166.729	0.73126	0.00198394	0.0250526	Hectd1	12	51743722	51829536	-	14950	protein_coding	HECT domain E3 ubiquitin protein ligase 1 [Source:MGI Symbol;Acc:MGI:2384768]	-
ENSMUSG00000011158	14.9383	19.4333	17.3498	67.6277	59.2724	34.8261	17.2405	53.9088	-1.63095	0.00199536	0.0251708	Brf1	12	112960085	113000704	-	7788	protein_coding	BRF1, RNA polymerase III transcription initiation factor 90 kDa subunit [Source:MGI Symbol;Acc:MGI:1919558]	-
ENSMUSG00000050996	0	0	0	8.58765	11.1136	7.91503	0	9.20542	-5.49014	0.00200088	0.0251776	Cetn1	18	9615524	9619478	-	1247	protein_coding	centrin 1 [Source:MGI Symbol;Acc:MGI:1347086]	-
ENSMUSG00000046317	2.29819	8.88382	15.1811	0	0	0	8.78769	0	5.77622	0.00200117	0.0251776	BC107364	3	96433788	96452306	-	1159	protein_coding	cDNA sequence BC107364 [Source:MGI Symbol;Acc:MGI:3618860]	-
ENSMUSG00000041911	0	2.77619	0	20.3957	10.3727	23.7451	0.925397	18.1711	-3.82227	0.0020035	0.0251776	Dlx1	2	71528113	71533981	+	5396	protein_coding	distal-less homeobox 1 [Source:MGI Symbol;Acc:MGI:94901]	Homeobox
ENSMUSG00000021418	10.3419	21.0991	4.33745	38.6444	42.2316	65.6948	11.9261	48.8569	-1.91493	0.00200415	0.0251776	Rpp40	13	35893472	35906359	-	6540	protein_coding	ribonuclease P 40 subunit [Source:MGI Symbol;Acc:MGI:1346084]	-
ENSMUSG00000016308	125.252	162.685	108.436	66.5543	76.3132	57.7797	132.124	66.8824	0.996922	0.00200822	0.0251856	Ube2a	X	36873900	36884222	+	2272	protein_coding	ubiquitin-conjugating enzyme E2A [Source:MGI Symbol;Acc:MGI:102959]	-
ENSMUSG00000064179	12.6401	36.0905	39.037	7.51419	1.48181	6.33202	29.2559	5.10934	2.53979	0.00200891	0.0251856	Tnnt1	7	4504570	4516382	-	2204	protein_coding	troponin T1, skeletal, slow [Source:MGI Symbol;Acc:MGI:1333868]	-
ENSMUSG00000021879	12.6401	72.181	86.7489	23.616	9.63177	3.95752	57.19	12.4018	2.22288	0.00201123	0.0251888	Dnah12	14	26693274	26891703	+	12009	protein_coding	dynein, axonemal, heavy chain 12 [Source:MGI Symbol;Acc:MGI:107720]	-
ENSMUSG00000039774	29.8765	37.201	26.0247	84.803	57.7906	94.1889	31.0341	78.9275	-1.31611	0.00201391	0.0251966	Galnt12	4	47091909	47123070	+	2288	protein_coding	polypeptide N-acetylgalactosaminyltransferase 12 [Source:MGI Symbol;Acc:MGI:2444664]	-
ENSMUSG00000021597	328.642	303.715	435.913	251.189	183.004	216.08	356.09	216.758	0.708018	0.00202742	0.0253396	Slf1	13	77043088	77135473	-	5881	protein_coding	SMC5-SMC6 complex localization factor 1 [Source:MGI Symbol;Acc:MGI:2145448]	-
ENSMUSG00000024140	2.29819	7.77334	0	12.8815	25.1908	49.0732	3.35718	29.0485	-2.86315	0.00203378	0.0253931	Epas1	17	86753907	86833410	+	5309	protein_coding	endothelial PAS domain protein 1 [Source:MGI Symbol;Acc:MGI:109169]	-
ENSMUSG00000020530	930.768	762.342	1073.52	706.334	625.324	533.473	922.21	621.71	0.564223	0.00205063	0.0255774	Ggnbp2	11	84832361	84870817	-	4726	protein_coding	gametogenetin binding protein 2 [Source:MGI Symbol;Acc:MGI:2387356]	-
ENSMUSG00000003873	4.59639	9.43905	2.16872	51.5259	19.2635	26.1196	5.40139	32.303	-2.42609	0.0020583	0.0256468	Bax	7	45461697	45466898	-	1576	protein_coding	BCL2-associated X protein [Source:MGI Symbol;Acc:MGI:99702]	-
ENSMUSG00000030494	1.1491	5.55238	4.33745	5.36728	42.2316	37.9921	3.67964	28.5303	-2.92431	0.00206438	0.025681	Rhpn2	7	35334170	35392289	+	6304	protein_coding	rhophilin, Rho GTPase binding protein 2 [Source:MGI Symbol;Acc:MGI:1289234]	-
ENSMUSG00000052748	890.55	787.883	828.452	579.666	620.138	599.959	835.629	599.921	0.476649	0.00206524	0.025681	Swt1	1	151367699	151428455	-	12865	protein_coding	SWT1 RNA endoribonuclease homolog (S. cerevisiae) [Source:MGI Symbol;Acc:MGI:1914125]	-
ENSMUSG00000027201	566.505	425.313	576.88	252.262	325.998	398.918	522.899	325.726	0.674376	0.00207718	0.0258031	Myef2	2	125084628	125123661	-	5936	protein_coding	myelin basic protein expression factor 2, repressor [Source:MGI Symbol;Acc:MGI:104592]	-
ENSMUSG00000041846	528.584	564.678	652.786	395.032	385.271	416.331	582.016	398.878	0.539982	0.00208169	0.0258328	Ppp4r3a	12	101039409	101083702	-	13162	protein_coding	protein phosphatase 4 regulatory subunit 3A [Source:MGI Symbol;Acc:MGI:1915984]	-
ENSMUSG00000036639	0	1.11048	0	19.3222	5.92724	17.4131	0.370159	14.2208	-4.58424	0.00208563	0.0258555	Nudt1	5	140321656	140338137	+	1473	protein_coding	nudix (nucleoside diphosphate linked moiety X)-type motif 1 [Source:MGI Symbol;Acc:MGI:109280]	-
ENSMUSG00000054196	1.1491	2.22095	0	20.3957	20.0044	11.081	1.12335	17.1604	-3.61166	0.00208917	0.0258731	Cthrc1	15	39076932	39087121	+	1593	protein_coding	collagen triple helix repeat containing 1 [Source:MGI Symbol;Acc:MGI:1915838]	-
ENSMUSG00000015243	43.6657	37.201	19.5185	80.5092	117.063	64.1117	33.4617	87.228	-1.34367	0.00209976	0.0259533	Abca1	4	53030787	53159895	-	10363	protein_coding	ATP-binding cassette, sub-family A (ABC1), member 1 [Source:MGI Symbol;Acc:MGI:99607]	-
ENSMUSG00000015757	458.49	503.046	555.193	337.065	350.448	343.512	505.576	343.675	0.552521	0.00209997	0.0259533	Ppil4	10	7792891	7823135	+	6450	protein_coding	peptidylprolyl isomerase (cyclophilin)-like 4 [Source:MGI Symbol;Acc:MGI:1914668]	-
ENSMUSG00000030180	837.692	878.387	1320.75	773.962	572.72	622.913	1012.28	656.531	0.619811	0.00210217	0.0259533	Kdm5a	6	120364124	120444574	+	14158	protein_coding	lysine (K)-specific demethylase 5A [Source:MGI Symbol;Acc:MGI:2136980]	ARID
ENSMUSG00000039219	706.694	694.048	941.226	504.524	577.165	507.353	780.656	529.681	0.551637	0.00210604	0.0259533	Arid4b	13	14063232	14199603	+	16965	protein_coding	AT rich interactive domain 4B (RBP1-like) [Source:MGI Symbol;Acc:MGI:2137512]	ARID
ENSMUSG00000022322	37.9202	23.8753	26.0247	49.379	85.945	93.3974	29.2734	76.2404	-1.38932	0.00210628	0.0259533	Shcbp1	8	4735976	4779567	-	6295	protein_coding	Shc SH2-domain binding protein 1 [Source:MGI Symbol;Acc:MGI:1338802]	-
ENSMUSG00000081051	41.3675	61.6315	15.1811	96.611	111.136	103.687	39.3933	103.811	-1.32613	0.00211327	0.0260132	Gm15427	1	95498621	95499151	+	531	processed_pseudogene	predicted pseudogene 15427 [Source:MGI Symbol;Acc:MGI:3642341]	-
ENSMUSG00000025351	63.2003	78.8439	58.5555	154.578	142.995	107.644	66.8666	135.072	-0.99233	0.00213169	0.0262135	Cd63	10	128900989	128912822	+	3682	protein_coding	CD63 antigen [Source:MGI Symbol;Acc:MGI:99529]	-
ENSMUSG00000020993	320.598	275.398	225.547	115.933	180.04	178.88	273.848	158.284	0.792134	0.00213578	0.0262287	Trappc6b	12	59043092	59061472	-	2419	protein_coding	trafficking protein particle complex 6B [Source:MGI Symbol;Acc:MGI:1925482]	-
ENSMUSG00000024726	149.383	109.382	71.5679	63.3339	42.2316	42.7412	110.111	49.4355	1.17678	0.00213721	0.0262287	Carnmt1	19	18670780	18704788	+	2090	protein_coding	carnosine N-methyltransferase 1 [Source:MGI Symbol;Acc:MGI:1914633]	-
ENSMUSG00000032640	9.19277	38.8667	15.1811	86.9499	78.536	49.0732	21.0802	71.5197	-1.6878	0.00214801	0.0263347	Chsy1	7	66109515	66173798	+	4176	protein_coding	chondroitin sulfate synthase 1 [Source:MGI Symbol;Acc:MGI:2681120]	-
ENSMUSG00000031320	14.9383	52.1924	23.856	72.995	97.0586	91.0228	30.3289	87.0255	-1.46583	0.0021502	0.026335	Rps4x	X	102184941	102189394	-	1631	protein_coding	ribosomal protein S4, X-linked [Source:MGI Symbol;Acc:MGI:98158]	-
ENSMUSG00000032300	6.89458	8.32858	10.8436	28.9833	39.268	34.0346	8.68892	34.0953	-2.00996	0.00216242	0.0264583	1700017B05Rik	9	57253117	57262612	-	5235	protein_coding	RIKEN cDNA 1700017B05 gene [Source:MGI Symbol;Acc:MGI:1921461]	-
ENSMUSG00000031701	1018.1	1046.07	889.176	653.735	719.419	753.511	984.449	708.888	0.4766	0.00218346	0.0266889	Dnaja2	8	85537633	85555344	-	2975	protein_coding	DnaJ heat shock protein family (Hsp40) member A2 [Source:MGI Symbol;Acc:MGI:1931882]	-
ENSMUSG00000029103	151.681	173.234	97.5925	55.8197	78.536	76.7758	140.836	70.3771	1.01452	0.0022075	0.0269558	Lrpap1	5	35091501	35105766	-	4116	protein_coding	low density lipoprotein receptor-related protein associated protein 1 [Source:MGI Symbol;Acc:MGI:96829]	-
ENSMUSG00000022255	474.577	528.587	442.42	322.037	359.339	288.107	481.861	323.161	0.581329	0.00221187	0.0269822	Mtdh	15	34082694	34145624	+	15347	protein_coding	metadherin [Source:MGI Symbol;Acc:MGI:1914404]	-
ENSMUSG00000030967	549.268	666.286	735.197	497.01	417.871	401.292	650.251	438.724	0.56608	0.00222504	0.0271158	Zranb1	7	132931142	132986391	+	5472	protein_coding	zinc finger, RAN-binding domain containing 1 [Source:MGI Symbol;Acc:MGI:106441]	-
ENSMUSG00000011960	218.328	116.6	232.053	98.7579	91.8723	98.9379	188.994	96.5227	0.952669	0.00223734	0.0272385	Ccnt1	15	98538689	98570923	-	9157	protein_coding	cyclin T1 [Source:MGI Symbol;Acc:MGI:1328363]	-
ENSMUSG00000062098	13.7892	13.881	4.33745	24.6895	57.7906	48.2817	10.6692	43.5873	-1.95053	0.00224946	0.0273587	Btbd3	2	138256565	138589292	+	5776	protein_coding	BTB (POZ) domain containing 3 [Source:MGI Symbol;Acc:MGI:2385155]	-
ENSMUSG00000043065	204.539	158.798	149.642	85.8765	82.9814	110.81	170.993	93.2228	0.877266	0.00226093	0.0274459	Spice1	16	44347121	44388497	+	5416	protein_coding	spindle and centriole associated protein 1 [Source:MGI Symbol;Acc:MGI:1196252]	-
ENSMUSG00000024095	279.231	258.186	268.922	136.329	192.635	160.675	268.779	163.213	0.714433	0.00226436	0.0274459	Hnrnpll	17	80029487	80062334	-	11677	protein_coding	heterogeneous nuclear ribonucleoprotein L-like [Source:MGI Symbol;Acc:MGI:1919942]	-
ENSMUSG00000020255	67.7967	104.94	56.3868	210.397	142.254	129.015	76.3745	160.555	-1.03468	0.0022664	0.0274459	D10Wsu102e	10	83360221	83488505	+	123179	protein_coding	DNA segment, Chr 10, Wayne State University 102, expressed [Source:MGI Symbol;Acc:MGI:106381]	-
ENSMUSG00000107677	0	0	0	16.1018	2.96362	9.49804	0	9.52116	-5.52939	0.00226804	0.0274459	Olfr316	11	58752734	58759671	+	2719	protein_coding	olfactory receptor 316 [Source:MGI Symbol;Acc:MGI:3030150]	-
ENSMUSG00000015217	73.5422	78.8439	110.605	177.12	168.926	138.513	87.6636	161.52	-0.905377	0.00226841	0.0274459	Hmgb3	X	71555918	71560676	+	2234	protein_coding	high mobility group box 3 [Source:MGI Symbol;Acc:MGI:1098219]	HMG
ENSMUSG00000043542	126.401	120.487	106.267	33.2771	60.0133	70.4438	117.718	54.5781	1.10356	0.00227106	0.0274459	Zc2hc1a	3	7503483	7553836	+	3508	protein_coding	zinc finger, C2HC-type containing 1A [Source:MGI Symbol;Acc:MGI:1914556]	-
ENSMUSG00000027088	157.426	77.7334	195.185	78.3623	48.1588	64.1117	143.448	63.5443	1.15871	0.00227236	0.0274459	Phospho2	2	69789623	69800005	+	4335	protein_coding	phosphatase, orphan 2 [Source:MGI Symbol;Acc:MGI:1920623]	-
ENSMUSG00000021218	251.652	307.047	262.415	125.594	177.817	186.795	273.705	163.402	0.744354	0.00228915	0.0276213	Gdi2	13	3538063	3567871	+	10558	protein_coding	guanosine diphosphate (GDP) dissociation inhibitor 2 [Source:MGI Symbol;Acc:MGI:99845]	-
ENSMUSG00000025512	93.0768	57.7448	73.7366	36.4975	32.5998	16.6216	74.8527	28.573	1.39083	0.00229843	0.0277024	Chid1	7	141493136	141539857	-	10855	protein_coding	chitinase domain containing 1 [Source:MGI Symbol;Acc:MGI:1915288]	-
ENSMUSG00000002660	11.491	13.3257	21.6872	45.0851	45.1952	50.6562	15.5013	46.9789	-1.65742	0.0023004	0.0277024	Clpp	17	56990305	56996188	+	1223	protein_coding	caseinolytic mitochondrial matrix peptidase proteolytic subunit [Source:MGI Symbol;Acc:MGI:1858213]	-
ENSMUSG00000019802	335.536	270.956	316.634	212.544	177.817	190.752	307.709	193.705	0.66516	0.00230799	0.0277426	Sec63	10	42761496	42832514	+	8787	protein_coding	SEC63-like (S. cerevisiae) [Source:MGI Symbol;Acc:MGI:2155302]	-
ENSMUSG00000079184	1497.27	1367.55	2938.62	1042.33	791.287	693.357	1934.48	842.323	1.19829	0.00230964	0.0277426	Mphosph8	14	56668248	56697430	+	3586	protein_coding	M-phase phosphoprotein 8 [Source:MGI Symbol;Acc:MGI:1922589]	-
ENSMUSG00000026159	392.991	310.934	403.382	212.544	254.871	237.451	369.102	234.956	0.641874	0.00231055	0.0277426	Agfg1	1	82839483	82901182	+	8384	protein_coding	ArfGAP with FG repeats 1 [Source:MGI Symbol;Acc:MGI:1333754]	-
ENSMUSG00000022456	0	0	0	9.6611	4.44543	13.4556	0	9.18736	-5.4846	0.00231669	0.0277889	2025-09-03	15	82274893	82294574	+	6620	protein_coding	septin 3 [Source:MGI Symbol;Acc:MGI:1345148]	-
ENSMUSG00000020427	0	0	8.67489	26.8364	28.8953	15.0386	2.89163	23.5901	-3.52623	0.00233905	0.0280296	Igfbp3	11	7206086	7213923	-	3130	protein_coding	insulin-like growth factor binding protein 3 [Source:MGI Symbol;Acc:MGI:96438]	-
ENSMUSG00000017756	6.89458	1.66572	0	32.2037	14.8181	22.9536	2.85343	23.3251	-2.9519	0.00235016	0.028135	Slc12a7	13	73733094	73816754	+	12669	protein_coding	solute carrier family 12, member 7 [Source:MGI Symbol;Acc:MGI:1342283]	-
ENSMUSG00000074088	634.301	472.508	743.872	428.309	282.285	435.327	616.894	381.973	0.685712	0.00236822	0.0283235	Snrnp40	4	130360132	130390026	+	3987	protein_coding	small nuclear ribonucleoprotein 40 (U5) [Source:MGI Symbol;Acc:MGI:1913835]	-
ENSMUSG00000053012	633.152	425.868	351.333	305.935	256.353	305.52	470.118	289.269	0.706483	0.00238619	0.0285105	Krcc1	6	71271677	71285319	+	1913	protein_coding	lysine-rich coiled-coil 1 [Source:MGI Symbol;Acc:MGI:1889377]	-
ENSMUSG00000063316	460.788	489.165	383.864	598.988	629.769	728.974	444.606	652.577	-0.545663	0.00239786	0.028622	Rpl27	11	101442298	101445529	+	1535	protein_coding	ribosomal protein L27 [Source:MGI Symbol;Acc:MGI:98036]	-
ENSMUSG00000024847	0	0	0	15.0284	11.1136	2.37451	0	9.50549	-5.52982	0.00240445	0.0286726	Aip	19	4114446	4125858	-	1937	protein_coding	aryl-hydrocarbon receptor-interacting protein [Source:MGI Symbol;Acc:MGI:109622]	-
ENSMUSG00000024892	36.7711	47.7505	73.7366	17.1753	22.2272	4.74902	52.7527	14.7172	1.82713	0.00241344	0.0287518	Pcx	19	4510472	4621752	+	4637	protein_coding	pyruvate carboxylase [Source:MGI Symbol;Acc:MGI:97520]	-
ENSMUSG00000005533	126.401	111.603	123.617	229.72	190.413	193.918	120.54	204.683	-0.767787	0.00242071	0.0288102	Igf1r	7	67952827	68233668	+	16791	protein_coding	insulin-like growth factor I receptor [Source:MGI Symbol;Acc:MGI:96433]	-
ENSMUSG00000029177	103.419	158.243	130.123	203.957	207.453	287.316	130.595	232.909	-0.826578	0.0024281	0.0288671	Cenpa	5	30666777	30674830	+	5860	protein_coding	centromere protein A [Source:MGI Symbol;Acc:MGI:88375]	-
ENSMUSG00000099632	2.29819	5.55238	2.16872	19.3222	22.9681	27.7026	3.33977	23.331	-2.67027	0.00243022	0.0288671	2900093K20Rik	2	163419795	163420361	+	567	antisense	RIKEN cDNA 2900093K20 gene [Source:MGI Symbol;Acc:MGI:1915287]	-
ENSMUSG00000060126	923.874	997.764	904.358	1086.34	1454.4	1431.83	941.998	1324.19	-0.490384	0.0024382	0.0289165	Tpt1	14	75845093	75848525	+	2380	protein_coding	tumor protein, translationally-controlled 1 [Source:MGI Symbol;Acc:MGI:104890]	-
ENSMUSG00000028568	235.565	210.435	132.292	89.0968	115.581	110.81	192.764	105.163	0.885262	0.00243911	0.0289165	Btf3l4	4	108814295	108833614	-	4546	protein_coding	basic transcription factor 3-like 4 [Source:MGI Symbol;Acc:MGI:1915312]	-
ENSMUSG00000074264	33.3238	12.7705	34.6996	0	8.14996	0	26.9313	2.71665	3.22741	0.00244152	0.0289169	Amy1	3	113555710	113606699	-	3446	protein_coding	amylase 1, salivary [Source:MGI Symbol;Acc:MGI:88019]	-
ENSMUSG00000024366	0	0	0	7.51419	6.66815	12.664	0	8.9488	-5.44942	0.00244956	0.0289783	Gfra3	18	34689903	34720387	-	1992	protein_coding	glial cell line derived neurotrophic factor family receptor alpha 3 [Source:MGI Symbol;Acc:MGI:1201403]	-
ENSMUSG00000028034	444.7	449.743	527	639.78	712.751	661.697	473.814	671.409	-0.510165	0.00245384	0.0289783	Fubp1	3	152210422	152236826	+	15500	protein_coding	far upstream element (FUSE) binding protein 1 [Source:MGI Symbol;Acc:MGI:1196294]	-
ENSMUSG00000028843	0	0	0	7.51419	10.3727	8.70653	0	8.86447	-5.43655	0.00245551	0.0289783	Sh3bgrl3	4	134127406	134128789	-	821	protein_coding	SH3 domain binding glutamic acid-rich protein-like 3 [Source:MGI Symbol;Acc:MGI:1920973]	-
ENSMUSG00000023830	104.568	133.812	114.942	40.7913	80.0178	39.5752	117.774	53.4614	1.13615	0.00245619	0.0289783	Igf2r	17	12682406	12769664	-	9308	protein_coding	insulin-like growth factor 2 receptor [Source:MGI Symbol;Acc:MGI:96435]	-
ENSMUSG00000022272	37.9202	14.9914	28.1934	49.379	107.431	68.0693	27.035	74.9598	-1.5082	0.00246199	0.029011	Myo10	15	25622525	25813673	+	10122	protein_coding	myosin X [Source:MGI Symbol;Acc:MGI:107716]	-
ENSMUSG00000033813	250.503	198.775	193.016	133.109	119.286	128.223	214.098	126.873	0.758594	0.00246372	0.029011	Tcea1	1	4857814	4897909	+	3017	protein_coding	transcription elongation factor A (SII) 1 [Source:MGI Symbol;Acc:MGI:1196624]	-
ENSMUSG00000056216	183.855	154.356	275.428	117.007	79.2769	124.266	204.547	106.85	0.921725	0.0024666	0.029017	Cebpg	7	35046422	35056573	-	5621	protein_coding	CCAAT/enhancer binding protein (C/EBP), gamma [Source:MGI Symbol;Acc:MGI:104982]	C/EBP
ENSMUSG00000035914	0	1.11048	0	17.1753	21.4863	3.95752	0.370159	14.2064	-4.59283	0.00248638	0.0292215	Cd276	9	58524298	58555437	-	3658	protein_coding	CD276 antigen [Source:MGI Symbol;Acc:MGI:2183926]	-
ENSMUSG00000020766	20.6837	9.43905	8.67489	51.5259	37.7862	45.1157	12.9326	44.8092	-1.78088	0.00249456	0.0292895	Galk1	11	116008457	116012719	-	1406	protein_coding	galactokinase 1 [Source:MGI Symbol;Acc:MGI:95730]	-
ENSMUSG00000020189	302.212	459.182	310.127	132.035	212.64	261.196	357.174	201.957	0.825899	0.00249814	0.0293034	Osbpl8	10	111164752	111297249	+	9401	protein_coding	oxysterol binding protein-like 8 [Source:MGI Symbol;Acc:MGI:2443807]	-
ENSMUSG00000017499	14.9383	21.6543	15.1811	65.4808	52.6043	40.3667	17.2579	52.8172	-1.57605	0.00251526	0.0294759	Cdc6	11	98907801	98923940	+	5229	protein_coding	cell division cycle 6 [Source:MGI Symbol;Acc:MGI:1345150]	-
ENSMUSG00000031284	0	0	4.33745	13.9549	18.5226	14.2471	1.44582	15.5749	-4.1991	0.00255417	0.0299031	Pak3	X	143518591	143797796	+	9552	protein_coding	p21 (RAC1) activated kinase 3 [Source:MGI Symbol;Acc:MGI:1339656]	-
ENSMUSG00000042675	4.59639	2.77619	0	21.4691	20.7453	19.7876	2.45753	20.6673	-2.91669	0.00256	0.0299118	Ypel3	7	126776955	126780514	+	1848	protein_coding	yippee like 3 [Source:MGI Symbol;Acc:MGI:1913340]	-
ENSMUSG00000017670	19.5346	7.77334	2.16872	59.0401	44.4543	26.1196	9.82557	43.2047	-2.07416	0.00256083	0.0299118	Elmo2	2	165288031	165326479	-	6652	protein_coding	engulfment and cell motility 2 [Source:MGI Symbol;Acc:MGI:2153045]	-
ENSMUSG00000019494	49.4112	74.9572	39.037	109.492	117.063	127.432	54.4685	117.996	-1.07278	0.00256226	0.0299118	Cops6	5	138161071	138164646	+	2525	protein_coding	COP9 signalosome subunit 6 [Source:MGI Symbol;Acc:MGI:1349439]	-
ENSMUSG00000003153	4.59639	0	0	19.3222	22.9681	14.2471	1.53213	18.8458	-3.64933	0.00259151	0.0301969	Slc2a3	6	122727809	122801640	-	7245	protein_coding	solute carrier family 2 (facilitated glucose transporter), member 3 [Source:MGI Symbol;Acc:MGI:95757]	-
ENSMUSG00000028780	0	6.66286	2.16872	5.36728	37.0453	42.7412	2.94386	28.3846	-3.10762	0.00259163	0.0301969	Sema3c	5	17574281	17730268	+	7140	protein_coding	sema domain, immunoglobulin domain (Ig), short basic domain, secreted, (semaphorin) 3C [Source:MGI Symbol;Acc:MGI:107557]	-
ENSMUSG00000032009	178.11	184.339	184.341	78.3623	119.286	108.436	182.264	102.028	0.83077	0.00260009	0.0302666	Sesn3	9	14275067	14333101	+	15269	protein_coding	sestrin 3 [Source:MGI Symbol;Acc:MGI:1922997]	-
ENSMUSG00000047368	193.048	200.441	182.173	100.905	123.731	113.185	191.887	112.607	0.770039	0.00261552	0.030389	Abhd17b	19	21653309	21685637	+	2475	protein_coding	abhydrolase domain containing 17B [Source:MGI Symbol;Acc:MGI:1917816]	-
ENSMUSG00000028546	44.8148	99.3877	4.33745	5.36728	16.2999	7.12353	49.5133	9.59691	2.38503	0.00261558	0.030389	Elavl4	4	110203722	110351909	-	5387	protein_coding	ELAV like RNA binding protein 4 [Source:MGI Symbol;Acc:MGI:107427]	-
ENSMUSG00000091537	29.8765	16.6572	2.16872	36.4975	51.1225	101.312	16.2341	62.9774	-1.8907	0.00262008	0.0303966	Tma7	9	109074568	109082587	-	1359	protein_coding	translational machinery associated 7 [Source:MGI Symbol;Acc:MGI:1913417]	-
ENSMUSG00000034391	166.619	98.2772	101.93	67.6277	53.3452	56.9882	122.275	59.3204	1.04895	0.00262121	0.0303966	Fbxo15	18	84934782	84981472	+	3359	protein_coding	F-box protein 15 [Source:MGI Symbol;Acc:MGI:1354755]	-
ENSMUSG00000022141	680.265	665.176	1288.22	619.384	525.302	444.033	877.888	529.573	0.722064	0.00262589	0.0304219	Nipbl	15	8290617	8444463	-	9423	protein_coding	NIPBL cohesin loading factor [Source:MGI Symbol;Acc:MGI:1913976]	-
ENSMUSG00000056515	2.29819	3.33143	0	22.5426	19.2635	15.8301	1.87654	19.2121	-3.09883	0.00264561	0.0306187	Rab31	17	65651729	65772752	-	3813	protein_coding	RAB31, member RAS oncogene family [Source:MGI Symbol;Acc:MGI:1914603]	-
ENSMUSG00000041147	597.53	483.613	800.259	402.546	459.361	322.142	627.134	394.683	0.658717	0.00264827	0.0306187	Brca2	5	150522630	150570329	+	13643	protein_coding	breast cancer 2, early onset [Source:MGI Symbol;Acc:MGI:109337]	-
ENSMUSG00000036461	57.4548	31.6486	41.2057	10.7346	8.89086	18.2046	43.4364	12.61	1.77481	0.00265163	0.0306187	Elf1	14	79481194	79582494	+	6737	protein_coding	E74-like factor 1 [Source:MGI Symbol;Acc:MGI:107180]	ETS
ENSMUSG00000031934	16.0874	13.881	2.16872	37.571	44.4543	46.6987	10.7123	42.908	-1.89803	0.0026529	0.0306187	Panx1	9	15002128	15045478	-	6030	protein_coding	pannexin 1 [Source:MGI Symbol;Acc:MGI:1860055]	-
ENSMUSG00000050891	40.2184	43.8638	101.93	22.5426	12.5954	24.5366	62.0041	19.8915	1.61367	0.00266005	0.0306722	Tatdn1	15	58890155	58933738	-	7341	protein_coding	TatD DNase domain containing 1 [Source:MGI Symbol;Acc:MGI:1916944]	-
ENSMUSG00000053030	0	0	0	7.51419	12.5954	6.33202	0	8.81387	-5.42872	0.00267011	0.0307592	Spink2	5	77205107	77211471	-	788	protein_coding	serine peptidase inhibitor, Kazal type 2 [Source:MGI Symbol;Acc:MGI:1917232]	-
ENSMUSG00000071369	8.04368	19.9886	17.3498	57.9666	51.8634	37.9921	15.1273	49.274	-1.68822	0.00269037	0.0309303	Map3k5	10	19934472	20142753	+	6086	protein_coding	mitogen-activated protein kinase kinase kinase 5 [Source:MGI Symbol;Acc:MGI:1346876]	-
ENSMUSG00000043102	1.1491	0	0	9.6611	17.7817	7.12353	0.383032	11.5221	-4.80095	0.00269045	0.0309303	Qrfp	2	31806166	31810580	-	2927	protein_coding	pyroglutamylated RFamide peptide [Source:MGI Symbol;Acc:MGI:3630329]	-
ENSMUSG00000008763	253.95	172.679	223.378	120.227	128.918	128.223	216.669	125.789	0.775922	0.00269257	0.0309303	Man1a2	3	100562208	100685503	-	7969	protein_coding	mannosidase, alpha, class 1A, member 2 [Source:MGI Symbol;Acc:MGI:104676]	-
ENSMUSG00000052783	190.75	132.147	401.214	132.035	103.727	109.227	241.37	114.996	1.05007	0.00269761	0.0309591	Grk4	5	34660379	34755305	+	4829	protein_coding	G protein-coupled receptor kinase 4 [Source:MGI Symbol;Acc:MGI:95801]	-
ENSMUSG00000029090	14.9383	52.7477	41.2057	92.3172	75.5723	117.142	36.2972	95.0107	-1.37326	0.00270366	0.0309995	Adgra3	5	49959956	50059006	-	8113	protein_coding	adhesion G protein-coupled receptor A3 [Source:MGI Symbol;Acc:MGI:1917943]	-
ENSMUSG00000046434	183.855	195.444	106.267	260.85	302.289	281.775	161.856	281.638	-0.773893	0.002708	0.031004	Hnrnpa1	15	103240432	103246692	+	3153	protein_coding	heterogeneous nuclear ribonucleoprotein A1 [Source:MGI Symbol;Acc:MGI:104820]	-
ENSMUSG00000053441	0	0	0	11.808	5.18634	9.49804	0	8.8308	-5.42456	0.00271093	0.031004	Adamts19	18	58836764	59053678	+	4666	protein_coding	a disintegrin-like and metallopeptidase (reprolysin type) with thrombospondin type 1 motif, 19 [Source:MGI Symbol;Acc:MGI:2442875]	-
ENSMUSG00000020114	688.309	726.252	696.16	552.83	471.957	479.651	703.574	501.479	0.491156	0.00271443	0.031004	Cand1	10	119199255	119240055	-	8357	protein_coding	cullin associated and neddylation disassociated 1 [Source:MGI Symbol;Acc:MGI:1261820]	-
ENSMUSG00000096842	90.7786	118.266	56.3868	166.386	157.072	200.25	88.4771	174.569	-0.942465	0.00271673	0.031004	Gm10736	13	111593534	111593611	-	78	processed_pseudogene	predicted gene 10736 [Source:MGI Symbol;Acc:MGI:3704412]	-
ENSMUSG00000038546	135.593	232.645	164.823	81.5826	115.581	85.4823	177.687	94.2154	0.922321	0.00271676	0.031004	Ranbp9	13	43402675	43481282	-	5130	protein_coding	RAN binding protein 9 [Source:MGI Symbol;Acc:MGI:1928741]	-
ENSMUSG00000026743	667.625	746.796	828.452	464.806	576.424	521.6	747.624	520.944	0.516467	0.00272206	0.0310356	Mllt10	2	18055237	18212388	+	5907	protein_coding	myeloid/lymphoid or mixed-lineage leukemia; translocated to, 10 [Source:MGI Symbol;Acc:MGI:1329038]	-
ENSMUSG00000068566	2.29819	1.66572	0	13.9549	17.7817	17.4131	1.3213	16.3832	-3.43871	0.00273181	0.0310986	Myadm	7	3289080	3300442	+	4480	protein_coding	myeloid-associated differentiation marker [Source:MGI Symbol;Acc:MGI:1355332]	-
ENSMUSG00000069910	290.721	342.027	284.103	226.499	186.708	161.467	305.617	191.558	0.68341	0.00273268	0.0310986	Spdl1	11	34809190	34833641	-	3460	protein_coding	spindle apparatus coiled-coil protein 1 [Source:MGI Symbol;Acc:MGI:1917635]	-
ENSMUSG00000060206	25.2801	11.1048	34.6996	62.2604	64.4588	64.9032	23.6948	63.8741	-1.51405	0.0027402	0.0311551	Zfp462	4	54945048	55083563	+	10702	protein_coding	zinc finger protein 462 [Source:MGI Symbol;Acc:MGI:107690]	-
ENSMUSG00000037400	211.434	281.506	275.428	124.521	166.704	167.007	256.123	152.744	0.741429	0.00274896	0.0312256	Atp11b	3	35754106	35856276	+	9176	protein_coding	ATPase, class VI, type 11B [Source:MGI Symbol;Acc:MGI:1923545]	-
ENSMUSG00000024400	118.357	245.971	247.234	130.962	97.0586	83.1078	203.854	103.709	0.97715	0.00275176	0.0312284	Wdr33	18	31804057	31908987	+	6413	protein_coding	WD repeat domain 33 [Source:MGI Symbol;Acc:MGI:1921570]	-
ENSMUSG00000027233	76.9895	62.1867	86.7489	35.424	24.4499	34.8261	75.3084	31.5667	1.24592	0.00277731	0.0314721	Patl2	2	122120108	122186189	-	2434	protein_coding	protein associated with topoisomerase II homolog 2 (yeast) [Source:MGI Symbol;Acc:MGI:1914828]	-
ENSMUSG00000022295	181.557	166.572	158.317	114.86	80.0178	89.4398	168.815	94.7725	0.84129	0.00277839	0.0314721	Atp6v1c1	15	38661933	38692446	+	5601	protein_coding	ATPase, H+ transporting, lysosomal V1 subunit C1 [Source:MGI Symbol;Acc:MGI:1913585]	-
ENSMUSG00000044167	85.0332	73.2915	39.037	96.611	139.29	199.459	65.7872	145.12	-1.11483	0.0027879	0.0315243	Foxo1	3	52268336	52353221	+	8665	protein_coding	forkhead box O1 [Source:MGI Symbol;Acc:MGI:1890077]	Fork
ENSMUSG00000024287	397.587	537.471	386.033	203.957	246.721	353.01	440.364	267.896	0.721065	0.00278816	0.0315243	Thoc1	18	9958180	9995484	+	3855	protein_coding	THO complex 1 [Source:MGI Symbol;Acc:MGI:1919668]	-
ENSMUSG00000037999	2.29819	21.0991	2.16872	17.1753	55.5679	75.1928	8.52199	49.312	-2.38139	0.00280446	0.0316793	Arap2	5	62602445	62766159	-	12451	protein_coding	ArfGAP with RhoGAP domain, ankyrin repeat and PH domain 2 [Source:MGI Symbol;Acc:MGI:2684416]	-
ENSMUSG00000091989	81.5859	87.7277	117.111	28.9833	51.1225	46.6987	95.4749	42.2681	1.15265	0.00285123	0.0321778	Ndufab1-ps	7	80507787	80508254	+	468	processed_pseudogene	NADH:ubiquinone oxidoreductase subunit AB1b [Source:MGI Symbol;Acc:MGI:4936891]	-
ENSMUSG00000028986	345.878	258.186	214.704	128.815	114.84	209.748	272.923	151.134	0.856313	0.00285795	0.0322239	Klhl7	5	24100605	24160792	+	3959	protein_coding	kelch-like 7 [Source:MGI Symbol;Acc:MGI:1196453]	-
ENSMUSG00000027444	6.89458	3.33143	0	9.6611	30.3771	36.4091	3.40867	25.4825	-2.79029	0.00286441	0.0322669	8030411F24Rik	2	148782009	148785937	+	602	protein_coding	RIKEN cDNA 8030411F24 gene [Source:MGI Symbol;Acc:MGI:1925859]	-
ENSMUSG00000090946	78.1386	56.0791	71.5679	157.798	95.5768	157.509	68.5952	136.961	-1.00798	0.00286843	0.0322823	Ccdc71l	12	32378704	32382943	+	4240	protein_coding	coiled-coil domain containing 71 like [Source:MGI Symbol;Acc:MGI:1919373]	-
ENSMUSG00000050708	2.29819	3.88667	0	23.616	26.6726	11.081	2.06162	20.4566	-3.0529	0.00287507	0.0323273	Ftl1	7	45457944	45459884	-	1340	protein_coding	ferritin light polypeptide 1 [Source:MGI Symbol;Acc:MGI:95589]	-
ENSMUSG00000040562	6.89458	1.11048	0	25.7629	17.7817	22.1621	2.66835	21.9022	-2.98389	0.00289227	0.0324681	Gstm2	3	107981702	107986453	-	1679	protein_coding	glutathione S-transferase, mu 2 [Source:MGI Symbol;Acc:MGI:95861]	-
ENSMUSG00000071072	1275.5	1131.02	1017.13	596.841	840.187	906.271	1141.22	781.1	0.546998	0.00289291	0.0324681	Ptges3	10	128058954	128077272	+	2217	protein_coding	prostaglandin E synthase 3 [Source:MGI Symbol;Acc:MGI:1929282]	-
ENSMUSG00000042207	237.863	243.75	333.983	375.71	426.021	440.867	271.865	414.199	-0.623809	0.00289726	0.0324871	Kdm5b	1	134560171	134635285	+	16555	protein_coding	lysine (K)-specific demethylase 5B [Source:MGI Symbol;Acc:MGI:1922855]	ARID
ENSMUSG00000072980	85.0332	121.597	67.2304	13.9549	42.9725	47.4902	91.2869	34.8059	1.39207	0.00290538	0.0325482	Oip5	2	119609512	119618469	-	1778	protein_coding	Opa interacting protein 5 [Source:MGI Symbol;Acc:MGI:1917895]	-
ENSMUSG00000018326	188.452	139.92	134.461	301.641	220.79	257.238	154.278	259.89	-0.746456	0.00291229	0.0325958	Ywhab	2	163994960	164018588	+	3382	protein_coding	tyrosine 3-monooxygenase/tryptophan 5-monooxygenase activation protein, beta polypeptide [Source:MGI Symbol;Acc:MGI:1891917]	-
ENSMUSG00000026202	2.29819	0	2.16872	28.9833	22.9681	3.16601	1.48897	18.3725	-3.90385	0.00292493	0.0327073	Tuba4a	1	75214228	75219865	-	3701	protein_coding	tubulin, alpha 4A [Source:MGI Symbol;Acc:MGI:1095410]	-
ENSMUSG00000031627	0	0	0	16.1018	5.92724	4.74902	0	8.92603	-5.43548	0.00292904	0.0327209	Irf2	8	46739732	46847458	+	7396	protein_coding	interferon regulatory factor 2 [Source:MGI Symbol;Acc:MGI:96591]	IRF
ENSMUSG00000038668	0	0	0	6.44073	13.3363	6.33202	0	8.70302	-5.41184	0.00293151	0.0327209	Lpar1	4	58435255	58553898	-	4289	protein_coding	lysophosphatidic acid receptor 1 [Source:MGI Symbol;Acc:MGI:108429]	-
ENSMUSG00000022369	204.539	110.492	190.848	52.5993	105.949	85.4823	168.626	81.3437	1.03254	0.00293766	0.0327596	Mtbp	15	55557408	55626423	+	5481	protein_coding	Mdm2, transformed 3T3 cell double minute p53 binding protein [Source:MGI Symbol;Acc:MGI:2146005]	-
ENSMUSG00000019818	741.167	803.43	674.473	399.326	479.366	614.998	739.69	497.896	0.572545	0.00294477	0.032809	Cd164	10	41519414	41531048	+	4449	protein_coding	CD164 antigen [Source:MGI Symbol;Acc:MGI:1859568]	-
ENSMUSG00000033732	73.5422	42.1981	138.798	246.895	162.258	139.305	84.8462	182.819	-1.15316	0.00295339	0.0328482	Sf3b3	8	110810239	110846787	-	10919	protein_coding	splicing factor 3b, subunit 3 [Source:MGI Symbol;Acc:MGI:1289341]	-
ENSMUSG00000020128	306.809	188.781	307.959	122.374	167.445	167.007	267.85	152.275	0.799547	0.00295368	0.0328482	Vps54	11	21239281	21321136	+	7515	protein_coding	VPS54 GARP complex subunit [Source:MGI Symbol;Acc:MGI:2178798]	-
ENSMUSG00000050299	50.5603	38.3115	75.9053	98.7579	117.063	120.308	54.9257	112.043	-1.07887	0.00297309	0.033034	Gm9843	16	76403251	76403652	-	402	processed_pseudogene	predicted gene 9843 [Source:MGI Symbol;Acc:MGI:3708621]	-
ENSMUSG00000100775	88.4804	73.2915	82.4115	37.571	27.4135	42.7412	81.3945	35.9085	1.17932	0.00298594	0.0331347	Gm29107	1	23293729	23294075	+	347	lincRNA	predicted gene 29107 [Source:MGI Symbol;Acc:MGI:5579813]	-
ENSMUSG00000047694	170.066	158.798	156.148	69.7746	111.136	83.1078	161.671	88.0061	0.872309	0.00298758	0.0331347	Yipf6	X	98936316	98949017	+	7149	protein_coding	Yip1 domain family, member 6 [Source:MGI Symbol;Acc:MGI:1925179]	-
ENSMUSG00000000708	13.7892	0	4.33745	27.9098	37.7862	43.5327	6.0422	36.4096	-2.65438	0.00304594	0.0337513	Kat2b	17	53566861	53672720	+	4867	protein_coding	K(lysine) acetyltransferase 2B [Source:MGI Symbol;Acc:MGI:1343094]	-
ENSMUSG00000047409	5.74548	16.1019	15.1811	39.7179	39.268	49.0732	12.3428	42.6863	-1.78664	0.00305066	0.033773	Ctdspl	9	118926453	119043998	+	5190	protein_coding	CTD (carboxy-terminal domain, RNA polymerase II, polypeptide A) small phosphatase-like [Source:MGI Symbol;Acc:MGI:1916524]	-
ENSMUSG00000031681	44.8148	40.5324	58.5555	144.917	82.2405	85.4823	47.9676	104.213	-1.14045	0.00308595	0.0341327	Smad1	8	79338395	79399518	-	6262	protein_coding	SMAD family member 1 [Source:MGI Symbol;Acc:MGI:109452]	MH1
ENSMUSG00000067878	0	0	0	11.808	10.3727	3.95752	0	8.71273	-5.40623	0.00309772	0.034232	Map7d3	X	56797858	56822326	-	2891	protein_coding	MAP7 domain containing 3 [Source:MGI Symbol;Acc:MGI:2445051]	-
ENSMUSG00000020593	44.8148	44.4191	15.1811	99.8314	76.3132	88.6483	34.805	88.2643	-1.28036	0.0031168	0.0344116	Lpin1	12	16535669	16610966	-	9665	protein_coding	lipin 1 [Source:MGI Symbol;Acc:MGI:1891340]	-
ENSMUSG00000049755	216.03	245.971	275.428	104.125	170.408	154.343	245.81	142.959	0.77157	0.00313683	0.0346015	Zfp672	11	58315114	58330339	-	6674	protein_coding	zinc finger protein 672 [Source:MGI Symbol;Acc:MGI:2442105]	zf-C2H2
ENSMUSG00000041324	0	0	0	11.808	5.92724	7.91503	0	8.5501	-5.37765	0.00314833	0.034697	Inhba	13	16011851	16031621	+	6390	protein_coding	inhibin beta-A [Source:MGI Symbol;Acc:MGI:96570]	-
ENSMUSG00000042208	165.47	128.815	108.436	63.3339	85.2041	58.5712	134.24	69.0364	0.963639	0.00316068	0.0347705	0610010F05Rik	11	23564961	23633639	-	5226	protein_coding	RIKEN cDNA 0610010F05 gene [Source:MGI Symbol;Acc:MGI:1918925]	-
ENSMUSG00000051978	1.1491	0.555238	0	7.51419	20.0044	11.081	0.568112	12.8666	-4.27612	0.00316069	0.0347705	Erich1	8	14027561	14090301	-	1590	protein_coding	glutamate rich 1 [Source:MGI Symbol;Acc:MGI:3588201]	-
ENSMUSG00000027284	156.277	112.713	91.0864	37.571	48.8997	79.1503	120.026	55.207	1.12128	0.00316616	0.0347992	Cdan1	2	120716154	120850128	-	11421	protein_coding	congenital dyserythropoietic anemia, type I (human) [Source:MGI Symbol;Acc:MGI:1916218]	-
ENSMUSG00000041852	181.557	145.472	216.872	77.2888	128.177	82.3163	181.301	95.9272	0.900455	0.00319817	0.0351195	Tcf20	15	82808436	82987872	-	8245	protein_coding	transcription factor 20 [Source:MGI Symbol;Acc:MGI:108399]	-
ENSMUSG00000027605	197.645	167.127	119.28	80.5092	57.0497	110.019	161.35	82.5259	0.978257	0.00321493	0.0352718	Acss2	2	155517948	155585724	+	10163	protein_coding	acyl-CoA synthetase short-chain family member 2 [Source:MGI Symbol;Acc:MGI:1890410]	-
ENSMUSG00000040010	13.7892	22.7648	8.67489	52.5993	53.3452	42.7412	15.0763	49.5619	-1.63271	0.00321839	0.0352781	Slc7a5	8	121881150	121907694	-	3708	protein_coding	solute carrier family 7 (cationic amino acid transporter, y+ system), member 5 [Source:MGI Symbol;Acc:MGI:1298205]	-
ENSMUSG00000020463	486.068	612.428	650.617	337.065	415.648	425.829	583.038	392.847	0.565146	0.0032392	0.0353856	Ppp4r3b	11	29172890	29220797	+	5694	protein_coding	protein phosphatase 4 regulatory subunit 3B [Source:MGI Symbol;Acc:MGI:2144474]	-
ENSMUSG00000041763	357.369	404.769	329.646	228.646	273.394	210.54	363.928	237.527	0.621045	0.00323999	0.0353856	Tpp2	1	43933647	44003000	+	10078	protein_coding	tripeptidyl peptidase II [Source:MGI Symbol;Acc:MGI:102724]	-
ENSMUSG00000027160	406.78	327.035	720.016	295.2	303.771	241.408	484.611	280.127	0.777432	0.00324187	0.0353856	Ccdc34	2	110017817	110173360	+	6558	protein_coding	coiled-coil domain containing 34 [Source:MGI Symbol;Acc:MGI:1915451]	-
ENSMUSG00000041303	426.315	266.514	318.802	198.589	208.935	219.246	337.211	208.924	0.686936	0.00324238	0.0353856	Gtf3c3	1	54396004	54438971	-	4925	protein_coding	general transcription factor IIIC, polypeptide 3 [Source:MGI Symbol;Acc:MGI:2138383]	-
ENSMUSG00000022820	235.565	198.775	156.148	99.8314	140.031	88.6483	196.829	109.504	0.851461	0.00324269	0.0353856	Ndufb4	16	37647170	37654453	-	1916	protein_coding	NADH:ubiquinone oxidoreductase subunit B4 [Source:MGI Symbol;Acc:MGI:1915444]	-
ENSMUSG00000026380	140.19	77.7334	125.786	34.3506	72.6087	44.3242	114.57	50.4278	1.16333	0.00325539	0.0354924	Tfcp2l1	1	118627945	118685168	+	9438	protein_coding	transcription factor CP2-like 1 [Source:MGI Symbol;Acc:MGI:2444691]	CP2
ENSMUSG00000057835	4.59639	2.77619	49.8806	3.22037	0	0	19.0844	1.07346	4.26022	0.00327242	0.0356464	Zfp119a	17	55864892	55878930	-	2018	protein_coding	zinc finger protein 119a [Source:MGI Symbol;Acc:MGI:1345189]	zf-C2H2
ENSMUSG00000063856	11.491	8.88382	0	34.3506	22.9681	46.6987	6.79159	34.6724	-2.21881	0.0032981	0.035894	Gpx1	9	108338903	108340343	+	1441	protein_coding	glutathione peroxidase 1 [Source:MGI Symbol;Acc:MGI:104887]	-
ENSMUSG00000049404	1.1491	0	0	2.14691	18.5226	15.0386	0.383032	11.9027	-4.84633	0.0033047	0.0359338	Rarres1	3	67478972	67515523	-	1325	protein_coding	retinoic acid receptor responder (tazarotene induced) 1 [Source:MGI Symbol;Acc:MGI:1924461]	-
ENSMUSG00000093904	405.631	310.378	166.992	171.753	154.849	169.382	294.334	165.328	0.845232	0.00331997	0.0360677	Tomm20	8	126930667	126945844	-	4906	protein_coding	translocase of outer mitochondrial membrane 20 [Source:MGI Symbol;Acc:MGI:1915202]	-
ENSMUSG00000009555	82.735	66.6286	45.5432	156.725	131.881	106.853	64.9689	131.82	-0.995214	0.00332474	0.0360874	Cdk9	2	32705784	32713076	-	4611	protein_coding	cyclin-dependent kinase 9 (CDC2-related kinase) [Source:MGI Symbol;Acc:MGI:1328368]	-
ENSMUSG00000034724	284.976	229.314	299.284	156.725	181.522	167.007	271.191	168.418	0.676257	0.00333734	0.036192	Cnot6l	5	96070333	96164171	-	10313	protein_coding	CCR4-NOT transcription complex, subunit 6-like [Source:MGI Symbol;Acc:MGI:2443154]	-
ENSMUSG00000035395	1361.68	927.248	1769.68	1090.63	751.278	726.6	1352.87	856.17	0.656395	0.00334296	0.0362208	Pet2	X	89403848	89409689	-	4183	protein_coding	plasmacytoma expressed transcript 2 [Source:MGI Symbol;Acc:MGI:101758]	-
ENSMUSG00000042605	337.834	321.483	453.263	227.573	253.39	231.91	370.86	237.624	0.629475	0.0033533	0.0363006	Atxn2	5	121711337	121816493	+	15689	protein_coding	ataxin 2 [Source:MGI Symbol;Acc:MGI:1277223]	-
ENSMUSG00000067916	2.29819	5.55238	0	24.6895	21.4863	19.7876	2.61686	21.9878	-2.80105	0.00336089	0.0363282	Zfp991	4	147132038	147180579	+	2917	protein_coding	zinc finger protein 991 [Source:MGI Symbol;Acc:MGI:3701604]	zf-C2H2
ENSMUSG00000028759	143.637	186.005	158.317	291.98	255.612	243.783	162.653	263.792	-0.687661	0.00336179	0.0363282	Hp1bp3	4	138216296	138244683	+	8433	protein_coding	heterochromatin protein 1, binding protein 3 [Source:MGI Symbol;Acc:MGI:109369]	-
ENSMUSG00000022802	41.3675	59.9658	84.5802	25.7629	27.4135	12.664	61.9711	21.9468	1.485	0.00341445	0.0368646	Lmln	16	33062521	33127695	+	6511	protein_coding	leishmanolysin-like (metallopeptidase M8 family) [Source:MGI Symbol;Acc:MGI:2444736]	-
ENSMUSG00000003429	203.39	354.242	110.605	310.229	512.706	474.902	222.746	432.612	-0.935066	0.00344426	0.0371228	Rps11	7	45122379	45124439	-	865	protein_coding	ribosomal protein S11 [Source:MGI Symbol;Acc:MGI:1351329]	-
ENSMUSG00000032349	47.113	12.2152	39.037	77.2888	81.4996	95.7719	32.7884	84.8534	-1.42236	0.00344678	0.0371228	Elovl5	9	77917364	77984519	+	3522	protein_coding	ELOVL family member 5, elongation of long chain fatty acids (yeast) [Source:MGI Symbol;Acc:MGI:1916051]	-
ENSMUSG00000040838	47.113	33.8695	41.2057	15.0284	11.8545	11.8725	40.7294	12.9185	1.65721	0.00344748	0.0371228	Gm11639	11	104685707	105117394	+	17907	protein_coding	predicted gene 11639 [Source:MGI Symbol;Acc:MGI:3651790]	-
ENSMUSG00000038845	9.19277	1.66572	4.33745	34.3506	28.1544	18.2046	5.06531	26.9032	-2.46989	0.00345594	0.037181	Phb	11	95666957	95680773	+	2805	protein_coding	prohibitin [Source:MGI Symbol;Acc:MGI:97572]	-
ENSMUSG00000063804	152.83	198.775	119.28	86.9499	99.2813	64.1117	156.962	83.4477	0.928403	0.00346014	0.0371934	Lin28b	10	45376620	45486395	-	9065	protein_coding	lin-28 homolog B (C. elegans) [Source:MGI Symbol;Acc:MGI:3584032]	CSD
ENSMUSG00000020895	162.023	197.665	91.0864	75.1419	52.6043	94.1889	150.258	73.9783	1.04373	0.00346519	0.037215	Tmem107	11	69070806	69073293	+	1369	protein_coding	transmembrane protein 107 [Source:MGI Symbol;Acc:MGI:1914160]	-
ENSMUSG00000008683	2032.75	2197.08	1908.48	2491.49	2626.51	3027.5	2046.1	2715.17	-0.406575	0.00347076	0.0372421	Rps15a	7	118104372	118116188	-	6270	protein_coding	ribosomal protein S15A [Source:MGI Symbol;Acc:MGI:2389091]	-
ENSMUSG00000029211	10.3419	14.9914	10.8436	53.6728	38.5271	31.6601	12.059	41.2867	-1.73703	0.00349654	0.0374857	Gabra4	5	71569749	71658308	-	6083	protein_coding	gamma-aminobutyric acid (GABA) A receptor, subunit alpha 4 [Source:MGI Symbol;Acc:MGI:95616]	-
ENSMUSG00000078784	113.761	211.546	99.7613	186.781	338.594	295.231	141.689	273.535	-0.925331	0.00351717	0.0376738	1810022K09Rik	3	14606284	14611285	-	1753	protein_coding	RIKEN cDNA 1810022K09 gene [Source:MGI Symbol;Acc:MGI:1916376]	-
ENSMUSG00000090015	1.1491	0	0	24.6895	6.66815	3.95752	0.383032	11.7717	-4.80938	0.00352706	0.0377466	Gm15446	5	109923400	109943936	+	3780	protein_coding	predicted gene 15446 [Source:MGI Symbol;Acc:MGI:3709333]	zf-C2H2
ENSMUSG00000059447	492.962	426.423	531.337	325.257	354.153	308.686	483.574	329.365	0.546917	0.00353494	0.0377978	Hadhb	5	30155248	30184593	+	6595	protein_coding	hydroxyacyl-Coenzyme A dehydrogenase/3-ketoacyl-Coenzyme A thiolase/enoyl-Coenzyme A hydratase (trifunctional protein), beta subunit [Source:MGI Symbol;Acc:MGI:2136381]	-
ENSMUSG00000038080	22.9819	52.1924	47.7119	140.623	74.0905	81.5248	40.9621	98.746	-1.26115	0.00354182	0.0378383	Kdm1b	13	47043499	47085279	+	5495	protein_coding	lysine (K)-specific demethylase 1B [Source:MGI Symbol;Acc:MGI:2145261]	-
ENSMUSG00000024646	24.131	14.4362	15.1811	27.9098	104.468	43.5327	17.9161	58.6367	-1.71755	0.00359157	0.0383363	Cyb5a	18	84851338	84880401	+	2143	protein_coding	cytochrome b5 type A (microsomal) [Source:MGI Symbol;Acc:MGI:1926952]	-
ENSMUSG00000032870	78.1386	92.7248	73.7366	30.0568	35.5635	45.1157	81.5333	36.912	1.14751	0.00360702	0.0384676	Smap2	4	120968317	121017247	-	3160	protein_coding	small ArfGAP 2 [Source:MGI Symbol;Acc:MGI:1917030]	-
ENSMUSG00000038507	127.55	167.127	123.617	72.995	84.4632	70.4438	139.431	75.9673	0.886751	0.00361224	0.0384896	Parp12	6	39086410	39118349	-	3995	protein_coding	poly (ADP-ribose) polymerase family, member 12 [Source:MGI Symbol;Acc:MGI:2143990]	-
ENSMUSG00000024603	51.7094	91.6144	34.6996	114.86	128.918	149.594	59.3411	131.124	-1.0928	0.0036207	0.0385461	Dctn4	18	60526185	60558766	+	11591	protein_coding	dynactin 4 [Source:MGI Symbol;Acc:MGI:1914915]	-
ENSMUSG00000028565	11.491	7.77334	2.16872	46.1586	17.7817	37.2006	7.14434	33.7137	-2.14958	0.00365672	0.0388957	Nfia	4	97772734	98118874	+	10891	protein_coding	nuclear factor I/A [Source:MGI Symbol;Acc:MGI:108056]	CTF/NFI
ENSMUSG00000023046	0	0	0	7.51419	11.8545	5.54052	0	8.30307	-5.34202	0.00368355	0.039147	Igfbp6	15	102144362	102149511	+	1112	protein_coding	insulin-like growth factor binding protein 6 [Source:MGI Symbol;Acc:MGI:96441]	-
ENSMUSG00000028614	82.735	114.379	80.2428	162.092	178.558	160.675	92.4523	167.108	-0.832262	0.00370854	0.0393783	Ndc1	4	107367784	107416346	+	4924	protein_coding	NDC1 transmembrane nucleoporin [Source:MGI Symbol;Acc:MGI:1920037]	-
ENSMUSG00000031796	183.855	161.019	158.317	88.0234	114.84	82.3163	167.73	95.06	0.817876	0.00371838	0.03942	Cfap20	8	95420249	95434869	-	4451	protein_coding	cilia and flagella associated protein 20 [Source:MGI Symbol;Acc:MGI:107428]	-
ENSMUSG00000040652	148.233	169.903	266.753	121.3	77.0541	113.185	194.963	103.847	0.896672	0.00371893	0.03942	Oaz2	9	65668001	65690300	+	2990	protein_coding	ornithine decarboxylase antizyme 2 [Source:MGI Symbol;Acc:MGI:109492]	-
ENSMUSG00000024943	389.544	445.301	381.695	257.629	317.848	223.995	405.513	266.491	0.60899	0.00372855	0.0394877	Smc5	19	23206451	23273897	-	6788	protein_coding	structural maintenance of chromosomes 5 [Source:MGI Symbol;Acc:MGI:2385088]	-
ENSMUSG00000114104	32.1747	14.4362	36.8683	10.7346	2.96362	2.37451	27.8264	5.35756	2.40177	0.00373304	0.039501	Gm47585	13	63273600	63275911	+	2312	TEC	predicted gene, 47585 [Source:MGI Symbol;Acc:MGI:6096625]	-
ENSMUSG00000026131	26.4292	14.4362	0	64.4073	45.1952	49.8647	13.6218	53.1558	-1.87525	0.00374411	0.0395839	Dst	1	33908225	34308661	+	41155	protein_coding	dystonin [Source:MGI Symbol;Acc:MGI:104627]	-
ENSMUSG00000016319	17.2365	7.2181	8.67489	26.8364	38.5271	53.8222	11.0431	39.7286	-1.8609	0.00376278	0.0397468	Slc25a5	X	36795651	36798807	+	1646	protein_coding	solute carrier family 25 (mitochondrial carrier, adenine nucleotide translocator), member 5 [Source:MGI Symbol;Acc:MGI:1353496]	-
ENSMUSG00000020096	0	1.11048	0	8.58765	1.48181	34.0346	0.370159	14.7014	-4.66375	0.00376756	0.0397629	Tbata	10	61171954	61188841	+	2426	protein_coding	thymus, brain and testes associated [Source:MGI Symbol;Acc:MGI:1923820]	-
ENSMUSG00000020115	176.961	195.999	164.823	115.933	101.504	102.104	179.261	106.514	0.7608	0.00377221	0.0397776	Tbk1	10	121546455	121586787	-	3910	protein_coding	TANK-binding kinase 1 [Source:MGI Symbol;Acc:MGI:1929658]	-
ENSMUSG00000025665	341.282	541.358	305.79	148.137	229.681	299.98	396.143	225.932	0.816075	0.00379558	0.0399653	Rps6ka6	X	111388192	111537959	-	5013	protein_coding	ribosomal protein S6 kinase polypeptide 6 [Source:MGI Symbol;Acc:MGI:1914321]	-
ENSMUSG00000039198	0	0	0	17.1753	8.14996	1.58301	0	8.96942	-5.44269	0.00379656	0.0399653	Ptchd3	11	121830247	121843423	+	3456	protein_coding	patched domain containing 3 [Source:MGI Symbol;Acc:MGI:1921925]	-
ENSMUSG00000037563	403.333	486.389	284.103	603.282	599.392	591.253	391.275	597.976	-0.595804	0.00380609	0.0400311	Rps16	7	28350652	28353155	+	1266	protein_coding	ribosomal protein S16 [Source:MGI Symbol;Acc:MGI:98118]	-
ENSMUSG00000084111	234.416	184.894	425.07	601.135	408.98	436.91	281.46	482.342	-0.797739	0.00386409	0.0406062	Gm15710	5	92140294	92140929	-	636	processed_pseudogene	predicted gene 15710 [Source:MGI Symbol;Acc:MGI:3783151]	-
ENSMUSG00000063787	363.115	324.259	281.934	167.459	212.64	236.659	323.103	205.586	0.6539	0.00389638	0.0408846	Chchd1	14	20703006	20704425	+	909	protein_coding	coiled-coil-helix-coiled-coil-helix domain containing 1 [Source:MGI Symbol;Acc:MGI:1913371]	-
ENSMUSG00000042462	66.6476	111.603	69.3991	184.634	151.886	140.096	82.5499	158.872	-0.91449	0.00389991	0.0408846	Dctpp1	7	127256959	127260709	-	676	protein_coding	dCTP pyrophosphatase 1 [Source:MGI Symbol;Acc:MGI:1913672]	-
ENSMUSG00000016559	4226.38	4784.49	3888.52	3005.68	3141.44	3618.75	4299.8	3255.29	0.402581	0.00390063	0.0408846	H3f3b	11	116021912	116027962	-	2976	protein_coding	H3 histone, family 3B [Source:MGI Symbol;Acc:MGI:1101768]	-
ENSMUSG00000020580	803.219	825.64	1149.42	658.028	697.933	550.886	926.094	635.616	0.53677	0.00392659	0.0411214	Rock2	12	16894895	16987823	+	13897	protein_coding	Rho-associated coiled-coil containing protein kinase 2 [Source:MGI Symbol;Acc:MGI:107926]	-
ENSMUSG00000035834	54.0075	57.1896	65.0617	101.978	148.181	97.3549	58.7529	115.838	-0.991987	0.00393034	0.0411255	Polr3g	13	81673843	81711013	-	3936	protein_coding	polymerase (RNA) III (DNA directed) polypeptide G [Source:MGI Symbol;Acc:MGI:1914736]	-
ENSMUSG00000055531	580.294	590.219	362.177	302.715	294.139	387.836	510.896	328.23	0.647463	0.00394695	0.0412639	Cpsf6	10	117344673	117380015	-	10510	protein_coding	cleavage and polyadenylation specific factor 6 [Source:MGI Symbol;Acc:MGI:1913948]	-
ENSMUSG00000107096	14.9383	21.0991	43.3745	5.36728	4.44543	6.33202	26.4706	5.38158	2.26433	0.00395493	0.0413119	Gm43597	5	150599932	150607003	-	4620	lincRNA	predicted gene 43597 [Source:MGI Symbol;Acc:MGI:5663734]	-
ENSMUSG00000090963	0	0	0	12.8815	11.8545	1.58301	0	8.77299	-5.41567	0.00396138	0.0413377	Gm17655	5	110046139	110072513	-	1776	protein_coding	predicted gene, 17655 [Source:MGI Symbol;Acc:MGI:4937289]	zf-C2H2
ENSMUSG00000029703	40.2184	37.201	6.50617	86.9499	57.7906	98.9379	27.9752	81.2261	-1.46498	0.00396417	0.0413377	Lrwd1	5	136122772	136136074	-	6943	protein_coding	leucine-rich repeats and WD repeat domain containing 1 [Source:MGI Symbol;Acc:MGI:1918985]	-
ENSMUSG00000073775	5.74548	4.99715	0	21.4691	36.3044	15.0386	3.58088	24.2707	-2.59697	0.00399254	0.0415895	Kti12	4	108847785	108849413	+	1629	protein_coding	KTI12 homolog, chromatin associated [Source:MGI Symbol;Acc:MGI:1923547]	-
ENSMUSG00000027654	72.3931	71.6258	54.2181	114.86	114.84	153.552	66.079	127.751	-0.933459	0.00399513	0.0415895	Fam83d	2	158768093	158786637	+	3991	protein_coding	family with sequence similarity 83, member D [Source:MGI Symbol;Acc:MGI:1919128]	-
ENSMUSG00000086291	0	0	0	5.36728	5.92724	13.4556	0	8.25002	-5.33405	0.00400146	0.04162	Gm15513	5	34211810	34213802	-	1569	sense_intronic	predicted gene 15513 [Source:MGI Symbol;Acc:MGI:3782961]	-
ENSMUSG00000037325	108.015	127.15	279.765	64.4073	90.3904	88.6483	171.643	81.1487	1.05358	0.00400949	0.0416495	Bbs7	3	36573142	36613477	-	5390	protein_coding	Bardet-Biedl syndrome 7 (human) [Source:MGI Symbol;Acc:MGI:1918742]	-
ENSMUSG00000027506	4.59639	3.33143	17.3498	22.5426	39.268	37.9921	8.42587	33.2676	-2.17221	0.00401445	0.0416495	Tpd52	3	8925593	9004723	-	7487	protein_coding	tumor protein D52 [Source:MGI Symbol;Acc:MGI:107749]	-
ENSMUSG00000041959	4.59639	4.99715	19.5185	23.616	28.8953	60.1542	9.70401	37.5552	-2.10997	0.00401454	0.0416495	S100a10	3	93555080	93564643	+	1212	protein_coding	S100 calcium binding protein A10 (calpactin) [Source:MGI Symbol;Acc:MGI:1339468]	-
ENSMUSG00000032551	252.801	250.968	184.341	152.431	140.772	130.598	229.37	141.267	0.712544	0.0040344	0.0418201	1110059G10Rik	9	122945089	122951000	-	5594	protein_coding	RIKEN cDNA 1110059G10 gene [Source:MGI Symbol;Acc:MGI:1913452]	-
ENSMUSG00000018861	0	0.555238	2.16872	10.7346	15.559	10.2895	0.907987	12.1944	-4.15706	0.00404277	0.0418597	Fdxr	11	115268024	115277050	-	2806	protein_coding	ferredoxin reductase [Source:MGI Symbol;Acc:MGI:104724]	-
ENSMUSG00000059734	57.4548	27.2067	58.5555	96.611	109.654	98.1464	47.739	101.47	-1.13169	0.00404508	0.0418597	Ndufs8	19	3908870	3912717	-	963	protein_coding	NADH:ubiquinone oxidoreductase core subunit S8 [Source:MGI Symbol;Acc:MGI:2385079]	-
ENSMUSG00000038671	106.866	97.722	188.679	39.7179	66.6815	75.9843	131.089	60.7945	1.0789	0.00406237	0.0420031	Arfrp1	2	181357690	181365404	-	4320	protein_coding	ADP-ribosylation factor related protein 1 [Source:MGI Symbol;Acc:MGI:1923938]	-
ENSMUSG00000019820	2.29819	7.2181	2.16872	17.1753	42.2316	16.6216	3.89501	25.3428	-2.5577	0.00409662	0.0423112	Utrn	10	12382188	12869365	-	17108	protein_coding	utrophin [Source:MGI Symbol;Acc:MGI:104631]	-
ENSMUSG00000022360	418.271	413.653	451.094	304.861	320.812	223.204	427.673	282.959	0.594029	0.0040991	0.0423112	Atad2	15	58094044	58135082	-	16023	protein_coding	ATPase family, AAA domain containing 2 [Source:MGI Symbol;Acc:MGI:1917722]	-
ENSMUSG00000020733	0	1.11048	0	20.3957	8.14996	8.70653	0.370159	12.4174	-4.39411	0.00411044	0.0423677	Slc9a3r1	11	115163341	115181181	+	1925	protein_coding	solute carrier family 9 (sodium/hydrogen exchanger), member 3 regulator 1 [Source:MGI Symbol;Acc:MGI:1349482]	-
ENSMUSG00000017615	22.9819	12.2152	47.7119	77.2888	74.0905	61.7372	27.6364	71.0389	-1.45737	0.00411152	0.0423677	Tnfaip1	11	78522850	78536332	-	3781	protein_coding	tumor necrosis factor, alpha-induced protein 1 (endothelial) [Source:MGI Symbol;Acc:MGI:104961]	-
ENSMUSG00000027642	349.325	474.729	555.193	360.681	230.422	273.069	459.749	288.057	0.673028	0.0041214	0.0424039	Rpn2	2	157279017	157326319	+	4430	protein_coding	ribophorin II [Source:MGI Symbol;Acc:MGI:98085]	-
ENSMUSG00000066643	166.619	176.011	145.304	64.4073	80.7587	118.725	162.645	87.9638	0.887989	0.00412198	0.0424039	Wdr35	12	8973892	9028847	+	7273	protein_coding	WD repeat domain 35 [Source:MGI Symbol;Acc:MGI:1921932]	-
ENSMUSG00000066107	52.8584	1.11048	28.1934	2.14691	5.92724	0.791503	27.3874	2.95522	3.17734	0.00412792	0.0424293	Gm12666	4	92190744	92191749	-	764	protein_coding	predicted gene 12666 [Source:MGI Symbol;Acc:MGI:3650864]	-
ENSMUSG00000032192	8.04368	4.44191	0	39.7179	23.709	15.0386	4.16186	26.1551	-2.52159	0.0041483	0.0426029	Gnb5	9	75306288	75345876	+	3115	protein_coding	guanine nucleotide binding protein (G protein), beta 5 [Source:MGI Symbol;Acc:MGI:101848]	-
ENSMUSG00000033208	0	0	0	6.44073	7.40905	10.2895	0	8.04644	-5.29688	0.00416147	0.0427022	S100b	10	76253853	76261159	+	1484	protein_coding	S100 protein, beta polypeptide, neural [Source:MGI Symbol;Acc:MGI:98217]	-
ENSMUSG00000032348	1.1491	1.66572	10.8436	16.1018	43.7134	15.8301	4.55281	25.2151	-2.74199	0.00416666	0.0427196	Gsta4	9	78182774	78209349	+	1266	protein_coding	glutathione S-transferase, alpha 4 [Source:MGI Symbol;Acc:MGI:1309515]	-
ENSMUSG00000073805	0	2.22095	0	12.8815	11.1136	20.5791	0.740318	14.858	-3.83945	0.00417564	0.0427757	Fam196a	7	134881926	134938430	-	6448	protein_coding	family with sequence similarity 196, member A [Source:MGI Symbol;Acc:MGI:3605068]	-
ENSMUSG00000025240	2.29819	1.11048	6.50617	16.1018	11.1136	34.8261	3.30495	20.6805	-2.89381	0.00419797	0.0429685	Sacm1l	9	123529759	123592600	+	3738	protein_coding	SAC1 suppressor of actin mutations 1-like (yeast) [Source:MGI Symbol;Acc:MGI:1933169]	-
ENSMUSG00000025199	903.19	965.56	1427.02	846.957	682.374	710.77	1098.59	746.7	0.55197	0.00423014	0.043241	Chuk	19	44073335	44107480	-	5087	protein_coding	conserved helix-loop-helix ubiquitous kinase [Source:MGI Symbol;Acc:MGI:99484]	-
ENSMUSG00000107277	1.1491	4.99715	0	18.2487	17.0408	24.5366	2.04875	19.9421	-2.96915	0.00423167	0.043241	Gm10461	5	32607020	32611805	-	4786	TEC	predicted gene 10461 [Source:MGI Symbol;Acc:MGI:3642164]	-
ENSMUSG00000073177	81.5859	174.345	93.2551	31.1302	57.7906	66.4863	116.395	51.8024	1.17662	0.00424166	0.0432726	Gm773	X	56189827	56212881	-	951	protein_coding	predicted gene 773 [Source:MGI Symbol;Acc:MGI:2685619]	-
ENSMUSG00000075700	542.374	468.621	498.806	334.918	308.957	394.96	503.267	346.279	0.537881	0.00424186	0.0432726	Selenot	3	58576636	58593133	+	3436	protein_coding	selenoprotein T [Source:MGI Symbol;Acc:MGI:1916477]	-
ENSMUSG00000028063	1.1491	2.22095	2.16872	36.4975	3.70453	15.8301	1.84626	18.6774	-3.3196	0.00428321	0.043658	Lmna	3	88480147	88509956	-	5838	protein_coding	lamin A [Source:MGI Symbol;Acc:MGI:96794]	-
ENSMUSG00000038366	4.59639	5.55238	0	25.7629	40.7498	8.70653	3.38292	25.0731	-2.70461	0.00433992	0.0441992	Lasp1	11	97799000	97838764	+	6495	protein_coding	LIM and SH3 protein 1 [Source:MGI Symbol;Acc:MGI:109656]	-
ENSMUSG00000021636	3.44729	16.6572	19.5185	40.7913	40.7498	53.0307	13.2077	44.8573	-1.78975	0.00437047	0.0444732	Marveld2	13	100595957	100616971	-	3382	protein_coding	MARVEL (membrane-associating) domain containing 2 [Source:MGI Symbol;Acc:MGI:2446166]	-
ENSMUSG00000018363	224.074	284.282	314.465	196.442	176.335	120.308	274.274	164.362	0.737451	0.00438394	0.0445731	Smurf2	11	106820066	106920715	-	6162	protein_coding	SMAD specific E3 ubiquitin protein ligase 2 [Source:MGI Symbol;Acc:MGI:1913563]	-
ENSMUSG00000015668	4.59639	4.99715	0	35.424	23.709	11.081	3.19784	23.4047	-2.679	0.00439312	0.0446293	Pdzd11	X	100622883	100626568	-	2127	protein_coding	PDZ domain containing 11 [Source:MGI Symbol;Acc:MGI:1919871]	-
ENSMUSG00000045251	0	0	0	8.58765	8.89086	6.33202	0	7.93684	-5.2744	0.00442836	0.0449047	Zfp688	7	127418967	127422068	-	2734	protein_coding	zinc finger protein 688 [Source:MGI Symbol;Acc:MGI:1916484]	zf-C2H2
ENSMUSG00000047721	94.2259	132.702	36.8683	163.165	214.122	178.88	87.9321	185.389	-1.03137	0.00442919	0.0449047	Bola2	7	126695401	126699798	+	4398	protein_coding	bolA-like 2 (E. coli) [Source:MGI Symbol;Acc:MGI:1913412]	-
ENSMUSG00000049739	0	1.11048	0	11.808	9.63177	14.2471	0.370159	11.8956	-4.33834	0.00443645	0.0449047	Zfp646	7	127876221	127885996	+	9723	protein_coding	zinc finger protein 646 [Source:MGI Symbol;Acc:MGI:3665412]	zf-C2H2
ENSMUSG00000031504	0	0	0	9.6611	9.63177	4.74902	0	8.01396	-5.28718	0.00443673	0.0449047	Rab20	8	11453518	11478710	-	1392	protein_coding	RAB20, member RAS oncogene family [Source:MGI Symbol;Acc:MGI:102789]	-
ENSMUSG00000022119	367.711	336.475	312.296	253.336	213.381	210.54	338.827	225.752	0.591492	0.00443862	0.0449047	Rbm26	14	105106751	105177327	-	7649	protein_coding	RNA binding motif protein 26 [Source:MGI Symbol;Acc:MGI:1921463]	-
ENSMUSG00000033066	0	0	0	7.51419	11.8545	4.74902	0	8.03923	-5.29519	0.00444648	0.044947	Gas7	11	67455437	67688990	+	11342	protein_coding	growth arrest specific 7 [Source:MGI Symbol;Acc:MGI:1202388]	-
ENSMUSG00000029014	1306.52	1342.01	1678.59	1046.62	1169.15	912.603	1442.38	1042.79	0.464305	0.00445621	0.0450081	Dnajc2	5	21757267	21785251	-	5029	protein_coding	DnaJ heat shock protein family (Hsp40) member C2 [Source:MGI Symbol;Acc:MGI:99470]	MYB
ENSMUSG00000025580	97.6732	115.49	110.605	157.798	188.931	201.833	107.923	182.854	-0.760803	0.00446153	0.0450193	Eif4a3	11	119288363	119300089	-	2122	protein_coding	eukaryotic translation initiation factor 4A3 [Source:MGI Symbol;Acc:MGI:1923731]	-
ENSMUSG00000030057	2678.54	2161.54	2353.06	1988.04	1730.75	1696.19	2397.72	1805	0.409659	0.0044668	0.0450193	Cnbp	6	87842615	87851106	-	3036	protein_coding	cellular nucleic acid binding protein [Source:MGI Symbol;Acc:MGI:88431]	-
ENSMUSG00000026960	641.196	635.748	474.95	381.077	463.066	348.261	583.965	397.468	0.561092	0.00446838	0.0450193	Arl6ip6	2	53191726	53219220	+	2703	protein_coding	ADP-ribosylation factor-like 6 interacting protein 6 [Source:MGI Symbol;Acc:MGI:1929507]	-
ENSMUSG00000044927	85.0332	84.9515	153.979	51.5259	45.1952	56.1967	107.988	50.9726	1.05854	0.00447501	0.045049	H1fx	6	87980421	87981637	-	1217	protein_coding	H1 histone family, member X [Source:MGI Symbol;Acc:MGI:2685307]	-
ENSMUSG00000031393	113.761	88.2829	149.642	54.7462	73.3496	39.5752	117.228	55.8903	1.04842	0.00450565	0.04532	Mecp2	X	74026592	74135363	-	15067	protein_coding	methyl CpG binding protein 2 [Source:MGI Symbol;Acc:MGI:99918]	MBD
ENSMUSG00000032320	528.584	675.17	340.49	238.307	328.962	376.755	514.748	314.675	0.71827	0.00451993	0.0454261	Rcn2	9	56041845	56061882	+	4745	protein_coding	reticulocalbin 2 [Source:MGI Symbol;Acc:MGI:1349765]	-
ENSMUSG00000097415	0	3.88667	0	19.3222	17.0408	16.6216	1.29556	17.6615	-3.35388	0.00452364	0.0454261	AU020206	7	75769038	75782099	-	3189	lincRNA	expressed sequence AU020206 [Source:MGI Symbol;Acc:MGI:2142134]	-
ENSMUSG00000104053	4.59639	7.77334	60.7242	4.29382	1.48181	3.16601	24.3647	2.98055	2.99984	0.0045482	0.0456352	Gm38126	1	160755687	160759689	+	4003	TEC	predicted gene, 38126 [Source:MGI Symbol;Acc:MGI:5611354]	-
ENSMUSG00000022521	301.063	301.495	320.971	581.813	422.316	389.419	307.843	464.516	-0.593538	0.0045564	0.045673	Crebbp	16	4081328	4213997	-	13540	protein_coding	CREB binding protein [Source:MGI Symbol;Acc:MGI:1098280]	-
ENSMUSG00000020086	6.89458	2.77619	2.16872	28.9833	12.5954	27.7026	3.9465	23.0938	-2.52518	0.00455945	0.045673	H2afy2	10	61738665	61784147	-	2175	protein_coding	H2A histone family, member Y2 [Source:MGI Symbol;Acc:MGI:3037658]	-
ENSMUSG00000038010	181.557	123.818	173.498	109.492	75.5723	75.9843	159.624	87.0164	0.87133	0.00457448	0.0457768	Ccdc138	10	58497948	58576244	+	5102	protein_coding	coiled-coil domain containing 138 [Source:MGI Symbol;Acc:MGI:1923388]	-
ENSMUSG00000038646	340.133	307.602	206.029	143.843	193.376	184.42	284.588	173.88	0.719085	0.00457731	0.0457768	Rammet	7	81762925	81769491	+	1741	protein_coding	RNMT actvating mRNA cap methylating subunit [Source:MGI Symbol;Acc:MGI:1914398]	-
ENSMUSG00000025139	219.477	270.956	262.415	186.781	143.736	138.513	250.95	156.343	0.687241	0.00460192	0.0459853	Tollip	7	141874813	141918507	-	5059	protein_coding	toll interacting protein [Source:MGI Symbol;Acc:MGI:1891808]	-
ENSMUSG00000031585	599.828	526.366	548.687	443.337	381.566	349.844	558.294	391.583	0.512976	0.00462029	0.0461312	Gtf2e2	8	33731833	33777173	+	2348	protein_coding	general transcription factor II E, polypeptide 2 (beta subunit) [Source:MGI Symbol;Acc:MGI:1915403]	-
ENSMUSG00000022463	13.7892	2.77619	0	36.4975	31.8589	22.9536	5.52178	30.4367	-2.40157	0.0046312	0.0462023	Srebf2	15	82147181	82205379	+	7184	protein_coding	sterol regulatory element binding factor 2 [Source:MGI Symbol;Acc:MGI:107585]	bHLH
ENSMUSG00000045078	1091.64	813.424	1288.22	853.397	684.596	634.785	1064.43	724.26	0.550907	0.00464988	0.0463508	Rnf216	5	142990893	143112994	-	7182	protein_coding	ring finger protein 216 [Source:MGI Symbol;Acc:MGI:1344349]	-
ENSMUSG00000014329	0	1.11048	0	2.14691	11.8545	25.3281	0.370159	13.1098	-4.50025	0.00468429	0.0466557	Bicc1	10	70922832	71159700	-	7441	protein_coding	BicC family RNA binding protein 1 [Source:MGI Symbol;Acc:MGI:1933388]	-
ENSMUSG00000001774	181.557	131.592	169.16	80.5092	102.986	87.8568	160.77	90.4506	0.818113	0.00471618	0.0469219	Chordc1	9	18292125	18317442	+	7498	protein_coding	cysteine and histidine-rich domain (CHORD)-containing, zinc-binding protein 1 [Source:MGI Symbol;Acc:MGI:1914167]	-
ENSMUSG00000024487	244.758	254.299	245.066	103.052	180.781	160.675	248.041	148.169	0.738191	0.00471871	0.0469219	Yipf5	18	40204865	40219399	-	2329	protein_coding	Yip1 domain family, member 5 [Source:MGI Symbol;Acc:MGI:1914430]	-
ENSMUSG00000050953	5.74548	0	0	4.29382	34.8225	25.3281	1.91516	21.4815	-3.49961	0.00473598	0.0470064	Gja1	10	56377330	56402513	+	10257	protein_coding	gap junction protein, alpha 1 [Source:MGI Symbol;Acc:MGI:95713]	-
ENSMUSG00000014313	3419.71	3078.8	2593.79	2284.31	2095.28	2456.03	3030.77	2278.54	0.41322	0.00473686	0.0470064	Cox6c	15	35925886	35938246	-	3567	protein_coding	cytochrome c oxidase subunit 6C [Source:MGI Symbol;Acc:MGI:104614]	-
ENSMUSG00000002997	66.6476	53.8581	41.2057	114.86	93.3541	117.142	53.9038	108.452	-0.988533	0.00473875	0.0470064	Prkar2b	12	31958476	32061296	-	3652	protein_coding	protein kinase, cAMP dependent regulatory, type II beta [Source:MGI Symbol;Acc:MGI:97760]	-
ENSMUSG00000056260	289.572	193.223	221.21	132.035	171.149	106.061	234.668	136.415	0.779061	0.00474343	0.0470146	Lrif1	3	106684987	106736577	+	9192	protein_coding	ligand dependent nuclear receptor interacting factor 1 [Source:MGI Symbol;Acc:MGI:2445214]	-
ENSMUSG00000028519	4.59639	2.77619	0	12.8815	24.4499	20.5791	2.45753	19.3035	-2.82874	0.00476496	0.0471897	Dab1	4	103619359	104744844	+	7908	protein_coding	disabled 1 [Source:MGI Symbol;Acc:MGI:108554]	-
ENSMUSG00000019794	335.536	311.489	572.543	252.262	236.349	258.03	406.523	248.88	0.693067	0.00478043	0.0473046	Katna1	10	7726000	7763150	+	2195	protein_coding	katanin p60 (ATPase-containing) subunit A1 [Source:MGI Symbol;Acc:MGI:1344353]	-
ENSMUSG00000054280	55.1566	12.2152	28.1934	104.125	85.945	64.9032	31.8551	84.9912	-1.43762	0.00479965	0.047449	Prr14l	5	32789820	32854256	-	10402	protein_coding	proline rich 14-like [Source:MGI Symbol;Acc:MGI:2443658]	-
ENSMUSG00000039001	1632.87	1490.82	1626.54	2240.3	1850.04	2153.68	1583.41	2081.34	-0.395364	0.00480279	0.047449	Rps21	2	180257377	180258445	+	810	protein_coding	ribosomal protein S21 [Source:MGI Symbol;Acc:MGI:1913731]	-
ENSMUSG00000047139	4.59639	2.22095	0	13.9549	20.0044	21.3706	2.27245	18.4433	-2.89251	0.0048083	0.0474649	Cd24a	10	43578284	43584265	+	2580	protein_coding	CD24a antigen [Source:MGI Symbol;Acc:MGI:88323]	-
ENSMUSG00000005447	4.59639	3.33143	2.16872	9.6611	29.6362	24.5366	3.36551	21.278	-2.62356	0.00482277	0.0475693	Pafah1b3	7	25295049	25297986	-	2107	protein_coding	platelet-activating factor acetylhydrolase, isoform 1b, subunit 3 [Source:MGI Symbol;Acc:MGI:108414]	-
ENSMUSG00000049327	63.2003	42.1981	58.5555	122.374	95.5768	103.687	54.6513	107.213	-0.990128	0.00484636	0.0477634	Kmt5a	5	124439930	124462308	+	5307	protein_coding	lysine methyltransferase 5A [Source:MGI Symbol;Acc:MGI:1915206]	-
ENSMUSG00000034390	0	1.11048	0	15.0284	13.3363	7.12353	0.370159	11.8294	-4.33042	0.00486073	0.0478664	Cmip	8	117257064	117459430	+	6495	protein_coding	c-Maf inducing protein [Source:MGI Symbol;Acc:MGI:1921690]	-
ENSMUSG00000047675	1278.94	1374.77	1628.71	2227.42	1620.36	2034.16	1427.48	1960.65	-0.460076	0.00488186	0.0479989	Rps8	4	117153827	117156243	-	1726	protein_coding	ribosomal protein S8 [Source:MGI Symbol;Acc:MGI:98166]	-
ENSMUSG00000027313	4.59639	7.77334	8.67489	0	0	0	7.01487	0	5.46962	0.00488204	0.0479989	Chac1	2	119351229	119354381	+	1637	protein_coding	ChaC, cation transport regulator 1 [Source:MGI Symbol;Acc:MGI:1916315]	-
ENSMUSG00000008036	17.2365	8.32858	0	22.5426	34.0816	61.7372	8.52168	39.4538	-2.12427	0.00489829	0.0481199	Ap2s1	7	16738410	16749294	+	1472	protein_coding	adaptor-related protein complex 2, sigma 1 subunit [Source:MGI Symbol;Acc:MGI:2141861]	-
ENSMUSG00000078185	74.6913	44.9743	67.2304	135.255	140.031	91.8143	62.2987	122.367	-0.994084	0.004908	0.0481765	Chml	1	175682237	175692901	-	6975	protein_coding	choroideremia-like [Source:MGI Symbol;Acc:MGI:101913]	-
ENSMUSG00000028643	79.2877	96.6115	47.7119	139.549	141.513	151.177	74.537	144.08	-0.911213	0.00494111	0.0484626	Svbp	4	119195306	119201298	+	1065	protein_coding	small vasohibin binding protein [Source:MGI Symbol;Acc:MGI:1916466]	-
ENSMUSG00000109097	0	0	0	1.07346	7.40905	17.4131	0	8.63186	-5.40382	0.00494816	0.0484928	Gm29683	7	70178868	70337852	-	3344	lincRNA	predicted gene, 29683 [Source:MGI Symbol;Acc:MGI:5588842]	-
ENSMUSG00000036792	93.0768	107.161	80.2428	25.7629	48.8997	54.6137	93.4935	43.0921	1.11687	0.00495531	0.0484959	Mbd5	2	48949508	49325405	+	19632	protein_coding	methyl-CpG binding domain protein 5 [Source:MGI Symbol;Acc:MGI:2138934]	-
ENSMUSG00000035891	1.1491	1.11048	0	8.58765	8.14996	22.9536	0.753191	13.2304	-3.87257	0.00495643	0.0484959	Cerk	15	86139128	86186141	-	4812	protein_coding	ceramide kinase [Source:MGI Symbol;Acc:MGI:2386052]	-
ENSMUSG00000024483	642.345	620.757	936.888	449.778	520.856	522.392	733.33	497.675	0.549409	0.00497197	0.048606	Ankhd1	18	36559987	36665917	+	9845	protein_coding	ankyrin repeat and KH domain containing 1 [Source:MGI Symbol;Acc:MGI:1921733]	-
ENSMUSG00000038047	266.59	232.645	264.584	174.973	158.554	157.509	254.607	163.679	0.634241	0.00497875	0.048606	Haus6	4	86578855	86612055	-	6459	protein_coding	HAUS augmin-like complex, subunit 6 [Source:MGI Symbol;Acc:MGI:1923389]	-
ENSMUSG00000009621	0	2.77619	0	16.1018	12.5954	17.4131	0.925397	15.3701	-3.59828	0.00497962	0.048606	Vav2	2	27262104	27427033	-	6915	protein_coding	vav 2 oncogene [Source:MGI Symbol;Acc:MGI:102718]	-
ENSMUSG00000055430	2.29819	1.11048	0	24.6895	17.7817	3.95752	1.13622	15.4762	-3.61793	0.00498651	0.0486266	Nap1l5	6	58905233	58907076	-	1844	protein_coding	nucleosome assembly protein 1-like 5 [Source:MGI Symbol;Acc:MGI:1923555]	-
ENSMUSG00000034101	32.1747	26.6514	60.7242	107.346	74.0905	80.7333	39.8501	87.3898	-1.19224	0.00498969	0.0486266	Ctnnd1	2	84600071	84650765	-	7319	protein_coding	catenin (cadherin associated protein), delta 1 [Source:MGI Symbol;Acc:MGI:105100]	-
ENSMUSG00000082691	9.19277	19.4333	6.50617	70.8481	30.3771	31.6601	11.7108	44.2951	-1.82019	0.00503928	0.0490533	Dynlt1-ps1	6	135349408	135349749	-	342	processed_pseudogene	dynein light chain Tctex-type 1, pseuodogene 1 [Source:MGI Symbol;Acc:MGI:3642625]	-
ENSMUSG00000035649	120.655	96.6115	212.535	69.7746	76.3132	68.0693	143.267	71.3857	0.97737	0.00504151	0.0490533	Zcchc7	4	44755877	44932215	+	9612	protein_coding	zinc finger, CCHC domain containing 7 [Source:MGI Symbol;Acc:MGI:2442912]	-
ENSMUSG00000064357	178.11	187.115	106.267	190.002	366.007	287.316	157.164	281.108	-0.821923	0.00505458	0.0491413	mt-Atp6	MT	7927	8607	+	681	protein_coding	mitochondrially encoded ATP synthase 6 [Source:MGI Symbol;Acc:MGI:99927]	-
ENSMUSG00000040785	1066.36	979.996	1888.96	914.584	910.573	717.893	1311.77	847.683	0.624067	0.00506426	0.0491962	Ttc3	16	94370618	94469343	+	16220	protein_coding	tetratricopeptide repeat domain 3 [Source:MGI Symbol;Acc:MGI:1276539]	-
ENSMUSG00000000303	0	0	0	4.29382	20.0044	1.58301	0	8.62709	-5.40202	0.00509077	0.04939	Cdh1	8	106603351	106670246	+	4574	protein_coding	cadherin 1 [Source:MGI Symbol;Acc:MGI:88354]	-
ENSMUSG00000025766	228.67	112.158	130.123	78.3623	102.245	51.4477	156.984	77.3516	1.01982	0.00509229	0.04939	D3Ertd751e	3	41742611	41803320	+	5813	protein_coding	DNA segment, Chr 3, ERATO Doi 751, expressed [Source:MGI Symbol;Acc:MGI:1289213]	-
ENSMUSG00000035104	1.1491	0	0	9.6611	17.7817	3.95752	0.383032	10.4668	-4.65253	0.00510969	0.0495194	Eva1a	6	82041043	82093099	+	2805	protein_coding	eva-1 homolog A (C. elegans) [Source:MGI Symbol;Acc:MGI:2385247]	-
ENSMUSG00000024905	140.19	117.155	106.267	47.2321	85.945	49.0732	121.204	60.7501	0.99369	0.00512095	0.0495891	Tesmin	19	3388857	3407823	+	3912	protein_coding	testis expressed metallothionein like [Source:MGI Symbol;Acc:MGI:1340029]	-
ENSMUSG00000027679	548.119	550.797	412.057	311.302	344.521	382.296	503.658	346.04	0.548137	0.00517743	0.0500894	Dnajc19	3	34056020	34081321	-	4027	protein_coding	DnaJ heat shock protein family (Hsp40) member C19 [Source:MGI Symbol;Acc:MGI:1914963]	-
ENSMUSG00000029430	634.301	741.799	474.95	857.691	930.577	871.445	617.017	886.571	-0.51228	0.00518081	0.0500894	Ran	5	129020069	129024323	+	2646	protein_coding	RAN, member RAS oncogene family [Source:MGI Symbol;Acc:MGI:1333112]	-
ENSMUSG00000027187	14.9383	12.7705	2.16872	40.7913	21.4863	59.3627	9.95916	40.5468	-1.92866	0.00519134	0.0501514	Cat	2	103453849	103485160	-	2613	protein_coding	catalase [Source:MGI Symbol;Acc:MGI:88271]	-
ENSMUSG00000000365	549.268	643.521	611.58	479.835	406.016	398.918	601.457	428.256	0.492797	0.00522759	0.0504382	Rnf17	14	56402581	56525032	+	6241	protein_coding	ring finger protein 17 [Source:MGI Symbol;Acc:MGI:1353419]	-
ENSMUSG00000078348	83.8841	77.7334	104.099	202.883	163.74	115.559	88.5721	160.728	-0.874148	0.00522928	0.0504382	Sf3b5	10	13005343	13009183	+	3841	protein_coding	splicing factor 3b, subunit 5 [Source:MGI Symbol;Acc:MGI:1913375]	-
ENSMUSG00000078453	4.59639	0	0	18.2487	22.9681	10.2895	1.53213	17.1688	-3.5073	0.00524595	0.0505591	Abracl	10	18011260	18023288	-	1056	protein_coding	ABRA C-terminal like [Source:MGI Symbol;Acc:MGI:1920362]	-
ENSMUSG00000034744	59.753	37.201	30.3621	16.1018	14.0772	12.664	42.4387	14.281	1.58575	0.00525112	0.050569	Nagk	6	83794982	83804018	+	4676	protein_coding	N-acetylglucosamine kinase [Source:MGI Symbol;Acc:MGI:1860418]	-
ENSMUSG00000074704	75.8404	83.2858	97.5925	24.6895	59.2724	15.0386	85.5729	33.0002	1.36041	0.00526186	0.0505992	Rad21l	2	151645404	151668533	-	1659	protein_coding	RAD21-like (S. pombe) [Source:MGI Symbol;Acc:MGI:3652039]	-
ENSMUSG00000045382	0	0	0	4.29382	5.18634	14.2471	0	7.90907	-5.27409	0.00526442	0.0505992	Cxcr4	1	128588199	128592293	-	1808	protein_coding	chemokine (C-X-C motif) receptor 4 [Source:MGI Symbol;Acc:MGI:109563]	-
ENSMUSG00000051989	6.89458	4.44191	4.33745	23.616	16.2999	34.8261	5.22464	24.914	-2.2506	0.00526669	0.0505992	Smim11	16	92301286	92313041	+	972	protein_coding	small integral membrane protein 11 [Source:MGI Symbol;Acc:MGI:1916186]	-
ENSMUSG00000030208	0	1.66572	0	17.1753	5.92724	16.6216	0.555238	13.2414	-4.02864	0.00530131	0.0508917	Emp1	6	135362545	135383173	+	5935	protein_coding	epithelial membrane protein 1 [Source:MGI Symbol;Acc:MGI:107941]	-
ENSMUSG00000025813	13.7892	8.32858	6.50617	45.0851	45.1952	18.2046	9.5413	36.1616	-1.89815	0.005324	0.0510694	Homer2	7	81600481	81707527	-	12621	protein_coding	homer scaffolding protein 2 [Source:MGI Symbol;Acc:MGI:1347354]	-
ENSMUSG00000027109	317.151	257.075	208.197	364.975	411.943	411.582	260.808	396.167	-0.594452	0.00533183	0.0511043	Sp3	2	72936427	72980446	-	4933	protein_coding	trans-acting transcription factor 3 [Source:MGI Symbol;Acc:MGI:1277166]	zf-C2H2
ENSMUSG00000021701	31.0256	76.0677	28.1934	11.808	8.89086	20.5791	45.0956	13.7593	1.74135	0.00534864	0.0512253	Plk2	13	110395046	110400844	+	4491	protein_coding	polo like kinase 2 [Source:MGI Symbol;Acc:MGI:1099790]	-
ENSMUSG00000032782	51.7094	27.2067	30.3621	77.2888	108.172	64.9032	36.4261	83.4547	-1.20027	0.00537084	0.0513976	Cntrob	11	69299487	69323775	-	6660	protein_coding	centrobin, centrosomal BRCA2 interacting protein [Source:MGI Symbol;Acc:MGI:2443290]	-
ENSMUSG00000099881	8.04368	5.55238	4.33745	16.1018	31.8589	32.4516	5.97784	26.8041	-2.1464	0.00539499	0.0515882	2810013P06Rik	8	123042466	123044602	+	2137	bidirectional_promoter_lncRNA	RIKEN cDNA 2810013P06 gene [Source:MGI Symbol;Acc:MGI:1914456]	-
ENSMUSG00000019139	6.89458	0.555238	0	44.0117	11.1136	11.081	2.48327	22.0688	-3.11438	0.00540071	0.0516026	Isyna1	8	70594373	70597290	+	2436	protein_coding	myo-inositol 1-phosphate synthase A1 [Source:MGI Symbol;Acc:MGI:1919030]	-
ENSMUSG00000012483	476.875	281.506	290.609	213.618	219.308	222.412	349.663	218.446	0.679687	0.00541271	0.0516768	Rpa3	6	8255936	8259173	-	1136	protein_coding	replication protein A3 [Source:MGI Symbol;Acc:MGI:1915490]	-
ENSMUSG00000026245	183.855	236.532	277.597	138.476	102.986	167.799	232.661	136.42	0.764532	0.00541801	0.0516869	Farsb	1	78417975	78488897	-	2620	protein_coding	phenylalanyl-tRNA synthetase, beta subunit [Source:MGI Symbol;Acc:MGI:1346035]	-
ENSMUSG00000075591	1.1491	12.2152	8.67489	0	0	0	7.34641	0	5.5503	0.00544606	0.051873	Gm10874	5	138363719	138388287	+	2355	lincRNA	predicted gene 10874 [Source:MGI Symbol;Acc:MGI:3704261]	-
ENSMUSG00000000056	26.4292	16.6572	39.037	5.36728	6.66815	7.12353	27.3745	6.38632	2.05825	0.005447	0.051873	Narf	11	121237253	121255856	+	4806	protein_coding	nuclear prelamin A recognition factor [Source:MGI Symbol;Acc:MGI:1914858]	-
ENSMUSG00000006728	8.04368	10.5495	0	28.9833	34.0816	29.2856	6.19774	30.7835	-2.14277	0.00545025	0.051873	Cdk4	10	127063534	127067920	+	3249	protein_coding	cyclin-dependent kinase 4 [Source:MGI Symbol;Acc:MGI:88357]	-
ENSMUSG00000054115	5.74548	0	0	8.58765	25.1908	24.5366	1.91516	19.4383	-3.35761	0.00546747	0.0519963	Skp2	15	9111985	9155425	-	7875	protein_coding	S-phase kinase-associated protein 2 (p45) [Source:MGI Symbol;Acc:MGI:1351663]	-
ENSMUSG00000033184	460.788	535.25	442.42	217.912	291.176	408.416	479.486	305.834	0.649412	0.005505	0.0523003	Tmed7	18	46560235	46597535	-	8839	protein_coding	transmembrane p24 trafficking protein 7 [Source:MGI Symbol;Acc:MGI:1913926]	-
ENSMUSG00000034951	153.979	91.6144	255.909	80.5092	88.1677	78.3588	167.168	82.3452	0.995068	0.005508	0.0523003	Cog7	7	121879363	121981711	-	6483	protein_coding	component of oligomeric golgi complex 7 [Source:MGI Symbol;Acc:MGI:2685013]	-
ENSMUSG00000002058	2.29819	4.99715	6.50617	13.9549	26.6726	28.4941	4.6005	23.0405	-2.37241	0.0055194	0.0523344	Unc119	11	78343482	78349164	+	2448	protein_coding	unc-119 lipid binding chaperone [Source:MGI Symbol;Acc:MGI:1328357]	-
ENSMUSG00000009248	1.1491	0.555238	4.33745	13.9549	20.0044	11.8725	2.01393	15.2773	-3.27014	0.00552016	0.0523344	Ascl2	7	142966829	142969264	-	1623	protein_coding	achaete-scute family bHLH transcription factor 2 [Source:MGI Symbol;Acc:MGI:96920]	bHLH
ENSMUSG00000034403	17.2365	24.4305	23.856	35.424	64.4588	72.8183	21.841	57.567	-1.40338	0.00553413	0.0524256	Pja1	X	99465734	99471273	-	3324	protein_coding	praja ring finger ubiquitin ligase 1 [Source:MGI Symbol;Acc:MGI:1101765]	-
ENSMUSG00000042249	0	0	0	4.29382	15.559	3.95752	0	7.93678	-5.28146	0.00553837	0.0524256	Grk3	5	112910482	113015791	-	8693	protein_coding	G protein-coupled receptor kinase 3 [Source:MGI Symbol;Acc:MGI:87941]	-
ENSMUSG00000023022	6.89458	1.66572	4.33745	27.9098	18.5226	20.5791	4.29925	22.3372	-2.45646	0.0055568	0.0525594	Lima1	15	99778470	99875456	-	7608	protein_coding	LIM domain and actin binding 1 [Source:MGI Symbol;Acc:MGI:1920992]	-
ENSMUSG00000038644	16.0874	13.3257	26.0247	62.2604	61.4951	30.0771	18.4793	51.2776	-1.53112	0.00556479	0.0525942	Pold1	7	44532746	44548849	-	4859	protein_coding	polymerase (DNA directed), delta 1, catalytic subunit [Source:MGI Symbol;Acc:MGI:97741]	-
ENSMUSG00000025007	12.6401	27.7619	45.5432	4.29382	3.70453	10.2895	28.6484	6.09596	2.19871	0.00559475	0.0528364	Aldh18a1	19	40550257	40588463	-	4072	protein_coding	aldehyde dehydrogenase 18 family, member A1 [Source:MGI Symbol;Acc:MGI:1888908]	-
ENSMUSG00000029186	165.47	162.13	149.642	93.3906	68.9042	110.019	159.08	90.7713	0.814521	0.00560742	0.0529151	Pi4k2b	5	52741574	52769340	+	3760	protein_coding	phosphatidylinositol 4-kinase type 2 beta [Source:MGI Symbol;Acc:MGI:1914323]	-
ENSMUSG00000024359	599.828	505.822	581.218	375.71	448.989	356.968	562.29	393.889	0.509148	0.0056231	0.0530222	Hspa9	18	34937414	34954357	-	3932	protein_coding	heat shock protein 9 [Source:MGI Symbol;Acc:MGI:96245]	-
ENSMUSG00000028969	4.59639	0	0	15.0284	25.9317	10.2895	1.53213	17.0832	-3.50089	0.00564678	0.0532043	Cdk5	5	24418241	24423530	-	2168	protein_coding	cyclin-dependent kinase 5 [Source:MGI Symbol;Acc:MGI:101765]	-
ENSMUSG00000026192	6.89458	9.43905	0	33.2771	22.2272	30.8686	5.44454	28.791	-2.22171	0.00565428	0.0532339	Atic	1	71557150	71579631	+	7985	protein_coding	5-aminoimidazole-4-carboxamide ribonucleotide formyltransferase/IMP cyclohydrolase [Source:MGI Symbol;Acc:MGI:1351352]	-
ENSMUSG00000090100	110.313	92.7248	275.428	66.5543	86.6859	67.2778	159.489	73.506	1.08802	0.00566329	0.0532777	Ttbk2	2	120732816	120850604	-	11406	protein_coding	tau tubulin kinase 2 [Source:MGI Symbol;Acc:MGI:2155779]	-
ENSMUSG00000057858	674.52	484.168	583.387	410.06	373.416	426.62	580.691	403.365	0.522558	0.0056717	0.0533157	Fam204a	19	60198586	60226697	-	2035	protein_coding	family with sequence similarity 204, member A [Source:MGI Symbol;Acc:MGI:1289174]	-
ENSMUSG00000020332	27.5783	34.4248	49.8806	5.36728	12.5954	14.2471	37.2946	10.7366	1.75821	0.0056812	0.0533639	Meikin	11	54370652	54426790	+	1524	protein_coding	meiotic kinetochore factor [Source:MGI Symbol;Acc:MGI:1922097]	-
ENSMUSG00000042642	0	0	0	11.808	1.48181	11.081	0	8.12362	-5.30273	0.00570336	0.0535309	Flad1	3	89401004	89411870	-	4087	protein_coding	flavin adenine dinucleotide synthetase 1 [Source:MGI Symbol;Acc:MGI:2443030]	-
ENSMUSG00000036565	31.0256	19.9886	84.5802	139.549	82.9814	98.1464	45.1981	106.892	-1.31637	0.00571242	0.0535748	Ttyh3	5	140620578	140649031	-	5684	protein_coding	tweety family member 3 [Source:MGI Symbol;Acc:MGI:1925589]	-
ENSMUSG00000064036	4.59639	0	0	16.1018	31.118	6.33202	1.53213	17.8506	-3.56074	0.00572652	0.0536658	Mro	18	73859385	73881333	+	4431	protein_coding	maestro [Source:MGI Symbol;Acc:MGI:2152817]	-
ENSMUSG00000092341	1805.23	2005.52	3194.53	1615.55	1713.71	1499.9	2335.09	1609.72	0.533135	0.00573216	0.0536774	Malat1	19	5795690	5802672	-	6983	lincRNA	metastasis associated lung adenocarcinoma transcript 1 (non-coding RNA) [Source:MGI Symbol;Acc:MGI:1919539]	-
ENSMUSG00000026239	136.743	135.478	80.2428	41.8648	65.1997	70.4438	117.488	59.1694	0.99976	0.00574635	0.0537691	Pde6d	1	86542994	86582629	-	2178	protein_coding	phosphodiesterase 6D, cGMP-specific, rod, delta [Source:MGI Symbol;Acc:MGI:1270843]	-
ENSMUSG00000026234	1805.23	1540.23	3216.22	1510.35	1491.44	1294.9	2187.23	1432.23	0.606823	0.00575206	0.0537813	Ncl	1	86344719	86359400	-	10188	protein_coding	nucleolin [Source:MGI Symbol;Acc:MGI:97286]	-
ENSMUSG00000001435	0	0	2.16872	6.44073	14.8181	8.70653	0.722908	9.98846	-4.58801	0.00575665	0.0537831	Col18a1	10	77052178	77166548	-	7021	protein_coding	collagen, type XVIII, alpha 1 [Source:MGI Symbol;Acc:MGI:88451]	-
ENSMUSG00000020893	3.44729	8.32858	8.67489	22.5426	27.4135	34.0346	6.81692	27.9969	-2.0482	0.0058156	0.0542923	Per1	11	69095217	69109960	+	5631	protein_coding	period circadian clock 1 [Source:MGI Symbol;Acc:MGI:1098283]	-
ENSMUSG00000034401	194.197	156.577	86.7489	79.4357	81.4996	72.0268	145.841	77.654	0.927056	0.00585222	0.054583	Spata6	4	111719984	111829184	+	5616	protein_coding	spermatogenesis associated 6 [Source:MGI Symbol;Acc:MGI:1915196]	-
ENSMUSG00000019917	319.449	258.741	438.082	185.708	204.49	240.617	338.757	210.272	0.671748	0.00585568	0.054583	2025-09-10	10	59141627	59221847	-	3110	protein_coding	septin 10 [Source:MGI Symbol;Acc:MGI:1918110]	-
ENSMUSG00000031703	445.85	388.667	466.275	317.743	297.103	288.899	433.597	301.248	0.520408	0.00586415	0.0546202	Itfg1	8	85717578	85840921	-	11045	protein_coding	integrin alpha FG-GAP repeat containing 1 [Source:MGI Symbol;Acc:MGI:106419]	-
ENSMUSG00000017548	905.488	852.846	774.234	520.626	693.487	615.789	844.19	609.968	0.469396	0.00588923	0.0548121	Suz12	11	79993106	80034123	+	4945	protein_coding	SUZ12 polycomb repressive complex 2 subunit [Source:MGI Symbol;Acc:MGI:1261758]	-
ENSMUSG00000031432	290.721	232.645	227.716	169.606	141.513	167.799	250.361	159.639	0.652804	0.0059016	0.0548472	Prps1	X	140456613	140476140	+	1993	protein_coding	phosphoribosyl pyrophosphate synthetase 1 [Source:MGI Symbol;Acc:MGI:97775]	-
ENSMUSG00000080896	39.0693	33.3143	99.7613	20.3957	14.8181	22.9536	57.3816	19.3891	1.5279	0.00590199	0.0548472	Gm14567	X	38969817	38969990	+	174	processed_pseudogene	predicted gene 14567 [Source:MGI Symbol;Acc:MGI:3705732]	-
ENSMUSG00000024044	4.59639	13.3257	4.33745	33.2771	25.1908	37.9921	7.41985	32.1534	-1.99566	0.00592713	0.0550389	Epb41l3	17	69075683	69289989	+	11919	protein_coding	erythrocyte membrane protein band 4.1 like 3 [Source:MGI Symbol;Acc:MGI:103008]	-
ENSMUSG00000031667	125.252	142.696	201.691	90.1703	74.8314	95.7719	156.546	86.9245	0.834479	0.00594376	0.0551514	Aktip	8	91111784	91199976	-	7040	protein_coding	thymoma viral proto-oncogene 1 interacting protein [Source:MGI Symbol;Acc:MGI:3693832]	-
ENSMUSG00000038587	17.2365	6.66286	0	41.8648	28.8953	35.6176	7.96644	35.4592	-2.06788	0.00595765	0.0552383	Akap12	10	4266380	4359470	+	6461	protein_coding	A kinase (PRKA) anchor protein (gravin) 12 [Source:MGI Symbol;Acc:MGI:1932576]	-
ENSMUSG00000029469	225.223	199.331	331.815	172.826	130.399	148.803	252.123	150.676	0.728851	0.00597674	0.0553733	Ift81	5	122550204	122614518	-	5840	protein_coding	intraflagellar transport 81 [Source:MGI Symbol;Acc:MGI:1098597]	-
ENSMUSG00000038002	335.536	367.568	271.09	190.002	175.595	258.821	324.732	208.139	0.64964	0.00599592	0.0554977	Cramp1l	17	24961226	25015788	-	7877	protein_coding	cramped chromatin regulator homolog 1 [Source:MGI Symbol;Acc:MGI:1930190]	-
ENSMUSG00000046269	2.29819	2.22095	8.67489	15.0284	19.2635	30.8686	4.39801	21.7202	-2.51029	0.00599926	0.0554977	Usp27x	X	7371276	7375830	-	4277	protein_coding	ubiquitin specific peptidase 27, X chromosome [Source:MGI Symbol;Acc:MGI:1859645]	-
ENSMUSG00000087651	2.29819	0	0	6.44073	8.89086	23.7451	0.766064	13.0256	-4.09675	0.00602433	0.0556672	1500009L16Rik	10	83722865	83762762	+	3465	protein_coding	RIKEN cDNA 1500009L16 gene [Source:MGI Symbol;Acc:MGI:1917034]	-
ENSMUSG00000050052	1.1491	3.88667	0	10.7346	15.559	26.1196	1.67859	17.4711	-3.07386	0.0060267	0.0556672	Tdrp	8	13952008	13975032	-	4695	protein_coding	testis development related protein [Source:MGI Symbol;Acc:MGI:1919398]	-
ENSMUSG00000025155	8.04368	9.43905	2.16872	36.4975	23.709	27.7026	6.55048	29.303	-2.0389	0.00604517	0.0557956	Dus1l	11	120789201	120796403	-	3758	protein_coding	dihydrouridine synthase 1-like (S. cerevisiae) [Source:MGI Symbol;Acc:MGI:1915980]	-
ENSMUSG00000066877	0	0	6.50617	15.0284	14.8181	21.3706	2.16872	17.0724	-3.52261	0.00606268	0.0559023	Nck2	1	43444579	43570515	+	4455	protein_coding	non-catalytic region of tyrosine kinase adaptor protein 2 [Source:MGI Symbol;Acc:MGI:1306821]	-
ENSMUSG00000003410	90.7786	81.0648	134.461	68.7012	37.0453	37.9921	102.101	47.9129	1.0841	0.00606897	0.0559023	Elavl3	9	22015005	22052023	-	6890	protein_coding	ELAV like RNA binding protein 3 [Source:MGI Symbol;Acc:MGI:109157]	-
ENSMUSG00000034201	19.5346	13.3257	26.0247	39.7179	48.8997	64.9032	19.6283	51.1736	-1.444	0.00607046	0.0559023	Gas2l1	11	5054132	5065327	-	6100	protein_coding	growth arrest-specific 2 like 1 [Source:MGI Symbol;Acc:MGI:1926176]	-
ENSMUSG00000022808	253.95	227.093	184.341	99.8314	122.99	170.965	221.795	131.262	0.759593	0.00609304	0.0560679	Snx4	16	33251442	33300269	+	3988	protein_coding	sorting nexin 4 [Source:MGI Symbol;Acc:MGI:1916400]	-
ENSMUSG00000025193	164.321	152.135	88.9176	64.4073	86.6859	64.9032	135.125	71.9988	0.922723	0.00610044	0.0560937	Cutc	19	43752996	43768638	+	1422	protein_coding	cutC copper transporter [Source:MGI Symbol;Acc:MGI:1913638]	-
ENSMUSG00000020919	2.29819	1.66572	0	12.8815	5.92724	27.7026	1.3213	15.5038	-3.3693	0.006106	0.0561026	Stat5b	11	100780731	100850724	-	5539	protein_coding	signal transducer and activator of transcription 5B [Source:MGI Symbol;Acc:MGI:103035]	STAT
ENSMUSG00000107497	11.491	11.66	0	0	0	0	7.71699	0	5.64954	0.00611759	0.0561326	Gm44957	6	116335233	116337949	-	2334	processed_transcript	predicted gene 44957 [Source:MGI Symbol;Acc:MGI:5753533]	-
ENSMUSG00000049421	13.7892	18.8781	10.8436	57.9666	59.2724	22.9536	14.5036	46.7309	-1.63901	0.00611845	0.0561326	Zfp260	7	30094777	30107622	+	5790	protein_coding	zinc finger protein 260 [Source:MGI Symbol;Acc:MGI:1347071]	zf-C2H2
ENSMUSG00000057963	1.1491	4.99715	0	16.1018	22.9681	17.4131	2.04875	18.8277	-2.8939	0.00613556	0.0562472	Itpk1	12	102568582	102704930	-	3320	protein_coding	inositol 1,3,4-triphosphate 5/6 kinase [Source:MGI Symbol;Acc:MGI:2446159]	-
ENSMUSG00000032443	114.91	131.592	171.329	81.5826	82.9814	65.6948	139.277	76.7529	0.84787	0.00616787	0.056501	Zcwpw2	9	117876000	118040259	-	2917	transcribed_unprocessed_pseudogene	zinc finger, CW type with PWWP domain 2 [Source:MGI Symbol;Acc:MGI:1921888]	-
ENSMUSG00000031078	62.0512	36.6457	39.037	109.492	82.2405	93.3974	45.9113	95.0434	-1.0479	0.00618251	0.0565856	Cttn	7	144435733	144471009	-	4192	protein_coding	cortactin [Source:MGI Symbol;Acc:MGI:99695]	-
ENSMUSG00000016541	335.536	262.628	262.415	192.149	149.663	208.165	286.86	183.326	0.648555	0.00619104	0.0565856	Atxn10	15	85336245	85463212	+	1937	protein_coding	ataxin 10 [Source:MGI Symbol;Acc:MGI:1859293]	-
ENSMUSG00000037995	0	3.88667	0	31.1302	7.40905	15.0386	1.29556	17.8593	-3.38414	0.00619149	0.0565856	Igsf9	1	172481788	172498878	+	6612	protein_coding	immunoglobulin superfamily, member 9 [Source:MGI Symbol;Acc:MGI:2135283]	-
ENSMUSG00000031283	0	1.11048	0	23.616	7.40905	4.74902	0.370159	11.9247	-4.34367	0.00619564	0.0565856	Chrdl1	X	143285674	143394262	-	6758	protein_coding	chordin-like 1 [Source:MGI Symbol;Acc:MGI:1933172]	-
ENSMUSG00000027669	36.7711	26.0962	10.8436	98.7579	48.1588	56.1967	24.5703	67.7045	-1.40904	0.00620512	0.0566212	Gnb4	3	32580332	32616585	-	12692	protein_coding	guanine nucleotide binding protein (G protein), beta 4 [Source:MGI Symbol;Acc:MGI:104581]	-
ENSMUSG00000056204	0	1.11048	0	16.1018	12.5954	5.54052	0.370159	11.4126	-4.28247	0.00620881	0.0566212	Pgpep1	8	70646435	70660388	-	5319	protein_coding	pyroglutamyl-peptidase I [Source:MGI Symbol;Acc:MGI:1913772]	-
ENSMUSG00000095325	3.44729	8.88382	6.50617	28.9833	25.9317	26.1196	6.27909	27.0115	-2.06146	0.00622544	0.0567305	Zfp870	17	32879219	32891590	-	5403	protein_coding	zinc finger protein 870 [Source:MGI Symbol;Acc:MGI:3029586]	zf-C2H2
ENSMUSG00000022052	56.3057	98.2772	132.292	176.047	153.367	191.544	95.625	173.653	-0.882032	0.0062447	0.0568636	Ppp2r2a	14	67014056	67072444	-	5381	protein_coding	protein phosphatase 2, regulatory subunit B, alpha [Source:MGI Symbol;Acc:MGI:1919228]	-
ENSMUSG00000033904	650.389	486.389	622.424	447.631	332.666	426.62	586.4	402.306	0.540444	0.00630086	0.0573322	Ccp110	7	118712552	118737024	+	8256	protein_coding	centriolar coiled coil protein 110 [Source:MGI Symbol;Acc:MGI:2141942]	-
ENSMUSG00000024048	78.1386	86.062	28.1934	133.109	109.654	167.799	64.1313	136.854	-1.04631	0.00632674	0.0575248	Myl12a	17	70993656	71002878	-	3360	protein_coding	myosin, light chain 12A, regulatory, non-sarcomeric [Source:MGI Symbol;Acc:MGI:1914518]	-
ENSMUSG00000086368	1.1491	3.88667	26.0247	0	0	0.791503	10.3535	0.263834	5.01404	0.00635782	0.05771	Gm13830	5	115301120	115319208	+	3099	lincRNA	predicted gene 13830 [Source:MGI Symbol;Acc:MGI:3651141]	-
ENSMUSG00000041459	689.458	800.654	876.164	625.825	528.265	562.759	788.759	572.283	0.461171	0.00636135	0.05771	Tardbp	4	148612382	148627019	-	7796	protein_coding	TAR DNA binding protein [Source:MGI Symbol;Acc:MGI:2387629]	-
ENSMUSG00000068859	9.19277	18.3229	13.0123	0	2.96362	0	13.5093	0.987874	3.68502	0.00636342	0.05771	Sp9	2	73271925	73284706	+	5044	protein_coding	trans-acting transcription factor 9 [Source:MGI Symbol;Acc:MGI:3574660]	zf-C2H2
ENSMUSG00000027805	249.354	263.183	195.185	122.374	157.813	163.05	235.907	147.745	0.682163	0.00636771	0.05771	Pfn2	3	57841895	57848079	-	3541	protein_coding	profilin 2 [Source:MGI Symbol;Acc:MGI:97550]	-
ENSMUSG00000031818	168.917	283.727	153.979	297.347	305.253	419.497	202.208	340.699	-0.732528	0.00637085	0.05771	Cox4i1	8	120668222	120674207	+	1550	protein_coding	cytochrome c oxidase subunit 4I1 [Source:MGI Symbol;Acc:MGI:88473]	-
ENSMUSG00000069189	4.59639	11.1048	4.33745	0	0	0	6.67953	0	5.43213	0.00637546	0.05771	Zdhhc11	13	73963851	73992990	+	1517	protein_coding	zinc finger, DHHC domain containing 11 [Source:MGI Symbol;Acc:MGI:1918414]	-
ENSMUSG00000001642	25.2801	18.3229	8.67489	42.9382	31.8589	87.8568	17.426	54.218	-1.59362	0.00638422	0.0577465	Akr1b3	6	34302434	34317478	-	8384	protein_coding	aldo-keto reductase family 1, member B3 (aldose reductase) [Source:MGI Symbol;Acc:MGI:1353494]	-
ENSMUSG00000042167	281.529	253.189	190.848	115.933	178.558	148.011	241.855	147.501	0.718073	0.00641692	0.0579702	Papd4	13	93146282	93192385	-	4173	protein_coding	PAP associated domain containing 4 [Source:MGI Symbol;Acc:MGI:2140950]	-
ENSMUSG00000027828	851.481	629.64	934.72	552.83	608.283	532.682	805.28	564.598	0.504807	0.00641845	0.0579702	Ssr3	3	65379655	65392623	-	4172	protein_coding	signal sequence receptor, gamma [Source:MGI Symbol;Acc:MGI:1914687]	-
ENSMUSG00000032582	352.773	337.585	477.119	250.115	200.785	299.98	389.159	250.293	0.627342	0.00642849	0.0580179	Rbm6	9	107773559	107873237	-	13944	protein_coding	RNA binding motif protein 6 [Source:MGI Symbol;Acc:MGI:1338037]	-
ENSMUSG00000022793	0	4.99715	2.16872	19.3222	25.1908	13.4556	2.38862	19.3228	-2.86115	0.00648561	0.0584903	B4galt4	16	38742264	38769049	+	3213	protein_coding	UDP-Gal:betaGlcNAc beta 1,4-galactosyltransferase, polypeptide 4 [Source:MGI Symbol;Acc:MGI:1928387]	-
ENSMUSG00000026209	159.724	178.787	186.51	97.6845	103.727	116.351	175.007	105.921	0.720019	0.00649224	0.0585068	Dnpep	1	75307896	75317990	-	4289	protein_coding	aspartyl aminopeptidase [Source:MGI Symbol;Acc:MGI:1278328]	-
ENSMUSG00000047787	0	1.11048	0	16.1018	13.3363	4.74902	0.370159	11.3957	-4.28236	0.0065189	0.0587038	Flrt1	19	7092014	7105729	-	5859	protein_coding	fibronectin leucine rich transmembrane protein 1 [Source:MGI Symbol;Acc:MGI:3026647]	-
ENSMUSG00000080069	16.0874	14.9914	21.6872	53.6728	65.9406	27.7026	17.5887	49.1053	-1.51485	0.00653793	0.0588318	Gm41	X	86344823	86345845	-	1023	unprocessed_pseudogene	predicted pseudogene 41 [Source:MGI Symbol;Acc:MGI:2684887]	-
ENSMUSG00000029517	34.4729	4.44191	80.2428	0	11.1136	7.91503	39.7192	6.34287	2.58136	0.0065667	0.0590471	Ankrd7	6	18866318	18879586	+	1193	protein_coding	ankyrin repeat domain 7 [Source:MGI Symbol;Acc:MGI:1922446]	-
ENSMUSG00000022261	5.74548	3.33143	4.33745	11.808	24.4499	30.8686	4.47145	22.3755	-2.35837	0.00657446	0.0590669	Sdc2	15	32920723	33034935	+	3527	protein_coding	syndecan 2 [Source:MGI Symbol;Acc:MGI:1349165]	-
ENSMUSG00000020639	37.9202	28.8724	54.2181	6.44073	14.0772	16.6216	40.3369	12.3798	1.6611	0.00657857	0.0590669	Pfn4	12	4769022	4778813	+	4780	protein_coding	profilin family, member 4 [Source:MGI Symbol;Acc:MGI:1920121]	-
ENSMUSG00000022708	258.547	222.095	405.551	162.092	157.072	209.748	295.398	176.304	0.72703	0.00660334	0.0592456	Zbtb20	16	42875881	43642602	+	30730	protein_coding	zinc finger and BTB domain containing 20 [Source:MGI Symbol;Acc:MGI:1929213]	ZBTB
ENSMUSG00000059540	4.59639	1.66572	0	16.1018	16.2999	18.2046	2.08737	16.8688	-2.90856	0.00661272	0.0592862	Tcea2	2	181680310	181688071	+	2704	protein_coding	transcription elongation factor A (SII), 2 [Source:MGI Symbol;Acc:MGI:107368]	-
ENSMUSG00000028078	1.1491	0	0	19.3222	5.18634	5.54052	0.383032	10.0164	-4.57234	0.00662075	0.0593148	Dclk2	3	86786151	86920852	-	10553	protein_coding	doublecortin-like kinase 2 [Source:MGI Symbol;Acc:MGI:1918012]	-
ENSMUSG00000036469	8.04368	6.10762	34.6996	0	2.96362	1.58301	16.2836	1.51554	3.29771	0.00662852	0.0593408	2025-03-01	8	65617900	66471637	+	7146	protein_coding	membrane-associated ring finger (C3HC4) 1 [Source:MGI Symbol;Acc:MGI:1920175]	-
ENSMUSG00000091844	1.1491	18.8781	2.16872	0	0	0	7.39864	0	5.60012	0.0066674	0.0596451	Gm8251	1	44055952	44061936	-	5985	protein_coding	predicted gene 8251 [Source:MGI Symbol;Acc:MGI:3647616]	-
ENSMUSG00000014039	8.04368	3.88667	2.16872	44.0117	10.3727	22.1621	4.69969	25.5155	-2.38776	0.00667782	0.0596946	Prdm15	16	97791467	97851850	-	11349	protein_coding	PR domain containing 15 [Source:MGI Symbol;Acc:MGI:1930121]	zf-C2H2
ENSMUSG00000029326	25.2801	32.2038	4.33745	67.6277	63.7179	53.8222	20.6071	61.7226	-1.48581	0.00669309	0.0597631	Enoph1	5	100039985	100068760	+	2509	protein_coding	enolase-phosphatase 1 [Source:MGI Symbol;Acc:MGI:1915120]	-
ENSMUSG00000039239	0	0	0	12.8815	2.22272	7.91503	0	7.67307	-5.21802	0.00669579	0.0597631	Tgfb2	1	186622792	186705989	-	5791	protein_coding	transforming growth factor, beta 2 [Source:MGI Symbol;Acc:MGI:98726]	-
ENSMUSG00000020246	504.453	440.859	592.061	273.731	380.825	380.713	512.458	345.09	0.560294	0.00670016	0.0597631	Hcfc2	10	82696160	82742428	+	5485	protein_coding	host cell factor C2 [Source:MGI Symbol;Acc:MGI:1915183]	-
ENSMUSG00000038622	206.837	184.339	203.86	94.4641	121.508	143.262	198.346	119.745	0.719991	0.0067269	0.0599578	Med30	15	52712408	52730564	+	1185	protein_coding	mediator complex subunit 30 [Source:MGI Symbol;Acc:MGI:1917040]	-
ENSMUSG00000025934	0	0	0	3.22037	5.92724	13.4556	0	7.53439	-5.20548	0.00675308	0.0601472	Gsta3	1	21240589	21265661	+	4344	protein_coding	glutathione S-transferase, alpha 3 [Source:MGI Symbol;Acc:MGI:95856]	-
ENSMUSG00000040123	1065.21	830.082	884.839	800.798	576.424	594.419	926.711	657.214	0.49737	0.00677227	0.0602355	Zmym5	14	56790585	56811716	-	7102	protein_coding	zinc finger, MYM-type 5 [Source:MGI Symbol;Acc:MGI:3041170]	-
ENSMUSG00000063334	220.627	159.353	171.329	145.99	80.7587	82.3163	183.77	103.022	0.842672	0.00677285	0.0602355	Krr1	10	111972664	111988432	+	5958	protein_coding	KRR1, small subunit (SSU) processome component, homolog (yeast) [Source:MGI Symbol;Acc:MGI:1289274]	-
ENSMUSG00000041773	6.89458	1.11048	0	20.3957	16.2999	21.3706	2.66835	19.3554	-2.80629	0.00679013	0.0603451	Enc1	13	97241105	97253034	+	4737	protein_coding	ectodermal-neural cortex 1 [Source:MGI Symbol;Acc:MGI:109610]	-
ENSMUSG00000027601	318.3	245.415	229.885	145.99	161.517	195.501	264.533	167.67	0.658913	0.00685751	0.060891	Mtfr1	3	19187327	19220817	+	4372	protein_coding	mitochondrial fission regulator 1 [Source:MGI Symbol;Acc:MGI:1914722]	-
ENSMUSG00000036737	127.55	92.7248	91.0864	181.414	180.781	162.258	103.787	174.818	-0.74882	0.00686152	0.060891	Oxsr1	9	119238432	119322427	-	5350	protein_coding	oxidative-stress responsive 1 [Source:MGI Symbol;Acc:MGI:1917378]	-
ENSMUSG00000080875	0	0	0	4.29382	13.3363	4.74902	0	7.45971	-5.19155	0.00687231	0.0609425	Gm7332	5	9260935	9261388	-	454	processed_pseudogene	predicted gene 7332 [Source:MGI Symbol;Acc:MGI:3643344]	-
ENSMUSG00000024293	448.148	383.67	579.049	274.805	366.007	292.065	470.289	310.959	0.584487	0.00688092	0.0609746	Esco1	18	10566602	10610352	-	4572	protein_coding	establishment of sister chromatid cohesion N-acetyltransferase 1 [Source:MGI Symbol;Acc:MGI:1925055]	-
ENSMUSG00000025791	19.5346	7.77334	15.1811	44.0117	49.6407	32.4516	14.163	42.0347	-1.61589	0.00692237	0.0612974	Pgm2	4	99929414	99987294	+	2921	protein_coding	phosphoglucomutase 2 [Source:MGI Symbol;Acc:MGI:97565]	-
ENSMUSG00000020802	45.9639	20.5438	54.2181	110.566	91.1313	65.6948	40.2419	89.1307	-1.19744	0.00695037	0.0615007	Ube2o	11	116537740	116581447	-	5288	protein_coding	ubiquitin-conjugating enzyme E2O [Source:MGI Symbol;Acc:MGI:2444266]	-
ENSMUSG00000007476	5.74548	4.99715	17.3498	20.3957	31.8589	46.6987	9.36414	32.9844	-1.96094	0.00696492	0.0615849	Lrrc8a	2	30237715	30263790	+	4308	protein_coding	leucine rich repeat containing 8A [Source:MGI Symbol;Acc:MGI:2652847]	-
ENSMUSG00000097164	172.365	144.917	197.354	68.7012	96.3177	123.474	171.545	96.1644	0.818695	0.00698373	0.0617065	Cep83os	10	94671025	94688576	-	6566	bidirectional_promoter_lncRNA	centrosomal protein 83, opposite strand [Source:MGI Symbol;Acc:MGI:1914973]	-
ENSMUSG00000002308	126.401	134.368	108.436	81.5826	48.8997	70.4438	123.068	66.9754	0.892934	0.0070543	0.0622849	Cd320	17	33843091	33849774	+	2592	protein_coding	CD320 antigen [Source:MGI Symbol;Acc:MGI:1860083]	-
ENSMUSG00000064337	19772.5	11901	16929.1	18722.1	27241.6	22495.3	16200.8	22819.7	-0.494511	0.00706707	0.0623526	mt-Rnr1	MT	70	1024	+	955	Mt_rRNA	mitochondrially encoded 12S rRNA [Source:MGI Symbol;Acc:MGI:102493]	-
ENSMUSG00000018548	210.285	143.252	193.016	117.007	106.69	101.312	182.184	108.336	0.742178	0.0070785	0.0624084	Trim37	11	87127077	87220683	+	7214	protein_coding	tripartite motif-containing 37 [Source:MGI Symbol;Acc:MGI:2153072]	-
ENSMUSG00000035529	97.6732	57.7448	108.436	164.239	156.331	144.845	87.9514	155.138	-0.850665	0.00709937	0.0625472	Prdm4	10	85891966	85917142	-	4914	protein_coding	PR domain containing 4 [Source:MGI Symbol;Acc:MGI:1920093]	zf-C2H2
ENSMUSG00000033943	771.044	588.553	1112.55	622.604	514.929	495.481	824.051	544.338	0.590448	0.00711564	0.0626099	Mga	2	119897228	119969581	+	15340	protein_coding	MAX gene associated [Source:MGI Symbol;Acc:MGI:1352483]	T-box
ENSMUSG00000037148	0	0.555238	0	8.58765	8.89086	9.49804	0.185079	8.99218	-4.55701	0.00711674	0.0626099	Arhgap10	8	77250366	77517953	-	3084	protein_coding	Rho GTPase activating protein 10 [Source:MGI Symbol;Acc:MGI:1925764]	-
ENSMUSG00000020171	90.7786	103.83	97.5925	234.013	124.472	163.05	97.4003	173.845	-0.828142	0.00713515	0.0627267	Yeats4	10	117215221	117224507	-	1415	protein_coding	YEATS domain containing 4 [Source:MGI Symbol;Acc:MGI:1927224]	-
ENSMUSG00000034640	550.417	539.692	527	323.11	413.425	412.373	539.036	382.969	0.491495	0.00714589	0.0627759	Tiparp	3	65528410	65555518	+	4358	protein_coding	TCDD-inducible poly(ADP-ribose) polymerase [Source:MGI Symbol;Acc:MGI:2159210]	-
ENSMUSG00000049960	118.357	132.702	106.267	231.866	186.708	172.548	119.109	197.041	-0.710578	0.00722012	0.0633824	Mrps16	14	20389304	20393634	-	2875	protein_coding	mitochondrial ribosomal protein S16 [Source:MGI Symbol;Acc:MGI:1913492]	-
ENSMUSG00000055435	0	0	4.33745	19.3222	11.1136	9.49804	1.44582	13.3113	-3.90935	0.00723592	0.0634755	Maf	8	115682942	115707794	-	8241	protein_coding	avian musculoaponeurotic fibrosarcoma oncogene homolog [Source:MGI Symbol;Acc:MGI:96909]	TF_bZIP
ENSMUSG00000014773	0	0	0	9.6611	2.96362	9.49804	0	7.37425	-5.16454	0.00724161	0.0634798	Dll1	17	15367354	15376872	-	4219	protein_coding	delta like canonical Notch ligand 1 [Source:MGI Symbol;Acc:MGI:104659]	-
ENSMUSG00000025364	50.5603	47.1953	41.2057	76.2154	80.7587	128.223	46.3204	95.0658	-1.02989	0.00724908	0.0634997	Pa2g4	10	128557766	128565987	-	2804	protein_coding	proliferation-associated 2G4 [Source:MGI Symbol;Acc:MGI:894684]	-
ENSMUSG00000047037	24.131	11.1048	8.67489	41.8648	57.0497	34.8261	14.6369	44.5802	-1.58901	0.00727207	0.063639	Nipa1	7	55977567	56019954	-	3183	protein_coding	non imprinted in Prader-Willi/Angelman syndrome 1 homolog (human) [Source:MGI Symbol;Acc:MGI:2442058]	-
ENSMUSG00000027367	415.973	372.01	351.333	269.437	243.758	278.609	379.772	263.935	0.528205	0.00727541	0.063639	Stard7	2	127270218	127298932	+	5567	protein_coding	START domain containing 7 [Source:MGI Symbol;Acc:MGI:2139090]	-
ENSMUSG00000070871	225.223	158.798	149.642	103.052	115.581	98.1464	177.888	105.593	0.75538	0.00731384	0.0639294	Ccnyl1	1	64690455	64725644	+	3456	protein_coding	cyclin Y-like 1 [Source:MGI Symbol;Acc:MGI:2138614]	-
ENSMUSG00000036894	0	3.33143	2.16872	16.1018	17.7817	14.2471	1.83338	16.0435	-3.02782	0.00732321	0.0639612	Rap2b	3	61361638	61368430	+	6793	protein_coding	RAP2B, member of RAS oncogene family [Source:MGI Symbol;Acc:MGI:1921262]	-
ENSMUSG00000096520	87.3314	18.8781	93.2551	34.3506	17.7817	11.081	66.4882	21.0711	1.6489	0.00732796	0.0639612	Gm3376	Y	3771673	3783267	+	1576	protein_coding	predicted gene 3376 [Source:MGI Symbol;Acc:MGI:3781554]	-
ENSMUSG00000000001	621.661	478.06	498.806	385.371	383.048	365.674	532.843	378.031	0.495316	0.00734701	0.0640817	Gnai3	3	108107280	108146146	-	3262	protein_coding	guanine nucleotide binding protein (G protein), alpha inhibiting 3 [Source:MGI Symbol;Acc:MGI:95773]	-
ENSMUSG00000028161	80.4368	27.7619	58.5555	123.447	120.027	102.104	55.5847	115.193	-1.07803	0.00736081	0.0641562	Ppp3ca	3	136670124	136937727	+	9981	protein_coding	protein phosphatase 3, catalytic subunit, alpha isoform [Source:MGI Symbol;Acc:MGI:107164]	-
ENSMUSG00000006673	356.22	348.135	338.321	225.426	228.94	264.362	347.558	239.576	0.53705	0.00737726	0.0641707	Qrich1	9	108516806	108560163	+	7918	protein_coding	glutamine-rich 1 [Source:MGI Symbol;Acc:MGI:1916482]	-
ENSMUSG00000074754	9.19277	6.10762	0	38.6444	21.4863	19.7876	5.10013	26.6394	-2.25021	0.00737745	0.0641707	Smim26	2	144594054	144595366	+	471	protein_coding	small integral membrane protein 26 [Source:MGI Symbol;Acc:MGI:2685407]	-
ENSMUSG00000020694	327.493	231.534	286.271	142.77	200.785	189.961	281.766	177.839	0.654959	0.00737824	0.0641707	Tlk2	11	105178807	105283959	+	8070	protein_coding	tousled-like kinase 2 (Arabidopsis) [Source:MGI Symbol;Acc:MGI:1346023]	-
ENSMUSG00000027203	168.917	170.458	186.51	274.805	248.944	265.945	175.295	263.231	-0.591395	0.00739339	0.0642567	Dut	2	125247190	125258608	+	2410	protein_coding	deoxyuridine triphosphatase [Source:MGI Symbol;Acc:MGI:1346051]	-
ENSMUSG00000109860	2.29819	0	0	19.3222	2.96362	16.6216	0.766064	12.9691	-4.07297	0.00741775	0.0644225	Gm17737	7	11979676	11983912	-	1147	unprocessed_pseudogene	predicted gene, 17737 [Source:MGI Symbol;Acc:MGI:5009814]	-
ENSMUSG00000090516	91.9277	53.8581	36.8683	111.639	114.84	140.888	60.8847	122.456	-0.988504	0.0074324	0.064504	Rps11-ps1	9	59471759	59472233	-	475	processed_pseudogene	ribosomal protein S11, pseudogene 1 [Source:MGI Symbol;Acc:MGI:3644744]	-
ENSMUSG00000101892	17.2365	46.64	6.50617	99.8314	61.4951	55.4052	23.4609	72.2439	-1.52246	0.00747443	0.0648226	9130401M01Rik	15	58022259	58034325	-	2666	protein_coding	RIKEN cDNA 9130401M01 gene [Source:MGI Symbol;Acc:MGI:1923008]	-
ENSMUSG00000091277	0	0	0	6.44073	10.3727	4.74902	0	7.18748	-5.13399	0.00748756	0.0648711	Gm1818	12	48555308	48559885	-	1184	unprocessed_pseudogene	predicted gene 1818 [Source:MGI Symbol;Acc:MGI:3037676]	-
ENSMUSG00000030357	88.4804	61.0762	39.037	140.623	140.031	95.7719	62.8646	125.475	-0.972166	0.00749064	0.0648711	Fkbp4	6	128429735	128438677	-	2795	protein_coding	FK506 binding protein 4 [Source:MGI Symbol;Acc:MGI:95543]	-
ENSMUSG00000042719	112.611	115.49	95.4238	56.8932	69.6451	45.9072	107.842	57.4818	0.914603	0.00753544	0.0652128	Naa25	5	121397936	121444378	+	8298	protein_coding	N(alpha)-acetyltransferase 25, NatB auxiliary subunit [Source:MGI Symbol;Acc:MGI:2442563]	-
ENSMUSG00000027011	598.679	639.08	722.185	385.371	513.447	493.106	653.315	463.975	0.487902	0.00756022	0.0653362	Ube2e3	2	78868124	78921293	+	4390	protein_coding	ubiquitin-conjugating enzyme E2E 3 [Source:MGI Symbol;Acc:MGI:107412]	-
ENSMUSG00000053877	0	0	0	11.808	5.18634	4.74902	0	7.24779	-5.13667	0.0075604	0.0653362	Srcap	7	127511983	127561219	+	15783	protein_coding	Snf2-related CREBBP activator protein [Source:MGI Symbol;Acc:MGI:2444036]	-
ENSMUSG00000001700	0	0.555238	0	22.5426	11.8545	0	0.185079	11.4657	-4.90491	0.0075712	0.065372	Gramd3	18	56432132	56503792	+	2605	protein_coding	GRAM domain containing 3 [Source:MGI Symbol;Acc:MGI:1914815]	-
ENSMUSG00000035133	805.517	910.036	1220.99	731.023	753.501	564.342	978.848	682.955	0.514353	0.00757655	0.065372	Arhgap5	12	52503972	52571975	+	10887	protein_coding	Rho GTPase activating protein 5 [Source:MGI Symbol;Acc:MGI:1332637]	-
ENSMUSG00000034330	2.29819	0	0	10.7346	18.5226	7.12353	0.766064	12.1269	-3.99092	0.00758061	0.065372	Plcg2	8	117498291	117635142	+	4298	protein_coding	phospholipase C, gamma 2 [Source:MGI Symbol;Acc:MGI:97616]	-
ENSMUSG00000090553	1585.75	1493.04	1145.09	971.477	1078.02	1089.9	1407.96	1046.46	0.431556	0.00760286	0.0655177	Snrpe	1	133603871	133610291	-	1372	protein_coding	small nuclear ribonucleoprotein E [Source:MGI Symbol;Acc:MGI:98346]	-
ENSMUSG00000018666	575.697	502.491	535.675	314.523	381.566	436.118	537.954	377.402	0.50781	0.00762995	0.0657048	Cbx1	11	96789127	96808640	+	4273	protein_coding	chromobox 1 [Source:MGI Symbol;Acc:MGI:105369]	-
ENSMUSG00000026238	5145.66	4917.19	5606.15	7223.28	5896.12	6886.08	5223	6668.49	-0.353108	0.00764685	0.0657758	Ptma	1	86526726	86530712	+	1462	protein_coding	prothymosin alpha [Source:MGI Symbol;Acc:MGI:97803]	-
ENSMUSG00000037474	351.624	519.703	429.407	327.404	261.54	292.856	433.578	293.933	0.567236	0.00764898	0.0657758	Dtl	1	191537356	191575544	-	13709	protein_coding	denticleless E3 ubiquitin protein ligase [Source:MGI Symbol;Acc:MGI:1924093]	-
ENSMUSG00000025404	191.899	179.342	258.078	151.357	113.359	116.351	209.773	127.022	0.713901	0.00767863	0.0659844	R3hdm2	10	127380327	127499384	+	5987	protein_coding	R3H domain containing 2 [Source:MGI Symbol;Acc:MGI:1919000]	-
ENSMUSG00000028261	25.2801	49.4162	43.3745	60.1135	99.2813	98.9379	39.3569	86.1109	-1.12651	0.00772266	0.066316	Ndufaf4	4	24898083	24905001	+	3902	protein_coding	NADH:ubiquinone oxidoreductase complex assembly factor 4 [Source:MGI Symbol;Acc:MGI:1915743]	-
ENSMUSG00000039470	2.29819	1.11048	0	16.1018	14.8181	8.70653	1.13622	13.2088	-3.39181	0.007785	0.0667663	Zdhhc2	8	40423815	40510268	+	5528	protein_coding	zinc finger, DHHC domain containing 2 [Source:MGI Symbol;Acc:MGI:1923452]	-
ENSMUSG00000026566	26.4292	43.3086	32.5308	91.2437	57.7906	79.9418	34.0896	76.3254	-1.13753	0.00778603	0.0667663	Mpzl1	1	165592240	165634538	-	3550	protein_coding	myelin protein zero-like 1 [Source:MGI Symbol;Acc:MGI:1915731]	-
ENSMUSG00000031029	83.8841	106.051	108.436	195.369	128.918	188.378	99.4569	170.888	-0.781101	0.00780735	0.0668478	Eif3f	7	108934417	108942951	+	2891	protein_coding	eukaryotic translation initiation factor 3, subunit F [Source:MGI Symbol;Acc:MGI:1913335]	-
ENSMUSG00000025427	0	0	0	3.22037	14.0772	4.74902	0	7.34886	-5.17144	0.00781023	0.0668478	Rnf165	18	77456110	77565147	-	10134	protein_coding	ring finger protein 165 [Source:MGI Symbol;Acc:MGI:2444521]	-
ENSMUSG00000024695	792.877	701.266	943.395	679.497	552.715	493.898	812.513	575.37	0.493857	0.0078153	0.0668478	Zfp91	19	12763660	12796126	-	10046	protein_coding	zinc finger protein 91 [Source:MGI Symbol;Acc:MGI:104854]	zf-C2H2
ENSMUSG00000045284	4.59639	0	0	11.808	20.7453	15.0386	1.53213	15.864	-3.39365	0.00782656	0.0668478	Dcaf12l1	X	44786570	44790197	-	3531	protein_coding	DDB1 and CUL4 associated factor 12-like 1 [Source:MGI Symbol;Acc:MGI:2444462]	-
ENSMUSG00000108791	1.1491	0	0	7.51419	7.40905	12.664	0.383032	9.19576	-4.46315	0.0078294	0.0668478	1700011D18Rik	7	78847254	78847530	+	277	lincRNA	RIKEN cDNA 1700011D18 gene [Source:MGI Symbol;Acc:MGI:1922714]	-
ENSMUSG00000021276	162.023	112.158	136.63	59.0401	80.7587	87.0653	136.937	75.6214	0.84553	0.00783065	0.0668478	Cinp	12	110872610	110889145	-	3873	protein_coding	cyclin-dependent kinase 2 interacting protein [Source:MGI Symbol;Acc:MGI:1914486]	-
ENSMUSG00000054408	189.601	249.302	299.284	133.109	179.299	141.679	246.062	151.362	0.690136	0.00783386	0.0668478	Spcs3	8	54520433	54529998	-	3466	protein_coding	signal peptidase complex subunit 3 homolog (S. cerevisiae) [Source:MGI Symbol;Acc:MGI:1923937]	-
ENSMUSG00000073700	17.2365	24.4305	19.5185	35.424	65.9406	57.7797	20.3952	53.0481	-1.36544	0.0078571	0.0669994	Klhl21	4	152008803	152017680	+	3986	protein_coding	kelch-like 21 [Source:MGI Symbol;Acc:MGI:1919288]	-
ENSMUSG00000034714	0	0	4.33745	8.58765	17.0408	13.4556	1.44582	13.028	-3.88275	0.00786481	0.0670183	Ttyh2	11	114675431	114720977	+	3739	protein_coding	tweety family member 2 [Source:MGI Symbol;Acc:MGI:2157091]	-
ENSMUSG00000013076	1.1491	0	0	15.0284	6.66815	6.33202	0.383032	9.34285	-4.47556	0.00787248	0.0670281	Amotl1	9	14541966	14645056	-	10064	protein_coding	angiomotin-like 1 [Source:MGI Symbol;Acc:MGI:1922973]	-
ENSMUSG00000029629	495.261	388.667	856.646	357.461	354.894	375.964	580.191	362.773	0.664792	0.00787694	0.0670281	Phf14	6	11907809	12081205	+	16040	protein_coding	PHD finger protein 14 [Source:MGI Symbol;Acc:MGI:1923539]	-
ENSMUSG00000005732	213.732	197.11	175.667	296.274	264.503	322.142	195.503	294.306	-0.583204	0.00790178	0.0671927	Ranbp1	16	18239784	18248732	-	1666	protein_coding	RAN binding protein 1 [Source:MGI Symbol;Acc:MGI:96269]	-
ENSMUSG00000045680	0	1.66572	0	10.7346	2.96362	25.3281	0.555238	13.0088	-4.0269	0.00792434	0.0673376	Tcf21	10	22817281	22820174	-	2349	protein_coding	transcription factor 21 [Source:MGI Symbol;Acc:MGI:1202715]	bHLH
ENSMUSG00000101365	18.3855	23.32	43.3745	5.36728	4.44543	11.081	28.36	6.96458	1.98991	0.00800464	0.0679727	Gm19325	9	97047444	97067307	-	3382	lincRNA	predicted gene, 19325 [Source:MGI Symbol;Acc:MGI:5011510]	-
ENSMUSG00000021294	1.1491	1.11048	0	7.51419	11.8545	15.8301	0.753191	11.7329	-3.70255	0.00802561	0.0681033	Kif26a	12	112146208	112181747	+	6918	protein_coding	kinesin family member 26A [Source:MGI Symbol;Acc:MGI:2447072]	-
ENSMUSG00000072694	0	4.44191	0	5.36728	20.0044	29.2856	1.48064	18.2191	-3.26303	0.00808292	0.0685409	1500011B03Rik	5	114808196	114813976	-	1746	protein_coding	RIKEN cDNA 1500011B03 gene [Source:MGI Symbol;Acc:MGI:1913486]	-
ENSMUSG00000031529	235.565	194.333	125.786	93.3906	103.727	126.64	185.228	107.919	0.79054	0.00808839	0.0685409	Tnks	8	34826460	34965690	-	14888	protein_coding	tankyrase, TRF1-interacting ankyrin-related ADP-ribose polymerase [Source:MGI Symbol;Acc:MGI:1341087]	-
ENSMUSG00000022964	94.2259	66.0734	56.3868	13.9549	40.0089	35.6176	72.2287	29.8605	1.2655	0.00817179	0.0691995	Tmem50b	16	91574503	91597800	-	2446	protein_coding	transmembrane protein 50B [Source:MGI Symbol;Acc:MGI:1925225]	-
ENSMUSG00000036890	210.285	218.764	164.823	110.566	120.027	140.096	197.957	123.563	0.688911	0.00821333	0.0695031	Gtdc1	2	44564412	44927657	-	7928	protein_coding	glycosyltransferase-like domain containing 1 [Source:MGI Symbol;Acc:MGI:2444269]	-
ENSMUSG00000078812	104.568	92.1696	82.4115	122.374	180.781	178.088	93.0496	160.414	-0.782022	0.00822151	0.0695242	Eif5a	11	69916714	69921958	-	2377	protein_coding	eukaryotic translation initiation factor 5A [Source:MGI Symbol;Acc:MGI:106248]	-
ENSMUSG00000025868	17.2365	10.5495	6.50617	39.7179	28.1544	43.5327	11.4307	37.135	-1.66113	0.00825744	0.0697797	Higd2a	13	54590207	54591158	+	648	protein_coding	HIG1 domain family, member 2A [Source:MGI Symbol;Acc:MGI:1914294]	-
ENSMUSG00000026879	1.1491	6.10762	13.0123	24.6895	26.6726	30.0771	6.75635	27.1464	-2.12627	0.00826379	0.069785	Gsn	2	35256380	35307892	+	3157	protein_coding	gelsolin [Source:MGI Symbol;Acc:MGI:95851]	-
ENSMUSG00000022125	8.04368	4.44191	4.33745	19.3222	20.7453	32.4516	5.60768	24.1731	-2.10737	0.00829509	0.0700009	Cln5	14	103070216	103077628	+	2563	protein_coding	ceroid-lipofuscinosis, neuronal 5 [Source:MGI Symbol;Acc:MGI:2442253]	-
ENSMUSG00000029246	82.735	72.7362	34.6996	115.933	138.549	119.517	63.3903	124.666	-0.93895	0.00831449	0.0701161	Ppat	5	76913249	76951578	-	4421	protein_coding	phosphoribosyl pyrophosphate amidotransferase [Source:MGI Symbol;Acc:MGI:2387203]	-
ENSMUSG00000039357	17.2365	8.88382	4.33745	41.8648	26.6726	37.9921	10.1526	35.5098	-1.75634	0.00834932	0.0703613	Fut11	14	20694968	20701016	+	4252	protein_coding	fucosyltransferase 11 [Source:MGI Symbol;Acc:MGI:1920318]	-
ENSMUSG00000033488	0	0	0	15.0284	5.92724	1.58301	0	7.51288	-5.18568	0.00835933	0.0703716	Cryzl2	1	157458577	157492638	+	2534	protein_coding	crystallin zeta like 2 [Source:MGI Symbol;Acc:MGI:2448516]	-
ENSMUSG00000021252	39.0693	45.5296	13.0123	86.9499	79.2769	69.6523	32.5371	78.6263	-1.20378	0.00836368	0.0703716	Erg28	12	85815448	85824550	-	4235	protein_coding	ergosterol biosynthesis 28 [Source:MGI Symbol;Acc:MGI:1915571]	-
ENSMUSG00000057572	243.609	149.359	149.642	252.262	268.949	360.134	180.87	293.782	-0.698479	0.00836783	0.0703716	Zbtb8os	4	129335695	129354547	+	4500	protein_coding	zinc finger and BTB domain containing 8 opposite strand [Source:MGI Symbol;Acc:MGI:1914356]	-
ENSMUSG00000053004	0	0	0	7.51419	9.63177	3.95752	0	7.03449	-5.10094	0.0083883	0.0704952	Hrh1	6	114397936	114483296	+	4450	protein_coding	histamine receptor H1 [Source:MGI Symbol;Acc:MGI:107619]	-
ENSMUSG00000010054	149.383	150.47	251.572	98.7579	116.322	102.104	183.808	105.728	0.775996	0.00840258	0.0705666	Tusc2	9	107563255	107566112	+	1785	protein_coding	tumor suppressor candidate 2 [Source:MGI Symbol;Acc:MGI:1931086]	-
ENSMUSG00000055385	31.0256	36.6457	56.3868	19.3222	12.5954	11.081	41.3527	14.3329	1.52023	0.00843772	0.0708131	Rnf212	5	108729290	108774982	-	1648	protein_coding	ring finger protein 212 [Source:MGI Symbol;Acc:MGI:3645767]	-
ENSMUSG00000053985	0	1.11048	0	6.44073	3.70453	23.7451	0.370159	11.2968	-4.28749	0.008459	0.0709429	Zfp14	7	30036359	30051380	-	3475	protein_coding	zinc finger protein 14 [Source:MGI Symbol;Acc:MGI:99160]	zf-C2H2
ENSMUSG00000015341	320.598	315.375	214.704	177.12	187.449	193.918	283.559	186.162	0.618943	0.00852615	0.0714105	Golga7	8	23241346	23257074	-	6726	protein_coding	golgi autoantigen, golgin subfamily a, 7 [Source:MGI Symbol;Acc:MGI:1931029]	-
ENSMUSG00000017144	0	0	0	4.29382	10.3727	6.33202	0	6.99951	-5.09887	0.0085323	0.0714105	Rnd3	2	51130438	51149111	-	4432	protein_coding	Rho family GTPase 3 [Source:MGI Symbol;Acc:MGI:1921444]	-
ENSMUSG00000050315	0	0	0	4.29382	10.3727	6.33202	0	6.99951	-5.09887	0.0085323	0.0714105	Synpo2	3	123076519	123236149	-	13138	protein_coding	synaptopodin 2 [Source:MGI Symbol;Acc:MGI:2153070]	-
ENSMUSG00000037096	32.1747	14.9914	23.856	3.22037	1.48181	9.49804	23.674	4.7334	2.30424	0.00856142	0.0716052	Gm9762	3	78966356	78966799	-	444	processed_pseudogene	predicted pseudogene 9762 [Source:MGI Symbol;Acc:MGI:3704220]	-
ENSMUSG00000084843	0	1.11048	0	5.36728	20.0044	7.12353	0.370159	10.8317	-4.2271	0.0085914	0.0718067	B230312C02Rik	2	180370491	180385885	-	1703	lincRNA	RIKEN cDNA B230312C02 gene [Source:MGI Symbol;Acc:MGI:2444130]	-
ENSMUSG00000027375	0	0	0	15.0284	2.96362	3.95752	0	7.31651	-5.14581	0.00862203	0.0719696	Mal	2	127633226	127656695	-	2778	protein_coding	myelin and lymphocyte protein, T cell differentiation protein [Source:MGI Symbol;Acc:MGI:892970]	-
ENSMUSG00000017404	257.398	360.905	206.029	414.354	440.098	408.416	274.777	420.956	-0.596016	0.00862742	0.0719696	Rpl19	11	98026710	98030492	+	1022	protein_coding	ribosomal protein L19 [Source:MGI Symbol;Acc:MGI:98020]	-
ENSMUSG00000030127	298.765	263.738	307.959	209.324	161.517	206.582	290.154	192.474	0.589026	0.00862874	0.0719696	Cops7a	6	124958413	124965538	-	2711	protein_coding	COP9 signalosome subunit 7A [Source:MGI Symbol;Acc:MGI:1349400]	-
ENSMUSG00000040760	456.191	322.594	405.551	247.968	314.885	220.829	394.779	261.227	0.589714	0.00863463	0.0719696	Appl1	14	26918988	26971232	-	8719	protein_coding	adaptor protein, phosphotyrosine interaction, PH domain and leucine zipper containing 1 [Source:MGI Symbol;Acc:MGI:1920243]	-
ENSMUSG00000041297	375.755	279.285	340.49	223.279	209.676	237.451	331.843	223.469	0.565106	0.00864174	0.0719696	Cdk13	13	17710315	17805097	-	13456	protein_coding	cyclin-dependent kinase 13 [Source:MGI Symbol;Acc:MGI:1916812]	-
ENSMUSG00000022110	299.914	395.33	299.284	157.798	251.167	231.91	331.509	213.625	0.636988	0.00864948	0.0719696	Sucla2	14	73525319	73596142	+	3988	protein_coding	succinate-Coenzyme A ligase, ADP-forming, beta subunit [Source:MGI Symbol;Acc:MGI:1306775]	-
ENSMUSG00000038069	310.256	363.681	197.354	207.177	162.258	181.254	290.43	183.563	0.680023	0.00865215	0.0719696	Cdkn2aip	8	47709344	47713932	-	3924	protein_coding	CDKN2A interacting protein [Source:MGI Symbol;Acc:MGI:1918175]	-
ENSMUSG00000033237	430.911	338.14	487.963	260.85	293.398	299.98	419.005	284.743	0.545524	0.00871006	0.072402	Arid2	15	96287518	96404992	+	10737	protein_coding	AT rich interactive domain 2 (ARID, RFX-like) [Source:MGI Symbol;Acc:MGI:1924294]	ARID
ENSMUSG00000021238	186.154	195.444	69.3991	88.0234	87.4268	50.6562	150.332	75.3688	1.0191	0.00873674	0.0725744	Aldh6a1	12	84430717	84451004	-	5784	protein_coding	aldehyde dehydrogenase family 6, subfamily A1 [Source:MGI Symbol;Acc:MGI:1915077]	-
ENSMUSG00000030019	14.9383	2.77619	28.1934	62.2604	42.9725	39.5752	15.3026	48.2694	-1.78099	0.00876473	0.0727574	Fbxl14	6	119479668	119482630	+	2963	protein_coding	F-box and leucine-rich repeat protein 14 [Source:MGI Symbol;Acc:MGI:2141676]	-
ENSMUSG00000048897	0	2.22095	0	7.51419	13.3363	18.2046	0.740318	13.0184	-3.67263	0.00877973	0.0728324	Zfp710	7	80024814	80094173	+	6926	protein_coding	zinc finger protein 710 [Source:MGI Symbol;Acc:MGI:1921747]	zf-C2H2
ENSMUSG00000060600	8.04368	0.555238	0	21.4691	14.8181	24.5366	2.86631	20.2746	-2.79618	0.00879048	0.0728667	Eno3	11	70657202	70662513	+	1739	protein_coding	enolase 3, beta muscle [Source:MGI Symbol;Acc:MGI:95395]	-
ENSMUSG00000033020	118.357	144.917	143.136	186.781	217.826	235.076	135.47	213.228	-0.656609	0.0087958	0.0728667	Polr2f	15	79141009	79151774	+	2595	protein_coding	polymerase (RNA) II (DNA directed) polypeptide F [Source:MGI Symbol;Acc:MGI:1349393]	-
ENSMUSG00000031109	5.74548	9.99429	6.50617	28.9833	24.4499	30.8686	7.41532	28.1006	-1.87066	0.00881405	0.0729684	Enox2	X	49009707	49288259	-	4356	protein_coding	ecto-NOX disulfide-thiol exchanger 2 [Source:MGI Symbol;Acc:MGI:2384799]	-
ENSMUSG00000110491	28.7274	7.2181	13.0123	3.22037	2.96362	0	16.3193	2.06133	3.00559	0.00882749	0.0730301	Gm31138	9	3199894	3215230	+	1705	lincRNA	predicted gene, 31138 [Source:MGI Symbol;Acc:MGI:5590297]	-
ENSMUSG00000022507	387.246	280.395	357.839	188.928	214.122	268.32	341.827	223.79	0.602933	0.0088455	0.0731296	1810013L24Rik	16	8830100	8858922	+	4960	protein_coding	RIKEN cDNA 1810013L24 gene [Source:MGI Symbol;Acc:MGI:1916303]	-
ENSMUSG00000075284	1.1491	2.22095	0	23.616	5.92724	12.664	1.12335	14.0691	-3.34466	0.00885863	0.0731886	Wipf1	2	73429610	73529734	-	5896	protein_coding	WAS/WASL interacting protein family, member 1 [Source:MGI Symbol;Acc:MGI:2178801]	-
ENSMUSG00000034312	70.0949	82.1753	71.5679	39.7179	40.7498	27.7026	74.6127	36.0568	1.0573	0.00887213	0.0732197	Iqsec1	6	90656088	90988685	-	11601	protein_coding	IQ motif and Sec7 domain 1 [Source:MGI Symbol;Acc:MGI:1196356]	-
ENSMUSG00000066568	410.228	408.656	407.72	255.482	288.953	319.767	408.868	288.068	0.503358	0.00887438	0.0732197	Lsm14a	7	34344646	34393315	-	6136	protein_coding	LSM14A mRNA processing body assembly factor [Source:MGI Symbol;Acc:MGI:1914320]	-
ENSMUSG00000040570	157.426	111.048	112.774	50.4524	90.3904	62.5287	127.083	67.7905	0.900637	0.00888981	0.0732974	Rundc3b	5	8490334	8622952	-	3824	protein_coding	RUN domain containing 3B [Source:MGI Symbol;Acc:MGI:2685286]	-
ENSMUSG00000027999	114.91	222.095	145.304	95.5376	104.468	65.6948	160.77	88.5667	0.873421	0.00890863	0.073403	Pla2g12a	3	129878606	129895825	+	3682	protein_coding	phospholipase A2, group XIIA [Source:MGI Symbol;Acc:MGI:1913600]	-
ENSMUSG00000035184	3.44729	0	0	13.9549	20.7453	7.12353	1.1491	13.9413	-3.63191	0.0089172	0.0734134	Fam124a	14	62555737	62608486	+	4406	protein_coding	family with sequence similarity 124, member A [Source:MGI Symbol;Acc:MGI:3645930]	-
ENSMUSG00000033233	0	0.555238	0	9.6611	5.92724	10.2895	0.185079	8.62596	-4.49527	0.00892192	0.0734134	Trim45	3	100922202	100936920	+	6000	protein_coding	tripartite motif-containing 45 [Source:MGI Symbol;Acc:MGI:1918187]	-
ENSMUSG00000045438	5.74548	8.32858	2.16872	19.3222	22.9681	33.2431	5.41426	25.1778	-2.0966	0.00895965	0.0736742	Cox19	5	139336189	139351418	-	3747	protein_coding	cytochrome c oxidase assembly protein 19 [Source:MGI Symbol;Acc:MGI:1915283]	-
ENSMUSG00000072419	0	0	0	2.14691	6.66815	12.664	0	7.1597	-5.13334	0.00900017	0.0739576	Dppa2	16	48303908	48319723	+	2447	protein_coding	developmental pluripotency associated 2 [Source:MGI Symbol;Acc:MGI:2157523]	-
ENSMUSG00000039910	17.2365	8.88382	4.33745	31.1302	49.6407	26.1196	10.1526	35.6302	-1.76781	0.00902296	0.0740951	Cited2	10	17723218	17725674	+	2457	protein_coding	Cbp/p300-interacting transactivator, with Glu/Asp-rich carboxy-terminal domain, 2 [Source:MGI Symbol;Acc:MGI:1306784]	-
ENSMUSG00000105873	29.8765	27.7619	54.2181	5.36728	13.3363	15.0386	37.2855	11.2474	1.68076	0.00904644	0.074238	Gm43708	5	141297143	141298103	-	961	TEC	predicted gene 43708 [Source:MGI Symbol;Acc:MGI:5663845]	-
ENSMUSG00000028093	3.44729	5.55238	8.67489	18.2487	24.4499	28.4941	5.89152	23.7309	-2.07897	0.00908022	0.0743961	Acp6	3	97158777	97177299	+	8503	protein_coding	acid phosphatase 6, lysophosphatidic [Source:MGI Symbol;Acc:MGI:1931010]	-
ENSMUSG00000034826	194.197	220.985	130.123	69.7746	124.472	116.351	181.769	103.533	0.820674	0.00908031	0.0743961	Nup54	5	92415540	92435219	-	3328	protein_coding	nucleoporin 54 [Source:MGI Symbol;Acc:MGI:1920460]	-
ENSMUSG00000006095	34.4729	49.9715	30.3621	84.803	71.8678	87.0653	38.2688	81.2454	-1.04778	0.00908399	0.0743961	Tbcb	7	30224131	30232272	-	1442	protein_coding	tubulin folding cofactor B [Source:MGI Symbol;Acc:MGI:1913661]	-
ENSMUSG00000029723	1.1491	1.11048	6.50617	17.1753	16.2999	15.8301	2.92191	16.4351	-2.78228	0.009121	0.0746491	Tsc22d4	5	137745730	137768450	+	7509	protein_coding	TSC22 domain family, member 4 [Source:MGI Symbol;Acc:MGI:1926079]	-
ENSMUSG00000032399	1809.83	1489.7	1500.76	2110.41	2115.28	1970.05	1600.1	2065.25	-0.367689	0.00913549	0.0747177	Rpl4	9	64173375	64178666	+	2007	protein_coding	ribosomal protein L4 [Source:MGI Symbol;Acc:MGI:1915141]	-
ENSMUSG00000026384	355.071	399.772	331.815	188.928	265.985	275.443	362.219	243.452	0.574983	0.00914833	0.0747726	Ptpn4	1	119652467	119837613	-	11321	protein_coding	protein tyrosine phosphatase, non-receptor type 4 [Source:MGI Symbol;Acc:MGI:1099792]	-
ENSMUSG00000040274	5.74548	39.9772	17.3498	69.7746	52.6043	67.2778	21.0241	63.2189	-1.52569	0.00915457	0.0747736	Cdk6	5	3341485	3531008	+	13989	protein_coding	cyclin-dependent kinase 6 [Source:MGI Symbol;Acc:MGI:1277162]	-
ENSMUSG00000031565	27.5783	29.4276	19.5185	62.2604	45.9361	74.4013	25.5082	60.8659	-1.2215	0.00917178	0.074864	Fgfr1	8	25513654	25575718	+	9875	protein_coding	fibroblast growth factor receptor 1 [Source:MGI Symbol;Acc:MGI:95522]	-
ENSMUSG00000050244	118.357	109.937	130.123	246.895	177.817	161.467	119.473	195.393	-0.715454	0.00919911	0.075037	Heatr1	13	12395027	12440289	+	7828	protein_coding	HEAT repeat containing 1 [Source:MGI Symbol;Acc:MGI:2442524]	-
ENSMUSG00000103227	0	0.555238	0	9.6611	9.63177	6.33202	0.185079	8.54163	-4.48201	0.00920649	0.075047	Gm37733	1	74500340	74503301	-	2962	TEC	predicted gene, 37733 [Source:MGI Symbol;Acc:MGI:5610961]	-
ENSMUSG00000097971	44.8148	106.606	52.0494	35.424	22.9681	28.4941	67.8233	28.9621	1.2594	0.00927335	0.0755416	Gm26917	17	39843013	39846341	+	3329	lincRNA	predicted gene, 26917 [Source:MGI Symbol;Acc:MGI:5504032]	-
ENSMUSG00000092958	0	1.11048	0	9.6611	14.0772	7.12353	0.370159	10.2873	-4.14398	0.00930879	0.0757798	Mir5128	2	37688201	37688284	-	84	miRNA	microRNA 5128 [Source:MGI Symbol;Acc:MGI:4950453]	-
ENSMUSG00000047731	1.1491	0	0	8.58765	12.5954	5.54052	0.383032	8.90785	-4.4141	0.00932244	0.0758242	Wbp1l	19	46599084	46657389	+	4463	protein_coding	WW domain binding protein 1 like [Source:MGI Symbol;Acc:MGI:107577]	-
ENSMUSG00000024583	694.054	681.833	698.329	503.451	520.856	535.848	691.405	520.052	0.409701	0.00932667	0.0758242	Txnl1	18	63662801	63692359	-	2558	protein_coding	thioredoxin-like 1 [Source:MGI Symbol;Acc:MGI:1860078]	-
ENSMUSG00000013275	18.3855	4.99715	2.16872	37.571	25.1908	37.9921	8.51714	33.5846	-1.93923	0.00933837	0.0758688	Slc41a1	1	131827493	131848865	+	4912	protein_coding	solute carrier family 41, member 1 [Source:MGI Symbol;Acc:MGI:2444823]	-
ENSMUSG00000051154	152.83	209.325	264.584	106.272	141.513	127.432	208.913	125.072	0.72633	0.00934789	0.0758957	Commd3	2	18672384	18676231	+	2330	protein_coding	COMM domain containing 3 [Source:MGI Symbol;Acc:MGI:88218]	-
ENSMUSG00000032641	52.8584	35.5353	28.1934	9.6611	11.8545	18.2046	38.8624	13.2401	1.55481	0.00936012	0.0759445	Gpr19	6	134869093	134898578	-	2920	protein_coding	G protein-coupled receptor 19 [Source:MGI Symbol;Acc:MGI:892973]	-
ENSMUSG00000078502	0	1.11048	0	12.8815	2.96362	16.6216	0.370159	10.8222	-4.21799	0.00937397	0.0760064	Gm13212	4	145585166	145625345	+	3595	protein_coding	predicted gene 13212 [Source:MGI Symbol;Acc:MGI:3651014]	zf-C2H2
ENSMUSG00000020459	229.819	101.053	221.21	109.492	96.3177	94.9804	184.028	100.264	0.86154	0.00938609	0.0760541	Mtif2	11	29526408	29545279	+	3868	protein_coding	mitochondrial translational initiation factor 2 [Source:MGI Symbol;Acc:MGI:1924034]	-
ENSMUSG00000027303	302.212	249.302	386.033	230.793	205.972	163.841	312.516	200.202	0.631791	0.00942785	0.0763418	Ptpra	2	130450278	130556124	+	10848	protein_coding	protein tyrosine phosphatase, receptor type, A [Source:MGI Symbol;Acc:MGI:97808]	-
ENSMUSG00000048497	0	0.555238	0	6.44073	11.1136	7.91503	0.185079	8.48978	-4.47833	0.00946915	0.076548	Mmgt2	11	62648664	62666354	+	4898	protein_coding	membrane magnesium transporter 2 [Source:MGI Symbol;Acc:MGI:2448491]	-
ENSMUSG00000036270	165.47	127.705	143.136	66.5543	88.1677	97.3549	145.437	84.0256	0.783084	0.00946972	0.076548	Edc4	8	105880881	105894908	+	5497	protein_coding	enhancer of mRNA decapping 4 [Source:MGI Symbol;Acc:MGI:2446249]	-
ENSMUSG00000106037	352.773	349.8	346.996	504.524	444.543	499.438	349.856	482.835	-0.463591	0.00947211	0.076548	Gm4332	3	119709516	119709861	+	346	processed_pseudogene	predicted gene 4332 [Source:MGI Symbol;Acc:MGI:3782515]	-
ENSMUSG00000032126	27.5783	61.0762	28.1934	71.9215	91.1313	99.7294	38.9493	87.5941	-1.12052	0.00949204	0.0766583	Hmbs	9	44336339	44344228	-	3909	protein_coding	hydroxymethylbilane synthase [Source:MGI Symbol;Acc:MGI:96112]	-
ENSMUSG00000087146	49.4112	54.4134	84.5802	38.6444	23.709	12.664	62.8016	25.0058	1.32585	0.00951062	0.0767575	Gm15205	X	161821366	161832112	-	632	lincRNA	predicted gene 15205 [Source:MGI Symbol;Acc:MGI:3826535]	-
ENSMUSG00000031156	50.5603	55.5238	54.2181	22.5426	29.6362	8.70653	53.4341	20.2951	1.39777	0.00952243	0.0768021	Slc35a2	X	7884028	7894492	+	4729	protein_coding	solute carrier family 35 (UDP-galactose transporter), member A2 [Source:MGI Symbol;Acc:MGI:1345297]	-
ENSMUSG00000033021	0	1.11048	0	10.7346	11.8545	7.91503	0.370159	10.168	-4.12485	0.00953655	0.0768652	Gmppa	1	75435930	75443179	+	2395	protein_coding	GDP-mannose pyrophosphorylase A [Source:MGI Symbol;Acc:MGI:1916330]	-
ENSMUSG00000008136	0	2.22095	8.67489	27.9098	9.63177	22.9536	3.63195	20.1651	-2.70697	0.00956935	0.0770389	Fhl2	1	43123074	43196984	-	1897	protein_coding	four and a half LIM domains 2 [Source:MGI Symbol;Acc:MGI:1338762]	-
ENSMUSG00000026080	0	0	0	2.14691	15.559	3.95752	0	7.22115	-5.14758	0.00957072	0.0770389	Chst10	1	38863867	38898161	-	11964	protein_coding	carbohydrate sulfotransferase 10 [Source:MGI Symbol;Acc:MGI:2138283]	-
ENSMUSG00000031458	87.3314	110.492	140.967	182.487	164.481	205.791	112.93	184.253	-0.723542	0.00959696	0.0771993	Coprs	8	13884794	13890281	-	2732	protein_coding	coordinator of PRMT5, differentiation stimulator [Source:MGI Symbol;Acc:MGI:1913673]	-
ENSMUSG00000085146	0	0	0	6.44073	11.1136	3.16601	0	6.90678	-5.07641	0.0096159	0.0773007	Eif2c5	X	140776235	140796880	+	1416	lincRNA	eukaryotic translation initiation factor 2C, 5 [Source:MGI Symbol;Acc:MGI:2446636]	-
ENSMUSG00000073684	9.19277	1.66572	4.33745	24.6895	19.2635	25.3281	5.06531	23.0937	-2.24786	0.00962668	0.077331	Faap20	4	155249802	155256687	+	1743	protein_coding	Fanconi anemia core complex associated protein 20 [Source:MGI Symbol;Acc:MGI:1914763]	-
ENSMUSG00000024091	1083.6	1099.93	494.469	459.439	661.628	590.461	892.665	570.51	0.651599	0.00963769	0.077331	Vapa	17	65578327	65613555	-	3492	protein_coding	vesicle-associated membrane protein, associated protein A [Source:MGI Symbol;Acc:MGI:1353561]	-
ENSMUSG00000027411	68.9458	62.742	112.774	35.424	36.3044	43.5327	81.4871	38.4204	1.05634	0.00963867	0.077331	Vps16	2	130424339	130444269	+	3727	protein_coding	VSP16 CORVET/HOPS core subunit [Source:MGI Symbol;Acc:MGI:2136772]	-
ENSMUSG00000027445	57.4548	6.10762	30.3621	63.3339	312.662	177.297	31.3082	184.431	-2.56923	0.00966292	0.0774669	Cst9	2	148835147	148838738	+	687	protein_coding	cystatin 9 [Source:MGI Symbol;Acc:MGI:1340053]	-
ENSMUSG00000061136	703.247	644.632	1119.06	542.095	597.17	546.929	822.313	562.064	0.539359	0.00967384	0.0774669	Prpf40a	2	53134704	53191284	-	10458	protein_coding	pre-mRNA processing factor 40A [Source:MGI Symbol;Acc:MGI:1860512]	-
ENSMUSG00000038708	207.987	230.979	318.802	158.871	185.967	123.474	252.589	156.104	0.682159	0.00967464	0.0774669	Golga4	9	118506267	118582519	+	13602	protein_coding	golgi autoantigen, golgin subfamily a, 4 [Source:MGI Symbol;Acc:MGI:1859646]	-
ENSMUSG00000028420	190.75	193.778	147.473	96.611	100.763	129.015	177.334	108.796	0.713449	0.00970372	0.0776488	Tmem38b	4	53826045	53862019	+	3807	protein_coding	transmembrane protein 38B [Source:MGI Symbol;Acc:MGI:1098718]	-
ENSMUSG00000027652	279.231	300.384	216.872	198.589	159.295	168.59	265.496	175.491	0.611578	0.00971715	0.0777054	Ralgapb	2	158409848	158499253	+	12992	protein_coding	Ral GTPase activating protein, beta subunit (non-catalytic) [Source:MGI Symbol;Acc:MGI:2444531]	-
ENSMUSG00000024974	911.234	1171	1335.93	853.397	863.155	797.835	1139.39	838.129	0.440011	0.00974008	0.0778378	Smc3	19	53600398	53645833	+	5541	protein_coding	structural maintenance of chromosomes 3 [Source:MGI Symbol;Acc:MGI:1339795]	-
ENSMUSG00000057113	4214.89	4027.7	4753.84	3338.45	3560.79	3435.12	4332.14	3444.79	0.329211	0.00976413	0.0779789	Npm1	11	33152287	33163206	-	2665	protein_coding	nucleophosmin 1 [Source:MGI Symbol;Acc:MGI:106184]	-
ENSMUSG00000016757	8.04368	15.5467	28.1934	51.5259	59.2724	30.8686	17.2613	47.2223	-1.51707	0.00980582	0.0782036	Ttll12	15	83575090	83595157	-	4039	protein_coding	tubulin tyrosine ligase-like family, member 12 [Source:MGI Symbol;Acc:MGI:3039573]	-
ENSMUSG00000024084	25.2801	21.6543	0	50.4524	80.7587	33.2431	15.6448	54.8181	-1.71821	0.009806	0.0782036	Qpct	17	79051906	79090378	+	2539	protein_coding	glutaminyl-peptide cyclotransferase (glutaminyl cyclase) [Source:MGI Symbol;Acc:MGI:1917786]	-
ENSMUSG00000031987	6.89458	34.98	36.8683	56.8932	82.2405	65.6948	26.2476	68.2761	-1.39227	0.00981148	0.0782036	Egln1	8	124908587	124949324	-	3594	protein_coding	egl-9 family hypoxia-inducible factor 1 [Source:MGI Symbol;Acc:MGI:1932286]	-
ENSMUSG00000041718	397.587	335.919	184.341	198.589	191.894	182.046	305.949	190.843	0.694782	0.00985162	0.0784662	Alg13	X	144317804	144374450	+	6850	protein_coding	asparagine-linked glycosylation 13 [Source:MGI Symbol;Acc:MGI:1914824]	-
ENSMUSG00000029199	222.925	214.877	279.765	147.063	156.331	162.258	239.189	155.218	0.611358	0.00985727	0.0784662	Lias	5	65391497	65410693	+	4570	protein_coding	lipoic acid synthetase [Source:MGI Symbol;Acc:MGI:1934604]	-
ENSMUSG00000051695	637.749	566.343	579.049	778.255	758.687	823.955	594.38	786.966	-0.405212	0.00988971	0.0786433	Pcbp1	6	86524492	86526321	-	1830	protein_coding	poly(rC) binding protein 1 [Source:MGI Symbol;Acc:MGI:1345635]	-
ENSMUSG00000001924	34.4729	40.5324	41.2057	82.6561	75.5723	74.4013	38.737	77.5432	-1.00235	0.0098924	0.0786433	Uba1	X	20658326	20683179	+	4819	protein_coding	ubiquitin-like modifier activating enzyme 1 [Source:MGI Symbol;Acc:MGI:98890]	-
ENSMUSG00000035621	1.1491	2.77619	0	21.4691	11.8545	9.49804	1.30843	14.2739	-3.13875	0.00992569	0.0788155	Midn	10	80148272	80158368	+	4307	protein_coding	midnolin [Source:MGI Symbol;Acc:MGI:1890222]	-
ENSMUSG00000037110	122.953	63.2972	65.0617	28.9833	27.4135	55.4052	83.7707	37.2673	1.16684	0.00992697	0.0788155	Ralgapa2	2	146239879	146512344	-	18811	protein_coding	Ral GTPase activating protein, alpha subunit 2 (catalytic) [Source:MGI Symbol;Acc:MGI:3036245]	-
ENSMUSG00000097515	0	2.77619	4.33745	13.9549	14.0772	19.7876	2.37121	15.9399	-2.84292	0.00994187	0.0788825	1700040D17Rik	3	94409395	94412919	-	998	lincRNA	RIKEN cDNA 1700040D17 gene [Source:MGI Symbol;Acc:MGI:1923852]	-
ENSMUSG00000014633	37.9202	63.2972	32.5308	112.713	89.6495	79.1503	44.5827	93.8376	-1.02691	0.00994877	0.078886	Cmc2	8	116888685	116921455	-	2043	protein_coding	COX assembly mitochondrial protein 2 [Source:MGI Symbol;Acc:MGI:1913781]	-
ENSMUSG00000089838	57.4548	55.5238	54.2181	19.3222	34.0816	15.0386	55.7323	22.8141	1.2821	0.00996354	0.0789519	Gm2962	1	170925309	170925644	-	336	processed_pseudogene	predicted pseudogene 2962 [Source:MGI Symbol;Acc:MGI:3781140]	-
ENSMUSG00000060216	5.74548	1.66572	6.50617	13.9549	21.4863	27.7026	4.63912	21.0479	-2.31966	0.0099868	0.0790848	Arrb2	11	70432635	70440828	+	2845	protein_coding	arrestin, beta 2 [Source:MGI Symbol;Acc:MGI:99474]	-
ENSMUSG00000078768	6.89458	4.99715	4.33745	40.7913	17.7817	14.2471	5.40972	24.2734	-2.14113	0.00999849	0.0791261	Zfp566	7	30077337	30090527	-	1728	protein_coding	zinc finger protein 566 [Source:MGI Symbol;Acc:MGI:1919806]	zf-C2H2
ENSMUSG00000028998	619.363	526.921	433.745	783.623	623.101	820.789	526.676	742.504	-0.489054	0.0100168	0.0791717	Tomm7	5	23838944	23844161	-	1125	protein_coding	translocase of outer mitochondrial membrane 7 [Source:MGI Symbol;Acc:MGI:1913419]	-
ENSMUSG00000032221	22.9819	23.8753	39.037	76.2154	53.3452	59.3627	28.6314	62.9744	-1.17864	0.0100172	0.0791717	Mns1	9	72438011	72462025	+	5363	protein_coding	meiosis-specific nuclear structural protein 1 [Source:MGI Symbol;Acc:MGI:107933]	-
ENSMUSG00000030551	9.19277	47.7505	19.5185	96.611	38.5271	87.0653	25.4873	74.0678	-1.48045	0.0100363	0.0792709	Nr2f2	7	70351944	70366735	-	8625	protein_coding	nuclear receptor subfamily 2, group F, member 2 [Source:MGI Symbol;Acc:MGI:1352452]	RXR-like
ENSMUSG00000031245	97.6732	29.4276	15.1811	129.888	94.8359	123.474	47.4273	116.066	-1.26925	0.0100823	0.0795833	Hmgn5	X	109004534	109013404	-	1934	protein_coding	high-mobility group nucleosome binding domain 5 [Source:MGI Symbol;Acc:MGI:1355295]	-
ENSMUSG00000027381	3.44729	0.555238	0	24.6895	11.1136	6.33202	1.33418	14.045	-3.33959	0.010126	0.0798762	Bcl2l11	2	128126038	128162547	+	8029	protein_coding	BCL2-like 11 (apoptosis facilitator) [Source:MGI Symbol;Acc:MGI:1197519]	-
ENSMUSG00000066687	0	1.11048	4.33745	15.0284	5.18634	22.9536	1.81597	14.3894	-3.28103	0.0101375	0.0799156	Zbtb16	9	48654297	48836222	-	5283	protein_coding	zinc finger and BTB domain containing 16 [Source:MGI Symbol;Acc:MGI:103222]	ZBTB
ENSMUSG00000014551	13.7892	27.7619	34.6996	74.0684	63.7179	44.3242	25.4169	60.7035	-1.27803	0.0101466	0.0799354	Mrps25	6	92169525	92184033	-	6576	protein_coding	mitochondrial ribosomal protein S25 [Source:MGI Symbol;Acc:MGI:1928140]	-
ENSMUSG00000039683	24.131	34.98	80.2428	17.1753	17.7817	11.8725	46.4513	15.6099	1.5381	0.0101605	0.0799723	Sdk1	5	141241490	142215586	+	11087	protein_coding	sidekick cell adhesion molecule 1 [Source:MGI Symbol;Acc:MGI:2444413]	-
ENSMUSG00000032254	433.209	429.199	570.374	358.534	306.735	339.555	477.594	334.941	0.503926	0.0101711	0.0799723	Kif23	9	61915905	61946774	-	7901	protein_coding	kinesin family member 23 [Source:MGI Symbol;Acc:MGI:1919069]	-
ENSMUSG00000036699	0	0	4.33745	7.51419	11.8545	18.2046	1.44582	12.5244	-3.80725	0.0101767	0.0799723	Zcchc12	X	36195904	36199158	+	2280	protein_coding	zinc finger, CCHC domain containing 12 [Source:MGI Symbol;Acc:MGI:1919943]	-
ENSMUSG00000020134	497.559	431.976	451.094	293.053	272.653	391.794	460.21	319.167	0.526546	0.0101786	0.0799723	Peli1	11	21091291	21150323	+	6553	protein_coding	pellino 1 [Source:MGI Symbol;Acc:MGI:1914495]	-
ENSMUSG00000100164	8.04368	5.55238	4.33745	0	0	0	5.97784	0	5.25308	0.010186	0.0799723	2610306M01Rik	6	86848399	86849440	-	1042	bidirectional_promoter_lncRNA	RIKEN cDNA 2610306M01 gene [Source:MGI Symbol;Acc:MGI:1914420]	-
ENSMUSG00000005804	86.1823	121.597	73.7366	56.8932	47.4179	42.7412	93.8387	49.0174	0.961252	0.0101906	0.0799723	Bloc1s6	2	122738503	122749475	+	3899	protein_coding	biogenesis of lysosomal organelles complex-1, subunit 6, pallidin [Source:MGI Symbol;Acc:MGI:1927580]	-
ENSMUSG00000068373	0	0	0	2.14691	1.48181	18.9961	0	7.5416	-5.20635	0.0101988	0.0799852	D430041D05Rik	2	104143073	104411013	-	16639	protein_coding	RIKEN cDNA D430041D05 gene [Source:MGI Symbol;Acc:MGI:2181743]	-
ENSMUSG00000021540	170.066	199.886	253.741	158.871	85.945	124.266	207.898	123.027	0.754008	0.0102249	0.0801389	Smad5	13	56703010	56742377	+	7420	protein_coding	SMAD family member 5 [Source:MGI Symbol;Acc:MGI:1328787]	MH1
ENSMUSG00000041225	260.845	312.599	234.222	144.917	190.413	194.71	269.222	176.68	0.613884	0.0102616	0.0803747	Arhgap12	18	6024427	6136098	-	8016	protein_coding	Rho GTPase activating protein 12 [Source:MGI Symbol;Acc:MGI:1922665]	-
ENSMUSG00000028518	37.9202	19.9886	80.2428	8.58765	17.0408	17.4131	46.0505	14.3472	1.62682	0.010286	0.080514	Prkaa2	4	105029874	105109890	-	7969	protein_coding	protein kinase, AMP-activated, alpha 2 catalytic subunit [Source:MGI Symbol;Acc:MGI:1336173]	-
ENSMUSG00000020389	94.2259	81.0648	28.1934	30.0568	26.6726	30.0771	67.8281	28.9355	1.2584	0.0103546	0.0809993	Cdkl3	11	52004221	52089784	+	5360	protein_coding	cyclin-dependent kinase-like 3 [Source:MGI Symbol;Acc:MGI:2388268]	-
ENSMUSG00000049871	2.29819	3.33143	2.16872	9.6611	11.1136	30.8686	2.59945	17.2144	-2.67207	0.010401	0.0813106	Nlrc3	16	3945007	3976632	-	7069	protein_coding	NLR family, CARD domain containing 3 [Source:MGI Symbol;Acc:MGI:2444070]	-
ENSMUSG00000054237	296.467	229.314	245.066	169.606	155.59	184.42	256.949	169.872	0.596079	0.0104283	0.0814716	Fra10ac1	19	38188481	38224138	-	1402	protein_coding	FRA10AC1 homolog (human) [Source:MGI Symbol;Acc:MGI:1917817]	-
ENSMUSG00000030158	0	3.33143	0	8.58765	30.3771	7.12353	1.11048	15.3628	-3.40098	0.0104534	0.0816157	Clec12b	6	129375515	129385874	-	1619	protein_coding	C-type lectin domain family 12, member B [Source:MGI Symbol;Acc:MGI:1918433]	-
ENSMUSG00000100862	229.819	322.038	140.967	265.144	564.57	373.589	230.942	401.101	-0.779917	0.0104793	0.0816982	Gm10925	1	24613974	24614651	-	678	unprocessed_pseudogene	predicted gene 10925 [Source:MGI Symbol;Acc:MGI:3809095]	-
ENSMUSG00000002319	5.74548	31.0934	26.0247	57.9666	65.1997	49.8647	20.9545	57.677	-1.45017	0.0104827	0.0816982	Ipo4	14	55625400	55635957	-	4669	protein_coding	importin 4 [Source:MGI Symbol;Acc:MGI:1923001]	-
ENSMUSG00000106115	11.491	6.66286	41.2057	6.44073	0	1.58301	19.7865	2.67458	2.91886	0.0104857	0.0816982	Gm43420	5	121402658	121404514	+	1857	TEC	predicted gene 43420 [Source:MGI Symbol;Acc:MGI:5663557]	-
ENSMUSG00000054693	332.089	385.891	394.708	206.103	274.876	280.192	370.896	253.724	0.543045	0.0104944	0.0816982	Adam10	9	70678997	70780229	+	4913	protein_coding	a disintegrin and metallopeptidase domain 10 [Source:MGI Symbol;Acc:MGI:109548]	-
ENSMUSG00000028007	1.1491	4.99715	2.16872	17.1753	25.1908	11.8725	2.77166	18.0795	-2.57721	0.0104975	0.0816982	Snx7	3	117781647	117868936	-	6147	protein_coding	sorting nexin 7 [Source:MGI Symbol;Acc:MGI:1923811]	-
ENSMUSG00000051285	13.7892	24.4305	0	27.9098	57.0497	58.5712	12.7399	47.8436	-1.78404	0.0105235	0.0818486	Pcmtd1	1	7088920	7173628	+	6654	protein_coding	protein-L-isoaspartate (D-aspartate) O-methyltransferase domain containing 1 [Source:MGI Symbol;Acc:MGI:2441773]	-
ENSMUSG00000033419	0	0	0	7.51419	5.18634	7.12353	0	6.60802	-5.00875	0.010575	0.0821973	Snap91	9	86765923	86880654	-	9126	protein_coding	synaptosomal-associated protein 91 [Source:MGI Symbol;Acc:MGI:109132]	-
ENSMUSG00000017188	12.6401	11.1048	2.16872	28.9833	32.5998	34.0346	8.63785	31.8726	-1.78324	0.0105831	0.0822072	Coa3	11	101277968	101279114	-	886	protein_coding	cytochrome C oxidase assembly factor 3 [Source:MGI Symbol;Acc:MGI:1098757]	-
ENSMUSG00000071266	2.29819	2.22095	0	3.22037	13.3363	30.0771	1.50638	15.5446	-3.17785	0.0105997	0.0822839	Zfp946	17	22424222	22456689	+	3504	protein_coding	zinc finger protein 946 [Source:MGI Symbol;Acc:MGI:1921399]	zf-C2H2
ENSMUSG00000051038	14.9383	18.8781	0	0	1.48181	0	11.2721	0.493937	4.4409	0.0106184	0.0823773	Rhox11	X	38076594	38085141	-	811	protein_coding	reproductive homeobox 11 [Source:MGI Symbol;Acc:MGI:2681831]	Homeobox
ENSMUSG00000044674	0	0	0	12.8815	2.96362	4.74902	0	6.8647	-5.05541	0.0106282	0.0824006	Fzd1	5	4753839	4758035	-	4197	protein_coding	frizzled class receptor 1 [Source:MGI Symbol;Acc:MGI:1196625]	-
ENSMUSG00000032558	0	0	0	3.22037	8.14996	8.70653	0	6.69229	-5.03497	0.0106461	0.0824873	Nphp3	9	104002544	104043818	+	6617	protein_coding	nephronophthisis 3 (adolescent) [Source:MGI Symbol;Acc:MGI:1921275]	-
ENSMUSG00000035125	0	0	0	9.6611	9.63177	1.58301	0	6.95863	-5.08209	0.0106546	0.0825007	Gcfc2	6	81923669	81959915	+	7846	protein_coding	GC-rich sequence DNA binding factor 2 [Source:MGI Symbol;Acc:MGI:2141656]	-
ENSMUSG00000028173	0	0	0	13.9549	2.22272	4.74902	0	6.97555	-5.07734	0.0106837	0.0826733	Wls	3	159839672	159938664	+	8792	protein_coding	wntless WNT ligand secretion mediator [Source:MGI Symbol;Acc:MGI:1915401]	-
ENSMUSG00000003228	6.89458	17.7676	6.50617	35.424	34.8225	36.4091	10.3895	35.5519	-1.67818	0.0107178	0.0828846	Grk5	19	60889749	61092553	+	3165	protein_coding	G protein-coupled receptor kinase 5 [Source:MGI Symbol;Acc:MGI:109161]	-
ENSMUSG00000026433	1.1491	4.44191	0	44.0117	9.63177	3.95752	1.86367	19.2003	-3.08211	0.0107393	0.0829982	Rab29	1	131867224	131872887	+	1468	protein_coding	RAB29, member RAS oncogene family [Source:MGI Symbol;Acc:MGI:2385107]	-
ENSMUSG00000032740	854.928	888.937	1216.65	787.917	687.56	679.11	986.839	718.195	0.453045	0.0107498	0.0830269	Ccdc88a	11	29373658	29510808	+	10891	protein_coding	coiled coil domain containing 88A [Source:MGI Symbol;Acc:MGI:1925177]	-
ENSMUSG00000037013	68.9458	71.6258	26.0247	122.374	112.618	104.478	55.5321	113.157	-0.976771	0.0107675	0.0831111	Ss18	18	14624198	14682914	-	4523	protein_coding	SS18, nBAF chromatin remodeling complex subunit [Source:MGI Symbol;Acc:MGI:107708]	-
ENSMUSG00000074218	2.29819	0	0	15.0284	8.89086	9.49804	0.766064	11.1391	-3.85758	0.0108018	0.0832956	Cox7a1	7	30184144	30186078	+	535	protein_coding	cytochrome c oxidase subunit 7A1 [Source:MGI Symbol;Acc:MGI:1316714]	-
ENSMUSG00000019952	36.7711	20.5438	54.2181	13.9549	11.8545	10.2895	37.1777	12.033	1.59669	0.010805	0.0832956	Poc1b	10	99107036	99198074	+	4190	protein_coding	POC1 centriolar protein B [Source:MGI Symbol;Acc:MGI:1918511]	-
ENSMUSG00000026317	0	0.555238	0	3.22037	11.8545	10.2895	0.185079	8.4548	-4.47778	0.0108162	0.083329	Cln8	8	14881335	14901720	+	7606	protein_coding	ceroid-lipofuscinosis, neuronal 8 [Source:MGI Symbol;Acc:MGI:1349447]	-
ENSMUSG00000042035	17.2365	3.33143	17.3498	50.4524	31.8589	36.4091	12.6392	39.5735	-1.73621	0.0108372	0.0834382	Igsf3	3	101377083	101463059	+	8479	protein_coding	immunoglobulin superfamily, member 3 [Source:MGI Symbol;Acc:MGI:1926158]	-
ENSMUSG00000023883	143.637	127.15	134.461	59.0401	84.4632	90.2313	135.083	77.9115	0.785897	0.0109405	0.0841806	Phf10	17	14945009	14961273	-	4914	protein_coding	PHD finger protein 10 [Source:MGI Symbol;Acc:MGI:1919307]	-
ENSMUSG00000021938	544.672	501.936	722.185	462.659	411.202	369.632	589.597	414.498	0.50054	0.0109513	0.0842104	Pspc1	14	56720710	56778316	-	5734	protein_coding	paraspeckle protein 1 [Source:MGI Symbol;Acc:MGI:1913895]	-
ENSMUSG00000020708	44.8148	48.3057	60.7242	98.7579	94.095	90.2313	51.2816	94.3614	-0.898511	0.0110204	0.0846889	Psmc5	11	106256154	106263120	+	1394	protein_coding	protease (prosome, macropain) 26S subunit, ATPase 5 [Source:MGI Symbol;Acc:MGI:105047]	-
ENSMUSG00000032217	255.099	198.22	153.979	121.3	139.29	117.934	202.433	126.175	0.690389	0.011044	0.0848168	Rnf111	9	70425424	70503725	-	8849	protein_coding	ring finger 111 [Source:MGI Symbol;Acc:MGI:1934919]	-
ENSMUSG00000028212	213.732	203.217	153.979	75.1419	146.699	113.976	190.31	111.939	0.767419	0.0110583	0.084873	Ccne2	4	11191351	11204779	+	3495	protein_coding	cyclin E2 [Source:MGI Symbol;Acc:MGI:1329034]	-
ENSMUSG00000052676	243.609	225.427	351.333	138.476	179.299	197.876	273.456	171.884	0.652092	0.0111201	0.0852935	Zmat1	X	134971372	135009209	-	5391	protein_coding	zinc finger, matrin type 1 [Source:MGI Symbol;Acc:MGI:2442284]	-
ENSMUSG00000031411	11.491	13.3257	13.0123	1.07346	2.96362	0	12.6097	1.34569	3.19876	0.0111393	0.0853876	Prame	X	135613002	135627705	-	2268	protein_coding	preferentially expressed antigen in melanoma [Source:MGI Symbol;Acc:MGI:1923079]	-
ENSMUSG00000106714	4.59639	2.77619	10.8436	0	0	0	6.07206	0	5.2254	0.0111496	0.0854123	Gm42546	5	117299889	117302480	+	2592	TEC	predicted gene 42546 [Source:MGI Symbol;Acc:MGI:5662683]	-
ENSMUSG00000005610	2411.95	2465.26	1821.73	1587.64	1869.3	1641.58	2232.98	1699.51	0.396482	0.0112506	0.0861323	Eif4g2	7	111067750	111083030	-	10166	protein_coding	eukaryotic translation initiation factor 4, gamma 2 [Source:MGI Symbol;Acc:MGI:109207]	-
ENSMUSG00000079608	0	14.4362	0	31.1302	25.1908	36.4091	4.81207	30.91	-2.45254	0.0112617	0.0861631	Stard6	18	70472454	70501066	+	1907	protein_coding	StAR-related lipid transfer (START) domain containing 6 [Source:MGI Symbol;Acc:MGI:2156774]	-
ENSMUSG00000022722	213.732	143.252	132.292	95.5376	111.136	81.5248	163.092	96.0661	0.767391	0.0112885	0.0863146	Arl6	16	59612949	59639391	-	2098	protein_coding	ADP-ribosylation factor-like 6 [Source:MGI Symbol;Acc:MGI:1927136]	-
ENSMUSG00000027984	16.0874	23.8753	13.0123	52.5993	54.827	34.8261	17.6583	47.4175	-1.37233	0.0112976	0.08633	Hadh	3	131233419	131272101	-	4977	protein_coding	hydroxyacyl-Coenzyme A dehydrogenase [Source:MGI Symbol;Acc:MGI:96009]	-
ENSMUSG00000063904	6.89458	3.88667	8.67489	26.8364	18.5226	26.9111	6.48538	24.09	-1.97837	0.0113312	0.0865324	Dpp3	19	4907229	4928287	-	2683	protein_coding	dipeptidylpeptidase 3 [Source:MGI Symbol;Acc:MGI:1922471]	-
ENSMUSG00000084762	0	0	0	9.6611	1.48181	9.49804	0	6.88032	-5.06343	0.0113453	0.0865807	Platr3	2	135648907	135652063	+	412	lincRNA	pluripotency associated transcript 3 [Source:MGI Symbol;Acc:MGI:3651129]	-
ENSMUSG00000021147	297.616	276.509	355.671	206.103	230.422	193.918	309.932	210.148	0.550226	0.0113537	0.0865807	Wdr37	13	8802968	8871909	-	10936	protein_coding	WD repeat domain 37 [Source:MGI Symbol;Acc:MGI:1920393]	-
ENSMUSG00000020326	113.761	171.569	99.7613	191.075	208.194	240.617	128.364	213.295	-0.707417	0.0113588	0.0865807	Ccng1	11	40748552	40755311	-	3512	protein_coding	cyclin G1 [Source:MGI Symbol;Acc:MGI:102890]	-
ENSMUSG00000029591	4.59639	17.2124	19.5185	36.4975	38.5271	46.6987	13.7758	40.5744	-1.57935	0.0113749	0.0866493	Ung	5	114130386	114139323	+	5468	protein_coding	uracil DNA glycosylase [Source:MGI Symbol;Acc:MGI:109352]	-
ENSMUSG00000023262	0	0	0	1.07346	2.22272	18.9961	0	7.43075	-5.18626	0.0114028	0.0867572	Acy1	9	106432981	106438319	-	2966	protein_coding	aminoacylase 1 [Source:MGI Symbol;Acc:MGI:87913]	-
ENSMUSG00000043284	25.2801	16.1019	28.1934	67.6277	51.1225	43.5327	23.1918	54.0943	-1.26139	0.0114033	0.0867572	Tmem11	11	60864452	60879272	-	1745	protein_coding	transmembrane protein 11 [Source:MGI Symbol;Acc:MGI:2144726]	-
ENSMUSG00000004264	29.8765	55.5238	39.037	121.3	67.4224	76.7758	41.4791	88.4996	-1.06468	0.0114166	0.0868043	Phb2	6	124712336	124716950	+	3718	protein_coding	prohibitin 2 [Source:MGI Symbol;Acc:MGI:102520]	-
ENSMUSG00000036285	79.2877	88.2829	145.304	59.0401	58.5315	42.7412	104.292	53.4376	0.944258	0.0114353	0.0868724	Noa1	5	77294182	77310084	-	4029	protein_coding	nitric oxide associated 1 [Source:MGI Symbol;Acc:MGI:1914306]	-
ENSMUSG00000026764	9.19277	1.11048	0	34.3506	25.9317	7.12353	3.43442	22.4686	-2.66343	0.0114397	0.0868724	Kif5c	2	49619298	49774778	+	7142	protein_coding	kinesin family member 5C [Source:MGI Symbol;Acc:MGI:1098269]	-
ENSMUSG00000020088	428.613	604.099	492.3	361.755	338.594	386.253	508.338	362.201	0.49423	0.0114932	0.087224	Sar1a	10	61680299	61693297	+	3740	protein_coding	secretion associated Ras related GTPase 1A [Source:MGI Symbol;Acc:MGI:98230]	-
ENSMUSG00000027035	35.622	3.33143	19.5185	61.187	42.9725	73.6098	19.4906	59.2564	-1.64708	0.0115085	0.0872858	Cers6	2	68861441	69114282	+	8875	protein_coding	ceramide synthase 6 [Source:MGI Symbol;Acc:MGI:2442564]	Homeobox
ENSMUSG00000070738	176.961	187.115	253.741	122.374	147.44	114.768	205.939	128.194	0.66929	0.0115225	0.0873378	Dgkd	1	87853287	87945180	+	6850	protein_coding	diacylglycerol kinase, delta [Source:MGI Symbol;Acc:MGI:2138334]	-
ENSMUSG00000025889	2.29819	3.33143	0	26.8364	5.18634	17.4131	1.87654	16.4786	-2.90036	0.0115493	0.0874836	Snca	6	60731575	60829855	-	2703	protein_coding	synuclein, alpha [Source:MGI Symbol;Acc:MGI:1277151]	-
ENSMUSG00000028601	49.4112	57.7448	78.074	26.8364	21.4863	34.0346	61.7433	27.4524	1.15418	0.0115561	0.0874836	Echdc2	4	108165437	108179308	+	2287	protein_coding	enoyl Coenzyme A hydratase domain containing 2 [Source:MGI Symbol;Acc:MGI:1289238]	-
ENSMUSG00000025724	157.426	150.47	91.0864	240.454	223.753	189.961	132.994	218.056	-0.688551	0.0115968	0.0877374	Sec11a	7	80904889	80947780	-	4614	protein_coding	SEC11 homolog A, signal peptidase complex subunit [Source:MGI Symbol;Acc:MGI:1929464]	-
ENSMUSG00000031532	183.855	389.777	394.708	173.9	214.122	202.625	322.78	196.882	0.7093	0.0116246	0.0878936	Saraf	8	34154575	34170821	+	2929	protein_coding	store-operated calcium entry-associated regulatory factor [Source:MGI Symbol;Acc:MGI:1915137]	-
ENSMUSG00000032280	35.622	29.9829	28.1934	90.1703	59.2724	54.6137	31.2661	68.0188	-1.11029	0.0116381	0.0879408	Tle3	9	61372366	61418497	+	11653	protein_coding	transducin-like enhancer of split 3 [Source:MGI Symbol;Acc:MGI:104634]	-
ENSMUSG00000044783	55.1566	77.1782	32.5308	137.402	86.6859	110.81	54.9552	111.633	-0.972487	0.0116549	0.0880133	Hjurp	1	88262471	88277633	-	8331	protein_coding	Holliday junction recognition protein [Source:MGI Symbol;Acc:MGI:2685821]	-
ENSMUSG00000028517	1.1491	17.7676	15.1811	41.8648	26.6726	53.0307	11.3659	40.5227	-1.82275	0.0116967	0.0882745	Plpp3	4	105157347	105232764	+	3159	protein_coding	phospholipid phosphatase 3 [Source:MGI Symbol;Acc:MGI:1915166]	-
ENSMUSG00000021846	5.74548	0	0	12.8815	13.3363	23.7451	1.91516	16.6543	-3.12751	0.0117288	0.0884281	Peli2	14	48120823	48281575	+	9089	protein_coding	pellino 2 [Source:MGI Symbol;Acc:MGI:1891445]	-
ENSMUSG00000053046	4.59639	6.10762	0	30.0568	13.3363	19.7876	3.568	21.0602	-2.36555	0.0117363	0.0884281	Brsk2	7	141949751	142004247	+	6178	protein_coding	BR serine/threonine kinase 2 [Source:MGI Symbol;Acc:MGI:1923020]	-
ENSMUSG00000027706	1512.21	1479.71	2188.24	1423.4	1228.42	1136.6	1726.72	1262.81	0.447671	0.0117388	0.0884281	Sec62	3	30792875	30821263	+	4343	protein_coding	SEC62 homolog (S. cerevisiae) [Source:MGI Symbol;Acc:MGI:1916526]	-
ENSMUSG00000030218	0	0	6.50617	22.5426	5.92724	19.7876	2.16872	16.0858	-3.38257	0.0117537	0.0884518	Mgp	6	136872435	136875823	-	1187	protein_coding	matrix Gla protein [Source:MGI Symbol;Acc:MGI:96976]	-
ENSMUSG00000103570	0	1.11048	0	4.29382	5.92724	20.5791	0.370159	10.2667	-4.15543	0.0117696	0.0884518	C630004M23Rik	2	10047838	10049519	+	1682	TEC	RIKEN cDNA C630004M23 gene [Source:MGI Symbol;Acc:MGI:3642399]	-
ENSMUSG00000024560	39.0693	18.8781	6.50617	51.5259	57.7906	64.9032	21.4845	58.0732	-1.38895	0.0117735	0.0884518	Cxxc1	18	74216131	74221491	+	2618	protein_coding	CXXC finger 1 (PHD domain) [Source:MGI Symbol;Acc:MGI:1921572]	-
ENSMUSG00000025812	0	1.11048	0	4.29382	20.0044	6.33202	0.370159	10.2101	-4.14979	0.0117764	0.0884518	Pard3	8	127063893	127612286	+	14506	protein_coding	par-3 family cell polarity regulator [Source:MGI Symbol;Acc:MGI:2135608]	-
ENSMUSG00000070436	1.1491	2.22095	0	13.9549	15.559	8.70653	1.12335	12.7402	-3.2088	0.0117781	0.0884518	Serpinh1	7	99345376	99353239	-	2443	protein_coding	serine (or cysteine) peptidase inhibitor, clade H, member 1 [Source:MGI Symbol;Acc:MGI:88283]	-
ENSMUSG00000054091	259.696	327.591	351.333	399.326	463.807	459.863	312.873	440.998	-0.500771	0.0117932	0.0885109	1810037I17Rik	3	122924203	122926184	+	1160	protein_coding	RIKEN cDNA 1810037I17 gene [Source:MGI Symbol;Acc:MGI:1914954]	-
ENSMUSG00000081137	284.976	233.2	253.741	135.255	184.485	186.003	257.306	168.581	0.603834	0.0118037	0.088535	BC022960	X	169368189	169370003	+	1815	transcribed_processed_pseudogene	cDNA sequence BC022960 [Source:MGI Symbol;Acc:MGI:2670977]	-
ENSMUSG00000028495	252.801	524.145	344.827	516.332	584.574	617.372	373.924	572.76	-0.606024	0.0118447	0.0887679	Rps6	4	86854660	86857412	-	1586	protein_coding	ribosomal protein S6 [Source:MGI Symbol;Acc:MGI:98159]	-
ENSMUSG00000030327	248.205	227.648	208.197	183.561	117.804	138.513	228.017	146.626	0.646141	0.0118493	0.0887679	Necap1	6	122874474	122888941	+	3651	protein_coding	NECAP endocytosis associated 1 [Source:MGI Symbol;Acc:MGI:1914852]	-
ENSMUSG00000028309	475.726	411.987	509.65	387.518	300.808	297.605	465.788	328.643	0.499981	0.0118644	0.0887908	Rnf20	4	49632006	49656887	+	7288	protein_coding	ring finger protein 20 [Source:MGI Symbol;Acc:MGI:1925927]	-
ENSMUSG00000006517	0	3.33143	0	16.1018	14.0772	11.8725	1.11048	14.0172	-3.24729	0.0118775	0.0887908	Mvd	8	122433601	122443422	-	1859	protein_coding	mevalonate (diphospho) decarboxylase [Source:MGI Symbol;Acc:MGI:2179327]	-
ENSMUSG00000073468	563.057	427.534	635.436	362.828	385.271	397.335	542.009	381.811	0.49521	0.0118826	0.0887908	Sft2d1	17	8311102	8396852	+	3580	protein_coding	SFT2 domain containing 1 [Source:MGI Symbol;Acc:MGI:1918689]	-
ENSMUSG00000044408	25.2801	10.5495	6.50617	41.8648	47.4179	36.4091	14.1119	41.8973	-1.54003	0.0118842	0.0887908	Sptssa	12	54645392	54656573	-	1518	protein_coding	serine palmitoyltransferase, small subunit A [Source:MGI Symbol;Acc:MGI:1913399]	-
ENSMUSG00000111973	9.19277	8.32858	10.8436	0	1.48181	0	9.45499	0.493937	4.13017	0.0118887	0.0887908	Gm48827	10	122069136	122069451	-	316	processed_pseudogene	predicted gene, 48827 [Source:MGI Symbol;Acc:MGI:6098549]	-
ENSMUSG00000017639	5.74548	14.4362	2.16872	23.616	32.5998	35.6176	7.45014	30.6112	-1.89315	0.011906	0.0888302	Rab11fip4	11	79591212	79698023	+	7451	protein_coding	RAB11 family interacting protein 4 (class II) [Source:MGI Symbol;Acc:MGI:2442920]	-
ENSMUSG00000026556	4.59639	4.44191	6.50617	22.5426	11.8545	31.6601	5.18149	22.0191	-2.13378	0.0119085	0.0888302	Vangl2	1	172000960	172028444	-	6990	protein_coding	VANGL planar cell polarity 2 [Source:MGI Symbol;Acc:MGI:2135272]	-
ENSMUSG00000024556	48.2621	61.0762	45.5432	96.611	98.5404	94.9804	51.6272	96.7106	-0.883984	0.0119296	0.0888569	Me2	18	73770040	73815392	-	2455	protein_coding	malic enzyme 2, NAD(+)-dependent, mitochondrial [Source:MGI Symbol;Acc:MGI:2147351]	-
ENSMUSG00000023021	90.7786	133.257	117.111	56.8932	75.5723	56.9882	113.716	63.1512	0.849481	0.0119311	0.0888569	Cers5	15	99734881	99772885	-	3542	protein_coding	ceramide synthase 5 [Source:MGI Symbol;Acc:MGI:1919199]	Homeobox
ENSMUSG00000022533	491.813	405.324	284.103	184.634	260.058	315.018	393.747	253.237	0.641214	0.0119339	0.0888569	Atp13a3	16	30312423	30405975	-	9938	protein_coding	ATPase type 13A3 [Source:MGI Symbol;Acc:MGI:2685387]	-
ENSMUSG00000105993	17.2365	28.8724	49.8806	8.58765	8.14996	11.8725	31.9965	9.53672	1.71424	0.0119638	0.0890246	Tex13c2	X	42489691	42491524	+	1834	protein_coding	TEX13 family member C2 [Source:MGI Symbol;Acc:MGI:5663474]	-
ENSMUSG00000062901	206.837	194.889	208.197	288.76	331.926	265.945	203.308	295.543	-0.543669	0.0119877	0.0891488	Klhl24	16	20097542	20129221	+	10183	protein_coding	kelch-like 24 [Source:MGI Symbol;Acc:MGI:1923035]	-
ENSMUSG00000041702	294.169	350.355	255.909	197.516	218.567	201.042	300.145	205.708	0.555226	0.0120322	0.0893556	Btbd7	12	102780797	102878471	-	16456	protein_coding	BTB (POZ) domain containing 7 [Source:MGI Symbol;Acc:MGI:1917858]	-
ENSMUSG00000061755	548.119	379.783	496.638	360.681	340.076	291.273	474.847	330.677	0.517508	0.0120364	0.0893556	Bod1l	5	41787538	41844315	-	11995	protein_coding	biorientation of chromosomes in cell division 1-like [Source:MGI Symbol;Acc:MGI:2444804]	-
ENSMUSG00000022652	13.7892	9.99429	23.856	32.2037	48.1588	43.5327	15.8798	41.2984	-1.46445	0.0120377	0.0893556	Morc1	16	48431237	48630900	+	6479	protein_coding	microrchidia 1 [Source:MGI Symbol;Acc:MGI:1316740]	-
ENSMUSG00000050379	0	0	0	4.29382	14.8181	1.58301	0	6.89831	-5.0784	0.0120448	0.0893556	2025-09-06	X	36911326	36991794	-	9882	protein_coding	septin 6 [Source:MGI Symbol;Acc:MGI:1888939]	-
ENSMUSG00000000489	0	0.555238	0	3.22037	7.40905	14.2471	0.185079	8.29216	-4.44908	0.0120961	0.0896652	Pdgfb	15	79995874	80014977	-	4161	protein_coding	platelet derived growth factor, B polypeptide [Source:MGI Symbol;Acc:MGI:97528]	-
ENSMUSG00000074256	0	0	0	8.58765	3.70453	7.12353	0	6.4719	-4.97624	0.0121061	0.0896652	Gm10655	9	61370797	61372193	-	1397	lincRNA	predicted gene 10655 [Source:MGI Symbol;Acc:MGI:3642575]	-
ENSMUSG00000025047	51.7094	78.8439	106.267	125.594	124.472	167.799	78.9402	139.288	-0.842959	0.0121086	0.0896652	Pdcd11	19	47090766	47131143	+	6041	protein_coding	programmed cell death 11 [Source:MGI Symbol;Acc:MGI:1341788]	-
ENSMUSG00000084771	8.04368	5.55238	23.856	2.14691	0	1.58301	12.484	1.24331	3.34079	0.0121237	0.0897096	A230072E10Rik	X	151291974	151344846	-	6252	antisense	RIKEN cDNA A230072E10 gene [Source:MGI Symbol;Acc:MGI:3603753]	-
ENSMUSG00000055691	0	0	0	0	15.559	7.91503	0	7.82468	-5.26355	0.0121332	0.0897096	Gja6	X	160902116	160907052	-	2017	protein_coding	gap junction protein, alpha 6 [Source:MGI Symbol;Acc:MGI:95717]	-
ENSMUSG00000008604	2.29819	1.11048	0	15.0284	15.559	6.33202	1.13622	12.3065	-3.29294	0.0121366	0.0897096	Ubqln4	3	88553758	88569725	+	4147	protein_coding	ubiquilin 4 [Source:MGI Symbol;Acc:MGI:2150152]	-
ENSMUSG00000008730	239.012	150.47	110.605	84.803	97.0586	105.27	166.696	95.7105	0.808366	0.0121487	0.0897448	Hipk1	3	103739815	103791563	-	10914	protein_coding	homeodomain interacting protein kinase 1 [Source:MGI Symbol;Acc:MGI:1314873]	-
ENSMUSG00000027242	47.113	36.0905	45.5432	78.3623	105.209	68.0693	42.9156	83.88	-0.984025	0.0121617	0.0897674	Wdr76	2	121506723	121544860	+	6305	protein_coding	WD repeat domain 76 [Source:MGI Symbol;Acc:MGI:1926186]	-
ENSMUSG00000021650	9.19277	6.10762	0	35.424	13.3363	26.9111	5.10013	25.2238	-2.17659	0.0121665	0.0897674	Ptcd2	13	99319647	99344705	-	1704	protein_coding	pentatricopeptide repeat domain 2 [Source:MGI Symbol;Acc:MGI:1916177]	-
ENSMUSG00000023047	1.1491	3.33143	0	4.29382	25.9317	15.8301	1.49351	15.3519	-3.08257	0.0121753	0.0897782	Amhr2	15	102445367	102454633	+	2005	protein_coding	anti-Mullerian hormone type 2 receptor [Source:MGI Symbol;Acc:MGI:105062]	-
ENSMUSG00000054843	0	0	0	8.58765	5.92724	4.74902	0	6.4213	-4.96547	0.0121936	0.089859	Atrnl1	19	57611034	58133338	+	6581	protein_coding	attractin like 1 [Source:MGI Symbol;Acc:MGI:2147749]	-
ENSMUSG00000020477	43.6657	63.2972	32.5308	74.0684	100.763	108.436	46.4979	94.4225	-0.982564	0.0122078	0.0899021	Mrps24	11	5703983	5715680	-	1466	protein_coding	mitochondrial ribosomal protein S24 [Source:MGI Symbol;Acc:MGI:1928142]	-
ENSMUSG00000022150	0	0.555238	0	13.9549	3.70453	7.12353	0.185079	8.26099	-4.4275	0.0122142	0.0899021	Dab2	15	6299788	6440712	+	7342	protein_coding	disabled 2, mitogen-responsive phosphoprotein [Source:MGI Symbol;Acc:MGI:109175]	-
ENSMUSG00000022965	0	3.88667	0	15.0284	26.6726	5.54052	1.29556	15.7472	-3.23101	0.0122326	0.0899834	Ifngr2	16	91547072	91565623	+	3767	protein_coding	interferon gamma receptor 2 [Source:MGI Symbol;Acc:MGI:107654]	-
ENSMUSG00000110156	0	12.7705	8.67489	23.616	36.3044	33.2431	7.14846	31.0545	-2.07852	0.0122551	0.0900943	Gm42067	19	5912822	5914826	+	880	antisense	predicted gene, 42067 [Source:MGI Symbol;Acc:MGI:5624952]	-
ENSMUSG00000038369	401.035	407.545	566.037	371.416	305.994	259.613	458.206	312.341	0.546086	0.0122662	0.0901222	Ncoa6	2	155390656	155473894	-	9744	protein_coding	nuclear receptor coactivator 6 [Source:MGI Symbol;Acc:MGI:1929915]	-
ENSMUSG00000046447	5.74548	7.2181	15.1811	32.2037	29.6362	26.1196	9.38155	29.3198	-1.736	0.0124864	0.0916845	Camk2n1	4	138454314	138460123	+	4444	protein_coding	calcium/calmodulin-dependent protein kinase II inhibitor 1 [Source:MGI Symbol;Acc:MGI:1913509]	-
ENSMUSG00000061393	27.5783	20.5438	32.5308	79.4357	52.6043	47.4902	26.8843	59.8434	-1.18494	0.0125162	0.0918484	Acvr2b	9	119402118	119434995	+	3928	protein_coding	activin receptor IIB [Source:MGI Symbol;Acc:MGI:87912]	-
ENSMUSG00000026525	40.2184	28.8724	32.5308	6.44073	7.40905	18.2046	33.8739	10.6848	1.6497	0.0125642	0.0921449	Opn3	1	175662421	175692776	-	1913	protein_coding	opsin 3 [Source:MGI Symbol;Acc:MGI:1338022]	-
ENSMUSG00000067336	324.045	294.276	214.704	168.533	162.999	216.872	277.675	182.801	0.61225	0.0125914	0.0922397	Bmpr2	1	59763400	59879014	+	17983	protein_coding	bone morphogenetic protein receptor, type II (serine/threonine kinase) [Source:MGI Symbol;Acc:MGI:1095407]	-
ENSMUSG00000045103	2.29819	16.1019	4.33745	28.9833	39.268	26.9111	7.57919	31.7208	-1.93694	0.0125922	0.0922397	Dmd	X	82948870	85206141	+	23801	protein_coding	dystrophin, muscular dystrophy [Source:MGI Symbol;Acc:MGI:94909]	-
ENSMUSG00000028431	73.5422	71.0705	75.9053	93.3906	166.704	128.223	73.506	129.439	-0.825005	0.0126071	0.0922936	Ikbkap	4	56749680	56802331	-	7399	protein_coding	inhibitor of kappa light polypeptide enhancer in B cells, kinase complex-associated protein [Source:MGI Symbol;Acc:MGI:1914544]	-
ENSMUSG00000004568	2.29819	5.55238	0	12.8815	25.1908	16.6216	2.61686	18.2313	-2.55912	0.0126702	0.0926596	Arhgef18	8	3393006	3456601	+	8395	protein_coding	rho/rac guanine nucleotide exchange factor (GEF) 18 [Source:MGI Symbol;Acc:MGI:2142567]	-
ENSMUSG00000042423	72.3931	71.6258	47.7119	19.3222	25.1908	41.1582	63.9103	28.557	1.16912	0.012678	0.0926596	Fbrs	7	127479199	127491711	+	4870	protein_coding	fibrosin [Source:MGI Symbol;Acc:MGI:104648]	-
ENSMUSG00000037243	0	0.555238	0	2.14691	5.92724	17.4131	0.185079	8.49574	-4.48558	0.0126799	0.0926596	Zfp692	11	58307069	58314627	+	1963	protein_coding	zinc finger protein 692 [Source:MGI Symbol;Acc:MGI:2144276]	zf-C2H2
ENSMUSG00000091119	268.889	238.753	279.765	163.165	205.231	155.926	262.469	174.774	0.579009	0.0127188	0.0928881	Ccdc152	15	3280070	3303526	-	1358	protein_coding	coiled-coil domain containing 152 [Source:MGI Symbol;Acc:MGI:3641617]	-
ENSMUSG00000022000	158.575	120.487	182.173	94.4641	91.8723	89.4398	153.745	91.9254	0.7262	0.0127276	0.0928972	Zc3h13	14	75284373	75344426	+	6283	protein_coding	zinc finger CCCH type containing 13 [Source:MGI Symbol;Acc:MGI:1914552]	-
ENSMUSG00000071226	183.855	177.121	197.354	278.025	268.949	261.196	186.11	269.39	-0.539393	0.0128197	0.0935136	Cecr2	6	120666369	120771190	+	17082	protein_coding	CECR2, histone acetyl-lysine reader [Source:MGI Symbol;Acc:MGI:1923799]	-
ENSMUSG00000042790	106.866	103.83	175.667	80.5092	74.8314	56.9882	128.787	70.7763	0.84459	0.0128283	0.0935201	Rnf214	9	45863425	45906911	-	5939	protein_coding	ring finger protein 214 [Source:MGI Symbol;Acc:MGI:2444451]	-
ENSMUSG00000030557	304.511	328.146	225.547	157.798	181.522	227.161	286.068	188.827	0.60816	0.0129381	0.0942646	Mef2a	7	67231163	67372858	-	14681	protein_coding	myocyte enhancer factor 2A [Source:MGI Symbol;Acc:MGI:99532]	SRF
ENSMUSG00000025272	37.9202	64.9629	93.2551	33.2771	22.2272	30.0771	65.3794	28.5271	1.18291	0.0129552	0.0942784	Tro	X	150645304	150657583	-	7296	protein_coding	trophinin [Source:MGI Symbol;Acc:MGI:1928994]	-
ENSMUSG00000027998	191.899	166.572	225.547	141.696	125.954	94.9804	194.673	120.877	0.679521	0.0129555	0.0942784	Plrg1	3	83055522	83072355	+	2816	protein_coding	pleiotropic regulator 1 [Source:MGI Symbol;Acc:MGI:1858197]	-
ENSMUSG00000021607	25.2801	26.6514	4.33745	69.7746	42.9725	48.2817	18.7563	53.6763	-1.42658	0.0129911	0.0944381	Mrpl36	13	73328513	73332178	+	1161	protein_coding	mitochondrial ribosomal protein L36 [Source:MGI Symbol;Acc:MGI:2137228]	-
ENSMUSG00000085843	2.29819	1.11048	0	7.51419	13.3363	15.0386	1.13622	11.963	-3.25949	0.0129987	0.0944381	Kank4os	4	98793768	98798900	+	2251	antisense	KN motif and ankyrin repeat domains 4, opposite strand [Source:MGI Symbol;Acc:MGI:3026921]	-
ENSMUSG00000023984	0	0	0	11.808	3.70453	3.95752	0	6.49002	-4.97514	0.0130006	0.0944381	Gm20517	17	47611589	47683861	+	6495	protein_coding	predicted gene 20517 [Source:MGI Symbol;Acc:MGI:5141982]	-
ENSMUSG00000037339	89.6295	82.7305	86.7489	190.002	140.031	112.393	86.3697	147.475	-0.770168	0.0130528	0.0947605	Fam53a	5	33600347	33629635	-	9114	protein_coding	family with sequence similarity 53, member A [Source:MGI Symbol;Acc:MGI:1919225]	-
ENSMUSG00000055334	119.506	122.152	162.654	71.9215	86.6859	78.3588	134.771	78.9887	0.754134	0.0130813	0.0949111	Snupn	9	56950878	56983206	+	1391	protein_coding	snurportin 1 [Source:MGI Symbol;Acc:MGI:1913319]	-
ENSMUSG00000053641	118.357	82.1753	156.148	70.8481	67.4224	53.8222	118.893	64.0309	0.871612	0.0130962	0.0949382	Dennd4a	9	64811340	64919667	+	16643	protein_coding	DENN/MADD domain containing 4A [Source:MGI Symbol;Acc:MGI:2142979]	-
ENSMUSG00000071180	56.3057	31.6486	10.8436	98.7579	70.386	68.0693	32.9326	79.0711	-1.2176	0.0131063	0.0949382	Smim15	13	108044446	108049172	+	2208	protein_coding	small integral membrane protein 15 [Source:MGI Symbol;Acc:MGI:1922866]	-
ENSMUSG00000008575	51.7094	8.88382	13.0123	52.5993	66.6815	83.8993	24.5352	67.7267	-1.4669	0.0131083	0.0949382	Nfib	4	82290173	82705750	-	14957	protein_coding	nuclear factor I/B [Source:MGI Symbol;Acc:MGI:103188]	CTF/NFI
ENSMUSG00000087590	16.0874	25.541	23.856	40.7913	54.0861	60.1542	21.8281	51.6772	-1.2423	0.013129	0.0950194	Epb41l4aos	18	33794892	33795986	+	430	lincRNA	erythrocyte membrane protein band 4.1 like 4a, opposite strand [Source:MGI Symbol;Acc:MGI:1916999]	-
ENSMUSG00000021474	3.44729	0.555238	0	9.6611	14.0772	14.2471	1.33418	12.6618	-3.20279	0.0131351	0.0950194	Sfxn1	13	54071869	54108342	+	9841	protein_coding	sideroflexin 1 [Source:MGI Symbol;Acc:MGI:2137677]	-
ENSMUSG00000038535	368.86	411.432	340.49	250.115	317.848	173.339	373.594	247.101	0.600388	0.0131467	0.0950468	Zfp280d	9	72274860	72363777	+	19017	protein_coding	zinc finger protein 280D [Source:MGI Symbol;Acc:MGI:2384583]	-
ENSMUSG00000031134	36.7711	34.98	41.2057	9.6611	20.0044	10.2895	37.6523	13.3184	1.47886	0.0131605	0.0950908	Rbmx	X	57383530	57393036	-	4330	protein_coding	RNA binding motif protein, X chromosome [Source:MGI Symbol;Acc:MGI:1343044]	-
ENSMUSG00000022601	304.511	280.951	362.177	183.561	196.34	255.655	315.879	211.852	0.5657	0.0132099	0.0953638	Zbtb11	16	55973883	56008913	+	7440	protein_coding	zinc finger and BTB domain containing 11 [Source:MGI Symbol;Acc:MGI:2443876]	ZBTB
ENSMUSG00000075581	34.4729	4.44191	86.7489	9.6611	12.5954	7.91503	41.8879	10.0572	2.01309	0.013214	0.0953638	Gm16409	14	73796544	73797290	-	747	processed_pseudogene	predicted gene 16409 [Source:MGI Symbol;Acc:MGI:3646708]	-
ENSMUSG00000038482	206.837	205.438	104.099	274.805	263.021	293.648	172.125	277.158	-0.661999	0.0132464	0.0955412	Tfdp1	8	13338751	13378448	+	3670	protein_coding	transcription factor Dp 1 [Source:MGI Symbol;Acc:MGI:101934]	E2F
ENSMUSG00000037818	119.506	68.2943	82.4115	48.3055	41.4907	49.8647	90.0706	46.5536	0.949713	0.0132682	0.0956421	Abhd18	3	40846970	40938138	+	11184	protein_coding	abhydrolase domain containing 18 [Source:MGI Symbol;Acc:MGI:1915468]	-
ENSMUSG00000006205	4.59639	0	0	19.3222	7.40905	17.4131	1.53213	14.7148	-3.27201	0.0132829	0.0956921	Htra1	7	130936111	130985660	+	2879	protein_coding	HtrA serine peptidase 1 [Source:MGI Symbol;Acc:MGI:1929076]	-
ENSMUSG00000039577	0	0.555238	0	4.29382	13.3363	6.33202	0.185079	7.98738	-4.39529	0.0133799	0.0962788	Nphp4	4	152476706	152563183	+	6044	protein_coding	nephronophthisis 4 (juvenile) homolog (human) [Source:MGI Symbol;Acc:MGI:2384210]	-
ENSMUSG00000034168	28.7274	14.9914	26.0247	81.5826	30.3771	60.1542	23.2478	57.3713	-1.3297	0.0133802	0.0962788	Irf2bpl	12	86880701	86884798	-	4098	protein_coding	interferon regulatory factor 2 binding protein-like [Source:MGI Symbol;Acc:MGI:2442463]	-
ENSMUSG00000025702	242.459	241.529	260.247	180.341	181.522	132.181	248.078	164.681	0.589601	0.0133991	0.0963162	2025-03-08	6	116338024	116409540	+	9634	protein_coding	membrane-associated ring finger (C3HC4) 8 [Source:MGI Symbol;Acc:MGI:1919029]	-
ENSMUSG00000022634	248.205	256.52	199.523	134.182	164.481	168.59	234.749	155.751	0.598579	0.0134011	0.0963162	Yaf2	15	93284278	93336935	-	1873	protein_coding	YY1 associated factor 2 [Source:MGI Symbol;Acc:MGI:1914307]	-
ENSMUSG00000006784	0	0	0	6.44073	4.44543	7.91503	0	6.26707	-4.93339	0.0134477	0.0965652	Ttc25	11	100545607	100572568	+	6147	protein_coding	tetratricopeptide repeat domain 25 [Source:MGI Symbol;Acc:MGI:1921657]	-
ENSMUSG00000091705	0	0	0	3.22037	15.559	1.58301	0	6.78746	-5.05657	0.0134533	0.0965652	H2-Q2	17	35342242	35346762	+	2181	protein_coding	histocompatibility 2, Q region locus 2 [Source:MGI Symbol;Acc:MGI:95931]	-
ENSMUSG00000005103	25.2801	44.4191	54.2181	76.2154	103.727	69.6523	41.3058	83.1981	-1.03163	0.0134675	0.0965652	Wdr1	5	38526813	38563221	-	8899	protein_coding	WD repeat domain 1 [Source:MGI Symbol;Acc:MGI:1337100]	-
ENSMUSG00000006711	0	16.1019	4.33745	0	0	0	6.81312	0	5.46498	0.0134746	0.0965652	D130043K22Rik	13	24845135	24901270	+	5276	protein_coding	RIKEN cDNA D130043K22 gene [Source:MGI Symbol;Acc:MGI:3036268]	-
ENSMUSG00000027312	220.627	114.934	164.823	89.0968	98.5404	104.478	166.795	97.3719	0.766882	0.0134753	0.0965652	Atrn	2	130906495	131030333	+	13208	protein_coding	attractin [Source:MGI Symbol;Acc:MGI:1341628]	-
ENSMUSG00000028683	145.935	126.039	164.823	95.5376	66.6815	96.5634	145.599	86.2608	0.747932	0.0135324	0.0968873	Eif2b3	4	117019402	117087306	+	6520	protein_coding	eukaryotic translation initiation factor 2B, subunit 3 [Source:MGI Symbol;Acc:MGI:1313286]	-
ENSMUSG00000075705	2.29819	0.555238	0	13.9549	13.3363	6.33202	0.951144	11.2077	-3.4745	0.0135361	0.0968873	Msrb1	17	24736642	24742778	+	1258	protein_coding	methionine sulfoxide reductase B1 [Source:MGI Symbol;Acc:MGI:1351642]	-
ENSMUSG00000073616	532.032	496.938	429.407	387.518	293.398	368.049	486.126	349.655	0.481854	0.0135612	0.0970023	Cops9	1	92637145	92641985	-	1499	protein_coding	COP9 signalosome subunit 9 [Source:MGI Symbol;Acc:MGI:1914165]	-
[truncated: 18,899 more rows]

## Sheet: eg-cKOvsCon_deg_down
gene_id	eg_cKO1	eg_cKO2	eg_cKO3	con1	con2	con3	group2	group1	log2FoldChange	pvalue	padj	gene_name	gene_chr	gene_start	gene_end	gene_strand	gene_length	gene_biotype	gene_description	tf_family
[truncated: 488 more rows]

[truncated: 1 more sheets: eg-cKOvsCon_deg_up]
