# Supplementary material for: eEF1G Orchestrates Translation to Ensure Meiotic Progression in Transcriptionally Quiescent Spermatocytes
Source: Adv Sci (Weinh). 2026 Jul 1:e76264. Online ahead of print. doi: 10.1002/advs.76264 (PMC13336642; doi:10.1002/advs.76264)
Supplement: Supplementary file 2 — Supporting File 2: advs76264‐sup‐0002‐Table S1‐S5.zip. [file ADVS-9999-e76264-s002.zip › advs76264-sup-0004-TableS3.xlsx]

## Sheet: Rep1
Checked	Protein FDR Confidence	Master	Accession	Description	Exp. q-value	Sum PEP Score	Coverage	# Peptides	# PSMs	# Unique Peptides	# Protein Groups	# AAs	MW [kDa]	calc. pI	Area: F1338: Sample	emPAI	Score Mascot	# Peptides Mascot
FALSE	High	Master Protein	Q9D8E6	Large ribosomal subunit protein uL4 OS=Mus musculus OX=10090 GN=Rpl4 PE=1 SV=3	0	24.709	23.6277	10	17	10	1	419	47.1	11	5.75544e+07	1.555	202	10
FALSE	High	Master Protein	Q9D8N0	Elongation factor 1-gamma OS=Mus musculus OX=10090 GN=Eef1g PE=1 SV=3	0	26.759	19.6796	9	13	9	1	437	50	6.74	7.2981e+07	1.913	96	9
FALSE	High	Master Protein	P12970	Large ribosomal subunit protein eL8 OS=Mus musculus OX=10090 GN=Rpl7a PE=1 SV=2	0	15.93	28.9474	9	10	9	1	266	30	10.56	8.21812e+07	2.652	91	9
FALSE	High	Master Protein	P47911	Large ribosomal subunit protein eL6 OS=Mus musculus OX=10090 GN=Rpl6 PE=1 SV=3	0	13.417	22.6351	7	7	7	1	296	33.5	10.7	5.87937e+07	1.336	113	7
FALSE	High	Master Protein	P14148	Large ribosomal subunit protein uL30 OS=Mus musculus OX=10090 GN=Rpl7 PE=1 SV=2	0	14.988	24.8148	6	7	6	1	270	31.4	10.89	6.56604e+07	1.448	84	6
FALSE	High	Master Protein	P35980	Large ribosomal subunit protein eL18 OS=Mus musculus OX=10090 GN=Rpl18 PE=1 SV=3	0	18.289	31.9149	5	7	5	1	188	21.6	11.78	5.6327e+07	3.642	165	5
FALSE	High	Master Protein	P62242	Small ribosomal subunit protein eS8 OS=Mus musculus OX=10090 GN=Rps8 PE=1 SV=2	0	13.325	29.3269	5	6	5	1	208	24.2	10.32	3.89772e+07	2.981	89	5
FALSE	High	Master Protein	P25444	Small ribosomal subunit protein uS5 OS=Mus musculus OX=10090 GN=Rps2 PE=1 SV=3	0	8.682	20.8191	5	5	5	1	293	31.2	10.24	3.47318e+07	0.688	84	5
FALSE	High	Master Protein	P19253	Large ribosomal subunit protein uL13 OS=Mus musculus OX=10090 GN=Rpl13a PE=1 SV=4	0	10.76	20.197	4	9	4	1	203	23.4	11.02	4.20477e+07	1.254	116	4
FALSE	High	Master Protein	P62918	Large ribosomal subunit protein uL2 OS=Mus musculus OX=10090 GN=Rpl8 PE=1 SV=2	0	8.32	23.7354	4	6	4	1	257	28	11.03	5.37808e+07	1.276	101	4
FALSE	High	Master Protein	P41105	Large ribosomal subunit protein eL28 OS=Mus musculus OX=10090 GN=Rpl28 PE=1 SV=2	0	6.445	29.927	4	4	4	1	137	15.7	12.02	2.31234e+07	1.31	35	4
FALSE	High	Master Protein	Q9WVA3	Mitotic checkpoint protein BUB3 OS=Mus musculus OX=10090 GN=Bub3 PE=1 SV=2	0	5.534	14.7239	4	4	4	1	326	36.9	6.84	1.02051e+07	0.668	34	4
FALSE	High	Master Protein	Q9CR57	Large ribosomal subunit protein eL14 OS=Mus musculus OX=10090 GN=Rpl14 PE=1 SV=3	0	12.213	17.0507	3	4	3	1	217	23.5	11.02	5.30349e+07	1.154	106	3
FALSE	High	Master Protein	Q9CPR4	Large ribosomal subunit protein uL22 OS=Mus musculus OX=10090 GN=Rpl17 PE=1 SV=4	0	10.982	19.5652	3	5	3	1	184	21.4	10.18	2.64223e+07	1.512	76	3
FALSE	High	Master Protein	P53026	Large ribosomal subunit protein uL1 OS=Mus musculus OX=10090 GN=Rpl10a PE=1 SV=3	0	10.459	17.9724	3	4	3	1	217	24.9	9.98	3.76484e+07	0.848	55	3
FALSE	High	Master Protein	P62754	Small ribosomal subunit protein eS6 OS=Mus musculus OX=10090 GN=Rps6 PE=1 SV=1	0	9.09	14.0562	3	6	3	1	249	28.7	10.84	3.99677e+07	0.701	166	3
FALSE	High	Master Protein	P84099	Large ribosomal subunit protein eL19 OS=Mus musculus OX=10090 GN=Rpl19 PE=1 SV=1	0	8.98	17.3469	3	4	3	1	196	23.5	11.47	3.50835e+07	1.783	97	3
FALSE	High	Master Protein	O09167	Large ribosomal subunit protein eL21 OS=Mus musculus OX=10090 GN=Rpl21 PE=1 SV=4	0	6.422	21.25	3	5	3	1	160	18.6	10.49	2.91213e+07	1.783	41	3
FALSE	High	Master Protein	P47964	Large ribosomal subunit protein eL36 OS=Mus musculus OX=10090 GN=Rpl36 PE=1 SV=3	0	5.012	20.9524	3	3	3	1	105	12.2	11.59	1.9421e+07	2.162	48	3
FALSE	High	Master Protein	Q99K48	Non-POU domain-containing octamer-binding protein OS=Mus musculus OX=10090 GN=Nono PE=1 SV=3	0	4.576	7.39958	3	3	3	1	473	54.5	8.95	8.51361e+06	0.304	37	3
FALSE	High	Master Protein	P14869	Large ribosomal subunit protein uL10 OS=Mus musculus OX=10090 GN=Rplp0 PE=1 SV=3	0	4.345	8.83281	3	3	3	1	317	34.2	6.25	1.44721e+07	0.438	54	3
FALSE	High	Master Protein	Q6ZWN5	Small ribosomal subunit protein uS4 OS=Mus musculus OX=10090 GN=Rps9 PE=1 SV=3	0	3.965	13.9175	3	3	3	1	194	22.6	10.65	3.51056e+07	0.638	0	3
FALSE	High	Master Protein	P62717	Large ribosomal subunit protein eL20 OS=Mus musculus OX=10090 GN=Rpl18a PE=1 SV=1	0	3.956	10.2273	2	3	2	1	176	20.7	10.71	4.11456e+07	0.389	71	2
FALSE	High	Master Protein	Q9CZM2	Large ribosomal subunit protein eL15 OS=Mus musculus OX=10090 GN=Rpl15 PE=1 SV=4	0	3.662	11.2745	2	3	2	1	204	24.1	11.62	2.18393e+07	0.389	33	2
FALSE	High	Master Protein	Q8BW10	RNA-binding protein NOB1 OS=Mus musculus OX=10090 GN=Nob1 PE=1 SV=1	0	3.617	6.20347	2	2	2	1	403	45.4	7.31	8.76157e+06	0.222	0	2
FALSE	High	Master Protein	P86048	Large ribosomal subunit protein uL16-like OS=Mus musculus OX=10090 GN=Rpl10l PE=1 SV=1	0	3.525	9.34579	2	2	1	1	214	24.5	10.11	1.00856e+07	0.425	46	2
FALSE	High	Master Protein	Q9D1R9	Large ribosomal subunit protein eL34 OS=Mus musculus OX=10090 GN=Rpl34 PE=1 SV=2	0	3.106	13.6752	2	2	2	1	117	13.3	11.47	3.27308e+07	1.154	36	2
FALSE	High	Master Protein	Q8BVN9	Protein maelstrom homolog OS=Mus musculus OX=10090 GN=Mael PE=1 SV=1	0	2.821	6.2212	2	2	2	1	434	49.3	8.46	7.59073e+06	0.202	25	2
FALSE	High	Master Protein	O70251	Elongation factor 1-beta OS=Mus musculus OX=10090 GN=Eef1b PE=1 SV=5	0	4.98	6.66667	1	1	1	1	225	24.7	4.69	1.46407e+07	0.166	61	1
FALSE	High	Master Protein	Q91VR5	ATP-dependent RNA helicase DDX1 OS=Mus musculus OX=10090 GN=Ddx1 PE=1 SV=1	0	4.682	2.43243	1	1	1	1	740	82.4	7.21	3.66357e+06	0.05	35	1
FALSE	High	Master Protein	Q7JJ13	Bromodomain-containing protein 2 OS=Mus musculus OX=10090 GN=Brd2 PE=1 SV=1	0	2.734	1.12782	1	1	1	1	798	88	9.13	7.18617e+06	0.062	44	1
FALSE	High	Master Protein	Q9CY57	Chromatin target of PRMT1 protein OS=Mus musculus OX=10090 GN=Chtop PE=1 SV=2	0	2.36	6.4257	1	1	1	1	249	26.6	12.23	9.09903e+06	0.145	0	1
FALSE	High	Master Protein	P83882	Large ribosomal subunit protein eL42 OS=Mus musculus OX=10090 GN=Rpl36a PE=1 SV=2	0	2.214	7.54717	1	1	1	1	106	12.4	10.58	2.67675e+07	0.468	31	1
FALSE	High	Master Protein	P99027	Large ribosomal subunit protein P2 OS=Mus musculus OX=10090 GN=Rplp2 PE=1 SV=3	0	2.049	10.4348	1	1	1	1	115	11.6	4.54	1.45712e+07	0.468	44	1
FALSE	High	Master Protein	P62858	Small ribosomal subunit protein eS28 OS=Mus musculus OX=10090 GN=Rps28 PE=1 SV=1	0	1.828	17.3913	1	1	1	1	69	7.8	10.7	1.61339e+06	1.154	30	1
FALSE	High	Master Protein	Q3UM18	Large subunit GTPase 1 homolog OS=Mus musculus OX=10090 GN=Lsg1 PE=1 SV=2	0	1.722	1.70807	1	1	1	1	644	73.1	6.51	8.59608e+06	0.058	33	1
FALSE	High	Master Protein	Q9CQF3	Cleavage and polyadenylation specificity factor subunit 5 OS=Mus musculus OX=10090 GN=Nudt21 PE=1 SV=1	0.002	1.563	3.52423	1	1	1	1	227	26.2	8.82	6.31767e+06	0.155	32	1
FALSE	High	Master Protein	Q9CQA6	Small ribosomal subunit protein mS37 OS=Mus musculus OX=10090 GN=Chchd1 PE=1 SV=1	0.006	1.27	13.5593	1	1	1	1	118	13.6	10.15	1.36542e+07	0.585	0	1
FALSE	Medium	Master Protein	Q569Z6	Thyroid hormone receptor-associated protein 3 OS=Mus musculus OX=10090 GN=Thrap3 PE=1 SV=1	0.014	1.043	0.946372	1	1	1	1	951	108.1	10.17	3.83055e+06	0.04	0	1
FALSE	Medium	Master Protein	P61222	ATP-binding cassette sub-family E member 1 OS=Mus musculus OX=10090 GN=Abce1 PE=1 SV=1	0.017	1.022	1.33556	1	1	1	1	599	67.3	8.34	1.39673e+06	0.066	0	1
FALSE	High	Master Protein	P09405	Nucleolin OS=Mus musculus OX=10090 GN=Ncl PE=1 SV=2	0	23.547	16.1245	12	15	12	1	707	76.7	4.75	4.24232e+07	0.719	164	12
FALSE	High	Master Protein	Q922U2	Keratin, type II cytoskeletal 5 OS=Mus musculus OX=10090 GN=Krt5 PE=1 SV=1	0	26.731	10.3448	9	18	5	1	580	61.7	7.75	1.37623e+08	1.154	233	9
FALSE	High	Master Protein	P02535	Keratin, type I cytoskeletal 10 OS=Mus musculus OX=10090 GN=Krt10 PE=1 SV=3	0	14.729	11.0526	7	8	4	1	570	57.7	5.11	1.18923e+08	0.778	151	7
FALSE	High	Master Protein	Q8BGZ7	Keratin, type II cytoskeletal 75 OS=Mus musculus OX=10090 GN=Krt75 PE=1 SV=1	0	12.575	8.71143	5	6	1	1	551	59.7	8.31	9.21645e+06	0.377	149	5
FALSE	High	Master Protein	Q3TTY5	Keratin, type II cytoskeletal 2 epidermal OS=Mus musculus OX=10090 GN=Krt2 PE=1 SV=1	0	11.329	5.51627	5	5	3	1	707	70.9	8.06	9.4763e+07	0.292	91	5
FALSE	High	Master Protein	Q6IFX2	Keratin, type I cytoskeletal 42 OS=Mus musculus OX=10090 GN=Krt42 PE=1 SV=1	0	10.029	10.8407	5	5	3	1	452	50.1	5.16	1.9834e+07	0.403	76	5
FALSE	High	Master Protein	Q8VEK3	Heterogeneous nuclear ribonucleoprotein U OS=Mus musculus OX=10090 GN=Hnrnpu PE=1 SV=1	0	8.621	5.875	5	5	5	1	800	87.9	6.24	2.06426e+07	0.299	28	5
FALSE	High	Master Protein	P04104	Keratin, type II cytoskeletal 1 OS=Mus musculus OX=10090 GN=Krt1 PE=1 SV=4	0	14.895	6.12245	4	7	1	1	637	65.6	8.15	7.20794e+07	0.438	148	4
FALSE	High	Master Protein	P47963	Large ribosomal subunit protein eL13 OS=Mus musculus OX=10090 GN=Rpl13 PE=1 SV=3	0	9.623	19.9052	4	5	4	1	211	24.3	11.55	6.02346e+07	0.931	94	4
FALSE	High	Master Protein	Q61781	Keratin, type I cytoskeletal 14 OS=Mus musculus OX=10090 GN=Krt14 PE=1 SV=2	0	8.61	8.26446	4	4	1	1	484	52.8	5.17	2.13387e+07	0.283	91	4
FALSE	High	Master Protein	P70333	Heterogeneous nuclear ribonucleoprotein H2 OS=Mus musculus OX=10090 GN=Hnrnph2 PE=1 SV=1	0	8.187	12.6949	4	4	3	1	449	49.2	6.3	5.5437e+07	0.445	32	4
FALSE	High	Master Protein	Q3TWW8	Serine/arginine-rich splicing factor 6 OS=Mus musculus OX=10090 GN=Srsf6 PE=1 SV=1	0	6.643	10.9145	4	4	4	1	339	39	11.46	1.53657e+07	0.551	40	4
FALSE	High	Master Protein	P08730	Keratin, type I cytoskeletal 13 OS=Mus musculus OX=10090 GN=Krt13 PE=1 SV=2	0	6.415	6.40732	4	5	1	1	437	47.7	4.86	167748463	0.45	60	4
FALSE	High	Master Protein	Q8K2F0	Bromodomain-containing protein 3 OS=Mus musculus OX=10090 GN=Brd3 PE=1 SV=2	0	5.487	6.19835	4	4	4	1	726	79.7	9.36	1.20339e+07	0.311	0	4
FALSE	High	Master Protein	Q60598	Src substrate cortactin OS=Mus musculus OX=10090 GN=Cttn PE=1 SV=2	0	4.863	5.67766	4	4	4	1	546	61.2	5.4	7.18363e+06	0.269	28	4
FALSE	High	Master Protein	Q07133	Histone H1t OS=Mus musculus OX=10090 GN=H1-6 PE=1 SV=4	0	12.981	11.5385	3	4	1	1	208	21.5	11.71	2.2736e+07	1.31	135	3
FALSE	High	Master Protein	Q6NXH9	Keratin, type II cytoskeletal 73 OS=Mus musculus OX=10090 GN=Krt73 PE=1 SV=1	0	12.538	5.56586	3	6	1	1	539	58.9	8.09	6.7192e+07	0.343	139	3
FALSE	High	Master Protein	P63017	Heat shock cognate 71 kDa protein OS=Mus musculus OX=10090 GN=Hspa8 PE=1 SV=1	0	10.118	6.34675	3	3	3	1	646	70.8	5.52	1.30306e+07	0.194	97	3
FALSE	High	Master Protein	Q9Z2K1	Keratin, type I cytoskeletal 16 OS=Mus musculus OX=10090 GN=Krt16 PE=1 SV=3	0	5.633	6.18337	3	4	1	1	469	51.6	5.2	2.02975e+07	0.212	49	3
FALSE	High	Master Protein	Q61029	Lamina-associated polypeptide 2, isoforms beta/delta/epsilon/gamma OS=Mus musculus OX=10090 GN=Tmpo PE=1 SV=4	0	4.826	9.0708	3	3	3	1	452	50.3	9.45	4.34299e+06	0.304	19	3
FALSE	High	Master Protein	A2APB8	Targeting protein for Xklp2 OS=Mus musculus OX=10090 GN=Tpx2 PE=1 SV=1	0	4.733	4.42953	3	3	3	1	745	85.8	9.38	5.03351e+06	0.17	20	3
FALSE	High	Master Protein	P51881	ADP/ATP translocase 2 OS=Mus musculus OX=10090 GN=Slc25a5 PE=1 SV=3	0	4.154	9.0604	3	4	2	1	298	32.9	9.73	1.62241e+07	0.389	36	3
FALSE	High	Master Protein	Q9CQI7	U2 small nuclear ribonucleoprotein B'' OS=Mus musculus OX=10090 GN=Snrpb2 PE=1 SV=1	0	3.578	11.5556	3	3	1	1	225	25.3	9.72	2.77566e+06	0.874	33	3
FALSE	High	Master Protein	Q9QYJ0	DnaJ homolog subfamily A member 2 OS=Mus musculus OX=10090 GN=Dnaja2 PE=1 SV=1	0	3.363	6.79612	3	3	3	1	412	45.7	6.48	9.6327e+06	0.334	0	3
FALSE	High	Master Protein	P05213	Tubulin alpha-1B chain OS=Mus musculus OX=10090 GN=Tuba1b PE=1 SV=2	0	5.996	7.09534	2	2	2	1	451	50.1	5.06	6.28202e+06	0.212	67	2
FALSE	High	Master Protein	Q9DCJ5	NADH dehydrogenase [ubiquinone] 1 alpha subcomplex subunit 8 OS=Mus musculus OX=10090 GN=Ndufa8 PE=1 SV=3	0	4.154	17.4419	2	3	2	1	172	20	8.46	1.97126e+07	0.874	0	2
FALSE	High	Master Protein	Q7TMK9	Heterogeneous nuclear ribonucleoprotein Q OS=Mus musculus OX=10090 GN=Syncrip PE=1 SV=2	0	3.438	3.5313	2	2	2	1	623	69.6	8.59	6.98137e+06	0.122	27	2
FALSE	High	Master Protein	Q99KP6	Pre-mRNA-processing factor 19 OS=Mus musculus OX=10090 GN=Prpf19 PE=1 SV=1	0	3.412	3.37302	2	2	2	1	504	55.2	6.61	1.62228e+07	0.222	35	2
FALSE	High	Master Protein	Q61584	RNA-binding protein FXR1 OS=Mus musculus OX=10090 GN=Fxr1 PE=1 SV=2	0	3.367	2.36337	2	2	1	1	677	76.2	6.98	8.13938e+06	0.113	38	2
FALSE	High	Master Protein	P62911	Large ribosomal subunit protein eL32 OS=Mus musculus OX=10090 GN=Rpl32 PE=1 SV=2	0	3.28	22.2222	2	2	2	1	135	15.9	11.33	3.40767e+07	0.778	23	2
FALSE	High	Master Protein	O35130	Ribosomal RNA small subunit methyltransferase NEP1 OS=Mus musculus OX=10090 GN=Emg1 PE=1 SV=1	0	3.088	10.2459	2	2	2	1	244	27	8.91	7.08893e+06	0.334	42	2
FALSE	High	Master Protein	Q9CQE8	RNA transcription, translation and transport factor protein OS=Mus musculus OX=10090 GN=RTRAF PE=1 SV=1	0	3.016	6.55738	2	2	2	1	244	28.1	6.89	4.54985e+06	0.292	36	2
FALSE	High	Master Protein	Q6ZWV3	Large ribosomal subunit protein uL16 OS=Mus musculus OX=10090 GN=Rpl10 PE=1 SV=3	0	2.962	11.215	2	2	1	1	214	24.6	10.08	1.57262e+07	0.425	43	2
FALSE	High	Master Protein	Q9WVR4	RNA-binding protein FXR2 OS=Mus musculus OX=10090 GN=Fxr2 PE=1 SV=1	0	2.852	4.01189	2	2	1	1	673	73.7	6.23	7.99536e+06	0.113	29	2
FALSE	High	Master Protein	Q9Z2X1	Heterogeneous nuclear ribonucleoprotein F OS=Mus musculus OX=10090 GN=Hnrnpf PE=1 SV=3	0	2.719	5.54217	2	2	1	1	415	45.7	5.49	4.76485e+06	0.222	0	2
FALSE	High	Master Protein	Q9QXB9	Developmentally-regulated GTP-binding protein 2 OS=Mus musculus OX=10090 GN=Drg2 PE=1 SV=1	0	2.531	7.41758	2	2	1	1	364	40.7	8.88	1.05165e+06	0.202	41	2
FALSE	High	Master Protein	Q9Z1Q9	Valine--tRNA ligase OS=Mus musculus OX=10090 GN=Vars1 PE=1 SV=1	0	2.457	1.82106	2	2	2	1	1263	140.1	7.77	4.38216e+06	0.068	0	2
FALSE	High	Master Protein	Q8K224	RNA cytidine acetyltransferase OS=Mus musculus OX=10090 GN=Nat10 PE=1 SV=1	0	2.229	2.92969	2	2	2	1	1024	115.3	8.32	3.41915e+06	0.077	0	2
FALSE	High	Master Protein	O55142	Large ribosomal subunit protein eL33 OS=Mus musculus OX=10090 GN=Rpl35a PE=1 SV=2	0	2.096	12.7273	2	2	2	1	110	12.5	10.89	2.24602e+07	0.668	33	2
FALSE	High	Master Protein	Q80UZ2	Protein SDA1 homolog OS=Mus musculus OX=10090 GN=Sdad1 PE=1 SV=1	0	1.941	2.62009	2	2	2	1	687	79.5	9.2	3.36577e+06	0.116	0	2
FALSE	High	Master Protein	Q8BP67	Large ribosomal subunit protein eL24 OS=Mus musculus OX=10090 GN=Rpl24 PE=1 SV=2	0	4.174	8.28025	1	1	1	1	157	17.8	11.25	4.76328e+07	0.259	63	1
FALSE	High	Master Protein	Q9D8T7	SRA stem-loop-interacting RNA-binding protein, mitochondrial OS=Mus musculus OX=10090 GN=Slirp PE=1 SV=2	0	2.641	9.82143	1	1	1	1	112	12.6	9.82	1.22526e+07	0.259	44	1
FALSE	High	Master Protein	Q99LF4	RNA-splicing ligase RtcB homolog OS=Mus musculus OX=10090 GN=Rtcb PE=1 SV=1	0	2.527	1.78218	1	1	1	1	505	55.2	7.23	5.08605e+06	0.08	53	1
FALSE	High	Master Protein	Q9CXI5	Mesencephalic astrocyte-derived neurotrophic factor OS=Mus musculus OX=10090 GN=Manf PE=1 SV=2	0	2.468	5.58659	1	1	1	1	179	20.4	8.25	2.74825e+07	0.259	47	1
FALSE	High	Master Protein	Q8CHP5	Partner of Y14 and mago OS=Mus musculus OX=10090 GN=Pym1 PE=1 SV=2	0	2.398	5.41872	1	1	1	1	203	22.7	9.5	1.75625e+07	0.292	46	1
FALSE	High	Master Protein	Q8BVY0	Ribosomal L1 domain-containing protein 1 OS=Mus musculus OX=10090 GN=Rsl1d1 PE=1 SV=1	0	2.017	1.76991	1	1	1	1	452	50.4	9.98	5.10204e+06	0.11	0	1
FALSE	High	Master Protein	Q8K013	GTP-binding protein 10 OS=Mus musculus OX=10090 GN=Gtpbp10 PE=2 SV=1	0	2.003	4.09836	1	1	1	1	366	40.1	9.14	3.02975e+06	0.089	0	1
FALSE	High	Master Protein	P00687	Alpha-amylase 1 OS=Mus musculus OX=10090 GN=Amy1 PE=1 SV=2	0	1.943	2.34834	1	1	1	1	511	57.6	6.96	7.31121e+06	0.083	0	1
FALSE	High	Master Protein	P14115	Large ribosomal subunit protein uL15 OS=Mus musculus OX=10090 GN=Rpl27a PE=1 SV=5	0	1.933	7.43243	1	1	1	1	148	16.6	11.12	9.16574e+07	0.334	38	1
FALSE	High	Master Protein	Q00899	Transcriptional repressor protein YY1 OS=Mus musculus OX=10090 GN=Yy1 PE=1 SV=1	0	1.883	1.93237	1	1	1	1	414	44.7	6.29	4.86409e+06	0.129	30	1
FALSE	High	Master Protein	Q9CZW5	Mitochondrial import receptor subunit TOM70 OS=Mus musculus OX=10090 GN=Tomm70 PE=1 SV=2	0	1.837	1.80033	1	1	1	1	611	67.5	7.53	6.29422e+06	0.064	31	1
FALSE	High	Master Protein	P54823	Probable ATP-dependent RNA helicase DDX6 OS=Mus musculus OX=10090 GN=Ddx6 PE=1 SV=1	0	1.811	2.89855	1	1	1	1	483	54.2	8.66	9.89296e+06	0.083	0	1
FALSE	High	Master Protein	Q61211	Eukaryotic translation initiation factor 2D OS=Mus musculus OX=10090 GN=Eif2d PE=1 SV=3	0	1.802	2.45614	1	1	1	1	570	62.8	8.24	4.41618e+06	0.072	0	1
FALSE	High	Master Protein	Q91V81	RNA-binding protein 42 OS=Mus musculus OX=10090 GN=Rbm42 PE=1 SV=2	0	1.721	2.30126	1	1	1	1	478	50.2	9.63	5.71074e+06	0.136	38	1
FALSE	High	Master Protein	Q8CD15	Ribosomal oxygenase 2 OS=Mus musculus OX=10090 GN=Riox2 PE=1 SV=2	0	1.691	2.7957	1	1	1	1	465	53.5	6.38	5.22065e+06	0.083	28	1
FALSE	High	Master Protein	P62897	Cytochrome c, somatic OS=Mus musculus OX=10090 GN=Cycs PE=1 SV=2	0	1.69	7.61905	1	1	1	1	105	11.6	9.58	1.60818e+07	0.334	23	1
FALSE	High	Master Protein	Q8BZX4	Splicing regulatory glutamine/lysine-rich protein 1 OS=Mus musculus OX=10090 GN=Srek1 PE=2 SV=1	0	1.677	2.02429	1	1	1	1	494	56.7	10.48	2.28772e+06	0.179	42	1
FALSE	High	Master Protein	Q9ERD7	Tubulin beta-3 chain OS=Mus musculus OX=10090 GN=Tubb3 PE=1 SV=1	0	1.644	2.22222	1	1	1	1	450	50.4	4.93	5.01221e+06	0.105	28	1
FALSE	High	Master Protein	Q80VD1	Protein FAM98B OS=Mus musculus OX=10090 GN=Fam98b PE=1 SV=1	0	1.643	2.331	1	1	1	1	429	45.3	8.5	3.43007e+06	0.08	36	1
FALSE	High	Master Protein	Q3TUU5	Testis-expressed protein 30 OS=Mus musculus OX=10090 GN=Tex30 PE=1 SV=1	0.002	1.593	3.11111	1	1	1	1	225	25.2	8.75	4.57401e+06	0.145	32	1
FALSE	High	Master Protein	Q9CXY6	Interleukin enhancer-binding factor 2 OS=Mus musculus OX=10090 GN=Ilf2 PE=1 SV=1	0.002	1.592	2.5641	1	1	1	1	390	43	5.26	5.0683e+06	0.116	25	1
FALSE	High	Master Protein	B1AR13	CDGSH iron-sulfur domain-containing protein 3, mitochondrial OS=Mus musculus OX=10090 GN=Cisd3 PE=1 SV=1	0.002	1.591	5.10949	1	1	1	1	137	15.7	9.79	2.67053e+06	0.233	26	1
FALSE	High	Master Protein	Q3TKY6	Spliceosome-associated protein CWC27 homolog OS=Mus musculus OX=10090 GN=Cwc27 PE=1 SV=1	0.002	1.559	2.77186	1	1	1	1	469	53.5	5.53	7.43232e+06	0.096	0	1
FALSE	High	Master Protein	P09602	Non-histone chromosomal protein HMG-17 OS=Mus musculus OX=10090 GN=Hmgn2 PE=1 SV=2	0.004	1.429	16.6667	1	1	1	1	90	9.4	9.99	6.59785e+06	0.585	0	1
FALSE	High	Master Protein	Q8K003	Translation machinery-associated protein 7 OS=Mus musculus OX=10090 GN=Tma7 PE=3 SV=1	0.004	1.408	14.0625	1	1	1	1	64	7.1	9.99		2.162	29	1
FALSE	High	Master Protein	P62737	Actin, aortic smooth muscle OS=Mus musculus OX=10090 GN=Acta2 PE=1 SV=1	0.004	1.396	4.24403	1	1	1	1	377	42	5.39	1.41484e+07	0.105	0	1
FALSE	High	Master Protein	Q8K479	Complement C1q tumor necrosis factor-related protein 5 OS=Mus musculus OX=10090 GN=C1qtnf5 PE=1 SV=1	0.006	1.376	9.87654	1	1	1	1	243	25.4	6.68	3.47893e+07	0.179	0	1
FALSE	High	Master Protein	P97770	tRNA (guanine(6)-N2)-methyltransferase THUMP3 OS=Mus musculus OX=10090 GN=Thumpd3 PE=1 SV=1	0.006	1.343	2.17822	1	2	1	1	505	56.4	7.43	1.06697e+07	0.08	0	1
FALSE	High	Master Protein	Q9D0D5	General transcription factor IIE subunit 1 OS=Mus musculus OX=10090 GN=Gtf2e1 PE=1 SV=1	0.006	1.331	3.63636	1	1	1	1	440	49.6	4.86	6.25048e+06	0.105	0	1
FALSE	High	Master Protein	P04426	Proto-oncogene Wnt-1 OS=Mus musculus OX=10090 GN=Wnt1 PE=1 SV=1	0.006	1.315	6.48649	1	1	1	1	370	41.1	8.88	1.09789e+07	0.11	0	1
FALSE	High	Master Protein	P43276	Histone H1.5 OS=Mus musculus OX=10090 GN=H1-5 PE=1 SV=2	0.006	1.297	5.8296	1	1	1	1	223	22.6	10.92	1.45823e+07	0.212	0	1
FALSE	High	Master Protein	Q80TJ7	Histone lysine demethylase PHF8 OS=Mus musculus OX=10090 GN=Phf8 PE=1 SV=2	0.006	1.293	1.46628	1	1	1	1	1023	113.5	8.44	1.55198e+06	0.044	0	1
FALSE	High	Master Protein	P63323	Small ribosomal subunit protein eS12 OS=Mus musculus OX=10090 GN=Rps12 PE=1 SV=3	0.006	1.274	7.57576	1	1	1	1	132	14.5	7.21	7.74561e+06	0.389	0	1
FALSE	High	Master Protein	Q91WN1	DnaJ homolog subfamily C member 9 OS=Mus musculus OX=10090 GN=Dnajc9 PE=1 SV=2	0.006	1.25	4.2471	1	1	1	1	259	30	5.94	5.70308e+06	0.129	24	1
FALSE	High	Master Protein	P56671	Myc-associated zinc finger protein OS=Mus musculus OX=10090 GN=Maz PE=1 SV=1	0.006	1.201	2.09644	1	1	1	1	477	48.7	8.95	6.47168e+06	0.122	0	1
FALSE	High	Master Protein	O70503	Very-long-chain 3-oxoacyl-CoA reductase OS=Mus musculus OX=10090 GN=Hsd17b12 PE=1 SV=1	0.006	1.199	2.5641	1	1	1	1	312	34.7	9.52	2.94706e+06	0.129	0	1
FALSE	High	Master Protein	Q9Z1D1	Eukaryotic translation initiation factor 3 subunit G OS=Mus musculus OX=10090 GN=Eif3g PE=1 SV=2	0.006	1.183	2.8125	1	1	1	1	320	35.6	5.9	4.97861e+06	0.122	30	1
FALSE	High	Master Protein	Q3TAA7	Serine/threonine-protein kinase 11-interacting protein OS=Mus musculus OX=10090 GN=Stk11ip PE=1 SV=1	0.006	1.179	0.652985	1	1	1	1	1072	117.9	4.96	5.42678e+06	0.043	0	1
FALSE	High	Master Protein	Q8BHG9	CGG triplet repeat-binding protein 1 OS=Mus musculus OX=10090 GN=Cggbp1 PE=1 SV=1	0.006	1.173	5.98802	1	1	1	1	167	18.8	8.95		0.212	0	1
FALSE	High	Master Protein	O35857	Mitochondrial import inner membrane translocase subunit TIM44 OS=Mus musculus OX=10090 GN=Timm44 PE=1 SV=2	0.006	1.156	3.31858	1	1	1	1	452	51.1	8.13	5642374	0.077	0	1
FALSE	High	Master Protein	O55128	Histone deacetylase complex subunit SAP18 OS=Mus musculus OX=10090 GN=Sap18 PE=1 SV=1	0.006	1.154	5.88235	1	1	1	1	153	17.6	9.35	4.9089e+06	0.179	0	1
FALSE	High	Master Protein	P26041	Moesin OS=Mus musculus OX=10090 GN=Msn PE=1 SV=3	0.008	1.15	1.7331	1	1	1	1	577	67.7	6.6	1.00566e+06	0.058	0	1
FALSE	High	Master Protein	Q9D0I9	Arginine--tRNA ligase, cytoplasmic OS=Mus musculus OX=10090 GN=Rars1 PE=1 SV=2	0.008	1.148	1.21212	1	1	1	1	660	75.6	7.55	6.67549e+06	0.055	0	1
FALSE	High	Master Protein	Q9D8K8	Mitochondrial glutathione transporter SLC25A39 OS=Mus musculus OX=10090 GN=Slc25a39 PE=2 SV=1	0.008	1.143	6.40669	1	1	1	1	359	39.2	9.61	3.73836e+06	0.11	0	1
FALSE	High	Master Protein	Q9WUK2	Eukaryotic translation initiation factor 4H OS=Mus musculus OX=10090 GN=Eif4h PE=1 SV=3	0.008	1.124	5.24194	1	1	1	1	248	27.3	7.23	6.05295e+06	0.116	0	1
FALSE	High	Master Protein	Q6PDM2	Serine/arginine-rich splicing factor 1 OS=Mus musculus OX=10090 GN=Srsf1 PE=1 SV=3	0.008	1.123	4.03226	1	1	1	1	248	27.7	10.36	7.52992e+06	0.166	0	1
FALSE	High	Master Protein	Q8R0Z6	Angiopoietin-related protein 6 OS=Mus musculus OX=10090 GN=Angptl6 PE=2 SV=1	0.008	1.109	1.96937	1	1	1	1	457	51.1	9	4.44125e+06	0.083	0	1
FALSE	High	Master Protein	Q9D0B0	Serine/arginine-rich splicing factor 9 OS=Mus musculus OX=10090 GN=Srsf9 PE=1 SV=1	0.008	1.108	4.5045	1	1	1	1	222	25.6	8.65		0.155	0	1
FALSE	High	Master Protein	Q80XP8	Protein FAM76B OS=Mus musculus OX=10090 GN=Fam76b PE=1 SV=1	0.008	1.105	3.24484	1	1	1	1	339	38.5	9.29	4.54459e+06	0.096	0	1
FALSE	High	Master Protein	Q5SNZ0	Girdin OS=Mus musculus OX=10090 GN=Ccdc88a PE=1 SV=2	0.008	1.097	0.480513	1	1	1	1	1873	215.8	6.24	55888654	0.019	0	1
FALSE	High	Master Protein	Q9Z1X4	Interleukin enhancer-binding factor 3 OS=Mus musculus OX=10090 GN=Ilf3 PE=1 SV=2	0.008	1.09	1.22494	1	1	1	1	898	96	8.76	4.92851e+06	0.051	0	1
FALSE	High	Master Protein	Q8VCG4	Complement component C8 gamma chain OS=Mus musculus OX=10090 GN=C8g PE=1 SV=1	0.01	1.083	16.3366	1	1	1	1	202	22.5	9.25	855519	0.212	0	1
FALSE	High	Master Protein	Q8BRT1	CLIP-associating protein 2 OS=Mus musculus OX=10090 GN=Clasp2 PE=1 SV=1	0.01	1.068	0.544323	1	1	1	1	1286	140.7	8.63	2.24201e+07	0.028	29	1
FALSE	Medium	Master Protein	Q64336	T-box brain protein 1 OS=Mus musculus OX=10090 GN=Tbr1 PE=1 SV=2	0.014	1.052	5.72687	1	1	1	1	681	73.9	7.33	453283	0.066	0	1
FALSE	Medium	Master Protein	Q6PGC1	ATP-dependent RNA helicase DHX29 OS=Mus musculus OX=10090 GN=Dhx29 PE=1 SV=1	0.014	1.051	0.952381	1	1	1	1	1365	153.9	7.94	1.96564e+06	0.027	0	1
FALSE	Medium	Master Protein	Q9D1L0	Coiled-coil-helix-coiled-coil-helix domain-containing protein 2 OS=Mus musculus OX=10090 GN=Chchd2 PE=2 SV=1	0.014	1.047	15.6863	1	1	1	1	153	15.7	9.66	1.0806e+07	0.585	0	1
FALSE	Medium	Master Protein	O70338	Ribonuclease H1 OS=Mus musculus OX=10090 GN=Rnaseh1 PE=2 SV=1	0.016	1.04	4.21053	1	1	1	1	285	31.8	9.29	3.47229e+06	0.155	0	1
FALSE	Medium	Master Protein	Q9R0Q1	Synaptotagmin-like protein 4 OS=Mus musculus OX=10090 GN=Sytl4 PE=1 SV=1	0.016	1.034	0.89153	1	2	1	1	673	76	8.84	7.48149e+07	0.055	30	1
FALSE	Medium	Master Protein	Q9D1G0	Deoxyribonuclease-1-like 2 OS=Mus musculus OX=10090 GN=Dnase1l2 PE=2 SV=1	0.016	1.031	3.23741	1	1	1	1	278	31.1	5.19	1.51329e+07	0.155	29	1
FALSE	Medium	Master Protein	A6PWY4	WD repeat-containing protein 76 OS=Mus musculus OX=10090 GN=Wdr76 PE=1 SV=1	0.016	1.031	1.44695	1	1	1	1	622	69	9.36	1.78476e+06	0.064	0	1
FALSE	Medium	Master Protein	Q9JIK5	Nucleolar RNA helicase 2 OS=Mus musculus OX=10090 GN=Ddx21 PE=1 SV=3	0.017	1.022	1.76263	1	1	1	1	851	93.5	9.11	2.30285e+06	0.045	0	1
FALSE	Medium	Master Protein	P61327	Protein mago nashi homolog OS=Mus musculus OX=10090 GN=Magoh PE=2 SV=1	0.019	1.016	13.6986	1	1	1	1	146	17.2	6.11	7.0132e+06	0.179	0	1
FALSE	Medium	Master Protein	Q8VE19	GATOR2 complex protein MIOS OS=Mus musculus OX=10090 GN=Mios PE=1 SV=2	0.02	1.003	1.37143	1	1	1	1	875	98.3	6.71		0.041	0	1
FALSE	Medium	Master Protein	Q8BHP2	NUT family member 1 OS=Mus musculus OX=10090 GN=Nutm1 PE=1 SV=1	0.02	0.997	3.46359	1	1	1	1	1126	120.6	5.45	1.3794e+08	0.046	0	1
FALSE	Medium	Master Protein	Q8BGS0	Protein MAK16 homolog OS=Mus musculus OX=10090 GN=Mak16 PE=1 SV=1	0.02	0.997	4.39189	1	1	1	1	296	35.2	5.31	3.79932e+06	0.166	0	1
FALSE	Medium	Master Protein	Q9CYK2	Glutaminyl-peptide cyclotransferase OS=Mus musculus OX=10090 GN=Qpct PE=1 SV=2	0.02	0.989	8.28729	1	1	1	1	362	41.1	6.92	1.77848e+07	0.122	0	1
FALSE	Medium	Master Protein	Q8CE96	tRNA (adenine(58)-N(1))-methyltransferase non-catalytic subunit TRM6 OS=Mus musculus OX=10090 GN=Trmt6 PE=1 SV=1	0.02	0.988	7.24346	1	1	1	1	497	55.5	6.95	1.95814e+07	0.075	0	1
FALSE	Medium	Master Protein	Q9DC48	Pre-mRNA-processing factor 17 OS=Mus musculus OX=10090 GN=Cdc40 PE=1 SV=1	0.02	0.988	2.41796	1	1	1	1	579	65.4	7.06	5.3426e+06	0.061	0	1
FALSE	Medium	Master Protein	Q8K268	ATP-binding cassette sub-family F member 3 OS=Mus musculus OX=10090 GN=Abcf3 PE=1 SV=1	0.02	0.985	0.846262	1	1	1	1	709	79.8	6.16	7.12296e+07	0.056	29	1
FALSE	Medium	Master Protein	Q9CQ10	Charged multivesicular body protein 3 OS=Mus musculus OX=10090 GN=Chmp3 PE=1 SV=3	0.02	0.983	5.35714	1	1	1	1	224	25.2	5.06	5.12755e+06	0.194	0	1
FALSE	Medium	Master Protein	E9Q5K9	YTH domain-containing protein 1 OS=Mus musculus OX=10090 GN=Ythdc1 PE=1 SV=2	0.02	0.951	1.49457	1	1	1	1	736	85.6	6.16	4.49921e+06	0.064	0	1
FALSE	Medium	Master Protein	O35385	Serine/threonine-protein phosphatase with EF-hands 2 OS=Mus musculus OX=10090 GN=Ppef2 PE=2 SV=1	0.02	0.946	1.4531	1	1	1	1	757	86.6	7.03	9.16568e+06	0.054	0	1
FALSE	Medium	Master Protein	P60521	Gamma-aminobutyric acid receptor-associated protein-like 2 OS=Mus musculus OX=10090 GN=Gabarapl2 PE=1 SV=1	0.02	0.944	5.98291	1	1	1	1	117	13.7	8.1	1.12286e+07	0.292	25	1
FALSE	Medium	Master Protein	Q9JJ26	Pyrin OS=Mus musculus OX=10090 GN=Mefv PE=1 SV=2	0.02	0.943	2.08605	1	1	1	1	767	86.4	7.2	1.43403e+08	0.046	0	1
FALSE	Medium	Master Protein	P70174	Histamine H1 receptor OS=Mus musculus OX=10090 GN=Hrh1 PE=1 SV=2	0.02	0.942	2.66393	1	1	1	1	488	55.6	9.32	4.4234e+07	0.11	0	1
FALSE	Medium	Master Protein	Q9D2E2	Target of EGR1 protein 1 OS=Mus musculus OX=10090 GN=Toe1 PE=1 SV=1	0.02	0.942	2.34834	1	1	1	1	511	56.8	6.64	2.10462e+06	0.083	0	1
FALSE	Medium	Master Protein	Q8BGV9	Cysteine protease ATG4D OS=Mus musculus OX=10090 GN=Atg4d PE=1 SV=1	0.02	0.939	4.21941	1	1	1	1	474	52.9	8.62		0.086	0	1
FALSE	Medium	Master Protein	Q01339	Beta-2-glycoprotein 1 OS=Mus musculus OX=10090 GN=Apoh PE=1 SV=1	0.024	0.909	2.6087	1	1	1	1	345	38.6	8.22	6.1355e+07	0.096	0	1
FALSE	Medium	Master Protein	Q9JLI6	Selenocysteine lyase OS=Mus musculus OX=10090 GN=Scly PE=1 SV=1	0.026	0.903	1.62037	1	1	1	1	432	47.1	6.8	6.53363e+07	0.096	34	1
FALSE	Medium	Master Protein	Q8R0X7	Sphingosine-1-phosphate lyase 1 OS=Mus musculus OX=10090 GN=Sgpl1 PE=1 SV=1	0.026	0.899	1.93662	1	1	1	1	568	63.6	9.1	1.47381e+06	0.075	0	1
FALSE	Medium	Master Protein	Q9CQH7	Transcription factor BTF3 homolog 4 OS=Mus musculus OX=10090 GN=Btf3l4 PE=1 SV=1	0.026	0.895	7.59494	1	1	1	1	158	17.3	6.35	7.36123e+06	0.292	0	1
FALSE	Medium	Master Protein	Q9QYI6	DnaJ homolog subfamily B member 9 OS=Mus musculus OX=10090 GN=Dnajb9 PE=1 SV=2	0.026	0.893	4.05405	1	1	1	1	222	25.6	8.28	3.04456e+06	0.179	0	1
FALSE	Medium	Master Protein	Q9CQ92	Mitochondrial fission 1 protein OS=Mus musculus OX=10090 GN=Fis1 PE=1 SV=1	0.027	0.887	12.5	1	1	1	1	152	17	8.53	1.07369e+07	0.334	0	1
FALSE	Medium	Master Protein	P35486	Pyruvate dehydrogenase E1 component subunit alpha, somatic form, mitochondrial OS=Mus musculus OX=10090 GN=Pdha1 PE=1 SV=1	0.029	0.883	2.30769	1	1	1	1	390	43.2	8.19	81703002	0.089	0	1

## Sheet: Rep2
Checked	Protein FDR Confidence	Master	Accession	Description	Exp. q-value	Sum PEP Score	Coverage	# Peptides	# PSMs	# Unique Peptides	# Protein Groups	# AAs	MW [kDa]	calc. pI	Area: F1339: Sample	emPAI	Score Mascot	# Peptides Mascot
FALSE	High	Master Protein	Q9D8E6	Large ribosomal subunit protein uL4 OS=Mus musculus OX=10090 GN=Rpl4 PE=1 SV=3	0	37.084	28.8783	11	24	11	1	419	47.1	11	1.08206e+08	2.914	299	11
FALSE	High	Master Protein	Q9D8N0	Elongation factor 1-gamma OS=Mus musculus OX=10090 GN=Eef1g PE=1 SV=3	0	28.239	19.6796	9	20	9	1	437	50	6.74	1.54718e+08	2.162	159	9
FALSE	High	Master Protein	P35980	Large ribosomal subunit protein eL18 OS=Mus musculus OX=10090 GN=Rpl18 PE=1 SV=3	0	26.024	32.4468	5	10	5	1	188	21.6	11.78	1.00545e+08	4.995	242	5
FALSE	High	Master Protein	P14869	Large ribosomal subunit protein uL10 OS=Mus musculus OX=10090 GN=Rplp0 PE=1 SV=3	0	24.352	25.2366	6	8	6	1	317	34.2	6.25	5.61782e+07	1.336	181	6
FALSE	High	Master Protein	P27659	Large ribosomal subunit protein uL3 OS=Mus musculus OX=10090 GN=Rpl3 PE=1 SV=3	0	19.886	21.5881	7	8	7	1	403	46.1	10.21	5.43347e+07	1.081	181	7
FALSE	High	Master Protein	P47911	Large ribosomal subunit protein eL6 OS=Mus musculus OX=10090 GN=Rpl6 PE=1 SV=3	0	18.128	23.3108	8	11	8	1	296	33.5	10.7	9.83323e+07	2.36	148	8
FALSE	High	Master Protein	P70696	Histone H2B type 1-A OS=Mus musculus OX=10090 GN=H2bc1 PE=1 SV=3	0	15.417	34.6457	4	9	2	1	127	14.2	10.29	1.77746e+07	2.511	174	4
FALSE	High	Master Protein	P41105	Large ribosomal subunit protein eL28 OS=Mus musculus OX=10090 GN=Rpl28 PE=1 SV=2	0	15.036	35.0365	6	8	6	1	137	15.7	12.02	5.07655e+07	3.329	102	6
FALSE	High	Master Protein	P25444	Small ribosomal subunit protein uS5 OS=Mus musculus OX=10090 GN=Rps2 PE=1 SV=3	0	14.31	24.5734	6	7	6	1	293	31.2	10.24	8.23374e+07	0.874	108	6
FALSE	High	Master Protein	P14148	Large ribosomal subunit protein uL30 OS=Mus musculus OX=10090 GN=Rpl7 PE=1 SV=2	0	14.208	16.6667	4	5	4	1	270	31.4	10.89	7.43992e+07	0.896	63	4
FALSE	High	Master Protein	P53026	Large ribosomal subunit protein uL1 OS=Mus musculus OX=10090 GN=Rpl10a PE=1 SV=3	0	13.908	18.4332	4	9	4	1	217	24.9	9.98	7.57583e+07	1.154	105	4
FALSE	High	Master Protein	Q7TPV4	Myb-binding protein 1A OS=Mus musculus OX=10090 GN=Mybbp1a PE=1 SV=2	0	13.426	6.84524	7	7	7	1	1344	151.9	8.95	1.27017e+07	0.223	79	7
FALSE	High	Master Protein	Q9CZM2	Large ribosomal subunit protein eL15 OS=Mus musculus OX=10090 GN=Rpl15 PE=1 SV=4	0	13.372	34.3137	6	6	6	1	204	24.1	11.62	2.9788e+07	1.683	112	6
FALSE	High	Master Protein	P62242	Small ribosomal subunit protein eS8 OS=Mus musculus OX=10090 GN=Rps8 PE=1 SV=2	0	11.747	17.7885	3	5	3	1	208	24.2	10.32	4.86858e+07	1.512	130	3
FALSE	High	Master Protein	P12970	Large ribosomal subunit protein eL8 OS=Mus musculus OX=10090 GN=Rpl7a PE=1 SV=2	0	11.532	19.1729	5	6	5	1	266	30	10.56	1.13851e+08	1.054	100	5
FALSE	High	Master Protein	P61358	Large ribosomal subunit protein eL27 OS=Mus musculus OX=10090 GN=Rpl27 PE=1 SV=2	0	10.695	36.0294	4	8	4	1	136	15.8	10.56	9.81279e+07	9	85	4
FALSE	High	Master Protein	P84099	Large ribosomal subunit protein eL19 OS=Mus musculus OX=10090 GN=Rpl19 PE=1 SV=1	0	10.589	17.8571	3	4	3	1	196	23.5	11.47	3.84778e+07	1.783	122	3
FALSE	High	Master Protein	Q9CPR4	Large ribosomal subunit protein uL22 OS=Mus musculus OX=10090 GN=Rpl17 PE=1 SV=4	0	10.566	19.5652	3	5	3	1	184	21.4	10.18	3.76261e+07	0.995	138	3
FALSE	High	Master Protein	P62267	Small ribosomal subunit protein uS12 OS=Mus musculus OX=10090 GN=Rps23 PE=1 SV=3	0	10.449	23.7762	4	5	4	1	143	15.8	10.49	4.2308e+07	3.217	69	4
FALSE	High	Master Protein	O70251	Elongation factor 1-beta OS=Mus musculus OX=10090 GN=Eef1b PE=1 SV=5	0	9.962	14.6667	2	2	2	1	225	24.7	4.69	2.65512e+07	0.359	109	2
FALSE	High	Master Protein	Q8C854	Myelin expression factor 2 OS=Mus musculus OX=10090 GN=Myef2 PE=1 SV=1	0	9.824	5.58376	3	3	3	1	591	63.3	8.87	5.40036e+06	0.199	56	3
FALSE	High	Master Protein	O09167	Large ribosomal subunit protein eL21 OS=Mus musculus OX=10090 GN=Rpl21 PE=1 SV=4	0	9.549	21.25	3	4	3	1	160	18.6	10.49	6.25821e+07	1.783	87	3
FALSE	High	Master Protein	P62754	Small ribosomal subunit protein eS6 OS=Mus musculus OX=10090 GN=Rps6 PE=1 SV=1	0	9.21	10.8434	2	4	2	1	249	28.7	10.84	6.1344e+07	0.425	100	2
FALSE	High	Master Protein	P35922	Fragile X messenger ribonucleoprotein 1 OS=Mus musculus OX=10090 GN=Fmr1 PE=1 SV=1	0	8.838	8.95765	4	4	4	1	614	68.9	7.62	1.0787e+07	0.274	46	4
FALSE	High	Master Protein	Q91VR5	ATP-dependent RNA helicase DDX1 OS=Mus musculus OX=10090 GN=Ddx1 PE=1 SV=1	0	8.813	6.48649	3	3	3	1	740	82.4	7.21	8.11701e+06	0.158	53	3
FALSE	High	Master Protein	P47963	Large ribosomal subunit protein eL13 OS=Mus musculus OX=10090 GN=Rpl13 PE=1 SV=3	0	8.652	19.9052	4	6	4	1	211	24.3	11.55	9.27806e+07	0.931	104	4
FALSE	High	Master Protein	P15864	Histone H1.2 OS=Mus musculus OX=10090 GN=H1-2 PE=1 SV=2	0	7.982	23.1132	5	6	4	1	212	21.3	11	6.06543e+07	1.61	51	5
FALSE	High	Master Protein	Q9JJI8	Large ribosomal subunit protein eL38 OS=Mus musculus OX=10090 GN=Rpl38 PE=1 SV=3	0	7.97	34.2857	3	4	3	1	70	8.2	10.1	2.15986e+07	20.544	43	3
FALSE	High	Master Protein	P62918	Large ribosomal subunit protein uL2 OS=Mus musculus OX=10090 GN=Rpl8 PE=1 SV=2	0	7.698	13.6187	3	4	3	1	257	28	11.03	8.9042e+07	0.638	117	3
FALSE	High	Master Protein	Q9Z1X4	Interleukin enhancer-binding factor 3 OS=Mus musculus OX=10090 GN=Ilf3 PE=1 SV=2	0	7.547	5.12249	4	5	4	1	898	96	8.76	8.60911e+06	0.222	45	4
FALSE	High	Master Protein	A2A9R3	Melanoma-associated antigen B4 OS=Mus musculus OX=10090 GN=Mageb4 PE=1 SV=1	0	7.506	5.21583	2	2	2	1	556	60.9	9.16	24106175	0.122	71	2
FALSE	High	Master Protein	Q9CR57	Large ribosomal subunit protein eL14 OS=Mus musculus OX=10090 GN=Rpl14 PE=1 SV=3	0	7.502	17.0507	3	4	3	1	217	23.5	11.02	7.0544e+07	1.154	49	3
FALSE	High	Master Protein	Q6ZWV3	Large ribosomal subunit protein uL16 OS=Mus musculus OX=10090 GN=Rpl10 PE=1 SV=3	0	7.48	11.6822	2	4	1	1	214	24.6	10.08	11350024	0.701	76	2
FALSE	High	Master Protein	P05213	Tubulin alpha-1B chain OS=Mus musculus OX=10090 GN=Tuba1b PE=1 SV=2	0	7.188	6.65188	2	2	2	1	451	50.1	5.06	8.87246e+06	0.212	90	2
FALSE	High	Master Protein	P19253	Large ribosomal subunit protein uL13 OS=Mus musculus OX=10090 GN=Rpl13a PE=1 SV=4	0	7.18	20.197	4	6	4	1	203	23.4	11.02	5.94638e+07	0.719	58	4
FALSE	High	Master Protein	O35286	ATP-dependent RNA helicase DHX15 OS=Mus musculus OX=10090 GN=Dhx15 PE=1 SV=2	0	7.096	3.89937	3	3	3	1	795	90.9	7.46	9.96879e+06	0.166	82	3
FALSE	High	Master Protein	P35550	rRNA 2'-O-methyltransferase fibrillarin OS=Mus musculus OX=10090 GN=Fbl PE=1 SV=2	0	6.597	12.2324	3	4	3	1	327	34.3	10.24	1.81051e+07	0.445	25	3
FALSE	High	Master Protein	Q9Z204	Heterogeneous nuclear ribonucleoproteins C1/C2 OS=Mus musculus OX=10090 GN=Hnrnpc PE=1 SV=1	0	6.547	8.6262	2	6	2	1	313	34.4	5.05	7.02244e+06	0.35	109	2
FALSE	High	Master Protein	Q9JIK5	Nucleolar RNA helicase 2 OS=Mus musculus OX=10090 GN=Ddx21 PE=1 SV=3	0	6.543	6.698	4	4	4	1	851	93.5	9.11	8.50392e+06	0.194	40	4
FALSE	High	Master Protein	P62717	Large ribosomal subunit protein eL20 OS=Mus musculus OX=10090 GN=Rpl18a PE=1 SV=1	0	6.414	15.3409	3	5	3	1	176	20.7	10.71	4.6709e+07	0.638	72	3
FALSE	High	Master Protein	P62960	Y-box-binding protein 1 OS=Mus musculus OX=10090 GN=Ybx1 PE=1 SV=3	0	5.983	11.1801	2	2	2	1	322	35.7	9.88	1.13888e+07	0.389	98	2
FALSE	High	Master Protein	P47915	Large ribosomal subunit protein eL29 OS=Mus musculus OX=10090 GN=Rpl29 PE=1 SV=2	0	5.767	18.75	3	3	3	1	160	17.6	11.84	4.82719e+07	1.371	52	3
FALSE	High	Master Protein	Q99ME9	GTP-binding protein 4 OS=Mus musculus OX=10090 GN=Gtpbp4 PE=1 SV=3	0	5.455	4.25868	2	4	2	1	634	74.1	9.52	9.23443e+06	0.119	41	2
FALSE	High	Master Protein	P62281	Small ribosomal subunit protein uS17 OS=Mus musculus OX=10090 GN=Rps11 PE=1 SV=3	0	5.323	12.0253	3	3	3	1	158	18.4	10.3	2.25877e+07	0.995	57	3
FALSE	High	Master Protein	Q8BP48	Methionine aminopeptidase 1 OS=Mus musculus OX=10090 GN=Metap1 PE=1 SV=1	0	5.116	9.06736	3	3	3	1	386	43.2	7.17	8.57397e+06	0.334	49	3
FALSE	High	Master Protein	P70372	ELAV-like protein 1 OS=Mus musculus OX=10090 GN=Elavl1 PE=1 SV=2	0	5.092	14.1104	4	4	4	1	326	36.1	9.04	8.08533e+06	0.719	36	4
FALSE	High	Master Protein	P86048	Large ribosomal subunit protein uL16-like OS=Mus musculus OX=10090 GN=Rpl10l PE=1 SV=1	0	4.986	9.81308	2	4	1	1	214	24.5	10.11	1.55679e+07	0.701	65	2
FALSE	High	Master Protein	Q99KP6	Pre-mRNA-processing factor 19 OS=Mus musculus OX=10090 GN=Prpf19 PE=1 SV=1	0	4.873	6.74603	2	2	2	1	504	55.2	6.61	1.40983e+07	0.222	35	2
FALSE	High	Master Protein	P18608	Non-histone chromosomal protein HMG-14 OS=Mus musculus OX=10090 GN=Hmgn1 PE=1 SV=2	0	4.738	31.25	1	1	1	1	96	10.1	9.76	2.30379e+07	0.778	61	1
FALSE	High	Master Protein	P47964	Large ribosomal subunit protein eL36 OS=Mus musculus OX=10090 GN=Rpl36 PE=1 SV=3	0	4.735	20.9524	3	3	3	1	105	12.2	11.59	3.42813e+07	2.162	46	3
FALSE	High	Master Protein	P62849	Small ribosomal subunit protein eS24 OS=Mus musculus OX=10090 GN=Rps24 PE=1 SV=1	0	4.407	17.2932	2	2	2	1	133	15.4	10.78	8.78225e+06	0.931	57	2
FALSE	High	Master Protein	Q9CXY6	Interleukin enhancer-binding factor 2 OS=Mus musculus OX=10090 GN=Ilf2 PE=1 SV=1	0	4.248	7.94872	2	2	2	1	390	43	5.26	6.64961e+06	0.245	33	2
FALSE	High	Master Protein	P15331	Peripherin OS=Mus musculus OX=10090 GN=Prph PE=1 SV=2	0	4.246	2.31579	1	1	1	1	475	54.2	5.52	4.67717e+06	0.066	70	1
FALSE	High	Master Protein	Q9QZ59	Doublesex- and mab-3-related transcription factor 1 OS=Mus musculus OX=10090 GN=Dmrt1 PE=1 SV=2	0	4.236	13.6364	3	3	3	1	374	39.4	6.64	1.26598e+07	0.638	36	3
FALSE	High	Master Protein	P61255	Large ribosomal subunit protein uL24 OS=Mus musculus OX=10090 GN=Rpl26 PE=1 SV=1	0	4.2	6.2069	1	2	1	1	145	17.2	10.55	4.63377e+07	0.668	53	1
FALSE	High	Master Protein	Q99K48	Non-POU domain-containing octamer-binding protein OS=Mus musculus OX=10090 GN=Nono PE=1 SV=3	0	4.082	6.13108	3	3	2	1	473	54.5	8.95	7.54132e+06	0.304	41	3
FALSE	High	Master Protein	Q9CPP0	Nucleoplasmin-3 OS=Mus musculus OX=10090 GN=Npm3 PE=1 SV=3	0	4.028	9.14286	1	1	1	1	175	19	4.82	3.57335e+06	0.292	49	1
FALSE	High	Master Protein	Q9D1R9	Large ribosomal subunit protein eL34 OS=Mus musculus OX=10090 GN=Rpl34 PE=1 SV=2	0	4.016	14.5299	3	3	3	1	117	13.3	11.47	3.75844e+07	2.162	44	3
FALSE	High	Master Protein	Q6ZWV7	Large ribosomal subunit protein uL29 OS=Mus musculus OX=10090 GN=Rpl35 PE=1 SV=1	0	3.972	18.6992	2	3	2	1	123	14.5	11.05	7.53458e+07	1.512	33	2
FALSE	High	Master Protein	Q8BP67	Large ribosomal subunit protein eL24 OS=Mus musculus OX=10090 GN=Rpl24 PE=1 SV=2	0	3.818	14.0127	2	3	2	1	157	17.8	11.25	6.65706e+07	0.585	64	2
FALSE	High	Master Protein	P51881	ADP/ATP translocase 2 OS=Mus musculus OX=10090 GN=Slc25a5 PE=1 SV=3	0	3.767	9.0604	3	3	2	1	298	32.9	9.73	1.38118e+07	0.389	36	3
FALSE	High	Master Protein	Q3TIX9	Ubiquitin carboxyl-terminal hydrolase 39 OS=Mus musculus OX=10090 GN=Usp39 PE=1 SV=2	0	3.63	6.02837	2	2	2	1	564	65.1	8.9	6.01882e+06	0.15	36	2
FALSE	High	Master Protein	Q3TIV5	Zinc finger CCCH domain-containing protein 15 OS=Mus musculus OX=10090 GN=Zc3h15 PE=1 SV=2	0	3.592	3.99061	1	1	1	1	426	48.3	5.3	7.75258e+06	0.086	43	1
FALSE	High	Master Protein	P99024	Tubulin beta-5 chain OS=Mus musculus OX=10090 GN=Tubb5 PE=1 SV=1	0	3.301	10.1351	3	3	3	1	444	49.6	4.89	7.01784e+06	0.35	25	3
FALSE	High	Master Protein	E9Q7G0	Nuclear mitotic apparatus protein 1 OS=Mus musculus OX=10090 GN=Numa1 PE=1 SV=1	0	3.289	0.52531	1	1	1	1	2094	235.5	5.87	2.13951e+06	0.017	63	1
FALSE	High	Master Protein	P29341	Polyadenylate-binding protein 1 OS=Mus musculus OX=10090 GN=Pabpc1 PE=1 SV=2	0	3.277	5.50314	3	3	3	1	636	70.6	9.5	7.35687e+06	0.189	0	3
FALSE	High	Master Protein	Q6ZWU9	Small ribosomal subunit protein eS27 OS=Mus musculus OX=10090 GN=Rps27 PE=1 SV=3	0	3.269	13.0952	1	2	1	1	84	9.5	9.45	2.66848e+07	1.512	27	1
FALSE	High	Master Protein	P62911	Large ribosomal subunit protein eL32 OS=Mus musculus OX=10090 GN=Rpl32 PE=1 SV=2	0	3.19	17.037	1	2	1	1	135	15.9	11.33	3.94408e+07	0.334	0	1
FALSE	High	Master Protein	Q04750	DNA topoisomerase 1 OS=Mus musculus OX=10090 GN=Top1 PE=1 SV=2	0	3.169	3.38983	2	2	2	1	767	90.8	9.33	9.80732e+06	0.103	29	2
FALSE	High	Master Protein	O08807	Peroxiredoxin-4 OS=Mus musculus OX=10090 GN=Prdx4 PE=1 SV=1	0	3.165	6.93431	2	2	2	1	274	31	7.15	1.81556e+07	0.334	30	2
FALSE	High	Master Protein	P84089	Enhancer of rudimentary homolog OS=Mus musculus OX=10090 GN=Erh PE=1 SV=1	0	3.1	10.5769	1	1	1	1	104	12.3	5.92	1.6678e+07	0.389	40	1
FALSE	High	Master Protein	Q61584	RNA-binding protein FXR1 OS=Mus musculus OX=10090 GN=Fxr1 PE=1 SV=2	0	2.994	3.84047	2	2	2	1	677	76.2	6.98	1.03699e+07	0.113	37	2
FALSE	High	Master Protein	O70133	ATP-dependent RNA helicase A OS=Mus musculus OX=10090 GN=Dhx9 PE=1 SV=2	0	2.934	0.942029	1	1	1	1	1380	149.4	6.83	1.22301e+07	0.029	0	1
FALSE	High	Master Protein	Q9CY57	Chromatin target of PRMT1 protein OS=Mus musculus OX=10090 GN=Chtop PE=1 SV=2	0	2.881	5.22088	1	1	1	1	249	26.6	12.23	3.14925e+06	0.145	43	1
FALSE	High	Master Protein	Q3UMC0	ATPase family gene 2 protein homolog A OS=Mus musculus OX=10090 GN=Afg2a PE=1 SV=2	0	2.859	3.47144	2	2	2	1	893	97.2	8.24	7.69304e+06	0.078	25	2
FALSE	High	Master Protein	P62892	Large ribosomal subunit protein eL39 OS=Mus musculus OX=10090 GN=Rpl39 PE=1 SV=2	0	2.82	19.6078	1	1	1	1	51	6.4	12.56	1.44647e+07	9	31	1
FALSE	High	Master Protein	P14115	Large ribosomal subunit protein uL15 OS=Mus musculus OX=10090 GN=Rpl27a PE=1 SV=5	0	2.746	7.43243	1	2	1	1	148	16.6	11.12	1.36283e+08	0.334	57	1
FALSE	High	Master Protein	Q9WV03	Protein FAM50A OS=Mus musculus OX=10090 GN=Fam50a PE=1 SV=1	0	2.712	4.12979	1	1	1	1	339	40.2	6.83	9.32282e+06	0.105	29	1
FALSE	High	Master Protein	P83882	Large ribosomal subunit protein eL42 OS=Mus musculus OX=10090 GN=Rpl36a PE=1 SV=2	0	2.612	7.54717	1	1	1	1	106	12.4	10.58	4.21395e+07	0.468	42	1
FALSE	High	Master Protein	Q8K224	RNA cytidine acetyltransferase OS=Mus musculus OX=10090 GN=Nat10 PE=1 SV=1	0	2.6	2.92969	2	2	2	1	1024	115.3	8.32	4.55186e+06	0.077	0	2
FALSE	High	Master Protein	Q9CQE8	RNA transcription, translation and transport factor protein OS=Mus musculus OX=10090 GN=RTRAF PE=1 SV=1	0	2.551	6.55738	2	2	2	1	244	28.1	6.89	4.54548e+06	0.292	32	2
FALSE	High	Master Protein	Q60848	Lymphocyte-specific helicase OS=Mus musculus OX=10090 GN=Hells PE=1 SV=2	0	2.54	1.70524	1	1	1	1	821	95.1	8	7.7851e+06	0.044	29	1
FALSE	High	Master Protein	Q9D8T7	SRA stem-loop-interacting RNA-binding protein, mitochondrial OS=Mus musculus OX=10090 GN=Slirp PE=1 SV=2	0	2.526	25	1	1	1	1	112	12.6	9.82	9.79379e+06	0.259	0	1
FALSE	High	Master Protein	Q8K363	ATP-dependent RNA helicase DDX18 OS=Mus musculus OX=10090 GN=Ddx18 PE=1 SV=1	0	2.508	2.42424	1	1	1	1	660	74.1	9.52	2.0084e+06	0.062	20	1
FALSE	High	Master Protein	Q9WV02	RNA-binding motif protein, X chromosome OS=Mus musculus OX=10090 GN=Rbmx PE=1 SV=1	0	2.496	3.32481	1	1	1	1	391	42.3	10.05	5.60291e+06	0.072	24	1
FALSE	High	Master Protein	Q9CQD0	Large ribosomal subunit protein eL39-like OS=Mus musculus OX=10090 GN=Rpl39l PE=1 SV=1	0	2.429	23.5294	1	1	1	1	51	6.3	12.41	7.67157e+06	2.162	32	1
FALSE	High	Master Protein	Q7TMK9	Heterogeneous nuclear ribonucleoprotein Q OS=Mus musculus OX=10090 GN=Syncrip PE=1 SV=2	0	2.416	4.33387	2	2	2	1	623	69.6	8.59	6.59675e+06	0.122	0	2
FALSE	High	Master Protein	Q6DFW4	Nucleolar protein 58 OS=Mus musculus OX=10090 GN=Nop58 PE=1 SV=1	0	2.396	3.35821	1	2	1	1	536	60.3	8.34	3.16556e+06	0.179	0	1
FALSE	High	Master Protein	Q8BVY0	Ribosomal L1 domain-containing protein 1 OS=Mus musculus OX=10090 GN=Rsl1d1 PE=1 SV=1	0	2.299	3.53982	2	2	2	1	452	50.4	9.98	8.96467e+06	0.233	32	2
FALSE	High	Master Protein	P23249	Putative helicase MOV-10 OS=Mus musculus OX=10090 GN=Mov10 PE=1 SV=2	0	2.257	1.39442	1	1	1	1	1004	113.5	9.01	4.41155e+06	0.037	0	1
FALSE	High	Master Protein	P20029	Endoplasmic reticulum chaperone BiP OS=Mus musculus OX=10090 GN=Hspa5 PE=1 SV=3	0	2.231	2.44275	1	1	1	1	655	72.4	5.16	8.24542e+06	0.058	45	1
FALSE	High	Master Protein	Q8K1N4	Spermatogenesis-associated serine-rich protein 2 OS=Mus musculus OX=10090 GN=Spats2 PE=1 SV=1	0	2.194	1.83486	1	1	1	1	545	58.9	9	2.40231e+06	0.068	33	1
FALSE	High	Master Protein	P02301	Histone H3.3C OS=Mus musculus OX=10090 GN=H3-5 PE=3 SV=3	0	2.178	11.7647	2	2	2	1	136	15.3	11.14	1.74447e+08	0.931	32	2
FALSE	High	Master Protein	Q80XU3	Nuclear ubiquitous casein and cyclin-dependent kinase substrate 1 OS=Mus musculus OX=10090 GN=Nucks1 PE=1 SV=1	0	2.169	3.84615	1	1	1	1	234	26.3	5.14	1.15701e+07	0.233	41	1
FALSE	High	Master Protein	O55142	Large ribosomal subunit protein eL33 OS=Mus musculus OX=10090 GN=Rpl35a PE=1 SV=2	0	2.162	14.5455	2	2	2	1	110	12.5	10.89	6.19052e+07	0.668	28	2
FALSE	High	Master Protein	P56135	ATP synthase subunit f, mitochondrial OS=Mus musculus OX=10090 GN=Atp5mf PE=1 SV=3	0	2.096	13.6364	1	1	1	1	88	10.3	9.95	1.1224e+07	0.778	41	1
FALSE	High	Master Protein	P63163	Small nuclear ribonucleoprotein-associated protein N OS=Mus musculus OX=10090 GN=Snrpn PE=1 SV=1	0	1.947	3.33333	1	1	1	1	240	24.6	11.19	9783859	0.166	46	1
FALSE	High	Master Protein	Q4FK66	Pre-mRNA-splicing factor 38A OS=Mus musculus OX=10090 GN=Prpf38a PE=1 SV=1	0	1.937	5.12821	1	1	1	1	312	37.4	10.01	6.86445e+06	0.166	0	1
FALSE	High	Master Protein	Q99NB9	Splicing factor 3B subunit 1 OS=Mus musculus OX=10090 GN=Sf3b1 PE=1 SV=1	0	1.924	1.22699	1	1	1	1	1304	145.7	7.09	677307	0.032	0	1
FALSE	High	Master Protein	P62855	Small ribosomal subunit protein eS26 OS=Mus musculus OX=10090 GN=Rps26 PE=1 SV=3	0	1.892	13.0435	1	1	1	1	115	13	11	3.64884e+07	0.468	0	1
FALSE	High	Master Protein	Q91VT4	3-oxoacyl-[acyl-carrier-protein] reductase OS=Mus musculus OX=10090 GN=Cbr4 PE=1 SV=2	0	1.781	5.9322	1	1	1	1	236	25.4	9.69	6.73924e+06	0.166	0	1
FALSE	High	Master Protein	Q921I2	Kelch domain-containing protein 4 OS=Mus musculus OX=10090 GN=Klhdc4 PE=2 SV=2	0	1.754	2.22603	1	1	1	1	584	64.8	5.73	4.19272e+06	0.072	46	1
FALSE	High	Master Protein	P16460	Argininosuccinate synthase OS=Mus musculus OX=10090 GN=Ass1 PE=1 SV=1	0	1.731	2.6699	1	1	1	1	412	46.6	8.22	2.45408e+07	0.093	0	1
FALSE	High	Master Protein	P62900	Large ribosomal subunit protein eL31 OS=Mus musculus OX=10090 GN=Rpl31 PE=1 SV=1	0	1.635	7.2	1	1	1	1	125	14.5	10.54	9.02679e+07	0.389	35	1
FALSE	High	Master Protein	Q9D0Q7	Large ribosomal subunit protein mL45 OS=Mus musculus OX=10090 GN=Mrpl45 PE=1 SV=1	0	1.614	5.22876	1	1	1	1	306	35.4	9.23	2.2743e+06	0.11	0	1
FALSE	High	Master Protein	Q9CQF3	Cleavage and polyadenylation specificity factor subunit 5 OS=Mus musculus OX=10090 GN=Nudt21 PE=1 SV=1	0	1.552	7.92952	1	1	1	1	227	26.2	8.82	8.40201e+06	0.155	0	1
FALSE	High	Master Protein	Q8K003	Translation machinery-associated protein 7 OS=Mus musculus OX=10090 GN=Tma7 PE=3 SV=1	0	1.55	14.0625	1	1	1	1	64	7.1	9.99		2.162	31	1
FALSE	High	Master Protein	Q9CQI7	U2 small nuclear ribonucleoprotein B'' OS=Mus musculus OX=10090 GN=Snrpb2 PE=1 SV=1	0	1.546	4.88889	1	1	1	1	225	25.3	9.72	1.56266e+06	0.233	27	1
FALSE	High	Master Protein	Q8R326	Paraspeckle component 1 OS=Mus musculus OX=10090 GN=Pspc1 PE=1 SV=1	0	1.545	2.29446	1	1	1	1	523	58.7	6.67	6.86523e+06	0.086	19	1
FALSE	High	Master Protein	Q6ZWN5	Small ribosomal subunit protein uS4 OS=Mus musculus OX=10090 GN=Rps9 PE=1 SV=3	0.003	1.536	4.12371	1	2	1	1	194	22.6	10.65	3.5192e+07	0.179	43	1
FALSE	High	Master Protein	P0C0S6	Histone H2A.Z OS=Mus musculus OX=10090 GN=H2az1 PE=1 SV=2	0.003	1.535	7.8125	1	1	1	1	128	13.5	10.58	7.32807e+07	0.468	34	1
FALSE	High	Master Protein	Q91WT4	DnaJ homolog subfamily C member 17 OS=Mus musculus OX=10090 GN=Dnajc17 PE=1 SV=2	0.003	1.533	6.93069	1	1	1	1	303	34.4	8.57	3.07789e+06	0.129	0	1
FALSE	High	Master Protein	Q8VE97	Serine/arginine-rich splicing factor 4 OS=Mus musculus OX=10090 GN=Srsf4 PE=2 SV=1	0.003	1.486	2.45399	1	1	1	1	489	55.9	11.4	4.88487e+06	0.101	0	1
FALSE	High	Master Protein	P26638	Serine--tRNA ligase, cytoplasmic OS=Mus musculus OX=10090 GN=Sars1 PE=1 SV=3	0.006	1.337	1.5625	1	1	1	1	512	58.4	6.3	3.82299e+06	0.08	32	1
FALSE	High	Master Protein	Q3THK3	General transcription factor IIF subunit 1 OS=Mus musculus OX=10090 GN=Gtf2f1 PE=1 SV=2	0.006	1.302	2.3622	1	1	1	1	508	57.2	7.01	1.08045e+07	0.093	0	1
FALSE	High	Master Protein	P35486	Pyruvate dehydrogenase E1 component subunit alpha, somatic form, mitochondrial OS=Mus musculus OX=10090 GN=Pdha1 PE=1 SV=1	0.006	1.285	2.30769	1	1	1	1	390	43.2	8.19	1.03723e+08	0.089	39	1
FALSE	High	Master Protein	Q9CWZ3	RNA-binding protein 8A OS=Mus musculus OX=10090 GN=Rbm8a PE=1 SV=4	0.006	1.256	4.5977	1	1	1	1	174	19.9	5.72	8.27698e+06	0.334	0	1
FALSE	High	Master Protein	Q9CWU6	Ubiquinol-cytochrome c reductase complex assembly factor 1 OS=Mus musculus OX=10090 GN=Uqcc1 PE=1 SV=1	0.006	1.252	3.38983	1	1	1	1	295	34.3	8.48	3.43584e+06	0.129	0	1
FALSE	High	Master Protein	P49817	Caveolin-1 OS=Mus musculus OX=10090 GN=Cav1 PE=1 SV=1	0.006	1.239	4.49438	1	1	1	1	178	20.5	6.02	7.25984e+06	0.212	38	1
FALSE	High	Master Protein	Q569Z6	Thyroid hormone receptor-associated protein 3 OS=Mus musculus OX=10090 GN=Thrap3 PE=1 SV=1	0.006	1.223	0.946372	1	1	1	1	951	108.1	10.17	3.26363e+06	0.04	0	1
FALSE	High	Master Protein	Q9CQH7	Transcription factor BTF3 homolog 4 OS=Mus musculus OX=10090 GN=Btf3l4 PE=1 SV=1	0.006	1.219	17.7215	1	1	1	1	158	17.3	6.35		0.292	0	1
FALSE	High	Master Protein	Q52KI8	Serine/arginine repetitive matrix protein 1 OS=Mus musculus OX=10090 GN=Srrm1 PE=1 SV=2	0.006	1.219	1.05708	1	1	1	1	946	106.8	11.87	2.50424e+06	0.043	32	1
FALSE	High	Master Protein	Q99LH1	Nucleolar GTP-binding protein 2 OS=Mus musculus OX=10090 GN=Gnl2 PE=1 SV=2	0.006	1.206	2.47253	1	1	1	1	728	83.3	9.2	4.93019e+06	0.059	0	1
FALSE	High	Master Protein	A2CG49	Kalirin OS=Mus musculus OX=10090 GN=Kalrn PE=1 SV=1	0.008	1.199	0.539811	1	1	1	1	2964	336.8	6.07		0.013	0	1
FALSE	High	Master Protein	P10107	Annexin A1 OS=Mus musculus OX=10090 GN=Anxa1 PE=1 SV=2	0.008	1.174	3.46821	1	1	1	1	346	38.7	7.37		0.101	0	1
FALSE	Medium	Master Protein	P60762	Mortality factor 4-like protein 1 OS=Mus musculus OX=10090 GN=Morf4l1 PE=1 SV=2	0.011	1.148	3.59116	1	1	1	1	362	41.5	9.32	9.42712e+06	0.11	0	1
FALSE	Medium	Master Protein	Q922V4	Pleiotropic regulator 1 OS=Mus musculus OX=10090 GN=Plrg1 PE=1 SV=1	0.013	1.125	1.75439	1	1	1	1	513	56.9	9.17		0.08	0	1
FALSE	Medium	Master Protein	Q61508	Extracellular matrix protein 1 OS=Mus musculus OX=10090 GN=Ecm1 PE=1 SV=2	0.013	1.116	1.61002	1	1	1	1	559	62.8	6.8	6.31433e+06	0.062	28	1
FALSE	Medium	Master Protein	Q9Z1M8	Protein Red OS=Mus musculus OX=10090 GN=Ik PE=1 SV=2	0.013	1.115	1.25673	1	1	1	1	557	65.6	6.64	4.35816e+06	0.08	28	1
FALSE	Medium	Master Protein	Q91WM3	U3 small nucleolar RNA-interacting protein 2 OS=Mus musculus OX=10090 GN=Rrp9 PE=1 SV=1	0.015	1.106	3.57895	1	1	1	1	475	52.1	7.88	5.64118e+06	0.083	0	1
FALSE	Medium	Master Protein	Q9CQJ6	Density-regulated protein OS=Mus musculus OX=10090 GN=Denr PE=1 SV=1	0.015	1.092	4.0404	1	1	1	1	198	22.2	5.3	9.43082e+06	0.292	0	1
FALSE	Medium	Master Protein	P99027	Large ribosomal subunit protein P2 OS=Mus musculus OX=10090 GN=Rplp2 PE=1 SV=3	0.015	1.08	10.4348	1	1	1	1	115	11.6	4.54	1.84343e+07	0.468	33	1
FALSE	Medium	Master Protein	Q8BHS3	Pre-mRNA-splicing factor RBM22 OS=Mus musculus OX=10090 GN=Rbm22 PE=1 SV=1	0.015	1.061	3.80952	1	1	1	1	420	46.9	8.54	2.53672e+06	0.093	0	1
FALSE	Medium	Master Protein	Q920Q2	DNA repair protein REV1 OS=Mus musculus OX=10090 GN=Rev1 PE=1 SV=1	0.015	1.059	0.560448	1	1	1	1	1249	137.3	8.54	3.8032e+06	0.032	29	1
FALSE	Medium	Master Protein	Q99MZ7	Peroxisomal trans-2-enoyl-CoA reductase OS=Mus musculus OX=10090 GN=Pecr PE=1 SV=1	0.015	1.05	2.9703	1	1	1	1	303	32.4	8.29	1.24603e+07	0.194	32	1
FALSE	Medium	Master Protein	Q8CIE4	Protein mono-ADP-ribosyltransferase PARP10 OS=Mus musculus OX=10090 GN=Parp10 PE=2 SV=1	0.015	1.047	1.25	1	1	1	1	960	103.6	5.02	6.52778e+07	0.054	0	1
FALSE	Medium	Master Protein	Q9D1L0	Coiled-coil-helix-coiled-coil-helix domain-containing protein 2 OS=Mus musculus OX=10090 GN=Chchd2 PE=2 SV=1	0.015	1.037	15.6863	1	1	1	1	153	15.7	9.66	7.68984e+06	0.585	0	1
FALSE	Medium	Master Protein	Q9DD18	D-aminoacyl-tRNA deacylase 1 OS=Mus musculus OX=10090 GN=Dtd1 PE=1 SV=2	0.015	1.036	3.34928	1	1	1	1	209	23.4	7.87	6.57983e+06	0.259	0	1
FALSE	Medium	Master Protein	Q922G2	Protein FAM76A OS=Mus musculus OX=10090 GN=Fam76a PE=2 SV=1	0.015	1.021	2.9316	1	1	1	1	307	35.1	9.19	2.44825e+06	0.11	0	1
FALSE	Medium	Master Protein	Q8BW10	RNA-binding protein NOB1 OS=Mus musculus OX=10090 GN=Nob1 PE=1 SV=1	0.015	1.015	3.72208	1	1	1	1	403	45.4	7.31	5.75754e+06	0.105	0	1
FALSE	Medium	Master Protein	Q8BTV2	Cleavage and polyadenylation specificity factor subunit 7 OS=Mus musculus OX=10090 GN=Cpsf7 PE=1 SV=2	0.015	1.013	1.91083	1	1	1	1	471	52	8	8.67892e+06	0.096	29	1
FALSE	Medium	Master Protein	Q91VJ5	Polyglutamine-binding protein 1 OS=Mus musculus OX=10090 GN=Pqbp1 PE=1 SV=1	0.015	1.01	6.84411	1	1	1	1	263	30.6	6.23	1.07595e+07	0.233	0	1
FALSE	Medium	Master Protein	Q99PL5	Ribosome-binding protein 1 OS=Mus musculus OX=10090 GN=Rrbp1 PE=1 SV=2	0.015	1.008	0.685358	1	1	1	1	1605	172.8	9.33	1.84575e+06	0.018	0	1
FALSE	Medium	Master Protein	Q8C0C7	Phenylalanine--tRNA ligase alpha subunit OS=Mus musculus OX=10090 GN=Farsa PE=1 SV=1	0.015	1.008	2.16535	1	1	1	1	508	57.6	8.28	8.74315e+06	0.077	0	1
FALSE	Medium	Master Protein	Q569Z5	Probable ATP-dependent RNA helicase DDX46 OS=Mus musculus OX=10090 GN=Ddx46 PE=1 SV=2	0.015	1.007	0.968992	1	1	1	1	1032	117.4	9.26	1.53065e+06	0.038	0	1
FALSE	Medium	Master Protein	Q9D6Z1	Nucleolar protein 56 OS=Mus musculus OX=10090 GN=Nop56 PE=1 SV=2	0.017	0.992	1.89655	1	1	1	1	580	64.4	9.14	8.96777e+06	0.066	0	1
FALSE	Medium	Master Protein	A2AKX3	Probable helicase senataxin OS=Mus musculus OX=10090 GN=Setx PE=1 SV=1	0.017	0.988	0.26455	1	1	1	1	2646	297.4	6.83	5.99187e+06	0.014	26	1
FALSE	Medium	Master Protein	Q9D0B0	Serine/arginine-rich splicing factor 9 OS=Mus musculus OX=10090 GN=Srsf9 PE=1 SV=1	0.017	0.98	4.5045	1	1	1	1	222	25.6	8.65	3.03868e+06	0.155	0	1
FALSE	Medium	Master Protein	Q6NS46	Protein RRP5 homolog OS=Mus musculus OX=10090 GN=Pdcd11 PE=1 SV=2	0.017	0.974	1.18153	1	1	1	1	1862	207.6	8.75	4.02268e+06	0.02	0	1
FALSE	Medium	Master Protein	P13864	DNA (cytosine-5)-methyltransferase 1 OS=Mus musculus OX=10090 GN=Dnmt1 PE=1 SV=5	0.017	0.969	0.555556	1	1	1	1	1620	183.1	7.74	1.70064e+06	0.024	0	1
FALSE	Medium	Master Protein	Q3UJB0	Splicing factor 3B subunit 2 OS=Mus musculus OX=10090 GN=Sf3b2 PE=2 SV=1	0.022	0.943	1.36674	1	1	1	1	878	98.1	5.62	6813415	0.047	0	1
FALSE	Medium	Master Protein	Q52KB6	C2 domain-containing protein 3 OS=Mus musculus OX=10090 GN=C2cd3 PE=1 SV=3	0.022	0.942	0.258287	1	1	1	1	2323	255.2	6.95	135507023	0.02	25	1
FALSE	Medium	Master Protein	Q9QYJ0	DnaJ homolog subfamily A member 2 OS=Mus musculus OX=10090 GN=Dnaja2 PE=1 SV=1	0.025	0.94	1.94175	1	1	1	1	412	45.7	6.48	5.24497e+06	0.101	0	1
FALSE	Medium	Master Protein	P60521	Gamma-aminobutyric acid receptor-associated protein-like 2 OS=Mus musculus OX=10090 GN=Gabarapl2 PE=1 SV=1	0.027	0.938	5.98291	1	1	1	1	117	13.7	8.1	9.82016e+06	0.292	29	1

## Sheet: Rep1-Rep2-2 times
Checked	Protein FDR Confidence	Master	Accession	Description	genes		Exp. q-value		Sum PEP Score	Coverage	# Peptides	# PSMs	# Unique Peptides	# Protein Groups	# AAs	MW [kDa]	calc. pI	Area: F1338: Sample	emPAI	Score Mascot	# Peptides Mascot
FALSE	High	Master Protein	Q9D8E6	Large ribosomal subunit protein uL4 OS=Mus musculus OX=10090 GN=Rpl4 PE=1 SV=3	Rpl4	1	0		24.709	23.6277	10	17	10	1	419	47.1	11	5.75544e+07	1.555	202	10
FALSE	High	Master Protein	Q9D8N0	Elongation factor 1-gamma OS=Mus musculus OX=10090 GN=Eef1g PE=1 SV=3	Eef1g	3	0		26.759	19.6796	9	13	9	1	437	50	6.74	7.2981e+07	1.913	96	9
FALSE	High	Master Protein	P12970	Large ribosomal subunit protein eL8 OS=Mus musculus OX=10090 GN=Rpl7a PE=1 SV=2	Rpl7a	1	0		15.93	28.9474	9	10	9	1	266	30	10.56	8.21812e+07	2.652	91	9
FALSE	High	Master Protein	P47911	Large ribosomal subunit protein eL6 OS=Mus musculus OX=10090 GN=Rpl6 PE=1 SV=3	Rpl6	1	0		13.417	22.6351	7	7	7	1	296	33.5	10.7	5.87937e+07	1.336	113	7
FALSE	High	Master Protein	P14148	Large ribosomal subunit protein uL30 OS=Mus musculus OX=10090 GN=Rpl7 PE=1 SV=2	Rpl7	1	0		14.988	24.8148	6	7	6	1	270	31.4	10.89	6.56604e+07	1.448	84	6
FALSE	High	Master Protein	P35980	Large ribosomal subunit protein eL18 OS=Mus musculus OX=10090 GN=Rpl18 PE=1 SV=3	Rpl18	1	0		18.289	31.9149	5	7	5	1	188	21.6	11.78	5.6327e+07	3.642	165	5
FALSE	High	Master Protein	P62242	Small ribosomal subunit protein eS8 OS=Mus musculus OX=10090 GN=Rps8 PE=1 SV=2	Rps8	2	0		13.325	29.3269	5	6	5	1	208	24.2	10.32	3.89772e+07	2.981	89	5
FALSE	High	Master Protein	P25444	Small ribosomal subunit protein uS5 OS=Mus musculus OX=10090 GN=Rps2 PE=1 SV=3	Rps2	2	0		8.682	20.8191	5	5	5	1	293	31.2	10.24	3.47318e+07	0.688	84	5
FALSE	High	Master Protein	P19253	Large ribosomal subunit protein uL13 OS=Mus musculus OX=10090 GN=Rpl13a PE=1 SV=4	Rpl13a	1	0		10.76	20.197	4	9	4	1	203	23.4	11.02	4.20477e+07	1.254	116	4
FALSE	High	Master Protein	P62918	Large ribosomal subunit protein uL2 OS=Mus musculus OX=10090 GN=Rpl8 PE=1 SV=2	Rpl8	1	0		8.32	23.7354	4	6	4	1	257	28	11.03	5.37808e+07	1.276	101	4
FALSE	High	Master Protein	P41105	Large ribosomal subunit protein eL28 OS=Mus musculus OX=10090 GN=Rpl28 PE=1 SV=2	Rpl28	1	0		6.445	29.927	4	4	4	1	137	15.7	12.02	2.31234e+07	1.31	35	4
FALSE	High	Master Protein	P47963	Large ribosomal subunit protein eL13 OS=Mus musculus OX=10090 GN=Rpl13 PE=1 SV=3	Rpl13	1	0		9.623	19.9052	4	5	4	1	211	24.3	11.55	6.02346e+07	0.931	94	4
FALSE	High	Master Protein	Q9CR57	Large ribosomal subunit protein eL14 OS=Mus musculus OX=10090 GN=Rpl14 PE=1 SV=3	Rpl14	1	0		12.213	17.0507	3	4	3	1	217	23.5	11.02	5.30349e+07	1.154	106	3
FALSE	High	Master Protein	Q9CPR4	Large ribosomal subunit protein uL22 OS=Mus musculus OX=10090 GN=Rpl17 PE=1 SV=4	Rpl17	1	0		10.982	19.5652	3	5	3	1	184	21.4	10.18	2.64223e+07	1.512	76	3
FALSE	High	Master Protein	P53026	Large ribosomal subunit protein uL1 OS=Mus musculus OX=10090 GN=Rpl10a PE=1 SV=3	Rpl10a	1	0		10.459	17.9724	3	4	3	1	217	24.9	9.98	3.76484e+07	0.848	55	3
FALSE	High	Master Protein	P62754	Small ribosomal subunit protein eS6 OS=Mus musculus OX=10090 GN=Rps6 PE=1 SV=1	Rps6	2	0		9.09	14.0562	3	6	3	1	249	28.7	10.84	3.99677e+07	0.701	166	3
FALSE	High	Master Protein	P84099	Large ribosomal subunit protein eL19 OS=Mus musculus OX=10090 GN=Rpl19 PE=1 SV=1	Rpl19	1	0		8.98	17.3469	3	4	3	1	196	23.5	11.47	3.50835e+07	1.783	97	3
FALSE	High	Master Protein	O09167	Large ribosomal subunit protein eL21 OS=Mus musculus OX=10090 GN=Rpl21 PE=1 SV=4	Rpl21	1	0		6.422	21.25	3	5	3	1	160	18.6	10.49	2.91213e+07	1.783	41	3
FALSE	High	Master Protein	P47964	Large ribosomal subunit protein eL36 OS=Mus musculus OX=10090 GN=Rpl36 PE=1 SV=3	Rpl36	1	0		5.012	20.9524	3	3	3	1	105	12.2	11.59	1.9421e+07	2.162	48	3
FALSE	High	Master Protein	Q99K48	Non-POU domain-containing octamer-binding protein OS=Mus musculus OX=10090 GN=Nono PE=1 SV=3	Nono	3	0		4.576	7.39958	3	3	3	1	473	54.5	8.95	8.51361e+06	0.304	37	3
FALSE	High	Master Protein	P14869	Large ribosomal subunit protein uL10 OS=Mus musculus OX=10090 GN=Rplp0 PE=1 SV=3	Rplp0	1	0		4.345	8.83281	3	3	3	1	317	34.2	6.25	1.44721e+07	0.438	54	3
FALSE	High	Master Protein	Q6ZWN5	Small ribosomal subunit protein uS4 OS=Mus musculus OX=10090 GN=Rps9 PE=1 SV=3	Rps9	2	0		3.965	13.9175	3	3	3	1	194	22.6	10.65	3.51056e+07	0.638	0	3
FALSE	High	Master Protein	Q9QYJ0	DnaJ homolog subfamily A member 2 OS=Mus musculus OX=10090 GN=Dnaja2 PE=1 SV=1	Dnaja2	3	0		3.363	6.79612	3	3	3	1	412	45.7	6.48	9.6327e+06	0.334	0	3
FALSE	High	Master Protein	P62717	Large ribosomal subunit protein eL20 OS=Mus musculus OX=10090 GN=Rpl18a PE=1 SV=1	Rpl18a	1	0		3.956	10.2273	2	3	2	1	176	20.7	10.71	4.11456e+07	0.389	71	2
FALSE	High	Master Protein	Q9CZM2	Large ribosomal subunit protein eL15 OS=Mus musculus OX=10090 GN=Rpl15 PE=1 SV=4	Rpl15	1	0		3.662	11.2745	2	3	2	1	204	24.1	11.62	2.18393e+07	0.389	33	2
FALSE	High	Master Protein	Q8BW10	RNA-binding protein NOB1 OS=Mus musculus OX=10090 GN=Nob1 PE=1 SV=1	Nob1	3	0		3.617	6.20347	2	2	2	1	403	45.4	7.31	8.76157e+06	0.222	0	2
FALSE	High	Master Protein	Q9D1R9	Large ribosomal subunit protein eL34 OS=Mus musculus OX=10090 GN=Rpl34 PE=1 SV=2	Rpl34	1	0		3.106	13.6752	2	2	2	1	117	13.3	11.47	3.27308e+07	1.154	36	2
FALSE	High	Master Protein	P51881	ADP/ATP translocase 2 OS=Mus musculus OX=10090 GN=Slc25a5 PE=1 SV=3	Slc25a5	3	0		4.154	9.0604	3	4	2	1	298	32.9	9.73	1.62241e+07	0.389	36	3
FALSE	High	Master Protein	P05213	Tubulin alpha-1B chain OS=Mus musculus OX=10090 GN=Tuba1b PE=1 SV=2	Tuba1b	3	0		5.996	7.09534	2	2	2	1	451	50.1	5.06	6.28202e+06	0.212	67	2
FALSE	High	Master Protein	Q7TMK9	Heterogeneous nuclear ribonucleoprotein Q OS=Mus musculus OX=10090 GN=Syncrip PE=1 SV=2	Syncrip	3	0		3.438	3.5313	2	2	2	1	623	69.6	8.59	6.98137e+06	0.122	27	2
FALSE	High	Master Protein	Q99KP6	Pre-mRNA-processing factor 19 OS=Mus musculus OX=10090 GN=Prpf19 PE=1 SV=1	Prpf19	3	0		3.412	3.37302	2	2	2	1	504	55.2	6.61	1.62228e+07	0.222	35	2
FALSE	High	Master Protein	P62911	Large ribosomal subunit protein eL32 OS=Mus musculus OX=10090 GN=Rpl32 PE=1 SV=2	Rpl32	1	0		3.28	22.2222	2	2	2	1	135	15.9	11.33	3.40767e+07	0.778	23	2
FALSE	High	Master Protein	Q9CQE8	RNA transcription, translation and transport factor protein OS=Mus musculus OX=10090 GN=RTRAF PE=1 SV=1	RTRAF	3	0		3.016	6.55738	2	2	2	1	244	28.1	6.89	4.54985e+06	0.292	36	2
FALSE	High	Master Protein	Q8K224	RNA cytidine acetyltransferase OS=Mus musculus OX=10090 GN=Nat10 PE=1 SV=1	Nat10	3	0		2.229	2.92969	2	2	2	1	1024	115.3	8.32	3.41915e+06	0.077	0	2
FALSE	High	Master Protein	O55142	Large ribosomal subunit protein eL33 OS=Mus musculus OX=10090 GN=Rpl35a PE=1 SV=2	Rpl35a	1	0		2.096	12.7273	2	2	2	1	110	12.5	10.89	2.24602e+07	0.668	33	2
FALSE	High	Master Protein	P86048	Large ribosomal subunit protein uL16-like OS=Mus musculus OX=10090 GN=Rpl10l PE=1 SV=1	Rpl10l	1	0		3.525	9.34579	2	2	1	1	214	24.5	10.11	1.00856e+07	0.425	46	2
FALSE	High	Master Protein	O70251	Elongation factor 1-beta OS=Mus musculus OX=10090 GN=Eef1b PE=1 SV=5	Eef1b	3	0		4.98	6.66667	1	1	1	1	225	24.7	4.69	1.46407e+07	0.166	61	1
FALSE	High	Master Protein	Q91VR5	ATP-dependent RNA helicase DDX1 OS=Mus musculus OX=10090 GN=Ddx1 PE=1 SV=1	Ddx1	3	0		4.682	2.43243	1	1	1	1	740	82.4	7.21	3.66357e+06	0.05	35	1
FALSE	High	Master Protein	Q9CY57	Chromatin target of PRMT1 protein OS=Mus musculus OX=10090 GN=Chtop PE=1 SV=2	Chtop	3	0		2.36	6.4257	1	1	1	1	249	26.6	12.23	9.09903e+06	0.145	0	1
FALSE	High	Master Protein	P83882	Large ribosomal subunit protein eL42 OS=Mus musculus OX=10090 GN=Rpl36a PE=1 SV=2	Rpl36a	1	0		2.214	7.54717	1	1	1	1	106	12.4	10.58	2.67675e+07	0.468	31	1
FALSE	High	Master Protein	P99027	Large ribosomal subunit protein P2 OS=Mus musculus OX=10090 GN=Rplp2 PE=1 SV=3	Rplp2	1	0		2.049	10.4348	1	1	1	1	115	11.6	4.54	1.45712e+07	0.468	44	1
FALSE	High	Master Protein	Q9CQF3	Cleavage and polyadenylation specificity factor subunit 5 OS=Mus musculus OX=10090 GN=Nudt21 PE=1 SV=1	Nudt21	3	0.002		1.563	3.52423	1	1	1	1	227	26.2	8.82	6.31767e+06	0.155	32	1
FALSE	Medium	Master Protein	Q569Z6	Thyroid hormone receptor-associated protein 3 OS=Mus musculus OX=10090 GN=Thrap3 PE=1 SV=1	Thrap3	3	0.014		1.043	0.946372	1	1	1	1	951	108.1	10.17	3.83055e+06	0.04	0	1
FALSE	High	Master Protein	Q9CQI7	U2 small nuclear ribonucleoprotein B'' OS=Mus musculus OX=10090 GN=Snrpb2 PE=1 SV=1	Snrpb2	3	0		3.578	11.5556	3	3	1	1	225	25.3	9.72	2.77566e+06	0.874	33	3
FALSE	High	Master Protein	Q61584	RNA-binding protein FXR1 OS=Mus musculus OX=10090 GN=Fxr1 PE=1 SV=2	Fxr1	3	0		3.367	2.36337	2	2	1	1	677	76.2	6.98	8.13938e+06	0.113	38	2
FALSE	High	Master Protein	Q6ZWV3	Large ribosomal subunit protein uL16 OS=Mus musculus OX=10090 GN=Rpl10 PE=1 SV=3	Rpl10	1	0		2.962	11.215	2	2	1	1	214	24.6	10.08	1.57262e+07	0.425	43	2
FALSE	High	Master Protein	Q8BP67	Large ribosomal subunit protein eL24 OS=Mus musculus OX=10090 GN=Rpl24 PE=1 SV=2	Rpl24	1	0		4.174	8.28025	1	1	1	1	157	17.8	11.25	4.76328e+07	0.259	63	1
FALSE	High	Master Protein	Q9D8T7	SRA stem-loop-interacting RNA-binding protein, mitochondrial OS=Mus musculus OX=10090 GN=Slirp PE=1 SV=2	Slirp	3	0		2.641	9.82143	1	1	1	1	112	12.6	9.82	1.22526e+07	0.259	44	1
FALSE	High	Master Protein	Q8BVY0	Ribosomal L1 domain-containing protein 1 OS=Mus musculus OX=10090 GN=Rsl1d1 PE=1 SV=1	Rsl1d1	3	0		2.017	1.76991	1	1	1	1	452	50.4	9.98	5.10204e+06	0.11	0	1
FALSE	High	Master Protein	P14115	Large ribosomal subunit protein uL15 OS=Mus musculus OX=10090 GN=Rpl27a PE=1 SV=5	Rpl27a	1	0		1.933	7.43243	1	1	1	1	148	16.6	11.12	9.16574e+07	0.334	38	1
FALSE	High	Master Protein	Q9CXY6	Interleukin enhancer-binding factor 2 OS=Mus musculus OX=10090 GN=Ilf2 PE=1 SV=1	Ilf2	3	0.002		1.592	2.5641	1	1	1	1	390	43	5.26	5.0683e+06	0.116	25	1
FALSE	High	Master Protein	Q8K003	Translation machinery-associated protein 7 OS=Mus musculus OX=10090 GN=Tma7 PE=3 SV=1	Tma7	3	0.004		1.408	14.0625	1	1	1	1	64	7.1	9.99		2.162	29	1
FALSE	High	Master Protein	Q9D0B0	Serine/arginine-rich splicing factor 9 OS=Mus musculus OX=10090 GN=Srsf9 PE=1 SV=1	Srsf9	3	0.008		1.108	4.5045	1	1	1	1	222	25.6	8.65		0.155	0	1
FALSE	High	Master Protein	Q9Z1X4	Interleukin enhancer-binding factor 3 OS=Mus musculus OX=10090 GN=Ilf3 PE=1 SV=2	Ilf3	3	0.008		1.09	1.22494	1	1	1	1	898	96	8.76	4.92851e+06	0.051	0	1
FALSE	Medium	Master Protein	Q9D1L0	Coiled-coil-helix-coiled-coil-helix domain-containing protein 2 OS=Mus musculus OX=10090 GN=Chchd2 PE=2 SV=1	Chchd2	3	0.014		1.047	15.6863	1	1	1	1	153	15.7	9.66	1.0806e+07	0.585	0	1
FALSE	Medium	Master Protein	Q9JIK5	Nucleolar RNA helicase 2 OS=Mus musculus OX=10090 GN=Ddx21 PE=1 SV=3	Ddx21	3	0.017		1.022	1.76263	1	1	1	1	851	93.5	9.11	2.30285e+06	0.045	0	1
FALSE	Medium	Master Protein	P60521	Gamma-aminobutyric acid receptor-associated protein-like 2 OS=Mus musculus OX=10090 GN=Gabarapl2 PE=1 SV=1	Gabarapl2	3	0.02		0.944	5.98291	1	1	1	1	117	13.7	8.1	1.12286e+07	0.292	25	1
FALSE	Medium	Master Protein	Q9CQH7	Transcription factor BTF3 homolog 4 OS=Mus musculus OX=10090 GN=Btf3l4 PE=1 SV=1	Btf3l4	3	0.026		0.895	7.59494	1	1	1	1	158	17.3	6.35	7.36123e+06	0.292	0	1
FALSE	Medium	Master Protein	P35486	Pyruvate dehydrogenase E1 component subunit alpha, somatic form, mitochondrial OS=Mus musculus OX=10090 GN=Pdha1 PE=1 SV=1	Pdha1	3	0.029		0.883	2.30769	1	1	1	1	390	43.2	8.19	81703002	0.089	0	1

## Sheet: Large ribosome proteins
Checked	Protein FDR Confidence	Master	Accession	Description	genes		Exp. q-value		Sum PEP Score	Coverage	# Peptides	# PSMs	# Unique Peptides	# Protein Groups	# AAs	MW [kDa]	calc. pI	Area: F1338: Sample	emPAI	Score Mascot	# Peptides Mascot
FALSE	High	Master Protein	Q9D8E6	Large ribosomal subunit protein uL4 OS=Mus musculus OX=10090 GN=Rpl4 PE=1 SV=3	Rpl4	1	0		24.709	23.6277	10	17	10	1	419	47.1	11	5.75544e+07	1.555	202	10
FALSE	High	Master Protein	P12970	Large ribosomal subunit protein eL8 OS=Mus musculus OX=10090 GN=Rpl7a PE=1 SV=2	Rpl7a	1	0		15.93	28.9474	9	10	9	1	266	30	10.56	8.21812e+07	2.652	91	9
FALSE	High	Master Protein	P47911	Large ribosomal subunit protein eL6 OS=Mus musculus OX=10090 GN=Rpl6 PE=1 SV=3	Rpl6	1	0		13.417	22.6351	7	7	7	1	296	33.5	10.7	5.87937e+07	1.336	113	7
FALSE	High	Master Protein	P14148	Large ribosomal subunit protein uL30 OS=Mus musculus OX=10090 GN=Rpl7 PE=1 SV=2	Rpl7	1	0		14.988	24.8148	6	7	6	1	270	31.4	10.89	6.56604e+07	1.448	84	6
FALSE	High	Master Protein	P35980	Large ribosomal subunit protein eL18 OS=Mus musculus OX=10090 GN=Rpl18 PE=1 SV=3	Rpl18	1	0		18.289	31.9149	5	7	5	1	188	21.6	11.78	5.6327e+07	3.642	165	5
FALSE	High	Master Protein	P19253	Large ribosomal subunit protein uL13 OS=Mus musculus OX=10090 GN=Rpl13a PE=1 SV=4	Rpl13a	1	0		10.76	20.197	4	9	4	1	203	23.4	11.02	4.20477e+07	1.254	116	4
FALSE	High	Master Protein	P62918	Large ribosomal subunit protein uL2 OS=Mus musculus OX=10090 GN=Rpl8 PE=1 SV=2	Rpl8	1	0		8.32	23.7354	4	6	4	1	257	28	11.03	5.37808e+07	1.276	101	4
FALSE	High	Master Protein	P41105	Large ribosomal subunit protein eL28 OS=Mus musculus OX=10090 GN=Rpl28 PE=1 SV=2	Rpl28	1	0		6.445	29.927	4	4	4	1	137	15.7	12.02	2.31234e+07	1.31	35	4
FALSE	High	Master Protein	P47963	Large ribosomal subunit protein eL13 OS=Mus musculus OX=10090 GN=Rpl13 PE=1 SV=3	Rpl13	1	0		9.623	19.9052	4	5	4	1	211	24.3	11.55	6.02346e+07	0.931	94	4
FALSE	High	Master Protein	Q9CR57	Large ribosomal subunit protein eL14 OS=Mus musculus OX=10090 GN=Rpl14 PE=1 SV=3	Rpl14	1	0		12.213	17.0507	3	4	3	1	217	23.5	11.02	5.30349e+07	1.154	106	3
FALSE	High	Master Protein	Q9CPR4	Large ribosomal subunit protein uL22 OS=Mus musculus OX=10090 GN=Rpl17 PE=1 SV=4	Rpl17	1	0		10.982	19.5652	3	5	3	1	184	21.4	10.18	2.64223e+07	1.512	76	3
FALSE	High	Master Protein	P53026	Large ribosomal subunit protein uL1 OS=Mus musculus OX=10090 GN=Rpl10a PE=1 SV=3	Rpl10a	1	0		10.459	17.9724	3	4	3	1	217	24.9	9.98	3.76484e+07	0.848	55	3
FALSE	High	Master Protein	P84099	Large ribosomal subunit protein eL19 OS=Mus musculus OX=10090 GN=Rpl19 PE=1 SV=1	Rpl19	1	0		8.98	17.3469	3	4	3	1	196	23.5	11.47	3.50835e+07	1.783	97	3
FALSE	High	Master Protein	O09167	Large ribosomal subunit protein eL21 OS=Mus musculus OX=10090 GN=Rpl21 PE=1 SV=4	Rpl21	1	0		6.422	21.25	3	5	3	1	160	18.6	10.49	2.91213e+07	1.783	41	3
FALSE	High	Master Protein	P47964	Large ribosomal subunit protein eL36 OS=Mus musculus OX=10090 GN=Rpl36 PE=1 SV=3	Rpl36	1	0		5.012	20.9524	3	3	3	1	105	12.2	11.59	1.9421e+07	2.162	48	3
FALSE	High	Master Protein	P14869	Large ribosomal subunit protein uL10 OS=Mus musculus OX=10090 GN=Rplp0 PE=1 SV=3	Rplp0	1	0		4.345	8.83281	3	3	3	1	317	34.2	6.25	1.44721e+07	0.438	54	3
FALSE	High	Master Protein	P62717	Large ribosomal subunit protein eL20 OS=Mus musculus OX=10090 GN=Rpl18a PE=1 SV=1	Rpl18a	1	0		3.956	10.2273	2	3	2	1	176	20.7	10.71	4.11456e+07	0.389	71	2
FALSE	High	Master Protein	Q9CZM2	Large ribosomal subunit protein eL15 OS=Mus musculus OX=10090 GN=Rpl15 PE=1 SV=4	Rpl15	1	0		3.662	11.2745	2	3	2	1	204	24.1	11.62	2.18393e+07	0.389	33	2
FALSE	High	Master Protein	Q9D1R9	Large ribosomal subunit protein eL34 OS=Mus musculus OX=10090 GN=Rpl34 PE=1 SV=2	Rpl34	1	0		3.106	13.6752	2	2	2	1	117	13.3	11.47	3.27308e+07	1.154	36	2
FALSE	High	Master Protein	P62911	Large ribosomal subunit protein eL32 OS=Mus musculus OX=10090 GN=Rpl32 PE=1 SV=2	Rpl32	1	0		3.28	22.2222	2	2	2	1	135	15.9	11.33	3.40767e+07	0.778	23	2
FALSE	High	Master Protein	O55142	Large ribosomal subunit protein eL33 OS=Mus musculus OX=10090 GN=Rpl35a PE=1 SV=2	Rpl35a	1	0		2.096	12.7273	2	2	2	1	110	12.5	10.89	2.24602e+07	0.668	33	2
FALSE	High	Master Protein	P86048	Large ribosomal subunit protein uL16-like OS=Mus musculus OX=10090 GN=Rpl10l PE=1 SV=1	Rpl10l	1	0		3.525	9.34579	2	2	1	1	214	24.5	10.11	1.00856e+07	0.425	46	2
FALSE	High	Master Protein	P83882	Large ribosomal subunit protein eL42 OS=Mus musculus OX=10090 GN=Rpl36a PE=1 SV=2	Rpl36a	1	0		2.214	7.54717	1	1	1	1	106	12.4	10.58	2.67675e+07	0.468	31	1
FALSE	High	Master Protein	P99027	Large ribosomal subunit protein P2 OS=Mus musculus OX=10090 GN=Rplp2 PE=1 SV=3	Rplp2	1	0		2.049	10.4348	1	1	1	1	115	11.6	4.54	1.45712e+07	0.468	44	1
FALSE	High	Master Protein	Q6ZWV3	Large ribosomal subunit protein uL16 OS=Mus musculus OX=10090 GN=Rpl10 PE=1 SV=3	Rpl10	1	0		2.962	11.215	2	2	1	1	214	24.6	10.08	1.57262e+07	0.425	43	2
FALSE	High	Master Protein	Q8BP67	Large ribosomal subunit protein eL24 OS=Mus musculus OX=10090 GN=Rpl24 PE=1 SV=2	Rpl24	1	0		4.174	8.28025	1	1	1	1	157	17.8	11.25	4.76328e+07	0.259	63	1
FALSE	High	Master Protein	P14115	Large ribosomal subunit protein uL15 OS=Mus musculus OX=10090 GN=Rpl27a PE=1 SV=5	Rpl27a	1	0		1.933	7.43243	1	1	1	1	148	16.6	11.12	9.16574e+07	0.334	38	1
27

## Sheet: Small ribosome proteins
Checked	Protein FDR Confidence	Master	Accession	Description	genes		Exp. q-value		Sum PEP Score	Coverage	# Peptides	# PSMs	# Unique Peptides	# Protein Groups	# AAs	MW [kDa]	calc. pI	Area: F1338: Sample	emPAI	Score Mascot	# Peptides Mascot
FALSE	High	Master Protein	P62242	Small ribosomal subunit protein eS8 OS=Mus musculus OX=10090 GN=Rps8 PE=1 SV=2	Rps8	2	0		13.325	29.3269	5	6	5	1	208	24.2	10.32	3.89772e+07	2.981	89	5
FALSE	High	Master Protein	P25444	Small ribosomal subunit protein uS5 OS=Mus musculus OX=10090 GN=Rps2 PE=1 SV=3	Rps2	2	0		8.682	20.8191	5	5	5	1	293	31.2	10.24	3.47318e+07	0.688	84	5
FALSE	High	Master Protein	P62754	Small ribosomal subunit protein eS6 OS=Mus musculus OX=10090 GN=Rps6 PE=1 SV=1	Rps6	2	0		9.09	14.0562	3	6	3	1	249	28.7	10.84	3.99677e+07	0.701	166	3
FALSE	High	Master Protein	Q6ZWN5	Small ribosomal subunit protein uS4 OS=Mus musculus OX=10090 GN=Rps9 PE=1 SV=3	Rps9	2	0		3.965	13.9175	3	3	3	1	194	22.6	10.65	3.51056e+07	0.638	0	3
4

## Sheet: RNA binding proteins
Checked	Protein FDR Confidence	Master	Accession	Description	genes		Exp. q-value		Sum PEP Score	Coverage	# Peptides	# PSMs	# Unique Peptides	# Protein Groups	# AAs	MW [kDa]	calc. pI	Area: F1338: Sample	emPAI	Score Mascot	# Peptides Mascot
FALSE	High	Master Protein	Q9D8N0	Elongation factor 1-gamma OS=Mus musculus OX=10090 GN=Eef1g PE=1 SV=3	Eef1g	3	0		26.759	19.6796	9	13	9	1	437	50	6.74	7.2981e+07	1.913	96	9
FALSE	High	Master Protein	Q99K48	Non-POU domain-containing octamer-binding protein OS=Mus musculus OX=10090 GN=Nono PE=1 SV=3	Nono	3	0		4.576	7.39958	3	3	3	1	473	54.5	8.95	8.51361e+06	0.304	37	3
FALSE	High	Master Protein	Q9QYJ0	DnaJ homolog subfamily A member 2 OS=Mus musculus OX=10090 GN=Dnaja2 PE=1 SV=1	Dnaja2	3	0		3.363	6.79612	3	3	3	1	412	45.7	6.48	9.6327e+06	0.334	0	3
FALSE	High	Master Protein	Q8BW10	RNA-binding protein NOB1 OS=Mus musculus OX=10090 GN=Nob1 PE=1 SV=1	Nob1	3	0		3.617	6.20347	2	2	2	1	403	45.4	7.31	8.76157e+06	0.222	0	2
FALSE	High	Master Protein	P51881	ADP/ATP translocase 2 OS=Mus musculus OX=10090 GN=Slc25a5 PE=1 SV=3	Slc25a5	3	0		4.154	9.0604	3	4	2	1	298	32.9	9.73	1.62241e+07	0.389	36	3
FALSE	High	Master Protein	P05213	Tubulin alpha-1B chain OS=Mus musculus OX=10090 GN=Tuba1b PE=1 SV=2	Tuba1b	3	0		5.996	7.09534	2	2	2	1	451	50.1	5.06	6.28202e+06	0.212	67	2
FALSE	High	Master Protein	Q7TMK9	Heterogeneous nuclear ribonucleoprotein Q OS=Mus musculus OX=10090 GN=Syncrip PE=1 SV=2	Syncrip	3	0		3.438	3.5313	2	2	2	1	623	69.6	8.59	6.98137e+06	0.122	27	2
FALSE	High	Master Protein	Q99KP6	Pre-mRNA-processing factor 19 OS=Mus musculus OX=10090 GN=Prpf19 PE=1 SV=1	Prpf19	3	0		3.412	3.37302	2	2	2	1	504	55.2	6.61	1.62228e+07	0.222	35	2
FALSE	High	Master Protein	Q9CQE8	RNA transcription, translation and transport factor protein OS=Mus musculus OX=10090 GN=RTRAF PE=1 SV=1	RTRAF	3	0		3.016	6.55738	2	2	2	1	244	28.1	6.89	4.54985e+06	0.292	36	2
FALSE	High	Master Protein	Q8K224	RNA cytidine acetyltransferase OS=Mus musculus OX=10090 GN=Nat10 PE=1 SV=1	Nat10	3	0		2.229	2.92969	2	2	2	1	1024	115.3	8.32	3.41915e+06	0.077	0	2
FALSE	High	Master Protein	O70251	Elongation factor 1-beta OS=Mus musculus OX=10090 GN=Eef1b PE=1 SV=5	Eef1b	3	0		4.98	6.66667	1	1	1	1	225	24.7	4.69	1.46407e+07	0.166	61	1
FALSE	High	Master Protein	Q91VR5	ATP-dependent RNA helicase DDX1 OS=Mus musculus OX=10090 GN=Ddx1 PE=1 SV=1	Ddx1	3	0		4.682	2.43243	1	1	1	1	740	82.4	7.21	3.66357e+06	0.05	35	1
FALSE	High	Master Protein	Q9CY57	Chromatin target of PRMT1 protein OS=Mus musculus OX=10090 GN=Chtop PE=1 SV=2	Chtop	3	0		2.36	6.4257	1	1	1	1	249	26.6	12.23	9.09903e+06	0.145	0	1
FALSE	High	Master Protein	Q9CQF3	Cleavage and polyadenylation specificity factor subunit 5 OS=Mus musculus OX=10090 GN=Nudt21 PE=1 SV=1	Nudt21	3	0.002		1.563	3.52423	1	1	1	1	227	26.2	8.82	6.31767e+06	0.155	32	1
FALSE	Medium	Master Protein	Q569Z6	Thyroid hormone receptor-associated protein 3 OS=Mus musculus OX=10090 GN=Thrap3 PE=1 SV=1	Thrap3	3	0.014		1.043	0.946372	1	1	1	1	951	108.1	10.17	3.83055e+06	0.04	0	1
FALSE	High	Master Protein	Q9CQI7	U2 small nuclear ribonucleoprotein B'' OS=Mus musculus OX=10090 GN=Snrpb2 PE=1 SV=1	Snrpb2	3	0		3.578	11.5556	3	3	1	1	225	25.3	9.72	2.77566e+06	0.874	33	3
FALSE	High	Master Protein	Q61584	RNA-binding protein FXR1 OS=Mus musculus OX=10090 GN=Fxr1 PE=1 SV=2	Fxr1	3	0		3.367	2.36337	2	2	1	1	677	76.2	6.98	8.13938e+06	0.113	38	2
FALSE	High	Master Protein	Q9D8T7	SRA stem-loop-interacting RNA-binding protein, mitochondrial OS=Mus musculus OX=10090 GN=Slirp PE=1 SV=2	Slirp	3	0		2.641	9.82143	1	1	1	1	112	12.6	9.82	1.22526e+07	0.259	44	1
FALSE	High	Master Protein	Q8BVY0	Ribosomal L1 domain-containing protein 1 OS=Mus musculus OX=10090 GN=Rsl1d1 PE=1 SV=1	Rsl1d1	3	0		2.017	1.76991	1	1	1	1	452	50.4	9.98	5.10204e+06	0.11	0	1
FALSE	High	Master Protein	Q9CXY6	Interleukin enhancer-binding factor 2 OS=Mus musculus OX=10090 GN=Ilf2 PE=1 SV=1	Ilf2	3	0.002		1.592	2.5641	1	1	1	1	390	43	5.26	5.0683e+06	0.116	25	1
FALSE	High	Master Protein	Q8K003	Translation machinery-associated protein 7 OS=Mus musculus OX=10090 GN=Tma7 PE=3 SV=1	Tma7	3	0.004		1.408	14.0625	1	1	1	1	64	7.1	9.99		2.162	29	1
FALSE	High	Master Protein	Q9D0B0	Serine/arginine-rich splicing factor 9 OS=Mus musculus OX=10090 GN=Srsf9 PE=1 SV=1	Srsf9	3	0.008		1.108	4.5045	1	1	1	1	222	25.6	8.65		0.155	0	1
FALSE	High	Master Protein	Q9Z1X4	Interleukin enhancer-binding factor 3 OS=Mus musculus OX=10090 GN=Ilf3 PE=1 SV=2	Ilf3	3	0.008		1.09	1.22494	1	1	1	1	898	96	8.76	4.92851e+06	0.051	0	1
FALSE	Medium	Master Protein	Q9D1L0	Coiled-coil-helix-coiled-coil-helix domain-containing protein 2 OS=Mus musculus OX=10090 GN=Chchd2 PE=2 SV=1	Chchd2	3	0.014		1.047	15.6863	1	1	1	1	153	15.7	9.66	1.0806e+07	0.585	0	1
FALSE	Medium	Master Protein	Q9JIK5	Nucleolar RNA helicase 2 OS=Mus musculus OX=10090 GN=Ddx21 PE=1 SV=3	Ddx21	3	0.017		1.022	1.76263	1	1	1	1	851	93.5	9.11	2.30285e+06	0.045	0	1
FALSE	Medium	Master Protein	P60521	Gamma-aminobutyric acid receptor-associated protein-like 2 OS=Mus musculus OX=10090 GN=Gabarapl2 PE=1 SV=1	Gabarapl2	3	0.02		0.944	5.98291	1	1	1	1	117	13.7	8.1	1.12286e+07	0.292	25	1
FALSE	Medium	Master Protein	Q9CQH7	Transcription factor BTF3 homolog 4 OS=Mus musculus OX=10090 GN=Btf3l4 PE=1 SV=1	Btf3l4	3	0.026		0.895	7.59494	1	1	1	1	158	17.3	6.35	7.36123e+06	0.292	0	1
FALSE	Medium	Master Protein	P35486	Pyruvate dehydrogenase E1 component subunit alpha, somatic form, mitochondrial OS=Mus musculus OX=10090 GN=Pdha1 PE=1 SV=1	Pdha1	3	0.029		0.883	2.30769	1	1	1	1	390	43.2	8.19	81703002	0.089	0	1
27
