# Supplementary material for: eEF1G Orchestrates Translation to Ensure Meiotic Progression in Transcriptionally Quiescent Spermatocytes
Source: Adv Sci (Weinh). 2026 Jul 1:e76264. Online ahead of print. doi: 10.1002/advs.76264 (PMC13336642; doi:10.1002/advs.76264)
Supplement: Supplementary file 2 — Supporting File 2: advs76264‐sup‐0002‐Table S1‐S5.zip. [file ADVS-9999-e76264-s002.zip › advs76264-sup-0005-TableS4.xlsx]

## Sheet: All
Row.names	baseMean	log2FoldChange	lfcSE	stat	pvalue	padj	eg_cKO1_vs_genome.bam	eg_cKO2_vs_genome.bam	eg_Con1_vs_genome.bam	eg_Con2_vs_genome.bam	gene_length	eg_cKO1_vs_genome.FPKM	eg_cKO2_vs_genome.FPKM	eg_Con1_vs_genome.FPKM	eg_Con2_vs_genome.FPKM
Hist1h1e	499.815	3.33841	0.254851	13.0995	3.31627e-39	2.80225e-35	845.83	974.166	102.45	76.8129	782	1479.2	1617.35	179.992	137.643
Hist1h2aa	2176.55	2.77594	0.234832	11.8209	3.04227e-32	1.28536e-28	3971.15	3624.8	450.897	659.353	452	12015.2	10411.8	1370.53	2044.13
Gdap1	105.092	4.9542	0.440125	11.2563	2.15561e-29	6.07163e-26	241.666	166.137	7.92592	4.6397	3937	83.9461	54.7872	2.76588	1.6514
Uchl1	499.627	-3.0006	0.274309	-10.9387	7.52397e-28	1.58944e-24	117.567	105.723	843.67	931.549	1147	140.176	119.67	1010.55	1138.07
Manf	1024.87	2.16726	0.229105	9.45968	3.08894e-21	5.22031e-18	1685.13	1668.92	424.771	320.655	2206	1044.67	982.22	264.544	203.686
Brms1l	177.28	2.78557	0.299354	9.30528	1.33635e-20	1.88202e-17	313.512	305.843	44.9135	44.8505	2566	167.089	154.746	24.0475	24.4928
Eny2	449	2.28738	0.248859	9.19148	3.87471e-20	4.67733e-17	738.06	753.28	171.141	133.52	2429	415.542	402.631	96.8002	77.0278
Fmr1nb	735.351	2.0221	0.222212	9.0999	9.04147e-20	9.55005e-17	1201.8	1159.18	308.23	272.196	930	1767.25	1618.26	455.346	410.135
P4hb	2150.83	1.87833	0.207147	9.06761	1.21653e-19	1.14218e-16	3487.82	3275.54	843.964	995.99	2538	1879.38	1675.6	456.858	549.909
Dnajc3	373.343	2.24146	0.250395	8.95173	3.49958e-19	2.95715e-16	581.304	651.332	138.557	122.179	5190	153.175	162.935	36.6784	32.988
Gm364	838.182	2.02034	0.226227	8.93056	4.23847e-19	3.25592e-16	1283.44	1406.5	364.299	298.488	2165	810.716	843.452	231.179	193.195
Kit	302.282	-2.8387	0.324845	-8.73864	2.35944e-18	1.66144e-15	55.5178	88.7322	474.087	590.789	5181	14.6545	22.2355	125.717	159.789
Herpud1	63.9392	4.17905	0.480327	8.70044	3.30602e-18	2.14891e-15	140.427	101.948	6.1646	7.21732	1871	102.643	70.7428	4.52669	5.40542
Ano8	80.4267	3.49641	0.410078	8.52623	1.51197e-17	9.12583e-15	140.427	154.809	12.0357	14.4346	3757	51.1165	53.4977	4.40127	5.38384
Cd320	193.452	2.47938	0.291421	8.50791	1.77096e-17	9.97642e-15	310.246	345.489	57.2428	60.8317	2209	192.071	203.057	35.602	38.5888
Dbi	210.021	-3.04747	0.359939	-8.46661	2.52631e-17	1.33421e-14	55.5178	37.7584	366.354	380.456	745	101.912	65.8015	675.606	715.609
Hist1h1t	478.892	2.08086	0.248766	8.36472	6.02567e-17	2.99511e-14	783.78	766.495	207.542	157.75	735	1458.34	1353.94	387.942	300.753
Gnptg	222.556	2.37448	0.286818	8.2787	1.24529e-16	5.84596e-14	326.575	419.118	73.3881	71.1421	1234	361.925	440.961	81.7071	80.7866
Emc10	464.304	2.06079	0.254826	8.08705	6.11254e-16	2.66179e-13	793.578	704.194	153.234	206.209	1855	585.055	492.864	113.491	155.773
Sil1	240.091	2.44441	0.302399	8.08337	6.30009e-16	2.66179e-13	352.701	458.764	88.0658	60.8317	1699	283.9	350.57	71.2136	50.1723
Fasn	210.826	-2.76499	0.344155	-8.03414	9.42356e-16	3.79186e-13	45.7205	60.4134	363.418	373.754	9938	6.29163	7.89247	50.2408	52.7005
Asns	169.292	2.66291	0.332299	8.01359	1.11411e-15	4.27921e-13	320.044	264.309	36.107	56.7075	1927	227.132	178.077	25.743	41.2369
Hist1h2ac	237.685	2.40643	0.300813	7.99974	1.24678e-15	4.58055e-13	431.079	370.032	89.8271	59.8006	487	1210.54	986.482	253.412	172.07
Hist2h4	140.836	2.90527	0.371098	7.82885	4.92337e-15	1.73344e-12	222.071	273.748	23.1907	44.3349	384	790.882	925.548	82.9719	161.787
Pes1	609.977	-1.9977	0.255807	-7.8094	5.74615e-15	1.9422e-12	244.931	243.542	849.248	1102.19	2911	115.068	108.62	400.813	530.568
Prss50	780.547	1.78689	0.230252	7.7606	8.45276e-15	2.74715e-12	1084.23	1334.76	327.898	375.3	1455	1019.08	1191.02	309.617	361.446
Nptx2	186.624	2.29532	0.298253	7.69586	1.40548e-14	4.39865e-12	316.778	303.955	69.572	56.192	2551	169.823	154.695	37.4691	30.8668
Hormad1	439.868	2.28224	0.302128	7.55388	4.22494e-14	1.27503e-11	705.402	755.168	195.8	103.105	1918	502.967	511.18	140.253	75.3281
Olfr1357	47.7718	5.27639	0.70434	7.49126	6.82169e-14	1.9877e-11	146.959	39.6463	2.93553	1.54657	1160	173.256	44.3735	3.47678	1.86827
Calr	4953.6	1.62874	0.220491	7.38687	1.50322e-13	4.23406e-11	7119.34	7853.74	2795.21	2046.11	1943	5010.93	5247.87	1976.47	1475.65
Tubb5	273.48	-2.55959	0.347554	-7.36458	1.77705e-13	4.84389e-11	42.4548	109.499	451.19	490.778	2645	21.9509	53.7483	234.36	260.008
Erp44	215.183	2.05041	0.279165	7.3448	2.06064e-13	5.44139e-11	336.372	356.817	84.5431	82.9991	2647	173.787	175.013	43.8807	43.9387
Tex101	3024.51	1.5182	0.208847	7.2694	3.61086e-13	9.24599e-11	4679.82	4287.46	1407.88	1722.88	1054	6072.11	5281.27	1835.16	2290.56
Tmx4	339.122	2.24463	0.311056	7.21616	5.34752e-13	1.32902e-10	522.52	598.47	153.528	81.9681	5143	138.943	151.079	41.0129	22.3335
Fmr1	717.517	1.64224	0.228068	7.20064	5.99286e-13	1.44685e-10	1090.76	1083.67	382.205	313.438	4407	338.484	319.25	119.152	99.6635
Cd164	580.866	1.67982	0.234327	7.16872	7.57007e-13	1.77686e-10	898.082	872.219	249.52	303.643	2830	433.991	400.145	121.134	150.35
Sdk1	382.403	2.21578	0.310194	7.1432	9.1184e-13	2.08245e-10	499.66	758.943	169.967	101.042	8513	80.2681	115.746	27.4303	16.6322
Tuba3a	471.445	-2.06788	0.289776	-7.13613	9.59959e-13	2.13465e-10	173.085	188.792	602.663	921.239	1509	156.863	162.433	548.7	855.482
Ncapg	304.906	1.80458	0.254778	7.08295	1.41114e-12	3.05747e-10	480.065	468.204	134.741	136.613	3698	177.535	164.379	50.0589	51.7672
Serinc3	308.998	1.77413	0.253817	6.9898	2.75275e-12	5.74553e-10	476.8	479.531	139.437	140.222	3694	176.519	168.538	51.8599	53.1921
Smc1b	1206	1.51293	0.216504	6.98803	2.78777e-12	5.74553e-10	1668.8	1903.02	672.235	579.963	4040	564.903	611.563	228.607	201.162
Cad	317.393	-2.04004	0.293537	-6.94987	3.65634e-12	7.35622e-10	107.77	137.818	457.942	566.044	7137	20.6506	25.0709	88.1544	111.138
Creld2	329.561	2.03545	0.293044	6.94588	3.76114e-12	7.39108e-10	600.898	458.764	101.863	156.719	1364	602.473	436.671	102.601	161.003
Saraf	154.195	2.23098	0.32423	6.88087	5.94892e-12	1.14246e-09	231.868	275.636	46.3813	62.8938	1899	166.981	188.447	33.5558	46.4099
Hdac6	254.195	-2.41637	0.352521	-6.85453	7.15481e-12	1.34352e-09	42.4548	111.387	411.854	451.082	4142	14.0174	34.9144	136.61	152.607
Lman2l	78.076	2.73462	0.399346	6.84774	7.50237e-12	1.35338e-09	124.099	147.258	20.8422	20.1054	2225	76.276	85.9264	12.8696	12.6622
Lman2	254.263	1.87357	0.273623	6.84726	7.52768e-12	1.35338e-09	388.624	409.678	98.6337	120.117	4315	123.169	123.265	31.4046	39.0077
Polr2e	138.255	-2.78754	0.407754	-6.83634	8.12431e-12	1.43022e-09	26.126	41.5342	221.926	263.432	1008	35.4457	53.4964	302.48	366.215
Tmx1	186.02	2.11064	0.30989	6.81092	9.69786e-12	1.67239e-09	284.12	319.058	58.417	82.4836	2320	167.481	178.55	34.594	49.8204
Mcm2	305.649	-2.03373	0.300312	-6.77205	1.2697e-11	2.14578e-09	114.301	124.603	419.193	564.497	3371	46.3707	47.9896	170.846	234.656
Hspa5	8743.73	1.44609	0.215168	6.72072	1.80825e-11	2.99602e-09	12315.1	13270.2	5377.3	4012.31	2616	6438.03	6585.94	2824.07	2149.24
Vars	214.658	-2.13288	0.317901	-6.70928	1.95593e-11	3.17839e-09	84.9095	75.5168	344.044	354.164	4224	27.4906	23.2112	111.902	117.492
Actb	601.631	-1.7231	0.261184	-6.59726	4.18817e-11	6.67736e-09	254.729	302.067	786.721	1063.01	1889	184.415	207.611	572.187	788.555
Ccnb3	406.166	1.77398	0.269026	6.5941	4.27843e-11	6.69496e-09	646.619	611.686	218.403	147.955	4554	194.181	174.387	65.8893	45.5265
Dnmt1	480.301	-1.84213	0.280514	-6.56699	5.13441e-11	7.88832e-09	173.085	241.654	639.358	867.109	6304	37.5486	49.7687	139.34	192.746
Sycp3	1147.9	1.43826	0.219713	6.54609	5.90649e-11	8.75611e-09	1819.02	1536.77	662.548	573.261	1122	2217.16	1778.25	811.286	715.958
Iqcb1	488.761	1.55846	0.238027	6.54744	5.85321e-11	8.75611e-09	721.731	738.176	268.307	226.83	2267	435.387	422.754	162.603	140.209
Tubb4b	303.452	-2.21944	0.341712	-6.49506	8.30006e-11	1.20923e-08	111.036	103.836	356.079	642.857	1600	94.9059	84.2568	305.757	563.018
Fbxo47	168.977	1.98909	0.308893	6.43941	1.19935e-10	1.71772e-08	274.323	266.197	76.6172	58.7696	1681	223.175	205.595	62.6193	48.9906
Mdh2	338.727	-1.76777	0.275877	-6.40784	1.47598e-10	2.07867e-08	150.225	156.697	481.426	566.559	1282	160.252	158.691	515.93	619.277
Mtl5	249.034	1.94731	0.304918	6.38636	1.69876e-10	2.35321e-08	382.093	409.678	126.521	77.8439	3909	133.676	136.068	44.4679	27.9053
Isyna1	207.12	-2.50555	0.392492	-6.3837	1.72859e-10	2.3559e-08	52.252	69.853	241.887	464.486	1838	38.8784	49.3422	180.808	354.123
Rbms3	32.3622	5.13859	0.806621	6.37051	1.88398e-10	2.52693e-08	97.9725	28.3188	2.64197	0.515523	8216	16.3078	4.475	0.441791	0.0879255
Banf1	469.526	1.62532	0.257297	6.3169	2.66856e-10	3.52333e-08	832.767	587.143	218.99	239.203	1209	941.994	630.516	248.856	277.247
Smc4	682.86	1.42043	0.226497	6.27127	3.58109e-10	4.65542e-08	996.054	993.045	401.58	340.76	4082	333.704	315.846	135.16	116.978
Dnajc10	136.432	1.99835	0.32031	6.2388	4.40938e-10	5.64534e-08	225.337	211.447	56.3621	52.5833	4054	76.0151	67.7168	19.1008	18.1757
Cnpy3	87.007	2.45464	0.393635	6.23582	4.49411e-10	5.66795e-08	169.819	124.603	23.1907	30.4158	1898	122.361	85.2334	16.7867	22.4559
Rcn2	220.464	1.85151	0.297864	6.21597	5.10079e-10	6.33848e-08	346.17	343.601	78.6721	113.415	2607	181.593	171.117	41.46	60.9617
Pdia6	1986.35	1.24186	0.200217	6.20256	5.55508e-10	6.80296e-08	2700.78	2882.85	1193.58	1168.17	2125	1738.12	1761.34	771.691	770.329
Tle3	76.944	-3.71352	0.601633	-6.17241	6.72585e-10	8.11906e-08	13.063	9.43959	134.741	150.533	5202	3.43419	2.35593	35.5859	40.5497
Hist1h2ba	4322.12	1.36445	0.221192	6.16863	6.88862e-10	8.19843e-08	7005.04	5448.53	2161.43	2673.5	432	22175.7	16374.8	6873.95	8672.1
Lnp	110.842	2.34422	0.381431	6.14587	7.95281e-10	9.33351e-08	143.693	226.55	43.7393	29.3848	8775	22.3944	33.5194	6.84817	4.69249
Incenp	241.737	-1.85201	0.301548	-6.1417	8.16439e-10	9.45056e-08	94.7068	113.275	364.592	394.375	3217	40.2607	45.7154	155.706	171.785
Ly6k	281.673	1.78993	0.291654	6.13718	8.39973e-10	9.59158e-08	398.422	475.756	151.473	101.042	773	704.879	799.067	269.219	183.169
Crabp1	98.0745	-2.98996	0.489732	-6.1053	1.02607e-09	1.15604e-07	13.063	28.3188	148.831	202.085	802	22.2751	45.8436	254.958	353.091
Rad21	209.39	-1.91261	0.313901	-6.09303	1.10792e-09	1.23183e-07	91.441	84.9563	323.495	337.667	3605	34.6886	30.5963	123.285	131.254
Dmrt1	235.717	-1.87031	0.312096	-5.99275	2.0632e-09	2.26416e-07	97.9725	103.836	325.55	415.511	2251	59.5223	59.8893	198.697	258.663
Pold1	189.232	-2.35539	0.393254	-5.9895	2.10481e-09	2.28021e-07	35.9233	83.0684	247.171	390.766	3424	14.3481	31.4979	99.1776	159.923
Gsr	88.4483	-3.13156	0.528923	-5.92064	3.20695e-09	3.43022e-07	19.5945	16.9913	121.824	195.383	2672	10.0288	8.25597	62.6393	102.466
Cul7	97.2847	-2.80526	0.475923	-5.89435	3.76158e-09	3.97316e-07	16.3288	30.2067	146.189	196.414	5529	4.03885	7.09309	36.326	49.7799
Gpi1	87.8301	-3.02536	0.514401	-5.88132	4.07008e-09	4.24595e-07	19.5945	18.8792	126.228	186.619	2887	9.28194	8.49015	60.0699	90.581
Hspg2	108.568	-2.49663	0.425151	-5.87232	4.29733e-09	4.42834e-07	35.9233	30.2067	171.728	196.414	14177	3.46531	2.76629	16.642	19.414
Tex12	137.303	2.05619	0.350696	5.86317	4.541e-09	4.62307e-07	218.805	224.662	66.0493	39.6952	617	484.98	472.742	147.073	90.1532
Klhl3	44.7996	3.74387	0.642029	5.83132	5.49918e-09	5.53192e-07	124.099	43.4221	9.10013	2.57761	2142	79.2316	26.3191	5.83683	1.68627
Tktl1	274.018	1.52757	0.262096	5.82829	5.59993e-09	5.56699e-07	388.624	424.782	142.96	139.707	2471	215.084	223.189	79.4861	79.2268
Zfr	333.813	1.4862	0.255786	5.81035	6.23441e-09	6.12567e-07	522.52	462.54	187.287	162.905	4597	155.446	130.633	55.9734	49.6579
Rpn2	516.871	1.44014	0.248453	5.79642	6.77459e-09	6.57991e-07	662.947	845.788	253.042	305.705	2716	333.811	404.306	128.001	157.725
Edem2	134.009	1.86765	0.323234	5.77802	7.5587e-09	7.25807e-07	209.008	211.447	53.7201	61.8627	2294	124.601	119.67	32.1731	37.7888
Amfr	168.589	1.79605	0.313079	5.73675	9.651e-09	9.16303e-07	248.197	275.636	86.598	63.9248	3678	92.2861	97.2979	32.3479	24.3548
Chtf18	137.947	-2.24927	0.393173	-5.72081	1.06016e-08	9.95369e-07	39.189	54.7496	190.809	267.041	3106	17.255	22.8854	84.4009	120.477
Ergic3	295.299	1.47326	0.258414	5.70118	1.18983e-08	1.10484e-06	444.142	424.782	163.802	148.471	1297	468.31	425.211	173.512	160.409
Nxt2	60.5932	2.78649	0.49107	5.67433	1.39236e-08	1.27886e-06	114.301	98.1718	21.1358	8.76388	2990	52.2795	42.6279	9.71173	4.10727
Rbbp7	342.989	1.46594	0.259434	5.65054	1.59949e-08	1.4533e-06	483.331	522.954	162.041	203.631	2272	290.929	298.836	97.9864	125.593
Bsg	731.707	1.22935	0.217696	5.64708	1.63193e-08	1.467e-06	1018.91	1032.69	436.513	438.71	1752	795.344	765.271	342.304	350.89
Apoa1bp	385.99	1.54783	0.274266	5.64353	1.66599e-08	1.48185e-06	656.416	494.635	165.564	227.345	905	991.932	709.602	251.342	352.018
Hsp90b1	2689.78	1.21168	0.215924	5.61158	2.00493e-08	1.76476e-06	3608.65	3906.1	1830.3	1414.08	2759	1788.73	1838.11	911.423	718.207
Ndufb6	192.936	1.63088	0.291291	5.59882	2.15822e-08	1.86091e-06	271.057	311.507	88.6529	100.527	534	694.178	757.364	228.087	263.796
Ube2o	294.086	-1.55095	0.277002	-5.59906	2.15512e-08	1.86091e-06	143.693	154.809	445.319	432.523	5192	37.8488	38.7116	117.838	116.735
Pcx	323.931	1.49024	0.266819	5.58522	2.33407e-08	1.99221e-06	463.737	490.859	146.776	194.352	4272	148.454	149.178	47.2035	63.7508
H2-K1	652.63	1.26487	0.226851	5.57578	2.46426e-08	2.0823e-06	868.69	974.166	404.222	363.443	1646	721.749	768.391	337.396	309.41
Hfm1	232.166	1.63519	0.295514	5.53338	3.14122e-08	2.62805e-06	303.715	398.351	129.163	97.4338	5312	78.1914	97.3613	33.4064	25.7027
Aplp2	576.856	1.30556	0.236281	5.52546	3.28627e-08	2.69601e-06	849.095	794.814	366.06	297.457	3694	314.348	279.349	136.146	112.838
Hsp90ab1	1628.21	-1.24032	0.224419	-5.52683	3.26077e-08	2.69601e-06	832.767	1098.77	2180.51	2400.79	2507	454.276	569.024	1194.96	1341.92
Lamp1	288.863	1.47875	0.268947	5.4983	3.83476e-08	3.11574e-06	378.827	470.092	142.079	164.452	2255	229.745	270.654	86.5633	102.193
Acly	219.7	-1.69387	0.310382	-5.45737	4.83238e-08	3.87279e-06	101.238	105.723	303.24	368.599	4427	31.2742	31.0056	94.1079	116.673
Eef1d	141.502	-1.98013	0.362898	-5.45642	4.85818e-08	3.87279e-06	55.5178	58.5255	210.184	241.78	3009	25.2325	25.2523	95.9679	112.597
Tmed10	121.713	1.85019	0.339385	5.45162	4.99141e-08	3.94182e-06	163.288	217.111	52.8395	53.6144	3526	63.3318	79.9425	20.5885	21.3072
Pde6d	77.0149	2.2774	0.41999	5.42252	5.87657e-08	4.48985e-06	111.036	143.482	20.5487	32.9934	1092	139.056	170.59	25.853	42.3382
Hk2	56.4051	-3.91905	0.722568	-5.42378	5.83517e-08	4.48985e-06	3.26575	9.43959	103.624	109.291	5511	0.810408	2.22383	25.8333	27.7895
Itm2b	178.513	1.59627	0.294414	5.42187	5.89791e-08	4.48985e-06	284.12	252.981	89.8271	87.1233	1772	219.275	185.355	69.6455	68.8967
BC004004	92.4084	2.06229	0.380302	5.42278	5.86789e-08	4.48985e-06	176.351	122.715	37.5747	32.9934	2809	85.8571	56.7184	18.3778	16.459
Ftsj3	465.982	-1.53043	0.284283	-5.38347	7.30615e-08	5.51223e-06	280.855	202.007	570.666	810.402	2865	134.063	91.5422	273.657	396.372
Parp1	450.78	-1.41624	0.263583	-5.37302	7.74272e-08	5.78991e-06	212.274	275.636	597.086	718.123	3827	75.8559	93.5097	214.352	262.947
Zc3h14	96.3406	1.93707	0.36268	5.34099	9.24387e-08	6.85182e-06	156.756	149.146	42.8587	36.6021	4184	51.237	46.2805	14.0733	12.2586
Myo1b	60.0995	-3.35228	0.628069	-5.33743	9.42729e-08	6.92701e-06	9.79725	11.3275	96.5788	122.694	5053	2.65159	2.91048	26.2592	34.0254
Trrap	159.994	-1.85189	0.347131	-5.33485	9.56247e-08	6.96576e-06	62.0493	75.5168	273.004	229.408	12476	6.80162	7.85863	30.0637	25.7668
Dpep3	813.571	1.16678	0.219585	5.31355	1.07511e-07	7.76469e-06	1087.5	1162.96	472.326	531.504	1681	884.73	898.204	386.032	443.064
Lepre1	148.158	1.69346	0.319071	5.30749	1.11146e-07	7.95917e-06	218.805	234.102	78.3785	61.3472	3364	88.9515	90.3499	32.0104	25.5544
Galk1	65.9665	-2.95081	0.558862	-5.28003	1.29163e-07	9.17168e-06	9.79725	18.8792	115.073	120.117	1506	8.89673	16.2756	104.978	111.765
Pigk	132.006	1.85677	0.352336	5.26987	1.36518e-07	9.61316e-06	231.868	183.128	68.6913	44.3349	4865	65.1793	48.871	19.3985	12.77
Etnk1	214.684	1.48353	0.281876	5.26307	1.41669e-07	9.89341e-06	333.107	300.179	119.769	105.682	6433	70.8143	60.5823	25.5789	23.0206
Nomo1	394.202	1.2625	0.240857	5.2417	1.59108e-07	1.10202e-05	561.709	551.272	229.265	234.563	4259	180.366	168.05	73.9569	77.1755
Abca5	180.638	1.72762	0.330459	5.22794	1.71413e-07	1.17759e-05	316.778	239.766	101.569	64.4403	8269	52.3906	37.6455	16.8756	10.9202
Tbcb	91.6205	-2.31812	0.443822	-5.22307	1.75979e-07	1.19921e-05	26.126	33.9825	145.015	161.359	1173	30.4597	37.6129	169.849	192.762
Sun1	265.663	1.44584	0.277465	5.21089	1.87935e-07	1.27044e-05	339.638	436.109	131.218	155.688	4133	112.383	136.996	43.6192	52.7858
Kpna4	113.036	1.82146	0.350059	5.2033	1.95781e-07	1.31298e-05	186.148	166.137	43.1522	56.7075	3726	68.3229	57.8898	15.9114	21.3268
Tuba3b	226.148	-1.64063	0.316593	-5.18214	2.19358e-07	1.45951e-05	107.77	111.387	290.03	395.406	1567	94.0544	92.288	254.286	353.591
Snora21	529.537	-1.32961	0.256979	-5.17399	2.29146e-07	1.51272e-05	244.931	353.041	762.356	757.818	128	2616.89	3580.91	8182.71	8296.27
Oprd1	17.6617	5.03886	0.977263	5.1561	2.52149e-07	1.65167e-05	42.4548	26.4309	1.76132	0	4021	14.4392	8.53407	0.6018	0
Cops3	164.662	1.57317	0.305324	5.15245	2.57102e-07	1.67116e-05	271.057	222.774	85.4238	79.3905	1566	236.712	184.694	74.9439	71.0402
Srsf6	630.719	1.17842	0.229246	5.14041	2.74142e-07	1.75555e-05	907.879	842.012	356.96	416.027	3546	350.139	308.289	138.302	164.403
Mcam	313.628	-1.47125	0.286216	-5.14034	2.74239e-07	1.75555e-05	140.427	188.792	418.019	507.274	2892	66.4056	84.7547	198.585	245.795
Leprotl1	60.7389	2.53576	0.494289	5.13013	2.89543e-07	1.82585e-05	81.6438	124.603	11.4486	25.2606	2585	43.193	62.5814	6.0847	13.6934
Hist1h2ai	461.968	-1.32774	0.258805	-5.13027	2.89321e-07	1.82585e-05	303.715	226.55	627.322	690.285	448	927.127	656.546	1923.81	2159.13
2025-09-10	110.717	1.97476	0.385593	5.12137	3.03326e-07	1.89859e-05	176.351	177.464	58.1234	30.9314	2654	90.8714	86.8139	30.0884	16.3315
Aprt	61.0142	-2.94602	0.578424	-5.09319	3.52093e-07	2.18764e-05	9.79725	16.9913	101.276	115.993	866	15.4717	25.4734	160.671	187.69
Ociad1	241.051	1.37124	0.269315	5.09157	3.55102e-07	2.19023e-05	346.17	349.265	136.795	131.974	4132	114.572	109.742	45.4842	44.7564
Rnf167	77.4324	2.24558	0.441393	5.08749	3.62842e-07	2.22175e-05	133.896	122.715	36.107	17.0122	1524	120.153	104.542	32.5503	15.6424
Bub1b	262.643	-1.48866	0.292765	-5.08484	3.67932e-07	2.23671e-05	160.022	118.939	371.05	400.561	3669	59.6462	42.0877	138.942	152.985
Gcat	54.811	-3.50319	0.691982	-5.06255	4.13689e-07	2.49691e-05	16.3288	3.77584	83.6625	115.477	2977	7.50111	1.6467	38.6101	54.3556
Dync1i2	187.054	1.51142	0.298721	5.05964	4.2005e-07	2.51732e-05	271.057	283.188	108.908	85.0612	2787	133.007	131.922	53.6874	42.7683
Bub1	383.115	1.22467	0.242477	5.05066	4.40288e-07	2.62002e-05	548.646	524.841	227.503	231.47	4337	173.003	157.115	72.0688	74.7881
Dazl	1477.19	1.0521	0.208435	5.04763	4.47314e-07	2.64322e-05	1946.39	2038.95	898.564	1024.86	2964	898.054	893.116	416.505	484.522
Setx	1282.24	1.29751	0.257689	5.03519	4.77368e-07	2.80122e-05	1574.09	2071.05	895.629	588.211	10970	196.234	245.111	112.168	75.1371
Dut	159.488	-1.94263	0.388553	-4.99965	5.74354e-07	3.3471e-05	65.315	66.0772	182.296	324.264	2512	35.5586	34.1516	99.7028	180.887
2700094K13Rik	72.9368	-2.61959	0.525699	-4.98305	6.25888e-07	3.62243e-05	32.6575	11.3275	120.944	126.819	679	65.7756	21.6593	244.716	261.722
Zfp160	26.8013	3.19081	0.640814	4.97931	6.38103e-07	3.668e-05	45.7205	50.9738	5.87105	4.6397	3795	16.476	17.4387	2.12546	1.71319
Sec63	234.143	1.36799	0.274809	4.97795	6.42612e-07	3.66897e-05	362.498	313.395	133.86	126.819	6032	82.1856	67.4542	30.4887	29.4611
Hnrnpd	284.052	-1.542	0.310652	-4.96376	6.91406e-07	3.92106e-05	140.427	149.146	335.237	511.398	6811	28.1963	28.4301	67.6224	105.215
Slc7a3	17.8049	7.56624	1.52678	4.95568	7.20787e-07	4.03984e-05	29.3918	41.5342	0.293553	0	2416	16.6372	22.3197	0.166931	0
Ccdc88c	172.672	-1.74721	0.35259	-4.95537	7.21912e-07	4.03984e-05	58.7835	96.2839	232.494	303.127	6292	12.7767	19.8675	50.7658	67.5094
Snap23	79.4183	1.93531	0.391069	4.94877	7.46826e-07	4.15176e-05	137.162	115.163	34.9328	30.4158	2223	84.3809	67.2593	21.5895	19.1729
Shmt1	87.4195	-2.2364	0.453419	-4.9323	8.12665e-07	4.48825e-05	26.126	33.9825	127.695	161.874	2065	17.3023	21.3656	84.958	109.846
Spata22	121.817	1.7078	0.347531	4.91409	8.91958e-07	4.89419e-05	173.085	200.119	66.6364	47.4281	1274	185.798	203.938	71.8607	52.1668
Tmem209	192.342	1.49708	0.304946	4.90934	9.13818e-07	4.98178e-05	303.715	264.309	84.8367	116.508	3403	122.055	100.839	34.2508	47.9758
Gapvd1	193.886	1.40698	0.28773	4.88993	1.00873e-06	5.46397e-05	274.323	288.852	111.844	100.527	5951	63.0411	63.0179	25.8208	23.6712
Ccnd1	76.341	-2.61727	0.53673	-4.87631	1.08086e-06	5.81738e-05	19.5945	22.655	90.4142	172.7	3796	7.05926	7.74849	32.7235	63.752
Bak1	14.5771	5.17812	1.06393	4.86697	1.13323e-06	6.06063e-05	35.9233	20.7671	0.587105	1.03105	2002	24.5393	13.4676	0.402904	0.721674
Psmd6	242.703	1.30835	0.269015	4.86349	1.15333e-06	6.09103e-05	336.372	354.929	140.318	139.191	1296	354.949	355.562	148.75	150.499
Efr3a	119.169	1.63273	0.335702	4.86364	1.15248e-06	6.09103e-05	173.085	186.904	54.3072	62.3782	5210	45.4331	46.5757	14.3209	16.7773
Hspe1	73.1455	-2.39352	0.493926	-4.84591	1.26035e-06	6.61488e-05	29.3918	18.8792	118.008	126.303	768	52.3378	31.9154	211.106	230.452
Tsga10	92.7668	1.94874	0.402795	4.83806	1.31116e-06	6.83906e-05	140.427	154.809	49.0233	26.8072	4182	45.9218	48.0609	16.1053	8.98245
Cenpp	87.3058	1.96875	0.407111	4.83589	1.32549e-06	6.87141e-05	137.162	141.594	45.2071	25.2606	1054	177.968	174.415	58.9271	33.5839
Sohlh1	57.797	-2.89446	0.600668	-4.81873	1.44475e-06	7.44397e-05	19.5945	9.43959	85.1302	117.024	1287	20.8213	9.52256	90.8771	127.416
Ltv1	188.218	1.39078	0.288918	4.81375	1.48123e-06	7.58568e-05	271.057	273.748	99.8079	108.26	1768	209.667	201.024	77.5589	85.805
Rpl8	578.222	-1.13627	0.236173	-4.81121	1.50022e-06	7.63667e-05	369.03	354.929	833.689	755.241	862	585.471	534.58	1328.76	1227.74
Prdx4	302.752	1.28164	0.266467	4.80977	1.51102e-06	7.6456e-05	378.827	477.643	165.857	188.681	975	531.359	636.031	233.711	271.176
Fbn2	67.0627	-2.46425	0.513195	-4.80178	1.57264e-06	7.90999e-05	22.8603	18.8792	111.55	114.962	10480	2.98312	2.33884	14.6237	15.3716
Mttp	43.5167	2.58746	0.54018	4.78999	1.66786e-06	8.24178e-05	91.441	58.5255	15.8518	8.24836	4410	28.3566	17.23	4.93845	2.62094
Gm10440	16.4416	6.35441	1.32659	4.79004	1.66746e-06	8.24178e-05	55.5178	9.43959	0.293553	0.515523	2751	27.599	4.45494	0.146604	0.262594
Pfn1	134.454	-1.97759	0.412785	-4.79084	1.6608e-06	8.24178e-05	65.315	45.3101	154.996	272.196	870	102.67	67.6167	244.765	438.42
Mov10	45.4036	-3.51023	0.733175	-4.78772	1.6869e-06	8.28739e-05	9.79725	5.66376	81.6076	84.5457	3772	3.55209	1.94945	29.7241	31.4085
Gm1564	117.599	1.75178	0.366034	4.78583	1.70285e-06	8.31738e-05	176.351	186.904	66.93	40.2108	4577	52.6923	53.0172	20.0904	12.3109
Usp22	96.2021	-2.05632	0.430127	-4.78074	1.74653e-06	8.4817e-05	29.3918	43.4221	138.263	173.731	4442	9.04895	12.6915	42.7639	54.8058
Heatr1	325.545	-1.32423	0.277584	-4.77055	1.8372e-06	8.87106e-05	156.756	211.447	440.622	493.355	6776	31.6375	40.5142	89.3393	102.027
Oip5	56.3525	2.13161	0.4503	4.73376	2.20394e-06	0.000105814	104.504	79.2926	19.9616	21.652	1557	91.7901	66.1185	17.6139	19.4866
Sypl	163.731	1.44322	0.305237	4.72819	2.2653e-06	0.000108146	215.54	262.421	85.7174	91.2475	4689	62.8634	72.6602	25.1153	27.269
Mob1a	80.7842	1.81909	0.384946	4.72557	2.29476e-06	0.00010867	117.567	134.042	36.9876	34.54	1562	102.933	111.414	32.533	30.9863
Epcam	289.089	1.22734	0.259759	4.72493	2.302e-06	0.00010867	427.813	383.248	176.719	168.576	2061	283.875	241.424	117.802	114.616
Yipf4	86.4699	1.76517	0.373833	4.72182	2.33739e-06	0.000109728	127.364	139.706	39.6296	39.1797	2133	81.6597	85.036	25.5257	25.7394
Diablo	279.031	1.31958	0.279757	4.71689	2.39478e-06	0.000111186	470.268	328.498	163.215	154.141	1939	331.68	219.955	115.646	111.396
Taldo1	130.967	-2.10818	0.44693	-4.71701	2.39335e-06	0.000111186	65.315	35.8705	139.144	283.537	1276	70.0025	36.4977	149.818	311.378
Erp29	203.932	1.62556	0.344741	4.71529	2.41361e-06	0.000111448	326.575	288.852	67.8106	132.489	1243	359.305	301.705	74.9508	149.361
Wdhd1	213.1	-1.41453	0.300127	-4.71311	2.43969e-06	0.00011204	117.567	115.163	310.872	308.798	4174	38.5198	35.8212	102.324	103.669
Snord88a	173.61	1.49897	0.318896	4.70051	2.59519e-06	0.00011812	274.323	239.766	107.147	73.2042	72	5210.52	4323.48	2044.54	1424.73
Dnmt3a	75.5155	-2.22308	0.472983	-4.70012	2.60004e-06	0.00011812	29.3918	24.5429	121.824	126.303	9947	4.04096	3.20342	16.8264	17.793
Cdkn2a	109.417	-2.0284	0.43201	-4.69526	2.66271e-06	0.00012032	42.4548	43.4221	130.631	221.159	1136	51.1092	49.6263	157.985	272.806
Sox3	64.8607	-2.4724	0.526832	-4.69295	2.69293e-06	0.000121038	26.126	15.1034	104.798	113.415	2065	17.3023	9.49581	69.7242	76.9623
Gps2	60.604	2.04387	0.436082	4.6869	2.77375e-06	0.00012387	94.7068	100.06	20.8422	26.8072	1220	106.163	106.482	23.4711	30.7907
Lamb1	43.706	-3.48834	0.744409	-4.68605	2.78524e-06	0.00012387	6.5315	7.55168	71.0397	89.7009	5778	1.54592	1.69685	16.8917	21.7544
Cd81	45.5974	-3.32504	0.712265	-4.66827	3.03749e-06	0.000134381	6.5315	9.43959	68.9849	97.4338	1518	5.88427	8.07347	62.4355	89.9426
Pabpc1	222.994	1.46564	0.314071	4.6666	3.06226e-06	0.000134771	271.057	383.248	141.786	95.8872	2820	131.451	176.445	69.077	47.6474
Hprt	165.669	1.394	0.299996	4.64672	3.37255e-06	0.000147658	228.603	251.093	92.7626	90.2165	1349	231.75	241.658	94.4736	93.7134
Naa15	498.222	1.09727	0.236749	4.63474	3.57381e-06	0.000155663	649.884	707.97	339.64	295.394	6090	145.939	150.93	76.6216	67.9693
Lmbrd1	81.5208	1.79937	0.389479	4.61995	3.83838e-06	0.00016633	111.036	141.594	33.7585	39.6952	5392	28.162	34.0937	8.60168	10.3161
Bahcc1	65.9005	-2.34536	0.508452	-4.61274	3.97388e-06	0.000171323	22.8603	20.7671	106.56	113.415	10727	2.91443	2.51349	13.6478	14.8156
Sdf4	192.942	1.46832	0.319007	4.6028	4.16842e-06	0.000177895	261.26	305.843	124.76	79.906	5705	62.628	69.602	30.0447	19.6269
Cars	141.359	1.5003	0.325902	4.60354	4.15377e-06	0.000177895	205.742	211.447	63.7009	84.5457	3222	87.3271	85.203	27.1625	36.77
Msi1	41.0287	-3.65882	0.795522	-4.59927	4.23967e-06	0.000180026	6.5315	5.66376	66.3429	85.5768	1551	5.75907	4.74102	58.7668	77.3164
Emc7	185.681	1.32951	0.289471	4.59291	4.3711e-06	0.000184589	271.057	260.533	108.027	103.105	1072	345.794	315.534	138.448	134.775
Nes	45.228	-3.11507	0.678373	-4.59197	4.39081e-06	0.000184589	6.5315	11.3275	83.6625	79.3905	6126	1.4581	2.40069	18.763	18.1601
Fancc	52.6038	2.12537	0.463298	4.58748	4.48634e-06	0.000187671	97.9725	73.6288	20.2551	18.5588	4294	31.2028	22.262	6.4807	6.05642
Ece1	47.9931	-3.02938	0.660702	-4.58509	4.53797e-06	0.000188896	6.5315	13.2154	72.2139	100.011	4816	1.85472	3.56265	20.6008	29.0998
Hdgfrp2	370.125	1.13308	0.247776	4.57301	4.80768e-06	0.000199142	470.268	545.609	233.668	230.954	2251	285.707	314.691	142.617	143.773
Vmp1	109.426	1.66377	0.364862	4.56001	5.11521e-06	0.000210847	179.616	152.921	42.2716	62.8938	2773	88.5823	71.5974	20.9434	31.7823
Clgn	82.3957	1.92663	0.422864	4.55615	5.20999e-06	0.000213711	137.162	124.603	44.62	23.1985	2278	82.3436	71.0154	26.9107	14.2703
Rps3	346.244	-1.23098	0.270455	-4.55151	5.32618e-06	0.000216376	205.742	207.671	433.871	537.69	1878	149.823	143.569	317.405	401.203
Mt2	157.525	-1.56899	0.344673	-4.55211	5.31096e-06	0.000216376	81.6438	77.4047	206.074	264.979	556	200.817	180.747	509.211	667.827
Nedd4	256.455	-1.31288	0.288589	-4.54929	5.38267e-06	0.000217625	146.959	147.258	334.65	396.952	5494	36.5812	34.7991	83.6857	101.246
H2-Ab1	47.3163	2.27568	0.501085	4.54151	5.58537e-06	0.000224745	91.441	66.0772	19.3745	12.3725	1193	104.822	71.9101	22.312	14.5327
Prep	96.0497	-2.04386	0.450762	-4.53424	5.78112e-06	0.000231519	22.8603	49.0859	127.695	184.557	2719	11.498	23.4383	64.5231	95.1151
Hk1	28.7346	-6.97229	1.5422	-4.52099	6.1551e-06	0.000245333	0	0	48.4362	66.5024	4509	0	0	14.7584	20.6674
Farsb	224.767	1.24998	0.276993	4.51267	6.40159e-06	0.00025396	333.107	300.179	127.108	138.676	2539	179.42	153.496	68.7797	76.5359
Glt8d1	82.4925	1.91234	0.424039	4.50981	6.48843e-06	0.000256202	117.567	143.482	45.2071	23.714	2521	63.777	73.8929	24.6367	13.1814
Mdc1	699.789	1.06141	0.235428	4.50842	6.53108e-06	0.000256686	891.55	1000.6	506.965	400.046	7352	165.841	176.698	94.7375	76.2486
Rsrp1	225.125	1.36139	0.303453	4.48632	7.24635e-06	0.000282282	287.386	360.593	149.418	103.105	1415	277.754	330.856	145.076	102.105
Rcc2	304.173	-1.35992	0.30316	-4.48581	7.26366e-06	0.000282282	215.54	130.266	392.48	478.405	3767	78.2497	44.8968	143.143	177.962
Ddx4	745.886	1.04415	0.232797	4.48526	7.28253e-06	0.000282282	982.991	1025.14	427.413	548.001	2849	471.855	467.164	206.112	269.536
Maoa	68.7991	1.86055	0.415318	4.47983	7.47042e-06	0.000288242	114.301	101.948	33.1714	25.7761	4161	37.5668	31.8096	10.9526	8.68056
Trim71	39.1725	-3.58617	0.801024	-4.47698	7.57055e-06	0.000290778	6.5315	5.66376	62.5267	81.9681	5192	1.7204	1.41628	16.5455	22.1227
Spg7	90.1733	1.75499	0.392116	4.47568	7.61686e-06	0.000291233	137.162	141.594	50.491	31.4469	2558	73.3302	71.8659	27.1183	17.2268
Hexa	58.8817	2.00539	0.448354	4.47277	7.72129e-06	0.000293896	78.378	109.499	20.8422	26.8072	1865	57.4734	76.2274	15.3538	20.1419
Prrc2a	736.583	0.993478	0.223176	4.45155	8.52542e-06	0.000323049	917.676	1042.13	472.033	514.492	6858	182.997	197.289	94.5635	105.126
Rad21l	135.966	1.43581	0.323781	4.43451	9.22825e-06	0.000346572	199.211	198.231	80.4334	65.9869	1659	164.217	155.133	66.61	55.7364
Gse1	37.1343	-3.83244	0.864193	-4.43471	9.21959e-06	0.000346572	6.5315	3.77584	63.9945	74.2353	6953	1.28467	0.70505	12.645	14.9612
Hspa4l	194.445	1.26468	0.285976	4.42233	9.76417e-06	0.000363468	277.589	271.86	118.008	110.322	3558	106.696	99.2016	45.5675	43.4493
Rpl13a	207.466	-1.41121	0.319109	-4.42236	9.76297e-06	0.000363468	97.9725	126.491	263.61	341.792	1026	130.589	160.063	352.991	466.812
Tomm70a	151.849	1.37298	0.310659	4.41958	9.88913e-06	0.000366505	205.742	232.214	89.5335	79.906	3778	74.4754	79.8005	32.5592	29.6377
Cog6	167.365	1.36387	0.308994	4.4139	1.01526e-05	0.000374155	209.008	271.86	88.0658	100.527	2920	97.8884	120.876	41.4356	48.2422
Snora3	274.292	1.56627	0.354904	4.41323	1.01841e-05	0.000374155	333.107	487.083	189.341	87.6388	120	3796.24	5269.88	2167.77	1023.39
Usp29	13.519	7.10129	1.60994	4.4109	1.02941e-05	0.00037656	42.4548	11.3275	0.293553	0	7704	7.53635	1.90896	0.0523503	0
Ribc1	39.782	2.44819	0.555453	4.40756	1.04543e-05	0.000380771	91.441	43.4221	10.8614	13.4036	1506	83.0362	37.4339	9.90859	12.4716
Wdr81	57.1395	-2.40852	0.54664	-4.40605	1.05273e-05	0.000381782	19.5945	16.9913	90.4142	101.558	6909	3.87856	3.19293	17.9792	20.5981
Psmc5	207.526	-1.39466	0.316607	-4.40503	1.05771e-05	0.000381951	117.567	111.387	258.326	342.823	1277	125.906	113.246	277.925	376.189
4930513N10Rik	191.347	5.5201	1.25352	4.40368	1.06432e-05	0.000382702	630.29	118.939	12.0357	4.12418	2803	307.517	55.0909	5.89924	2.06178
Atp6v1d	140.584	1.44256	0.327715	4.40186	1.07327e-05	0.000384285	215.54	196.344	86.0109	64.4403	1410	209.054	180.791	83.8077	64.0422
Rab11fip4	55.2892	-2.45831	0.559517	-4.39364	1.1147e-05	0.000397436	19.5945	15.1034	87.4787	98.9803	3145	8.5205	6.23493	38.2147	44.1018
Asna1	65.2556	-2.52852	0.575628	-4.39263	1.11987e-05	0.0003976	9.79725	26.4309	76.3237	148.471	1253	10.6931	27.3867	83.6869	166.042
Nisch	292.899	-1.19029	0.27124	-4.38835	1.14216e-05	0.000402932	179.616	177.464	401.58	412.934	5586	43.974	41.2467	98.7689	103.587
Dmc1	409.478	1.09593	0.249761	4.38792	1.14442e-05	0.000402932	542.115	573.927	288.856	233.016	2219	334.107	335.798	178.843	147.149
Gfod1	21.7884	3.19706	0.730392	4.37719	1.20219e-05	0.000421513	42.4548	35.8705	2.64197	6.18627	6654	8.72559	6.99895	0.5455	1.30279
Snord55	447.849	1.04291	0.238335	4.37581	1.20983e-05	0.000422441	604.164	602.246	309.698	275.289	78	10592.8	10024.4	5454.98	4945.64
D330045A20Rik	39.3638	-3.49671	0.80026	-4.36947	1.24547e-05	0.000433095	13.063	1.88792	63.1138	79.3905	3738	4.7792	0.655727	23.1971	29.7616
Atpif1	63.4494	-2.48017	0.568924	-4.35941	1.30413e-05	0.000451634	9.79725	26.4309	78.3785	139.191	539	24.858	63.6651	199.783	361.868
Aldh9a1	104.09	-1.81811	0.417582	-4.35391	1.33732e-05	0.000461238	48.9863	43.4221	130.631	193.321	2833	23.6472	19.8996	63.3503	95.6225
Serinc1	181.996	1.35182	0.310669	4.35132	1.35318e-05	0.000464812	306.981	217.111	93.0562	110.837	2877	145.922	97.9761	44.438	53.9851
Canx	871.734	0.944368	0.217696	4.33802	1.43775e-05	0.000491862	1067.9	1225.26	594.738	599.037	4289	340.507	370.895	190.51	195.716
Dusp9	36.0688	-4.15008	0.959007	-4.32747	1.50829e-05	0.000513912	9.79725	0	62.8203	71.6576	2700	4.9624	0	31.9658	37.19
Ehmt2	102.985	-1.76622	0.409016	-4.31822	1.5729e-05	0.000533776	55.5178	39.6463	139.437	177.34	4071	18.6501	12.6439	47.0574	61.0426
Snord104	5236.12	2.3397	0.542307	4.31435	1.60072e-05	0.000538887	10940.3	6549.19	1242.9	2212.11	73	204954	116478	23391.8	42463
Myh9	218.218	-1.30224	0.301817	-4.31466	1.59848e-05	0.000538887	107.77	141.594	308.524	314.984	7435	19.8229	24.7254	57.0108	59.3657
4932438A13Rik	563.017	1.05473	0.24465	4.31118	1.62382e-05	0.000544495	659.682	859.003	393.654	339.729	15883	56.8006	70.2168	34.0511	29.9729
1700013H16Rik	215.306	1.23153	0.285799	4.30907	1.63942e-05	0.000547554	300.449	303.955	142.373	114.446	1224	335.692	322.409	159.807	131.023
Dync2li1	34.2574	2.40105	0.557367	4.30784	1.64854e-05	0.00054843	58.7835	56.6376	12.3292	9.27941	1327	60.5809	55.4131	12.7648	9.79889
Atp6v0b	68.672	1.78298	0.4141	4.30567	1.66479e-05	0.000548802	91.441	120.827	29.9424	32.4779	996	125.555	157.501	41.3025	45.6937
Exd2	117.542	1.44031	0.33456	4.3051	1.66914e-05	0.000548802	179.616	164.249	63.4074	62.8938	3323	73.9208	64.1728	26.2155	26.5219
Dnajb11	314.474	1.12666	0.261653	4.30593	1.66282e-05	0.000548802	391.89	470.092	211.358	184.557	3236	165.618	188.605	89.7344	79.919
Msh4	81.2723	1.75442	0.408279	4.2971	1.73044e-05	0.000566752	130.63	120.827	45.7942	27.8382	3709	48.1657	42.2946	16.963	10.5175
Celf3	20.4118	3.98198	0.926924	4.29591	1.73981e-05	0.000567623	65.315	11.3275	0.880658	4.12418	3401	26.2638	4.32421	0.355754	1.69926
Cfap57	30.0179	2.52907	0.59361	4.26049	2.03977e-05	0.000660384	45.7205	56.6376	9.98079	7.73284	3895	16.0529	18.8789	3.52052	2.78201
Meiob	83.511	1.64259	0.385523	4.26068	2.0381e-05	0.000660384	140.427	113.275	43.7393	36.6021	1703	112.769	86.3572	35.2864	30.1175
Rrm1	460.268	-1.06289	0.249724	-4.25627	2.07869e-05	0.000670416	264.526	328.498	617.048	631	3997	90.5076	106.703	212.097	221.219
Usp15	86.4736	1.62934	0.383297	4.25085	2.12957e-05	0.000684216	107.77	152.921	43.4458	41.7573	11549	12.7616	17.1911	5.16836	5.06659
Tmem59	258.345	1.18367	0.278713	4.24693	2.16724e-05	0.00069368	378.827	339.825	177.599	137.129	1544	335.541	285.751	158.031	124.454
Klhl7	124.421	1.54479	0.363904	4.24505	2.18543e-05	0.000696864	205.742	166.137	78.3785	47.4281	3427	82.1033	62.9406	31.4219	19.3932
Sdc1	45.13	-2.89096	0.682532	-4.23564	2.27901e-05	0.000723153	9.79725	11.3275	55.775	103.62	3056	4.38432	4.81238	25.0747	47.5136
Spdya	62.3125	1.79741	0.424413	4.23505	2.28499e-05	0.000723153	101.238	92.508	28.181	27.3227	2198	62.9895	54.6425	17.6148	17.419
Prpf6	169.469	-1.38821	0.328102	-4.23103	2.32624e-05	0.000733461	81.6438	103.836	231.026	261.37	3055	36.548	44.1279	103.896	119.887
Kansl1l	38.5327	2.29103	0.541983	4.22713	2.36694e-05	0.000743518	71.8465	56.6376	15.8518	9.79493	4760	20.6419	15.4482	4.57533	2.88351
Erlec1	63.7381	1.78088	0.421655	4.22355	2.40481e-05	0.000752617	91.441	105.723	27.8875	29.9003	3501	35.7191	39.2065	10.9438	11.9677
Ndufa1	158.341	1.29835	0.307636	4.2204	2.43865e-05	0.000760389	235.134	215.223	84.5431	98.4648	493	652.259	566.787	235.603	279.874
Hist1h4f	477.537	1.16502	0.276455	4.21414	2.50734e-05	0.000778936	738.06	583.367	232.494	356.226	358	2819.42	2115.62	892.231	1394.35
Atxn2l	375.996	1.07289	0.254787	4.21092	2.54331e-05	0.000787216	447.408	570.151	232.787	253.637	3718	164.568	199.095	86.0199	95.5941
Ccdc157	78.1116	1.72424	0.410227	4.20314	2.63234e-05	0.000811797	117.567	122.715	44.3264	27.8382	5152	31.2076	30.9243	11.8205	7.5717
Psma7	61.2806	-2.21548	0.527242	-4.20202	2.64542e-05	0.000812866	22.8603	20.7671	83.956	117.539	1591	19.65	16.9467	72.4988	103.524
Twsg1	44.3165	2.06425	0.491447	4.20036	2.66493e-05	0.000815895	75.1123	67.9651	16.1454	18.0433	4047	25.3822	21.8038	5.48106	6.24756
Polr2a	1146.21	0.886081	0.211354	4.19239	2.76026e-05	0.000842028	1401.01	1572.64	785.84	825.352	6734	284.524	303.203	160.328	171.749
Sdc4	57.3499	-2.31965	0.555069	-4.17903	2.92759e-05	0.00088986	19.5945	18.8792	115.66	75.2663	2460	10.8931	9.96385	64.5946	42.8739
Tm9sf2	152.672	1.36418	0.326609	4.17679	2.95647e-05	0.00089542	179.616	258.645	78.085	94.3406	3062	80.2217	109.667	35.0358	43.1739
Cdt1	65.9802	-2.28715	0.548849	-4.16718	3.08397e-05	0.000930698	39.189	9.43959	97.753	117.539	2191	24.4609	5.59358	61.2967	75.174
Ggt5	16.209	4.62081	1.10974	4.16385	3.12924e-05	0.000940998	58.7835	3.77584	1.76132	0.515523	4137	19.4322	1.18497	0.584926	0.174618
Prr12	39.2606	-2.99949	0.720644	-4.16224	3.15142e-05	0.000942696	13.063	5.66376	60.4718	77.8439	6879	2.59698	1.06895	12.0775	15.8572
Smdt1	149.223	1.30674	0.313982	4.16182	3.15719e-05	0.000942696	235.134	190.68	83.956	87.1233	585	549.681	423.182	197.172	208.692
Otud6a	107.811	1.52321	0.366258	4.15885	3.1986e-05	0.000948368	160.022	160.473	66.93	43.8194	873	250.678	238.653	105.331	70.3364
Cdca7l	35.7763	-3.17418	0.763237	-4.15884	3.19864e-05	0.000948368	6.5315	7.55168	64.5816	64.4403	2611	3.42103	3.75505	33.9822	34.5843
Pprc1	150.304	-1.46034	0.351403	-4.15576	3.24215e-05	0.000957908	65.315	92.508	196.974	246.42	5244	17.0334	22.9032	51.6054	65.8477
Sh3bgrl3	43.0319	-3.03473	0.731085	-4.151	3.31028e-05	0.000974492	6.5315	11.3275	47.5555	106.713	707	12.6341	20.8015	92.4125	211.508
Eef2k	37.368	-3.40293	0.820093	-4.14944	3.33288e-05	0.000974492	13.063	1.88792	50.491	84.0302	6716	2.66001	0.364965	10.3289	17.5328
Ppp1r11	110.773	1.41881	0.341888	4.14993	3.32581e-05	0.000974492	169.819	152.921	59.0041	61.3472	1679	138.321	118.249	48.2815	51.2002
Far1	156.604	1.27681	0.30785	4.14752	3.36101e-05	0.000979328	238.4	205.783	95.111	87.1233	4511	72.2744	59.2265	28.9673	27.0638
Poln	110.663	1.50551	0.363115	4.1461	3.38192e-05	0.000981024	146.959	179.352	47.262	69.08	3043	66.0457	76.5216	21.3383	31.8111
Llgl1	51.1503	-2.40573	0.580317	-4.14555	3.39005e-05	0.000981024	22.8603	11.3275	84.8367	85.5768	4425	7.06511	3.32353	26.3402	27.1001
Morn5	27.2177	2.54065	0.614677	4.1333	3.57586e-05	0.00103126	45.7205	47.198	8.21947	7.73284	690	90.6177	88.8082	16.3661	15.7043
Ccnf	66.6979	-2.17076	0.525321	-4.13225	3.5923e-05	0.00103248	35.9233	15.1034	88.9464	126.819	3099	15.8528	6.32748	39.4327	57.3441
4930447C04Rik	102.133	1.54958	0.375714	4.12435	3.71777e-05	0.00106132	130.63	173.689	61.9396	42.2729	1910	93.5321	118.064	44.5538	31.0139
Itpr3	42.8255	-2.64767	0.641916	-4.12464	3.71322e-05	0.00106132	9.79725	13.2154	72.5075	75.7818	8990	1.49038	1.90854	11.0808	11.8123
Ext2	85.2694	1.62265	0.393593	4.12266	3.74521e-05	0.00106556	150.225	107.611	35.8134	47.4281	2871	71.5581	48.6636	17.1381	23.1489
Cdca7	49.8736	-2.45867	0.597106	-4.11765	3.82752e-05	0.00108169	13.063	16.9913	68.3977	101.042	2361	7.56656	9.34348	39.8011	59.9702
1700123I01Rik	66.9645	1.8464	0.448392	4.11782	3.82467e-05	0.00108169	84.9095	124.603	36.6941	21.652	1613	71.9902	100.293	31.2544	18.8101
Etfa	123.172	1.58709	0.385536	4.11658	3.84533e-05	0.0010831	209.008	160.473	42.2716	80.9371	1464	195.242	142.312	39.6695	77.4701
Irx2	10.0202	5.83299	1.41906	4.11046	3.94866e-05	0.00110851	13.063	26.4309	0.587105	0	2463	7.2532	13.9324	0.327492	0
Syngr4	62.3152	1.75648	0.427991	4.10402	4.06032e-05	0.00113608	107.77	84.9563	28.181	28.3537	964	152.887	114.419	40.1633	41.2155
Dmrtc2	81.1426	1.76623	0.430843	4.09947	4.14103e-05	0.00115484	146.959	103.836	25.8326	47.9436	1619	124.137	83.268	21.9215	41.4965
Swi5	181.806	1.21919	0.297483	4.09835	4.16105e-05	0.00115661	228.603	279.412	115.073	104.136	780	400.809	465.082	202.687	187.082
Polr1b	90.8499	-1.77044	0.4322	-4.09634	4.19733e-05	0.00116287	35.9233	45.3101	117.715	164.452	3998	12.2881	14.714	40.4517	57.6399
Nat10	140.419	-1.41772	0.346245	-4.09457	4.22949e-05	0.00116795	68.5808	83.0684	198.148	211.88	3856	24.323	27.9691	70.5996	76.9981
Lrpap1	503.242	0.969195	0.23698	4.08977	4.31794e-05	0.00118849	613.961	717.409	355.786	325.81	2907	288.833	320.406	168.148	157.053
Mff	61.7391	1.84255	0.450762	4.08764	4.35777e-05	0.00119556	124.099	69.853	26.7133	26.2917	1865	90.9995	48.6279	19.6788	19.7545
Ccdc73	72.8729	1.66114	0.406628	4.08515	4.40476e-05	0.00120454	107.77	113.275	30.2359	40.2108	3944	37.369	37.2886	10.5326	14.2867
2025-03-06	273.71	1.17016	0.286649	4.0822	4.46121e-05	0.00121604	310.246	445.549	152.941	186.104	6236	68.038	92.7616	33.6951	41.8193
Nrd1	112.309	1.4322	0.3511	4.07918	4.51943e-05	0.00122795	169.819	158.585	69.2784	51.5523	4155	55.8942	49.5531	22.9074	17.3862
Ikbkap	245.713	-1.19603	0.293362	-4.07699	4.56215e-05	0.00123558	166.553	134.042	314.688	367.568	6160	36.9763	28.2514	70.1858	83.615
Smarcc1	624.1	-1.22833	0.302647	-4.05863	4.93615e-05	0.00133092	326.575	417.23	617.928	1134.67	5673	78.7266	95.4864	149.649	280.274
Hist1h1d	222.636	1.24647	0.307151	4.05818	4.94568e-05	0.00133092	280.855	345.489	158.518	105.682	776	494.961	578.032	280.651	190.839
Stt3b	184.119	1.25843	0.310363	4.0547	5.01989e-05	0.00134661	280.855	239.766	125.641	90.2165	4220	91.0165	73.7655	40.9041	29.9572
Dnd1	35.5687	-3.16073	0.779699	-4.05378	5.0397e-05	0.00134764	6.5315	7.55168	49.3168	78.875	1469	6.08054	6.67422	46.1235	75.2394
Rab14	134.48	1.30245	0.32164	4.0494	5.13485e-05	0.00136875	176.351	205.783	76.9108	78.875	3081	78.2774	86.7156	34.2961	35.8736
Sparc	78.596	-1.91642	0.473359	-4.04855	5.15361e-05	0.00136943	29.3918	35.8705	153.234	95.8872	2641	15.2198	17.6339	79.7145	50.8768
Ift81	131.802	1.32351	0.327143	4.04564	5.21794e-05	0.00138218	205.742	171.801	79.5527	70.1111	2950	95.379	75.6104	37.0495	33.3037
Slc4a7	66.7699	1.7381	0.429852	4.04348	5.26639e-05	0.00139066	117.567	88.7322	35.5199	25.2606	7389	21.7596	15.591	6.60442	4.79056
Dmrtb1	231.451	-1.34929	0.334018	-4.03957	5.35484e-05	0.00140961	117.567	141.594	252.162	414.48	1795	89.572	102.414	193.003	323.569
4930404A10Rik	14.002	3.81228	0.94428	4.03724	5.40845e-05	0.0014193	26.126	26.4309	2.93553	0.515523	1398	25.5574	24.5461	2.88488	0.516735
Cpt1a	46.0654	-2.50938	0.621956	-4.03466	5.46822e-05	0.00143054	19.5945	9.43959	68.1042	87.1233	4301	6.2304	2.84946	21.7547	28.3852
Ubqln1	112.569	1.39601	0.346108	4.03346	5.49607e-05	0.00143339	140.427	185.016	61.9396	62.8938	3686	52.1012	65.1678	23.0867	23.91
Phf3	78.2323	1.74436	0.433807	4.02106	5.79358e-05	0.00150633	120.833	120.827	47.5555	23.714	7561	21.8553	20.7474	8.64114	4.39495
Dock9	40.3656	-2.67002	0.664268	-4.01949	5.83231e-05	0.00151175	13.063	9.43959	65.7558	73.2042	8886	2.01043	1.3792	10.1666	11.544
Stk33	30.7141	2.33324	0.581541	4.01217	6.01637e-05	0.00155469	55.5178	47.198	10.8614	9.27941	2394	31.7146	25.5964	6.23322	5.43155
Cant1	25.9784	2.56541	0.639673	4.01051	6.05883e-05	0.00156089	45.7205	43.4221	9.10013	5.67075	3273	19.1036	17.2244	3.81989	2.42785
Mcm3ap	236.838	-1.17969	0.294416	-4.00688	6.15263e-05	0.00157545	127.364	160.473	309.992	349.524	6383	27.2881	32.6405	66.7228	76.7327
Psmb1	272.719	-1.1876	0.296383	-4.00697	6.15017e-05	0.00157545	160.022	171.801	318.798	440.256	1036	211.237	215.3	422.771	595.489
Hnrnpdl	137.052	-1.46172	0.365013	-4.00457	6.21306e-05	0.00158611	94.7068	54.7496	200.79	197.961	2750	47.0977	25.848	100.313	100.873
Mut	34.322	2.21821	0.554304	4.00179	6.28654e-05	0.00159523	62.0493	50.9738	10.8614	13.4036	3675	23.0904	18.0081	4.0605	5.11083
Ndufs8	55.0512	-2.14719	0.536485	-4.00232	6.2724e-05	0.00159523	19.5945	20.7671	83.956	95.8872	1027	26.0925	26.2533	112.313	130.833
4921524J17Rik	24.0093	2.72747	0.683249	3.99191	6.55445e-05	0.00165824	55.5178	28.3188	7.04526	5.15523	1595	47.6017	23.0512	6.06856	4.52913
Ddx17	696.351	0.942801	0.236228	3.99106	6.57775e-05	0.00165916	1002.59	830.684	428.88	523.255	7071	193.906	152.523	83.3306	103.696
Fam216a	143.61	1.28599	0.322589	3.98646	6.70673e-05	0.00168666	225.337	183.128	90.7077	75.2663	983	313.494	241.869	126.777	107.294
Uba1	344.61	-1.21375	0.305228	-3.97654	6.99255e-05	0.00175039	192.679	220.887	366.354	598.522	4597	57.3207	62.384	109.49	182.445
Klhl22	58.9683	1.73106	0.435352	3.97623	7.00157e-05	0.00175039	94.7068	86.8443	29.0617	25.2606	2618	49.4724	43.0676	15.2511	13.5208
Bspry	23.3809	3.07596	0.773796	3.97515	7.03345e-05	0.00175318	65.315	18.8792	6.75171	2.57761	1743	51.2468	14.0626	5.32189	2.07228
Clta	139.771	-1.50385	0.378536	-3.97281	7.10295e-05	0.00176012	78.378	67.9651	159.105	253.637	1172	91.4572	75.29	186.512	303.258
Hnrnph3	50.7977	1.95934	0.493144	3.97316	7.09267e-05	0.00176012	65.315	96.2839	26.1262	15.4657	2168	41.2007	57.6598	16.5564	9.99626
Zpbp	23.0607	2.85145	0.717992	3.97142	7.14445e-05	0.00176522	58.7835	22.655	6.1646	4.6397	3845	20.9079	7.64975	2.20271	1.69091
Ndufa11	48.9307	-2.34519	0.590922	-3.96869	7.22679e-05	0.00178036	9.79725	20.7671	71.3333	93.8251	2661	5.03513	10.1323	36.8296	49.4085
Slc12a7	57.5061	-2.10523	0.530741	-3.96659	7.29076e-05	0.0017909	13.063	28.3188	94.8175	93.8251	5130	3.48239	7.16698	25.3934	25.6289
Snord88c	84.9514	1.63354	0.412287	3.96215	7.42788e-05	0.00181929	107.77	149.146	51.9588	30.9314	84	1754.56	2305.21	849.824	515.997
Gm10584	9.85461	5.7281	1.44649	3.96001	7.4947e-05	0.00183035	29.3918	9.43959	0.587105	0	2628	15.2951	4.66344	0.30693	0
Zbtb16	53.2392	-2.28134	0.577514	-3.95028	7.80584e-05	0.00190085	19.5945	16.9913	66.0493	110.322	5114	5.23992	4.31364	17.7442	30.2293
Ercc3	258.382	-1.1879	0.300962	-3.94701	7.91322e-05	0.00192146	137.162	175.576	309.404	411.387	2673	70.1754	85.2798	159.029	215.665
Mt1	116.086	-1.46379	0.371109	-3.94436	8.00138e-05	0.0019373	58.7835	64.1892	161.454	179.917	542	148.323	153.759	409.259	465.159
Lmnb1	172.311	-1.32851	0.33733	-3.93832	8.20534e-05	0.001981	111.036	86.8443	209.89	281.475	2844	53.3929	39.6452	101.394	138.688
Mtmr3	143.864	1.28289	0.326005	3.93519	8.31325e-05	0.00199565	212.274	196.344	95.6981	71.1421	5674	51.1633	44.9269	23.172	17.5697
Hist1h2bj	626.349	-2.79037	0.708997	-3.93566	8.29676e-05	0.00199565	212.274	105.723	702.178	1485.22	429	676.691	319.958	2248.74	4851.34
Snord85	298.542	1.37295	0.349344	3.9301	8.49123e-05	0.0020326	424.548	437.997	231.613	100.011	65	8932.32	8748.56	4895.52	2156.07
Lclat1	51.3309	2.048	0.521512	3.92704	8.5998e-05	0.00205278	81.6438	83.0684	11.7421	28.8693	4474	24.9562	24.1057	3.60578	9.04206
Fgf21	9.36661	5.12546	1.30564	3.92564	8.65002e-05	0.00205895	19.5945	16.9913	0.880658	0	947	28.2967	23.2946	1.27763	0
Park7	430.531	-1.29607	0.330773	-3.91831	8.91726e-05	0.0021166	254.729	243.542	397.47	826.383	903	385.781	350.158	604.736	1282.39
Cxxc1	98.5565	-1.60826	0.411179	-3.91134	9.17843e-05	0.00217249	45.7205	50.9738	125.347	172.185	2537	24.6457	26.0859	67.8801	95.1046
Sbf2	73.9224	1.5937	0.407866	3.90742	9.32859e-05	0.00220186	120.833	101.948	41.978	30.9314	7163	23.0697	18.4783	8.05149	6.05106
Rabgap1l	156.746	1.19044	0.305481	3.89695	9.74127e-05	0.00229286	228.603	207.671	92.7626	97.9493	9489	32.9467	28.4141	13.4308	14.4647
Nol6	135.686	-1.40454	0.360785	-3.89302	9.90027e-05	0.00232381	75.1123	73.6288	168.206	225.799	4483	22.9136	21.3235	51.5491	70.5799
Nlrc5	36.4761	2.33544	0.600617	3.8884	0.000100909	0.00236199	52.252	69.853	17.6132	6.18627	6945	10.2892	13.0585	3.48429	1.2482
Sf3b3	312.334	-1.0663	0.274331	-3.8869	0.000101531	0.00236758	176.351	224.662	399.819	448.505	4299	56.0997	67.8487	127.775	146.193
Tdrd1	128.095	-1.401	0.360481	-3.88648	0.000101708	0.00236758	68.5808	71.7409	167.912	204.147	5443	17.2312	17.1123	42.3831	52.5572
Slc16a1	128.514	1.26336	0.325505	3.88123	0.00010393	0.00241266	169.819	192.568	74.8559	76.8129	4430	52.4245	56.4363	23.2152	24.2973
Pgm2	55.4774	-2.04204	0.526395	-3.87929	0.00010476	0.00242527	22.8603	20.7671	88.0658	90.2165	2334	13.3947	11.5519	51.8389	54.1642
Tln1	88.9733	-1.69513	0.437635	-3.8734	0.000107329	0.0024712	58.7835	28.3188	130.631	138.16	8560	9.39146	4.29516	20.9663	22.6171
Ssu72	84.4753	1.64154	0.423737	3.87396	0.00010708	0.0024712	140.427	115.163	28.181	54.1299	1451	132.353	103.044	26.6833	52.2754
Ncoa5	222.211	1.21641	0.314227	3.8711	0.000108345	0.00248781	349.435	273.748	162.041	103.62	3091	154.603	114.982	72.0237	46.9756
Klhl21	28.4499	-3.83156	0.990364	-3.86884	0.000109353	0.00250314	6.5315	1.88792	44.0329	61.3472	3895	2.29328	0.629296	15.5317	22.0706
Trim23	107.345	1.4493	0.374662	3.86828	0.000109605	0.00250314	179.616	135.93	68.9849	44.8505	4258	57.6888	41.4466	22.2586	14.7601
Nop14	168.488	-1.23206	0.319375	-3.85773	0.000114446	0.00260665	101.238	100.06	231.907	240.749	2702	51.2402	48.0787	117.917	124.855
D330050I16Rik	47.4429	5.42115	1.40643	3.85455	0.000115944	0.00263367	166.553	18.8792	1.76132	2.57761	1734	131.358	14.1356	1.39552	2.08303
Snap47	91.6186	-1.66507	0.432364	-3.85108	0.000117597	0.00266407	48.9863	39.6463	111.844	165.998	1837	36.4684	28.0203	83.6471	126.626
Uhrf2	51.38	1.83842	0.477556	3.84965	0.000118289	0.00267256	75.1123	84.9563	17.6132	27.8382	3538	29.0338	31.1757	6.83957	11.0258
Elavl1	235.409	1.11556	0.28995	3.84742	0.00011937	0.0026898	336.372	307.731	125.347	172.185	6030	76.2876	66.2571	28.5592	40.0133
Aim1l	16.4751	-6.1678	1.60688	-3.83837	0.000123856	0.00278346	0	0	24.6584	41.2418	4761	0	0	7.11568	12.1386
Yars	202.128	1.13744	0.296438	3.83703	0.000124529	0.00279117	235.134	319.058	119.769	134.551	2874	111.887	144.133	57.2544	65.6038
Lig1	388.608	-0.981853	0.256401	-3.82937	0.000128472	0.00287192	274.323	249.205	480.839	550.063	3519	106.609	91.9426	187.728	219.039
Sae1	220.546	-1.14237	0.298537	-3.82655	0.000129953	0.00289738	124.099	149.146	284.159	324.779	2630	64.5301	73.6264	148.441	173.045
Snord83b	399.905	1.18368	0.309518	3.82425	0.000131169	0.00291678	568.241	543.721	321.147	166.514	77	10092.4	9167.78	5730.09	3030.31
Mcm3	533.664	-0.960499	0.251343	-3.82147	0.000132659	0.00293447	382.093	343.601	617.635	791.327	2886	181.061	154.574	294.025	384.227
Poldip3	178.629	-1.22053	0.319383	-3.82154	0.000132619	0.00293447	97.9725	115.163	230.732	270.649	3249	41.2388	46.0195	97.5681	116.731
Pja2	286.015	1.08021	0.282839	3.81917	0.000133899	0.00295417	378.827	398.351	216.348	150.533	4706	110.088	109.899	63.1613	44.8236
Zcwpw1	577.016	0.973139	0.255187	3.81344	0.000137047	0.00301574	702.136	825.021	324.669	456.238	2218	432.924	482.928	201.108	288.242
Hypk	59.4494	-1.91804	0.503867	-3.80664	0.000140866	0.00308372	22.8603	26.4309	91.5884	96.9183	604	51.7601	56.8137	208.33	224.852
Gga2	54.6814	-2.19752	0.577239	-3.80695	0.000140691	0.00308372	32.6575	9.43959	76.6172	100.011	4891	9.13138	2.50573	21.5218	28.6536
Stra8	194.76	-1.17099	0.308179	-3.79969	0.000144879	0.00316337	133.896	107.611	275.646	261.886	1455	125.851	96.0227	260.278	252.218
Mdn1	684.715	-0.901779	0.237543	-3.79627	0.00014689	0.00318261	414.75	536.169	869.796	918.146	17959	31.5832	38.7613	66.5403	71.6403
Ccdc6	38.8875	-2.48845	0.655385	-3.79693	0.000146501	0.00318261	9.79725	13.2154	70.1591	62.3782	5511	2.43122	3.11336	17.4905	15.861
Aff4	102.866	1.5432	0.406491	3.7964	0.000146813	0.00318261	160.022	147.258	70.1591	34.0245	10165	21.529	18.8083	9.48256	4.69042
Apbb1	35.207	-2.75741	0.728089	-3.78719	0.00015236	0.00328428	3.26575	13.2154	53.7201	70.6266	3176	1.40622	5.40231	23.2384	31.1613
Anp32a	100.491	-1.74928	0.461832	-3.7877	0.000152051	0.00328428	48.9863	43.4221	99.2208	210.333	2089	32.0691	26.9868	65.2549	141.09
Ints1	354.123	-1.02912	0.272425	-3.77762	0.000158337	0.00339581	218.805	245.429	415.083	537.175	7113	42.0684	44.7974	80.1737	105.826
Ero1lb	57.084	1.67461	0.443292	3.77768	0.000158298	0.00339581	94.7068	79.2926	24.952	29.3848	4239	30.5541	24.2856	8.08706	9.71375
Uap1l1	15.3437	-6.07242	1.60927	-3.77339	0.000161042	0.00343638	0	0	34.0521	27.3227	1690	0	0	27.6826	22.655
Crispld2	29.7163	-3.26411	0.864891	-3.77402	0.00016064	0.00343638	0	9.43959	45.5006	63.9248	4150	0	2.95314	15.0633	21.5848
Dad1	71.8853	1.53423	0.40679	3.77156	0.00016223	0.00345301	107.77	105.723	32.2908	41.7573	3735	39.46	36.7502	11.8778	15.6664
Aurkb	52.4532	-2.09069	0.554722	-3.76889	0.000163975	0.00348137	16.3288	22.655	71.3333	99.4959	1957	11.4107	15.0298	50.0784	71.243
Smc1a	177.142	1.11303	0.295662	3.76453	0.000166861	0.00353376	225.337	258.645	114.779	109.806	3970	77.6234	84.5848	39.7211	38.7583
Usp32	135.288	1.21869	0.323931	3.76219	0.00016843	0.00355808	195.945	183.128	88.3593	73.7197	6924	38.7016	34.3381	17.5325	14.9195
Fen1	220.7	-1.18859	0.315985	-3.76155	0.000168862	0.00355832	130.63	137.818	252.455	361.897	2222	80.3989	80.5269	156.095	228.228
Psmb4	268.294	-1.04061	0.276805	-3.75936	0.00017035	0.00357186	186.148	166.137	365.179	355.711	949	268.252	227.289	528.676	525.241
Akap8	149.45	-1.28846	0.34271	-3.75963	0.000170167	0.00357186	104.504	71.7409	208.129	213.426	3695	38.6785	25.2076	77.3868	80.9397
Dnajc6	9.91147	4.92691	1.31149	3.75674	0.000172141	0.00357571	32.6575	5.66376	0.293553	1.03105	5596	7.98099	1.31403	0.0720705	0.258183
Clptm1	125.85	1.36295	0.36286	3.75613	0.000172559	0.00357571	143.693	217.111	57.5363	85.0612	4131	47.5698	68.2346	19.1353	28.8539
Junb	26.982	-3.75415	0.999088	-3.75757	0.00017157	0.00357571	6.5315	1.88792	59.2976	40.2108	1840	4.85452	1.33212	44.276	30.6233
Dnah5	14.7817	3.66571	0.97557	3.7575	0.000171616	0.00357571	45.7205	9.43959	2.93553	1.03105	15616	4.00399	0.784806	0.258265	0.09252
Arl13b	39.6284	1.93002	0.513849	3.756	0.00017265	0.00357571	65.315	60.4134	17.3196	15.4657	3524	25.3471	22.2575	6.75229	6.1498
Trim37	282.404	0.971612	0.25933	3.74663	0.000179229	0.0037029	382.093	366.256	188.461	192.805	5637	92.6984	84.356	45.9327	47.9291
H1f0	81.8569	1.42416	0.380383	3.74401	0.000181107	0.00373258	117.567	120.827	43.1522	45.8815	2289	70.241	68.5325	25.9004	28.0879
Ssr2	168.726	1.24187	0.331939	3.74125	0.000183108	0.00376463	222.071	251.093	77.4979	124.241	1183	256.719	275.568	90.0025	147.166
Ccdc47	85.2103	1.41952	0.379905	3.73652	0.000186586	0.00381756	107.77	139.706	46.9684	46.397	3268	45.0989	55.5024	19.7457	19.8946
Ubr7	161.229	1.18252	0.316445	3.73687	0.000186324	0.00381756	189.414	256.757	91.0013	107.744	3247	79.7774	102.664	38.5048	46.4986
Lin28a	25.7686	-3.81339	1.02087	-3.73543	0.000187396	0.00382486	0	5.66376	48.4362	48.9747	3480	0	2.11302	19.1223	19.7206
Pcbp2	351.06	1.01268	0.271907	3.72435	0.000195818	0.00398715	502.926	436.109	194.038	271.165	2880	238.815	196.599	92.5644	131.938
Fam21	105.667	-1.47419	0.395925	-3.72341	0.000196547	0.00399236	39.189	69.853	155.876	157.75	4297	12.4724	21.1056	49.8384	51.4436
Ppil1	34.7724	-2.83986	0.763051	-3.72172	0.000197874	0.00400967	9.79725	7.55168	40.8038	80.9371	1215	11.0276	8.06949	46.1396	93.3467
Rint1	89.9167	1.39283	0.374437	3.71981	0.000199375	0.00403042	114.301	145.37	46.3813	53.6144	3265	47.8761	57.8056	19.5168	23.0105
Uqcr11	27.8471	-3.4356	0.924798	-3.71497	0.000203225	0.00409846	3.26575	5.66376	36.9876	65.4714	436	10.2435	16.8654	116.552	210.423
Cbx4	83.7722	-1.65551	0.44599	-3.712	0.000205631	0.0041371	45.7205	35.8705	102.45	151.048	5197	12.0312	8.96114	27.0837	40.7277
Plod3	88.1981	1.48291	0.399752	3.70958	0.000207606	0.00415704	97.9725	160.473	40.2167	54.1299	3278	40.8739	63.5583	16.8557	23.1396
Dld	212.049	1.04423	0.281467	3.70996	0.000207294	0.00415704	264.526	305.843	137.089	140.738	2277	158.875	174.387	82.7159	86.6114
Mtpn	205.969	1.12643	0.303981	3.70558	0.000210903	0.00419326	323.309	243.542	146.189	110.837	4042	109.389	78.2268	49.6899	38.4253
Myo5c	41.4635	2.17006	0.585553	3.706	0.000210554	0.00419326	104.504	32.0946	15.8518	13.4036	6732	21.2295	6.18966	3.23508	2.79
Rbm26	182.334	1.10451	0.298039	3.70592	0.000210624	0.00419326	225.337	271.86	123.879	108.26	4105	75.0707	85.9828	41.4605	36.9557
Mtx1	129.571	-1.46907	0.397972	-3.6914	0.000223022	0.00440312	84.9095	54.7496	143.547	235.078	1522	76.2945	46.7031	129.577	216.434
Phf13	253.37	-1.0564	0.286151	-3.69175	0.000222717	0.00440312	186.148	145.37	335.531	346.431	3128	81.3846	60.3373	147.372	155.195
Fto	57.2004	-1.94974	0.528173	-3.69148	0.000222955	0.00440312	29.3918	18.8792	76.9108	103.62	3558	11.2972	6.889	29.6982	40.8099
Tmem67	34.3693	2.06	0.558885	3.68592	0.000227882	0.00447815	42.4548	67.9651	12.6228	14.4346	3612	16.0742	24.4296	4.80127	5.59997
Rangap1	155.379	-1.33723	0.362787	-3.68598	0.000227824	0.00447815	84.9095	90.6201	171.728	274.258	3002	38.6809	39.1916	78.5924	128.02
Kif2a	144.939	1.16485	0.316172	3.68421	0.000229414	0.0044978	192.679	207.671	82.4883	96.9183	4208	62.6196	64.0736	26.9318	32.2744
Nmb	58.7028	1.62434	0.441459	3.67947	0.000233718	0.00456101	94.7068	83.0684	32.2908	24.7451	692	187.166	155.851	64.1094	50.1084
Slc1a4	14.4634	3.13247	0.851331	3.6795	0.00023369	0.00456101	29.3918	22.655	3.22908	2.57761	3926	10.2383	7.49192	1.13	0.920015
Spast	51.78	1.84326	0.501561	3.67505	0.000237806	0.00463009	104.504	58.5255	27.5939	16.4967	4696	30.4338	16.1806	8.073	4.92263
Wfdc15a	38.0156	2.1148	0.575914	3.67208	0.000240583	0.0046734	88.1753	35.8705	12.0357	15.9812	466	258.769	99.9378	35.484	48.0564
Atpaf2	69.005	1.50992	0.411361	3.67054	0.000242042	0.00469094	94.7068	109.499	39.336	32.4779	1863	69.5215	76.3093	29.0086	24.4289
Sugp2	212.985	1.06672	0.291228	3.66284	0.000249431	0.00482309	244.931	330.386	144.134	132.489	4336	77.2514	98.9261	45.6696	42.8173
Tmem30a	45.8838	1.76284	0.481435	3.66163	0.00025062	0.00483501	71.8465	69.853	19.668	22.1675	3660	26.8458	24.7789	7.38293	8.48717
Dopey1	122.21	1.2663	0.346039	3.65942	0.000252783	0.00485459	140.427	203.895	77.4979	67.0179	9124	21.0483	29.0135	11.6695	10.2928
Hist1h3f	28.6373	2.34893	0.641787	3.65998	0.000252232	0.00485459	48.9863	47.198	13.2099	5.15523	903	74.1887	67.8601	20.0983	7.99996
Lemd3	114.459	1.36093	0.372055	3.65787	0.000254316	0.00487294	176.351	152.921	48.1426	80.4215	4743	50.8481	41.8595	13.9452	23.76
Ift80	130.57	1.17739	0.322142	3.65488	0.000257299	0.00490784	182.882	179.352	80.1399	79.906	4090	61.1504	56.9328	26.92	27.3769
Tbc1d12	25.833	2.51557	0.688244	3.65506	0.000257124	0.00490784	39.189	49.0859	11.4486	3.60866	4209	12.7332	15.1411	3.73698	1.20142
Tsc2	66.347	-1.73772	0.475869	-3.65168	0.000260526	0.00495822	35.9233	26.4309	107.147	95.8872	6427	7.64396	5.33927	22.9044	20.9064
Eif3b	321.089	-0.972913	0.266624	-3.64901	0.00026325	0.00498956	235.134	200.119	408.332	440.772	2966	108.417	87.5985	189.143	208.243
Tsc22d3	345.362	1.01182	0.277294	3.64891	0.000263354	0.00498956	365.764	555.048	215.761	244.873	2648	188.901	272.139	111.945	129.584
Cox6b1	47.6829	-2.22963	0.611191	-3.64801	0.000264276	0.00499583	16.3288	16.9913	54.3072	103.105	505	44.2194	43.6831	147.746	286.097
Emg1	77.9472	-1.6622	0.455836	-3.64648	0.000265859	0.00500336	39.189	35.8705	95.9917	140.738	1045	51.286	44.5656	126.202	188.722
Med21	77.2518	1.42537	0.390841	3.64693	0.000265393	0.00500336	107.77	117.051	39.336	44.8505	780	188.953	194.832	69.286	80.575
Aldoa	33.356	-2.67536	0.734141	-3.6442	0.00026822	0.00503657	3.26575	13.2154	64.8751	52.0678	1824	2.44855	9.40666	48.8655	40.0011
Dpp3	90.425	-1.48501	0.408283	-3.63721	0.000275603	0.00516374	45.7205	49.0859	125.641	141.253	2683	23.3046	23.7528	64.3366	73.7743
Polr3b	87.0065	-1.51497	0.417068	-3.63243	0.00028076	0.00524872	42.4548	47.198	119.182	139.191	4830	12.0207	12.6869	33.9011	40.3824
Cox5b	61.9766	1.5957	0.439395	3.63158	0.000281693	0.00525453	91.441	94.3959	24.952	37.1176	569	219.776	215.387	60.2479	91.4104
Cep104	22.0677	2.56359	0.706501	3.62857	0.000284998	0.00529281	45.7205	30.2067	8.21947	4.12418	3277	19.0803	11.9676	3.44601	1.76355
Senp2	98.9471	1.32658	0.365572	3.62879	0.000284754	0.00529281	133.896	149.146	64.288	48.4591	4566	40.1035	42.4085	19.3439	14.8719
Fam83d	84.5103	-1.57625	0.434474	-3.62796	0.000285671	0.00529368	45.7205	39.6463	106.266	146.408	2260	27.6665	22.7758	64.6004	90.779
Nup54	40.1028	1.97132	0.543488	3.62716	0.00028655	0.00529836	42.4548	84.9563	19.0809	13.9191	2332	24.8971	47.2984	11.2414	8.36393
Cat	33.5402	-2.5818	0.712642	-3.62286	0.000291358	0.00537549	9.79725	9.43959	52.5459	62.3782	2551	5.25225	4.80421	28.2994	34.265
Rcor1	38.9868	1.95569	0.540011	3.62157	0.000292815	0.0053906	62.0493	62.3013	20.2551	11.3415	2722	31.1745	29.7158	10.2234	5.83862
4933416C03Rik	103.026	1.26461	0.349347	3.61992	0.000294698	0.00541347	143.693	147.258	61.3525	59.8006	2254	87.1832	84.8209	37.3962	37.1774
Tbl3	227.224	-1.12107	0.309815	-3.6185	0.000296313	0.00541958	133.896	151.034	261.555	362.412	2515	72.8082	77.9676	142.881	201.926
Ganab	321.083	-1.00344	0.2773	-3.6186	0.0002962	0.00541958	199.211	226.55	376.041	482.529	3974	68.5545	74.0143	130.004	170.147
Nlrp4c	42.4665	-2.18739	0.604739	-3.61709	0.000297935	0.00543747	13.063	16.9913	74.8559	64.9559	3614	4.94318	6.10403	28.4569	25.1859
Derl1	72.2827	1.48737	0.41157	3.6139	0.000301622	0.00549289	97.9725	115.163	44.0329	31.9624	3145	42.6025	47.5413	19.2356	14.2412
Micu2	193.116	1.09111	0.30218	3.61079	0.000305262	0.00552348	310.246	217.111	122.411	122.694	2310	183.673	122.025	72.8047	74.4287
Dgat1	95.9119	1.30226	0.360625	3.61113	0.000304871	0.00552348	146.959	126.491	56.0685	54.1299	1755	114.517	93.575	43.8926	43.2203
Gtsf1	86.36	1.37942	0.381971	3.61133	0.000304632	0.00552348	140.427	109.499	43.4458	52.0678	722	265.99	196.903	82.6722	101.055
Trmt112	41.1187	-2.73818	0.758883	-3.60817	0.00030836	0.00556761	9.79725	11.3275	31.9972	111.353	1032	12.983	14.2506	42.5973	151.199
Rpl22	226.486	-1.31477	0.364719	-3.60488	0.000312303	0.00562677	143.693	117.051	213.706	431.492	2497	78.6989	60.8605	117.584	242.149
Srsf7	227.115	-1.04594	0.290253	-3.60356	0.000313885	0.00564325	153.49	143.482	292.378	319.109	2748	76.3863	67.789	146.177	162.723
Rhpn2	29.9131	-2.82816	0.78653	-3.59574	0.000323474	0.00580331	9.79725	5.66376	46.9684	57.223	3439	3.89604	2.13821	18.7639	23.3167
Iah1	48.4077	-2.18344	0.607351	-3.59503	0.000324356	0.0058068	22.8603	13.2154	55.4814	102.073	926	33.7615	18.5289	82.3163	154.465
Kdm5b	622.278	-0.821578	0.228661	-3.593	0.000326889	0.0058294	444.142	454.988	806.389	783.594	6300	96.4123	93.7646	175.854	174.292
Polr2i	28.3761	-3.01245	0.8385	-3.59266	0.000327315	0.0058294	9.79725	3.77584	43.7393	56.192	690	19.4181	7.10466	87.0908	114.118
Nolc1	205.125	-1.11912	0.311527	-3.59237	0.000327688	0.0058294	104.504	151.034	265.959	299.003	3665	38.9951	53.503	99.6987	114.322
Atic	97.861	-1.40581	0.391608	-3.58985	0.000330863	0.0058612	52.252	54.7496	140.612	143.831	2611	27.3683	27.2241	73.9884	77.1921
Ppp2r1b	79.9139	-1.65639	0.461354	-3.59027	0.000330334	0.0058612	39.189	37.7584	92.1755	150.533	5431	9.86815	9.02635	23.3177	38.8399
Drap1	59.474	-1.84051	0.513274	-3.58582	0.000336022	0.00594013	22.8603	28.3188	76.9108	109.806	1020	30.6501	36.0457	103.594	150.853
Zfp541	102.098	1.33569	0.372877	3.5821	0.000340838	0.0060127	124.099	168.025	67.8106	48.4591	4561	37.2098	47.8291	20.4262	14.8882
Myh6	25.4503	-3.29638	0.921653	-3.57659	0.0003481	0.00612801	3.26575	5.66376	40.8038	52.0678	6079	0.734687	1.20963	9.22185	12.0023
Pbx3	43.0203	1.80103	0.503853	3.57451	0.000350884	0.00615138	62.0493	71.7409	22.31	15.9812	2854	29.7327	32.6356	10.7398	7.84663
Cirbp	247.598	-1.00905	0.282259	-3.57493	0.000350324	0.00615138	166.553	162.361	317.624	343.854	1256	181.349	167.831	347.434	383.629
Mpp5	120.596	1.20319	0.336684	3.57365	0.000352044	0.00615894	156.756	179.352	79.2592	67.0179	5514	38.8784	42.2298	19.7484	17.0315
Qsox2	97.2261	1.29084	0.36154	3.57041	0.000356422	0.00621381	130.63	145.37	61.3525	51.5523	3914	45.6429	48.2205	21.5358	18.4567
Crlf2	30.3641	2.08149	0.583012	3.57024	0.00035665	0.00621381	48.9863	49.0859	9.98079	13.4036	1360	49.2591	46.8594	10.0827	13.8105
Akap12	50.9348	-2.18371	0.612178	-3.56712	0.000360925	0.00626358	13.063	22.655	115.953	52.0678	6247	2.85972	4.70838	25.5012	11.6795
Psme1	41.5386	-2.18504	0.612558	-3.56707	0.00036099	0.00626358	9.79725	18.8792	68.3977	69.08	977	13.7139	25.0881	96.1826	99.0799
Copg2	263.519	1.00272	0.281571	3.56117	0.000369202	0.00639294	303.715	398.351	193.745	158.265	4016	103.425	128.781	66.2804	55.223
Tecr	49.9988	-2.06851	0.581976	-3.55428	0.000379014	0.00653606	19.5945	18.8792	58.417	103.105	1174	22.8253	20.8783	68.3629	123.066
Tex19.1	162.799	-1.18014	0.332026	-3.55434	0.000378922	0.00653606	101.238	98.1718	198.148	253.637	1739	79.6153	73.2936	156.545	204.381
Aldh2	41.2336	-2.18458	0.616717	-3.54228	0.000396685	0.00682686	19.5945	11.3275	69.572	64.4403	2207	12.1418	6.66363	43.3093	40.9151
Ndufaf2	81.2936	-1.50477	0.425332	-3.53787	0.000403363	0.00692768	45.7205	39.6463	121.237	118.57	680	91.9504	75.6959	244.949	244.34
Dynll2	84.4894	-1.65558	0.46809	-3.53688	0.000404879	0.0069396	32.6575	47.198	91.5884	166.514	2819	15.8431	21.7374	44.637	82.7719
Clptm1l	107.086	1.26159	0.357044	3.53344	0.000410188	0.00701637	133.896	168.025	70.7462	55.6764	2378	77.0028	91.7361	40.8734	32.8086
Txndc12	99.2706	1.312	0.371435	3.53225	0.000412034	0.00701953	156.756	126.491	47.8491	65.9869	1274	168.27	128.904	51.6004	72.5798
Xrcc6	115.589	-1.35776	0.384384	-3.53231	0.000411945	0.00701953	58.7835	69.853	138.85	194.868	2113	38.0458	42.9205	90.2811	129.231
Nav3	22.1264	2.44434	0.692453	3.52997	0.000415609	0.00706619	39.189	35.8705	8.80658	4.6397	7782	6.88691	5.98445	1.55477	0.835462
Mon2	88.9843	1.33325	0.377891	3.52814	0.000418494	0.00708672	120.833	134.042	57.2428	43.8194	9303	17.7629	18.7067	8.4537	6.60042
Ppp1r10	253.351	1.02992	0.291877	3.52861	0.000417741	0.00708672	349.435	330.386	135.621	197.961	4224	113.134	101.549	44.1116	65.6724
Tmco1	39.3748	1.85798	0.526836	3.52668	0.000420812	0.00711172	65.315	58.5255	20.2551	13.4036	4474	19.965	16.9835	6.21997	4.1981
Cenpj	55.8032	-1.80435	0.512546	-3.52037	0.000430948	0.00726848	22.8603	26.4309	92.4691	81.4526	4363	7.16551	7.86511	29.1179	26.1606
Tcof1	78.7572	-1.62025	0.460507	-3.5184	0.000434151	0.00730793	32.6575	43.4221	93.0562	145.893	4629	9.64822	12.1788	27.619	44.1646
Rpl18	31.0689	-2.65549	0.755413	-3.51528	0.000439283	0.0073796	9.79725	7.55168	44.0329	62.8938	679	19.7327	14.4395	89.0957	129.797
Foxr1	12.444	-5.76675	1.64148	-3.51313	0.000442861	0.00741025	0	0	23.4842	26.2917	1666	0	0	19.3665	22.1142
Xk	10.9908	3.46611	0.986559	3.51333	0.000442531	0.00741025	19.5945	20.7671	2.05487	1.54657	5043	5.31369	5.34645	0.559815	0.429742
Uchl3	51.734	1.66571	0.474216	3.51255	0.000443836	0.00741189	91.441	66.0772	20.5487	28.8693	930	134.465	92.2459	30.3564	43.4991
Vkorc1	31.4719	-2.78548	0.793169	-3.51183	0.00044503	0.00741717	3.26575	11.3275	37.5747	73.7197	748	5.9708	19.6613	69.015	138.105
Eln	54.989	-2.01891	0.575123	-3.5104	0.000447426	0.0074278	22.8603	20.7671	57.2428	119.086	3781	8.26848	7.13096	20.8	44.1348
Zfp367	52.6854	1.59273	0.453659	3.51086	0.000446657	0.0074278	75.1123	83.0684	27.3004	25.2606	3490	29.4331	30.9022	10.7471	10.1425
Alg8	42.4277	1.74938	0.49862	3.50845	0.000450725	0.00746789	58.7835	71.7409	19.0809	20.1054	2001	40.1754	46.5478	13.1009	14.0797
Col1a1	41.1491	-2.12985	0.607282	-3.50718	0.000452886	0.00748901	13.063	16.9913	65.4622	69.08	4698	3.80261	4.69561	19.1438	20.6047
Ugt8a	74.3123	1.40436	0.400776	3.50411	0.000458138	0.00756106	114.301	101.948	44.9135	36.0866	3599	43.4331	36.7768	17.1453	14.0505
Vps13b	191.649	1.03876	0.296559	3.50271	0.000460558	0.00758619	225.337	288.852	118.889	133.52	13371	23.0473	28.0472	12.2159	13.993
Pik3c3	51.3665	-1.90703	0.544955	-3.49943	0.000466251	0.00766502	13.063	28.3188	83.6625	80.4215	3102	5.75907	11.8525	37.0543	36.3294
Slc25a31	411.807	0.864581	0.247421	3.49437	0.000475184	0.00778159	480.065	581.479	279.462	306.22	2110	311.15	357.792	181.966	203.367
4933412E12Rik	7.64381	5.11911	1.46494	3.49442	0.000475098	0.00778159	16.3288	13.2154	0	1.03105	1724	12.9529	9.95229	0	0.838047
Rars	182.283	-1.12049	0.320758	-3.49324	0.000477192	0.00779937	107.77	120.827	219.577	280.96	2131	69.1616	73.6137	141.564	184.752
Bcat1	7.20439	6.18683	1.77262	3.49022	0.000482623	0.00785774	22.8603	5.66376	0.293553	0	8102	3.85869	0.907593	0.0497786	0
Vat1	56.6997	-1.81033	0.518677	-3.49028	0.00048252	0.00785774	16.3288	32.0946	82.4883	95.8872	2732	8.17379	15.2521	41.4821	49.1822
Nmd3	224.758	0.963057	0.276001	3.48932	0.000484248	0.00786134	313.512	281.3	150.592	153.626	1738	246.692	210.135	119.043	123.863
Vps4a	44.1527	1.74284	0.499513	3.48907	0.000484705	0.00786134	81.6438	54.7496	19.0809	21.1364	2075	53.8092	34.2564	12.6337	14.2739
Pramef12	29.733	-2.7638	0.792268	-3.48847	0.000485793	0.00786389	13.063	3.77584	57.2428	44.8505	2460	7.26205	1.99277	31.9694	25.5482
Nucb1	655.444	0.783541	0.224773	3.48591	0.000490459	0.00792424	809.906	847.676	455.887	508.305	2639	419.707	417.032	237.338	269.906
Hook1	102.089	1.32288	0.37975	3.48356	0.000494793	0.00797901	156.756	135.93	71.3333	44.3349	4239	50.5722	41.6324	23.1195	14.6558
Clspn	181.428	-1.10189	0.316619	-3.48018	0.000501083	0.00806506	104.504	124.603	227.503	269.103	4982	28.6867	32.4715	62.7384	75.6906
Fkbp6	317.826	-0.918286	0.263927	-3.47932	0.00050269	0.00807554	218.805	220.887	398.057	433.555	1754	170.6	163.5	311.792	346.371
Ywhab	145.565	-1.15936	0.334115	-3.46993	0.000520586	0.00834716	84.9095	94.3959	199.322	203.631	2775	41.8451	44.1641	98.6829	102.828
Slc27a3	12.1611	-5.74036	1.65676	-3.46481	0.000530609	0.0084757	0	0	31.1166	17.5278	2265	0	0	18.8744	10.8439
Rad54l2	105.383	1.33387	0.384962	3.46493	0.000530372	0.0084757	195.945	107.611	64.8751	53.0988	9326	28.7336	14.981	9.55723	7.97843
Slc20a1	99.7666	1.23285	0.355916	3.46388	0.000532442	0.00848893	150.225	130.266	61.3525	57.223	4162	49.3617	40.6358	20.2525	19.2662
Aldh1a2	153.053	1.10267	0.318494	3.46213	0.000535922	0.00852833	186.148	230.326	87.4787	108.26	2264	112.443	132.083	53.0854	67.0067
4933403O08Rik	8.04563	4.33866	1.25364	3.46084	0.000538498	0.00855321	9.79725	20.7671	0.587105	1.03105	1520	8.81479	17.7383	0.530666	0.950521
Evpl	31.2708	-2.56629	0.743045	-3.45374	0.000552871	0.00876503	3.26575	13.2154	49.3168	59.2851	6398	0.698056	2.68174	10.5901	12.9846
Gaa	363.038	1.02803	0.29775	3.45267	0.000555063	0.00876689	467.002	505.962	175.544	303.643	3797	168.201	173.004	63.5178	112.06
Vrk1	142.612	1.09896	0.318279	3.45281	0.000554772	0.00876689	182.882	205.783	97.753	84.0302	3796	65.8864	70.3821	35.3796	31.0196
Tdrd9	234.737	-1.01436	0.293838	-3.4521	0.000556239	0.00876907	130.63	177.464	313.808	317.046	4809	37.1483	47.911	89.6516	92.3838
Cenpf	661.216	-0.950792	0.275582	-3.45013	0.000560315	0.00880049	421.282	479.531	1078.51	665.54	11122	51.8014	55.9774	133.227	83.853
Bag5	61.7349	1.52731	0.442661	3.4503	0.000559972	0.00880049	114.301	69.853	30.823	31.9624	2133	73.2844	42.518	19.8533	20.9979
Arc	31.2089	-2.51108	0.728058	-3.44901	0.000562641	0.00882062	6.5315	11.3275	50.7846	56.192	3059	2.92001	4.80766	22.8088	25.7408
Shq1	78.7072	-1.48209	0.430768	-3.44058	0.000580479	0.0090499	39.189	43.4221	122.411	109.806	1990	26.9316	28.3294	84.512	77.3218
Wbp11	110.542	1.19058	0.34602	3.44079	0.000580017	0.0090499	146.959	160.473	73.3881	61.3472	2722	73.8344	76.5408	37.0414	31.5816
Eif2s3y	156.12	1.08181	0.314359	3.44131	0.000578895	0.0090499	189.414	234.102	109.202	91.763	1767	146.597	172.007	84.9066	72.7711
Fkbp4	229.534	-1.05877	0.308011	-3.43745	0.000587213	0.00913804	120.833	173.689	277.701	345.916	2167	76.2565	104.062	176.063	223.686
Tsc22d4	24.1243	-3.48589	1.0144	-3.4364	0.000589497	0.0091567	9.79725	0	36.6941	50.0057	3175	4.21999	0	15.8782	22.0701
Fth1	81.0505	1.31961	0.384184	3.43483	0.000592916	0.00919291	124.099	107.611	44.0329	48.4591	1511	112.319	92.464	40.037	44.9406
Syce2	199.072	0.988159	0.288119	3.42969	0.000604265	0.0093445	241.666	286.964	138.263	129.396	1373	240.711	271.353	138.352	132.062
Sema4d	32.1662	-2.46505	0.718798	-3.42941	0.000604904	0.0093445	13.063	7.55168	59.5912	48.4591	4544	3.93148	2.15766	18.0174	14.9439
Cbx2	41.1252	-2.13557	0.623874	-3.42308	0.000619161	0.00954729	22.8603	9.43959	61.0589	71.1421	3740	8.35912	3.27688	22.4299	26.6553
Usp3	108.622	1.21291	0.354596	3.42055	0.000624941	0.00961886	130.63	171.801	59.8847	72.1732	5578	32.027	39.9876	14.7498	18.1311
Als2	116.541	-1.25405	0.366821	-3.41871	0.000629196	0.00966674	65.315	71.7409	151.767	177.34	7024	12.7169	13.2605	29.6853	35.3793
Fbxo3	197.022	0.976804	0.28592	3.41635	0.00063466	0.00973298	248.197	273.748	130.044	136.098	4760	71.3084	74.6661	37.5346	40.0657
Padi3	22.9692	-3.64229	1.06656	-3.41499	0.000637835	0.00976396	0	5.66376	28.4746	57.7385	3068	0	2.39678	12.7512	26.3717
Tmem194	79.6313	1.59954	0.46894	3.41096	0.000647347	0.00989165	107.77	132.154	56.9492	21.652	6513	22.6291	26.3438	12.0131	4.65847
Pex7	51.3164	1.64267	0.48185	3.4091	0.000651781	0.00994143	58.7835	96.2839	29.0617	21.1364	1894	42.445	66.0013	21.081	15.6379
Plk1	124.064	-1.30669	0.383648	-3.40595	0.000659332	0.0100204	68.5808	73.6288	138.557	215.488	2203	42.5735	43.3923	86.4097	137.068
Midn	36.827	-2.33384	0.685161	-3.40627	0.000658576	0.0100204	3.26575	18.8792	51.9588	73.2042	3708	1.20447	6.61032	19.2517	27.6646
Eif3d	561.892	-0.802011	0.235586	-3.40433	0.000663268	0.0100621	395.156	422.894	678.4	751.116	1910	282.935	287.46	487.98	551.063
Ube2t	174.542	1.07063	0.31497	3.39915	0.000675962	0.0101903	257.994	215.223	94.5239	130.427	1133	311.409	246.625	114.62	161.312
Hspa14	43.5924	-2.00296	0.589064	-3.40025	0.000673244	0.0101903	22.8603	13.2154	66.6364	71.6576	5815	5.37629	2.9506	15.7439	17.2679
Ctu2	103.854	-1.37453	0.404387	-3.39905	0.000676206	0.0101903	52.252	62.3013	120.944	179.917	3066	23.3068	26.3818	54.1951	82.2297
Eftud2	344.927	-0.981529	0.288777	-3.39892	0.000676537	0.0101903	218.805	243.542	369.876	547.485	3333	89.7788	94.8673	152.465	230.178
Klf11	30.8869	-2.6048	0.766561	-3.39804	0.000678716	0.0102049	0	15.1034	52.2524	56.192	3982	0	4.92437	18.0283	19.7743
Psmd14	239.009	0.935069	0.275531	3.3937	0.000689551	0.0103427	339.638	288.852	155.876	171.669	1541	301.415	243.361	138.972	156.105
Wdr55	22.0259	-3.57706	1.05413	-3.39339	0.000690332	0.0103427	0	5.66376	33.465	48.9747	1498	0	4.90876	30.6922	45.8128
Mvd	20.965	-4.10434	1.21206	-3.38626	0.000708514	0.0105776	0	3.77584	33.1714	46.9126	1864	0	2.62994	24.4494	35.2672
Lgmn	119.3	-1.24604	0.367944	-3.38651	0.000707886	0.0105776	78.378	64.1892	150.592	184.042	1874	57.1974	44.4704	110.404	137.618
Bmp7	11.6045	-5.66019	1.67232	-3.38462	0.000712763	0.0106223	0	0	14.9712	31.4469	3670	0	0	5.60453	12.0071
Cdan1	59.4124	1.58724	0.469304	3.38212	0.000719294	0.0107008	88.1753	90.6201	38.7489	20.1054	6384	18.8888	18.4294	8.33904	4.41313
Tor2a	36.7094	1.83599	0.543163	3.38018	0.000724384	0.010714	42.4548	71.7409	16.1454	16.4967	1536	37.7995	60.6394	14.4413	15.0499
Wdr18	91.6283	-1.44838	0.428377	-3.38109	0.000721994	0.010714	48.9863	49.0859	104.505	163.936	2954	22.6785	21.5737	48.6043	77.7664
Irf1	28.8362	-2.70381	0.799853	-3.38039	0.000723828	0.010714	0	13.2154	46.9684	55.1609	3360	0	5.10647	19.2051	23.0049
Fcho2	116.42	1.15003	0.340261	3.37985	0.000725258	0.010714	146.959	173.689	77.4979	67.5335	5119	39.261	44.0519	20.7996	18.4868
Col5a1	39.4246	-2.09469	0.619912	-3.379	0.000727489	0.0107282	9.79725	18.8792	64.5816	64.4403	8402	1.59468	2.91729	10.5603	10.7474
Hist1h1a	4666.97	-0.760606	0.225175	-3.37784	0.000730577	0.010755	3357.19	3570.05	4867.69	6872.95	745	6162.7	6221.53	8976.68	12927.5
Dip2c	75.3726	1.36268	0.403499	3.37715	0.000732402	0.0107631	127.364	90.6201	44.3264	39.1797	8024	21.7074	14.6627	7.58964	6.84224
Kctd10	60.615	-1.63967	0.485661	-3.37617	0.000735018	0.0107828	26.126	32.0946	90.4142	93.8251	3098	11.533	13.4502	40.0963	42.439
Acan	11.2143	-5.61468	1.66352	-3.37517	0.000737688	0.0108032	0	0	19.0809	25.7761	7355	0	0	3.56423	4.91092
Sars2	31.1721	-2.45598	0.728203	-3.37266	0.000744457	0.0108647	9.79725	9.43959	44.62	60.8317	1910	7.01491	6.41651	32.0956	44.6297
Fam45a	58.633	1.54642	0.458463	3.37305	0.000743391	0.0108647	107.77	67.9651	34.0521	24.7451	2350	62.7163	37.5489	19.9079	14.7553
Tmem50a	34.8387	-2.29664	0.681205	-3.37144	0.000747764	0.0108941	9.79725	13.2154	47.262	69.08	1096	12.2249	15.6549	59.2448	88.3222
Wdr3	115.547	-1.23664	0.366952	-3.37001	0.000751641	0.0109318	65.315	71.7409	150.886	174.247	3428	26.0569	27.171	60.4724	71.2281
Rnps1	69.2739	-1.55242	0.460877	-3.36841	0.000756031	0.0109767	39.189	32.0946	113.018	92.7941	1922	27.8845	21.6799	80.7872	67.6542
Prmt1	195.168	-1.03689	0.307876	-3.36789	0.00075745	0.0109785	114.301	139.706	245.704	280.96	1508	103.658	120.28	223.851	261.078
Tmem203	24.5812	2.35271	0.699285	3.36445	0.000766971	0.0110974	62.0493	20.7671	8.80658	6.70179	914	92.8414	29.4991	13.2376	10.2748
Hist1h3d	108.744	1.36025	0.404453	3.36319	0.000770477	0.0111291	173.085	139.706	40.2167	81.9681	504	469.656	359.885	109.629	227.899
Ndrg4	23.457	-3.09979	0.922252	-3.36111	0.00077631	0.0111942	6.5315	3.77584	40.2167	43.3039	2966	3.01157	1.6528	18.6288	20.459
Stk31	351.391	0.856847	0.255167	3.35798	0.000785145	0.0113023	401.687	502.186	248.052	253.637	3238	169.653	201.357	105.248	109.765
Dhx38	76.4244	-1.48676	0.443795	-3.35012	0.000807775	0.011596	29.3918	49.0859	119.476	107.744	4190	9.59318	15.2097	39.1756	36.0336
Sox30	27.8185	2.01326	0.600984	3.34994	0.000808288	0.011596	45.7205	43.4221	10.2743	11.857	2995	20.8769	18.8232	4.7131	5.54762
Ncor2	75.5803	-1.51856	0.453678	-3.34723	0.000816243	0.0116635	52.252	28.3188	104.211	117.539	8908	8.02184	4.12737	16.0725	18.4897
Atp11c	61.3866	1.56236	0.466803	3.34692	0.000817137	0.0116635	71.8465	111.387	39.6296	22.683	6047	16.2486	23.9152	9.00387	5.2564
Dzip3	73.1927	1.37581	0.411028	3.34724	0.000816218	0.0116635	88.1753	122.715	45.7942	36.0866	5771	20.8952	27.6073	10.9021	8.76239
Slc38a10	137.354	1.08799	0.325352	3.34404	0.000825668	0.0117654	163.288	209.559	93.0562	83.5147	5413	41.254	50.2629	23.6187	21.6198
Ptov1	20.1863	-4.05112	1.21178	-3.34311	0.000828437	0.011785	0	3.77584	39.336	37.6332	1883	0	2.60341	28.7005	28.0058
Orc4	73.045	1.35259	0.404716	3.34207	0.000831565	0.0118096	104.504	105.723	46.3813	35.5711	4978	28.7097	27.5737	12.8008	10.0131
Leprel4	22.6598	2.28879	0.686048	3.33619	0.000849339	0.0120418	48.9863	26.4309	6.45816	8.76388	1867	35.8824	18.38	4.75241	6.57779
Lrwd1	160.033	-1.1955	0.358502	-3.33471	0.000853888	0.0120457	111.036	84.9563	173.49	270.649	2179	69.6877	50.6195	109.387	174.051
Rpl4	527.978	-0.78388	0.235051	-3.33494	0.000853175	0.0120457	395.156	381.36	678.106	657.291	1422	380.032	348.188	655.16	647.718
Pcsk1n	51.2374	1.54686	0.463743	3.3356	0.000851148	0.0120457	65.315	86.8443	24.952	27.8382	2193	40.7311	51.414	15.632	17.7881
Atp2b1	91.7634	1.26617	0.379756	3.33415	0.000855601	0.0120497	117.567	141.594	62.5267	45.366	7130	22.55	25.783	12.0483	8.91597
Asf1b	242.56	1.00516	0.301741	3.33121	0.000864696	0.0121575	329.841	317.17	126.815	196.414	1599	282.103	257.527	108.961	172.128
Snrpd2	40.6544	-2.1467	0.644822	-3.32913	0.000871163	0.0122192	9.79725	18.8792	47.8491	86.0923	488	27.4559	50.2276	134.711	247.213
Las1l	230.033	0.910323	0.273462	3.32888	0.000871971	0.0122192	290.652	309.619	162.628	157.234	2613	152.119	153.839	85.5078	84.321
Atp5c1	128.767	-1.26983	0.381699	-3.32679	0.000878531	0.0122907	62.0493	86.8443	145.015	221.159	1799	47.169	62.6742	110.747	172.267
Nemf	123.43	1.1363	0.341725	3.32518	0.000883609	0.0123413	160.022	179.352	88.3593	65.9869	3722	58.7968	62.5618	32.6156	24.8433
Slc25a25	74.9322	1.32627	0.398948	3.32443	0.000885986	0.012346	114.301	100.06	38.4554	46.9126	4238	36.8843	30.6533	12.4665	15.5116
Aplp1	15.0312	2.758	0.829797	3.3237	0.000888325	0.012346	26.126	26.4309	4.99039	2.57761	2392	14.937	14.3459	2.86631	1.51003
Pwp2	63.2588	-1.58036	0.475429	-3.32406	0.000887158	0.012346	35.9233	28.3188	93.9368	94.8562	3871	12.6912	9.49796	33.3397	34.3376
Bcap29	57.9997	1.51981	0.457739	3.32025	0.000899379	0.0124791	91.441	81.1805	36.6941	22.683	2008	62.2771	52.4888	25.1062	15.8294
Kdm5c	86.2023	1.25741	0.379244	3.31558	0.000914539	0.0126686	104.504	137.818	49.9039	52.5833	11015	12.9748	16.2443	6.22443	6.68946
Eif3c	1089.64	0.74472	0.224753	3.31351	0.000921326	0.0127417	1338.96	1389.51	714.507	915.568	2882	635.366	625.959	340.613	445.168
Gltscr2	186.925	-1.17852	0.355778	-3.31252	0.000924609	0.0127663	124.099	105.723	188.461	329.419	1557	109.001	88.158	166.296	296.475
Rnaseh2a	20.8408	-3.49721	1.05594	-3.31195	0.00092647	0.0127711	0	5.66376	41.0974	36.6021	2044	0	3.59751	27.6237	25.093
Fkbp9	37.8766	-2.07197	0.626158	-3.30902	0.000936227	0.0128846	16.3288	13.2154	61.646	60.3161	3011	7.41641	5.69835	28.1283	28.0705
Tmem165	28.346	2.00943	0.607343	3.30855	0.00093779	0.0128851	35.9233	54.7496	12.9163	9.79493	1896	25.9113	37.4906	9.35943	7.2392
Phyhipl	78.3333	1.30114	0.393531	3.30632	0.000945303	0.0129672	127.364	96.2839	46.3813	43.3039	3010	57.8672	41.5304	21.1702	20.1599
Strbp	158.019	1.14267	0.346032	3.3022	0.000959296	0.0131282	189.414	245.429	122.999	74.2353	16348	15.8452	19.4913	10.3368	6.36317
Cfl1	178.214	-1.03641	0.313878	-3.30195	0.000960148	0.0131282	107.77	124.603	226.329	254.153	1184	124.479	136.633	262.626	300.795
Rnf216	248.203	0.89759	0.272309	3.29623	0.000979934	0.0133771	352.701	294.515	174.957	170.638	4671	103.264	81.861	51.4602	51.191
Prdx5	113.057	-1.36603	0.41474	-3.2937	0.000988781	0.0134761	81.6438	47.198	123.879	199.507	688	162.288	89.0664	247.377	406.348
Capn8	6.0435	5.95401	1.80808	3.293	0.00099124	0.0134879	16.3288	7.55168	0.293553	0	3705	6.02721	2.64627	0.108855	0
Tonsl	67.3349	-1.53013	0.465091	-3.28996	0.001002	0.0136124	42.4548	28.3188	100.101	98.4648	4207	13.8008	8.73939	32.6902	32.7972
Syce3	76.6006	1.33837	0.407022	3.2882	0.00100831	0.0136761	94.7068	124.603	50.491	36.6021	553	234.211	292.537	125.441	92.7489
Dis3l	38.7184	1.71603	0.521975	3.28757	0.00101056	0.0136846	52.252	66.0772	16.4389	20.1054	3970	17.9996	21.6093	5.68896	7.09659
Pygo2	25.4746	-2.82798	0.86117	-3.28389	0.00102386	0.0138426	9.79725	3.77584	35.2263	53.0988	3633	3.68799	1.34936	13.3214	20.4808
Cstf2	127.064	1.09924	0.334814	3.28315	0.00102654	0.0138566	176.351	169.913	70.7462	91.2475	5584	43.1899	39.5057	17.4063	22.8983
D830026I12Rik	8.17451	3.96744	1.20905	3.28145	0.00103276	0.0138962	9.79725	20.7671	0.587105	1.54657	1649	8.12522	16.3506	0.489153	1.31424
Ssr4	56.9395	1.61078	0.49083	3.28175	0.00103166	0.0138962	68.5808	101.948	19.0809	38.1487	804	116.653	164.627	32.6056	66.4892
Rps6ka6	72.2322	1.33471	0.406854	3.28055	0.00103604	0.0139181	91.441	115.163	45.2071	37.1176	4683	26.7035	31.9277	13.2627	11.1067
Rab2a	95.7623	1.23245	0.375892	3.27874	0.00104271	0.0139856	160.022	109.499	51.6653	61.8627	2057	106.389	69.1124	34.5075	42.1427
Cox19	35.5684	-2.18119	0.66673	-3.27148	0.00106987	0.0143271	9.79725	15.1034	47.262	70.1111	761	17.6064	25.7672	85.325	129.101
2900060B14Rik	39.9012	-1.99993	0.611944	-3.26816	0.00108249	0.0144731	19.5945	13.2154	69.572	57.223	597	44.886	28.7399	160.107	134.315
Nans	40.2152	-2.00744	0.614455	-3.26702	0.00108686	0.0144858	9.79725	20.7671	58.1234	72.1732	1904	7.03702	14.1608	41.9405	53.1174
Rest	58.2643	-1.60661	0.491721	-3.26732	0.00108572	0.0144858	29.3918	28.3188	85.1302	90.2165	4266	9.42228	8.61852	27.4165	29.6342
Dhcr7	33.5875	-2.23375	0.684059	-3.26543	0.00109296	0.0145014	9.79725	13.2154	46.3813	64.9559	2816	4.75798	6.09295	22.6287	32.3231
Mdh1	47.0833	-1.86084	0.569842	-3.26554	0.00109255	0.0145014	29.3918	13.2154	68.3977	77.3284	1958	20.5288	8.76289	47.9931	55.3419
Rftn1	25.5779	-2.6911	0.824132	-3.26538	0.00109318	0.0145014	3.26575	9.43959	47.8491	41.7573	2802	1.59392	4.37385	23.4614	20.883
Sycp2	610.241	0.917321	0.280993	3.26457	0.00109631	0.0145202	809.906	787.262	536.027	307.767	5687	194.761	179.728	129.495	75.8344
Ubtf	69.999	-1.49282	0.457398	-3.26371	0.00109964	0.014531	42.4548	32.0946	112.137	93.3096	4803	12.0883	8.67558	32.0764	27.2233
Mphosph8	295.015	0.894045	0.273956	3.26347	0.00110057	0.014531	440.876	328.498	220.458	190.228	2938	205.218	145.164	103.092	90.7298
Inpp4a	23.6676	2.16921	0.665283	3.26058	0.00111186	0.0146571	26.126	50.9738	8.80658	8.76388	7000	5.10418	9.45427	1.72846	1.75439
Tubg1	26.9743	-2.77453	0.851669	-3.25775	0.00112298	0.0147662	3.26575	9.43959	30.2359	64.9559	1609	2.77574	7.61686	25.8176	56.5705
Rbfa	33.5202	-2.18686	0.671311	-3.25759	0.00112363	0.0147662	13.063	11.3275	54.0137	55.6764	1339	13.3418	10.9833	55.4208	58.2665
Grb10	36.668	-2.10573	0.647788	-3.25064	0.00115146	0.0151085	19.5945	9.43959	55.775	61.8627	5158	5.19522	2.37602	14.8562	16.8064
Boll	85.4564	1.26576	0.389675	3.24823	0.00116126	0.0151898	124.099	117.051	41.3909	59.2851	1258	134.908	120.802	45.2037	66.0378
Tbk1	120.277	1.15883	0.356724	3.24854	0.00115998	0.0151898	137.162	194.456	86.598	62.8938	3029	61.9276	83.349	39.2788	29.0962
Mcm4	164.133	-1.11476	0.343303	-3.24715	0.00116567	0.0152239	88.1753	117.051	187.874	263.432	3589	33.5989	42.3429	71.9187	102.854
1700019B21Rik	42.9917	1.71027	0.526883	3.24601	0.00117034	0.0152614	84.9095	47.198	16.1454	23.714	778	149.255	78.7631	28.5114	42.7124
E130309D14Rik	8.04008	4.86658	1.50142	3.24132	0.00118977	0.0154908	29.3918	1.88792	0.880658	0	4002	10.0438	0.61247	0.302329	0
Synj2	18.4759	2.38478	0.736187	3.23936	0.00119798	0.0155737	26.126	35.8705	6.75171	5.15523	6585	5.42586	7.07229	1.40866	1.09703
Dnmt3b	29.2077	-2.39902	0.740954	-3.23775	0.00120478	0.0156381	6.5315	11.3275	44.3264	54.6454	4327	2.06432	3.39881	14.0742	17.6968
Rad51ap2	107.43	1.17414	0.362937	3.2351	0.00121602	0.0157597	127.364	169.913	75.7366	56.7075	3175	54.8599	69.4802	32.7726	25.0279
Hnrnpll	138.759	1.03942	0.321485	3.23319	0.00122418	0.0158412	186.148	186.904	82.4883	99.4959	3050	83.4659	79.5605	37.1571	45.7123
Trp53bp1	182.499	-1.02666	0.317719	-3.23134	0.00123211	0.0159195	97.9725	139.706	253.629	238.687	9624	13.9219	18.8468	36.2071	34.7537
Coro1c	97.7273	-1.29208	0.400224	-3.22838	0.00124493	0.0160605	58.7835	54.7496	118.595	158.781	3436	23.3966	20.6875	47.4202	64.755
Pex5	54.5141	1.47025	0.455586	3.22717	0.00125021	0.0160806	94.7068	66.0772	27.8875	29.3848	3282	39.4633	26.1392	11.674	12.5462
Mybbp1a	233.4	-0.976266	0.302516	-3.22715	0.00125029	0.0160806	124.099	186.904	294.727	327.872	4117	41.2228	58.9409	98.3531	111.597
Arrb2	20.0568	-3.43609	1.06617	-3.22285	0.00126922	0.0162992	0	5.66376	32.2908	42.2729	1988	0	3.69885	22.3158	29.797
Ccar1	247.659	1.00781	0.31281	3.22181	0.00127384	0.0163337	287.386	373.808	203.138	126.303	4478	87.7673	108.379	62.3243	39.5237
Top2a	1481.66	0.663533	0.205985	3.22126	0.00127626	0.01634	1721.05	1910.57	1138.69	1156.32	5217	451.153	475.469	299.871	310.587
Trip10	21.7316	-3.131	0.972166	-3.22064	0.00127903	0.0163507	0	7.55168	46.3813	32.9934	2458	0	3.98878	25.9245	18.8093
Stk17b	84.708	1.23484	0.383732	3.21797	0.00129101	0.0164789	101.238	135.93	53.7201	47.9436	3278	42.2364	53.8376	22.5153	20.4951
Nipbl	186.191	0.955538	0.297013	3.21716	0.00129467	0.0165007	228.603	262.421	138.263	115.477	10762	29.0495	31.658	17.6507	15.0359
Numa1	484.037	-0.77079	0.239639	-3.21646	0.00129783	0.016516	352.701	362.48	631.725	589.242	7153	67.4326	65.7923	121.336	115.434
Hist2h2bb	256.367	0.88887	0.276441	3.2154	0.00130261	0.0165271	333.107	332.274	158.518	201.569	493	924.033	875.04	441.756	572.935
Smad5	45.9884	1.54761	0.481267	3.21569	0.00130131	0.0165271	65.315	71.7409	25.2455	21.652	7175	12.4492	12.9815	4.83406	4.22866
Ttc26	39.8037	1.88236	0.585714	3.21378	0.00131	0.0165959	75.1123	50.9738	24.3649	8.76388	4140	24.812	15.9855	8.08561	2.96636
Hspa2	393.853	0.853353	0.266068	3.20727	0.00134002	0.0169509	440.876	572.039	317.624	244.873	2681	224.891	277.018	162.767	127.989
Nhp2	43.5758	-1.8882	0.588812	-3.2068	0.00134219	0.0169529	22.8603	15.1034	56.9492	79.3905	1004	31.1386	19.5307	77.9297	110.806
Ampd2	49.3963	-1.73804	0.542514	-3.20367	0.00135687	0.0170904	22.8603	22.655	65.4622	86.6078	3902	8.01208	7.538	23.049	31.1027
Dnajc21	67.9189	1.38174	0.431305	3.20362	0.00135712	0.0170904	104.504	92.508	45.7942	28.8693	2053	69.6138	58.5018	30.6458	19.7049
Tceb3	68.2257	1.31584	0.411177	3.20018	0.00137344	0.0172702	94.7068	100.06	42.5651	35.5711	4592	28.2053	28.2902	12.7351	10.8548
Uqcrh	239.743	-0.965135	0.301742	-3.19854	0.00138123	0.0173166	160.022	164.249	267.133	367.568	546	400.809	390.561	672.177	943.349
Denr	184.964	-1.10772	0.346306	-3.19868	0.00138058	0.0173166	146.959	90.6201	206.367	295.91	2236	89.8825	52.6177	126.8	185.445
Nudt9	32.4139	1.85675	0.580677	3.19757	0.00138592	0.0173497	52.252	49.0859	10.2743	18.0433	1334	53.5671	47.7727	10.5815	18.9534
Epb4.1l3	32.3766	-2.21951	0.694351	-3.19653	0.0013909	0.0173742	6.5315	15.1034	47.5555	60.3161	4045	2.20824	4.84768	16.1522	20.895
Fkbp2	130.2	1.12429	0.351747	3.19631	0.00139199	0.0173742	182.882	173.689	63.7009	100.527	665	376.098	339.1	131.605	211.83
Btaf1	188.244	0.974022	0.304812	3.19549	0.00139594	0.0173978	218.805	279.412	142.373	112.384	8509	35.1666	42.6329	22.9879	18.5077
Ndfip2	26.9626	1.97488	0.618327	3.1939	0.00140363	0.0174679	52.252	33.9825	10.2743	11.3415	2432	29.3826	18.1414	5.80416	6.53483
Cnih4	36.1842	1.70594	0.534236	3.19324	0.00140685	0.0174822	52.252	58.5255	18.4938	15.4657	3268	21.8661	23.251	7.77488	6.63154
Nfe2l2	33.8151	-2.1437	0.672302	-3.18859	0.00142967	0.0177396	6.5315	16.9913	58.1234	53.6144	2469	3.61779	8.93477	32.3429	30.429
Itm2c	35.7575	-2.05221	0.643789	-3.18771	0.00143403	0.0177677	9.79725	16.9913	54.8943	61.3472	2024	6.6198	10.8992	37.262	42.4729
Tet1	7.82451	4.29068	1.34833	3.1822	0.00146159	0.0180826	26.126	3.77584	0.880658	0.515523	14082	2.53723	0.348119	0.0859196	0.0512993
Lias	101.07	1.14736	0.360709	3.18083	0.00146851	0.0181387	140.427	137.818	54.8943	71.1421	1668	115.135	107.273	45.2148	59.7666
Eif3l	223.263	-0.947332	0.29786	-3.18046	0.00147041	0.0181387	130.63	171.801	277.701	312.922	1893	94.3721	117.829	201.547	231.64
Fam84a	18.2584	2.33241	0.733668	3.17911	0.00147729	0.0181969	32.6575	28.3188	5.87105	6.18627	3380	13.2135	10.8777	2.38643	2.56472
Sall4	42.1684	-1.90358	0.599171	-3.17702	0.00148798	0.0182754	26.126	11.3275	67.8106	63.4093	5073	7.04303	2.899	18.3646	17.5152
Abca1	87.8666	-1.38124	0.434707	-3.17741	0.00148595	0.0182754	68.5808	32.0946	118.302	132.489	10260	9.14126	4.06129	15.8414	18.0951
Sltm	168.274	1.08502	0.341893	3.17356	0.00150583	0.0184677	202.477	254.869	135.328	80.4215	3783	73.1964	87.4701	49.1473	29.7895
Gpaa1	84.6863	1.23816	0.390275	3.17253	0.00151116	0.0185062	140.427	98.1718	45.5006	54.6454	2036	94.3246	62.6019	30.7036	37.61
Rnaseh2c	44.3641	-1.92562	0.607325	-3.17065	0.00152096	0.0185993	13.063	22.655	50.491	91.2475	646	27.6542	45.5314	107.382	197.932
Gtf2b	143.551	0.997042	0.314781	3.16742	0.00153798	0.0187531	186.148	196.344	100.982	90.732	1252	203.332	203.606	110.813	101.551
Ptpdc1	34.4	1.72766	0.54538	3.16782	0.00153588	0.0187531	48.9863	56.6376	17.026	14.9502	4596	14.5762	15.9994	5.08959	4.5582
Gstt2	9.2845	3.3698	1.06404	3.16697	0.00154035	0.018755	13.063	20.7671	1.76132	1.54657	1370	13.0399	19.6804	1.76631	1.58189
Fgf23	31.8402	1.85369	0.585606	3.16542	0.0015486	0.0188283	58.7835	41.5342	16.7325	10.3105	2702	29.7524	19.9572	8.50795	5.34712
Tbx1	18.7569	-3.84457	1.2152	-3.16373	0.00155762	0.0189107	3.26575	1.88792	25.5391	44.3349	1949	2.29151	1.25762	18.0029	31.8759
Tsta3	38.9826	-2.07385	0.656015	-3.16129	0.00157074	0.0190427	9.79725	18.8792	43.7393	83.5147	1312	10.2123	18.6822	45.8023	89.1983
Obscn	26.8813	-2.46773	0.780994	-3.15973	0.00157916	0.0191173	6.5315	9.43959	38.4554	53.0988	28033	0.318636	0.437182	1.88468	2.65426
Hist1h2bb	1038.49	-0.996917	0.315558	-3.15922	0.00158192	0.0191234	646.619	738.176	862.751	1906.4	490	1804.69	1955.88	2419.02	5451.88
Cpeb1	103.223	1.16876	0.370124	3.15775	0.00158991	0.0191925	133.896	151.034	51.6653	76.2974	3114	58.803	62.97	22.7945	34.3335
Cluap1	104.222	1.1268	0.357286	3.15378	0.00161172	0.019428	120.833	164.249	68.3977	63.4093	1595	103.604	133.697	58.9156	55.7083
Gls	367.577	0.787626	0.25024	3.14748	0.00164685	0.0198232	467.002	464.428	290.911	247.966	7487	85.3026	80.5359	53.3828	46.4101
Faf1	78.3651	1.27401	0.405135	3.14467	0.00166275	0.0199861	84.9095	135.93	49.3168	43.3039	4429	26.2181	39.8464	15.2981	13.7009
Ppp2r2a	56.8409	-1.5993	0.508969	-3.14224	0.00167658	0.0201238	32.6575	24.5429	72.2139	97.9493	4037	11.0631	7.89309	24.576	33.9993
Terf1	79.9017	1.33669	0.425455	3.14178	0.00167921	0.0201268	133.896	96.2839	56.9492	32.4779	2268	80.7375	55.1175	34.498	20.0666
Pask	119.627	-1.13352	0.36096	-3.14028	0.00168784	0.0201729	71.8465	77.4047	150.886	178.371	5119	19.1943	19.6318	40.4961	48.8277
Senp6	113.099	1.11886	0.356266	3.1405	0.00168658	0.0201729	153.49	156.697	83.956	58.2541	4938	42.509	41.1992	23.3588	16.5311
Prpf38a	250.434	0.866844	0.276136	3.13919	0.00169414	0.0202154	359.233	288.852	167.031	186.619	1519	323.422	246.886	151.074	172.158
Npc2	30.1282	-2.31945	0.739086	-3.13827	0.00169951	0.0202154	3.26575	15.1034	42.8587	59.2851	3262	1.36915	6.0113	18.0511	25.4677
Ttll12	42.9332	-1.85999	0.592614	-3.13861	0.00169749	0.0202154	22.8603	15.1034	54.8943	78.875	3770	8.2926	5.20129	20.0049	29.3174
Cpne5	21.0953	-2.99838	0.955503	-3.13801	0.00170096	0.0202154	3.26575	5.66376	31.1166	44.3349	4366	1.02294	1.68422	9.79168	14.2295
Hist1h4a	52.5151	-1.75324	0.558878	-3.13707	0.00170644	0.0202236	32.6575	16.9913	59.8847	100.527	455	98.1574	48.4834	180.823	309.598
Kpna1	54.1922	1.51409	0.482582	3.13748	0.00170408	0.0202236	101.238	60.4134	33.465	21.652	4022	34.4234	19.5016	11.4314	7.54367
Unc50	28.4253	1.86434	0.594554	3.13569	0.00171449	0.0202905	45.7205	43.4221	11.155	13.4036	1412	44.282	39.926	10.8539	13.3019
Anapc5	125.984	1.04457	0.333228	3.1347	0.00172028	0.0203305	169.819	169.913	91.0013	73.2042	2761	84.1146	79.8984	45.2825	37.1533
Snora7a	77.5724	-1.34284	0.428527	-3.13363	0.00172661	0.0203769	48.9863	39.6463	109.789	111.868	129	519.321	399.017	1169.28	1215.19
Pcmt1	137.098	1.05601	0.337311	3.13068	0.00174404	0.0205171	202.477	168.025	74.2688	103.62	1917	144.445	113.797	53.2272	75.7442
Morc1	24.2748	-2.60492	0.832022	-3.13083	0.0017431	0.0205171	3.26575	9.43959	43.1522	41.2418	3050	1.46431	4.01821	19.438	18.9481
Mina	56.3882	-1.68552	0.538439	-3.13038	0.00174578	0.0205171	13.063	37.7584	71.6268	103.105	2149	8.313	22.8116	45.7919	67.2309
Cacna1c	9.31323	-5.3561	1.71341	-3.12598	0.00177213	0.0207875	0	0	24.3649	12.8881	14774	0	0	2.26577	1.22241
Glipr1l2	27.4301	2.06973	0.66216	3.12572	0.0017737	0.0207875	35.9233	52.8617	15.2647	5.67075	1879	26.1457	36.5253	11.1612	4.22904
Vamp3	196.18	0.92186	0.294968	3.12528	0.00177634	0.0207896	271.057	243.542	150.005	120.117	2115	175.268	149.5	97.4419	79.5831
Rnf214	79.3763	1.27782	0.409049	3.12389	0.0017848	0.0208597	91.441	132.154	38.7489	55.1609	3782	33.0652	45.3669	14.0763	20.438
Ibtk	102.934	1.11519	0.357118	3.12274	0.00179176	0.0208739	143.693	137.818	57.5363	72.6887	5650	34.7807	31.6692	13.9908	18.0279
1700021F05Rik	36.3489	1.67497	0.536368	3.1228	0.00179137	0.0208739	52.252	58.5255	19.668	14.9502	898	79.5752	84.615	30.0908	23.3291
Sost	7.42456	4.34841	1.39262	3.12247	0.00179343	0.0208739	22.8603	5.66376	1.17421	0	2066	15.1322	3.55921	0.780845	0
Nutm1	19.467	-3.30311	1.05811	-3.12171	0.00179803	0.0208927	3.26575	3.77584	27.0068	43.8194	3731	1.19704	1.31391	9.94484	16.4577
Matr3	708.036	0.685962	0.219761	3.12139	0.00179999	0.0208927	868.69	877.882	557.163	528.411	4472	265.653	254.867	171.171	165.576
Phpt1	16.8063	-4.68858	1.5037	-3.11802	0.0018207	0.0211042	3.26575	0	31.9972	31.9624	583	7.66065	0	75.4038	76.8243
Hmces	153.309	1.03816	0.333214	3.11559	0.00183577	0.0212497	251.463	162.361	90.1206	109.291	1407	244.417	149.819	87.9994	108.847
Mapk8ip3	195.505	0.950187	0.305039	3.11497	0.00183962	0.0212651	205.742	307.731	137.089	131.458	5615	50.1101	71.1541	33.543	32.8069
Rbm27	283.236	0.837895	0.269063	3.11412	0.00184494	0.0212975	333.107	392.687	221.045	186.104	6264	72.7248	81.3905	48.4818	41.6323
Lgals1	29.8387	-2.37718	0.763885	-3.11197	0.00185845	0.0214241	9.79725	9.43959	32.5843	67.5335	800	16.7481	15.3194	55.9588	118.292
Fanca	43.379	-1.87652	0.603269	-3.11059	0.00186717	0.0214953	22.8603	15.1034	50.491	85.0612	4541	6.88463	4.31818	15.2761	26.2487
Tcp1	571.052	0.709465	0.22815	3.10964	0.00187317	0.0215058	695.605	721.185	414.79	452.629	2499	380.669	374.679	228.04	253.807
Rab1b	46.2184	-1.9247	0.61891	-3.10983	0.00187197	0.0215058	19.5945	18.8792	44.3264	102.073	1835	14.6032	13.3575	33.1876	77.9479
Dnajc8	119.383	-1.17617	0.378825	-3.10477	0.00190428	0.0218333	94.7068	54.7496	151.767	176.309	1392	93.045	51.0647	149.791	177.485
Pcm1	438.669	0.795729	0.256393	3.10356	0.0019121	0.0218933	555.178	558.824	368.996	271.68	8381	90.5915	86.5681	60.4888	45.4245
Rhox13	226.735	0.939947	0.303367	3.09838	0.00194583	0.0222493	287.386	307.731	124.173	187.65	1254	313.415	318.605	136.044	209.691
Etfb	30.452	-2.22974	0.720051	-3.09664	0.00195728	0.0222898	9.79725	11.3275	39.336	61.3472	904	14.8213	16.2684	59.7822	95.0942
Psma4	68.5543	-1.43611	0.463712	-3.097	0.00195492	0.0222898	35.9233	37.7584	84.5431	115.993	1096	44.8246	44.7282	105.978	148.302
Aldoc	18.6731	-3.33058	1.07549	-3.09679	0.0019563	0.0222898	0	5.66376	35.5199	33.509	1702	0	4.3204	28.6722	27.5886
Dhx9	677.788	-0.742431	0.23998	-3.09372	0.00197663	0.0224799	434.345	575.815	820.479	880.513	4613	128.766	162.061	244.362	267.473
Lrrc15	7.11956	3.94211	1.27458	3.09286	0.00198239	0.0225151	9.79725	16.9913	1.17421	0.515523	5308	2.5242	4.15598	0.303923	0.136096
Gart	92.6578	-1.26309	0.408628	-3.09105	0.00199453	0.0226225	65.315	45.3101	115.66	144.346	3327	26.848	17.6816	47.7616	60.7968
Zfp513	8.91231	-5.28858	1.71139	-3.09023	0.00199999	0.0226541	0	0	19.668	15.9812	2476	0	0	10.9134	9.04454
Abi1	34.1561	-2.11022	0.683116	-3.0891	0.00200763	0.0227102	9.79725	15.1034	41.0974	70.6266	3505	3.82268	5.59454	16.1092	28.2363
Wdr35	127.887	1.05596	0.342194	3.08586	0.00202962	0.0228976	140.427	203.895	90.4142	76.8129	4392	43.7261	60.2731	28.2829	24.5075
Slc39a7	69.4059	-1.53066	0.496023	-3.08586	0.00202962	0.0228976	48.9863	24.5429	77.7914	126.303	2393	27.9952	13.3157	44.662	73.9603
Eef1a1	410.298	-0.784219	0.254561	-3.08067	0.00206536	0.0232388	284.12	317.17	476.436	563.466	1789	217.192	230.177	365.884	441.352
Pphln1	152.866	0.94694	0.307372	3.08076	0.00206474	0.0232388	192.679	209.559	105.092	104.136	4263	61.8117	63.8219	33.869	34.2304
Gtpbp10	61.5623	-1.57344	0.510962	-3.07938	0.00207435	0.0232779	29.3918	32.0946	67.2235	117.539	2932	13.7092	14.2117	31.4997	56.1754
Casp7	16.443	-4.65101	1.51026	-3.07961	0.00207273	0.0232779	3.26575	0	26.4197	36.0866	2349	1.9013	0	15.4524	21.5273
Eif4a3	177.622	-1.01565	0.329879	-3.07886	0.00207796	0.0232875	137.162	100.06	205.193	268.072	1463	128.215	88.7961	192.694	256.764
Wdr6	65.7326	-1.50749	0.48969	-3.07845	0.00208079	0.0232883	22.8603	43.4221	80.1399	116.508	4092	7.64006	13.777	26.9068	39.8977
Ywhae	651.477	-0.7029	0.228422	-3.0772	0.00208958	0.0233464	467.002	522.954	814.315	801.638	2078	307.344	326.736	538.389	540.58
9130401M01Rik	24.0859	-2.5274	0.821406	-3.07692	0.0020915	0.0233464	6.5315	7.55168	42.5651	39.6952	1307	6.83422	7.50147	44.7433	42.5589
Reln	46.8179	-1.67291	0.544035	-3.075	0.00210504	0.0234356	19.5945	24.5429	72.5075	70.6266	11698	2.29073	2.72392	8.5157	8.46027
Eif2b4	77.0057	-1.37174	0.446058	-3.07525	0.00210329	0.0234356	48.9863	37.7584	91.882	129.396	2101	31.886	23.3328	60.0833	86.3024
Kmt2c	137.804	1.00956	0.32841	3.07409	0.00211147	0.0234454	169.819	198.231	102.743	80.4215	16820	13.8074	15.3012	8.39223	6.69999
Prtg	8.91772	-5.28214	1.71808	-3.07444	0.00210895	0.0234454	0	0	13.5034	22.1675	8764	0	0	2.11685	3.54439
Nupl1	73.8667	1.24485	0.405147	3.07258	0.00212214	0.0235329	117.567	90.6201	39.336	47.9436	2394	67.1603	49.145	22.5744	28.063
Fbxo10	25.5302	-2.49582	0.812404	-3.07214	0.00212531	0.0235371	13.063	3.77584	41.978	43.3039	4634	3.85512	1.05788	12.4456	13.0948
Plbd2	75.0745	1.20962	0.393844	3.07131	0.00213122	0.0235717	97.9725	111.387	46.0878	44.8505	3595	37.2698	40.2268	17.6131	17.4822
Stxbp1	77.6256	1.1923	0.3883	3.07056	0.00213659	0.0235735	104.504	111.387	48.7297	45.8815	4005	35.6847	36.1087	16.7163	16.0532
Anxa11	53.5038	-1.56987	0.511273	-3.07051	0.00213696	0.0235735	22.8603	30.2067	74.8559	86.0923	2395	13.0535	16.3748	42.9408	50.3717
Rcc1	58.4094	-1.66009	0.540745	-3.07	0.00214056	0.0235824	39.189	18.8792	63.7009	111.868	2327	23.0313	10.5333	37.6096	67.3657
Gadd45g	8.74763	-5.26069	1.71479	-3.06783	0.0021562	0.0237239	0	0	18.4938	16.4967	1080	0	0	23.5262	21.4043
Hspa8	62.4788	-1.55619	0.50795	-3.06367	0.00218642	0.0240251	19.5945	41.5342	74.8559	113.931	2104	12.7362	25.6294	48.8798	75.8791
Ppan	143.363	-1.06701	0.348392	-3.06266	0.00219379	0.0240747	94.7068	90.6201	164.389	223.737	1671	77.5097	70.4088	135.16	187.624
Nrde2	64.1377	-1.42356	0.465014	-3.06132	0.00220365	0.0241203	35.9233	33.9825	97.4595	89.1854	3725	13.1887	11.8443	35.9457	33.5502
Ubxn1	231.766	0.865317	0.282629	3.06167	0.00220106	0.0241203	303.715	294.515	145.309	183.526	1033	402.084	370.157	193.259	248.957
Aebp2	70.3827	1.24229	0.405897	3.06062	0.00220881	0.0241454	107.77	90.6201	43.4458	39.6952	6616	22.2768	17.7831	9.02197	8.40757
Hmox1	122.161	1.06883	0.349372	3.05929	0.00221862	0.0241986	195.945	135.93	70.1591	86.6078	1576	170.031	111.979	61.1613	77.0067
Kcnj12	32.1026	6.08181	1.98805	3.05918	0.0022194	0.0241986	107.77	18.8792	1.76132	0	4886	30.1644	5.01659	0.49526	0
Mrpl1	43.8018	1.51956	0.497075	3.057	0.00223562	0.024344	71.8465	58.5255	25.2455	19.5899	4188	23.4612	18.1433	8.28184	6.55469
Nckap1	68.2151	1.25125	0.409455	3.0559	0.0022439	0.0243714	97.9725	94.3959	42.8587	37.6332	4405	30.4165	27.8219	13.3673	11.9716
Hint1	126.515	1.24838	0.408509	3.05595	0.00224352	0.0243714	199.211	156.697	45.5006	104.651	576	472.979	353.198	108.529	254.594
Stk10	18.308	-3.29889	1.07973	-3.0553	0.00224837	0.0243886	0	5.66376	31.9972	35.5711	5073	0	1.4495	8.66556	9.82561
Rdh11	49.2522	1.44143	0.472212	3.05251	0.00226935	0.0245599	78.378	66.0772	29.3553	23.1985	1574	68.099	54.5036	25.623	20.653
Fbxo32	8.69575	-5.24754	1.71914	-3.05243	0.00226997	0.0245599	0	0	14.6776	20.1054	6936	0	0	2.90734	4.06192
Zfp462	15.5597	-4.64295	1.52135	-3.05187	0.00227423	0.0245745	0	1.88792	31.9972	28.3537	10496	0	0.233528	4.1883	3.78542
Hmgn1	32.6553	-2.24248	0.734899	-3.05141	0.00227769	0.0245805	16.3288	7.55168	34.0521	72.6887	1200	18.609	8.17036	38.9863	84.8815
Ipo5	263.079	0.829564	0.271904	3.05094	0.00228123	0.0245873	310.246	362.48	204.313	175.278	4593	92.3765	102.463	61.115	53.4759
Mettl13	38.5	-1.97062	0.646131	-3.04987	0.0022894	0.0246438	26.126	7.55168	67.2235	53.0988	2790	12.8062	3.51413	33.1029	26.6691
Dvl2	98.6457	-1.2029	0.394532	-3.04892	0.00229668	0.0246907	58.7835	60.4134	119.182	156.203	2935	27.3904	26.7242	55.7896	74.5779
Wdr1	46.9969	-1.80061	0.591139	-3.046	0.00231912	0.0249003	16.3288	24.5429	50.1975	96.9183	2878	7.75914	11.0717	23.963	47.1892
Fbxo21	151.193	-1.06856	0.351005	-3.04428	0.00233236	0.0250107	81.6438	111.387	172.022	239.718	3909	28.5633	36.9955	60.4599	85.9335
Lrrfip1	15.8684	-4.60063	1.5118	-3.04314	0.00234126	0.0250619	3.26575	0	30.823	29.3848	5743	0.77767	0	7.3737	7.16987
Morc2a	258.654	0.807393	0.265336	3.0429	0.00234307	0.0250619	320.044	337.937	186.406	190.228	5238	83.5593	83.7625	48.8926	50.8905
Bcl9l	15.9472	-4.60321	1.51558	-3.03726	0.00238738	0.0255036	3.26575	0	24.952	35.5711	5328	0.838243	0	6.43413	9.35536
Top1mt	17.8111	-3.86532	1.27449	-3.03284	0.00242267	0.0258153	0	3.77584	18.4938	48.9747	1895	0	2.58692	13.4081	36.2151
Srsf3	48.3711	-1.72017	0.567179	-3.03285	0.00242255	0.0258153	13.063	30.2067	90.4142	59.8006	3041	5.87459	12.8963	40.8479	27.5561
Akap1	41.3863	-1.76314	0.581571	-3.03168	0.00243199	0.0258394	16.3288	20.7671	59.8847	68.5645	4027	5.54527	6.69535	20.4307	23.8586
Apex1	32.4717	-2.02418	0.667734	-3.03142	0.0024341	0.0258394	9.79725	15.1034	51.3717	53.6144	1307	10.2513	15.0029	54.0005	57.4822
Sptbn2	20.3496	-2.86577	0.94517	-3.03201	0.00242931	0.0258394	6.5315	3.77584	35.5199	35.5711	8235	1.08468	0.59529	5.92594	6.05286
Specc1l	128.567	1.04966	0.346499	3.02934	0.00245091	0.0259526	133.896	211.447	89.5335	79.3905	6438	28.4425	42.6412	19.1066	17.2801
Acin1	351.983	-0.783008	0.258463	-3.02948	0.00244976	0.0259526	277.589	241.654	460.29	428.399	4967	76.4292	63.1652	127.317	120.86
1700020N01Rik	44.8481	1.56158	0.515789	3.02755	0.00246544	0.0260738	42.4548	90.6201	22.6035	23.714	1061	54.722	110.889	29.2692	31.3197
1110008L16Rik	26.0224	1.88848	0.624849	3.02229	0.00250868	0.0264648	32.6575	49.0859	12.0357	10.3105	3117	14.3284	20.4455	5.30496	4.6352
Ppp2r5d	48.003	-1.67521	0.554275	-3.02234	0.00250833	0.0264648	32.6575	15.1034	68.9849	75.2663	2926	15.2637	6.70159	32.3913	36.0457
Fnip1	151.995	1.00578	0.333343	3.01725	0.0025508	0.0268756	182.882	222.774	120.357	81.9681	6281	39.8193	46.0485	26.3263	18.2871
Ndrg1	27.91	-2.32064	0.769625	-3.01529	0.00256731	0.0270159	6.5315	11.3275	33.465	60.3161	2890	3.09077	5.0888	15.909	29.2458
Jade2	30.4839	-2.13446	0.708326	-3.01339	0.00258348	0.0271523	16.3288	7.55168	53.7201	44.3349	6100	3.66079	1.60728	12.0992	10.1846
Sh2d3c	8.37889	-5.20029	1.7277	-3.00995	0.0026129	0.0273255	0	0	19.0809	14.4346	3681	0	0	7.12168	5.495
Mrps18c	62.3157	1.33247	0.442595	3.01059	0.00260737	0.0273255	97.9725	81.1805	42.2716	27.8382	502	266.902	209.955	115.69	77.708
Whsc1l1	57.8973	1.33514	0.443486	3.01057	0.00260758	0.0273255	75.1123	90.6201	36.9876	28.8693	11646	8.82034	10.1024	4.36344	3.47365
D10Wsu102e	59.3047	-1.45438	0.483145	-3.01023	0.00261048	0.0273255	35.9233	28.3188	88.9464	84.0302	3509	14.0005	10.4778	34.8253	33.5567
Mrpl53	25.8948	1.8914	0.628546	3.00916	0.0026197	0.0273587	45.7205	35.8705	9.10013	12.8881	620	100.849	75.1146	20.1653	29.1289
Hemt1	53.6496	1.44484	0.480321	3.00808	0.00262903	0.0273587	52.252	103.836	31.7037	26.8072	803	88.9895	167.884	54.243	46.7803
Yars2	55.7686	1.32945	0.441877	3.00864	0.00262421	0.0273587	78.378	81.1805	32.5843	30.9314	1587	67.5412	66.4131	28.2086	27.3118
Lman1	192.871	0.883907	0.293825	3.00828	0.00262732	0.0273587	254.729	245.429	121.824	149.502	3714	93.7966	85.7953	45.0652	56.4068
Nek9	56.3534	1.34021	0.445709	3.00693	0.00263901	0.0274288	68.5808	92.508	32.8779	31.4469	5386	17.4135	22.2993	8.38662	8.18161
Pom121	65.5296	1.27667	0.425393	3.00116	0.00268957	0.02792	101.238	84.9563	43.4458	32.4779	5581	24.8076	19.7634	10.6951	8.15462
Uimc1	209.564	0.852059	0.283956	3.00067	0.00269383	0.0279299	261.26	277.524	139.144	160.328	2936	121.694	122.722	65.1115	76.5208
Ifrd1	84.2887	1.13313	0.377771	2.99951	0.00270412	0.0280022	114.301	117.051	49.6104	56.192	1816	86.0769	83.6832	37.5324	43.3597
Tnks1bp1	41.1553	-1.75757	0.586062	-2.99895	0.00270911	0.0280196	16.3288	20.7671	71.3333	56.192	5747	3.88564	4.69152	17.053	13.7013
Cenpq	71.1951	1.24245	0.414378	2.99836	0.00271441	0.0280401	78.378	120.827	42.2716	43.3039	1442	74.3328	108.787	40.2747	42.0813
Ets1	28.9301	-2.26733	0.756427	-2.99742	0.00272273	0.0280917	13.063	7.55168	33.7585	61.3472	5060	3.53056	1.93763	9.16606	16.9892
Pex19	66.9404	-1.40553	0.469111	-2.99616	0.00273406	0.0281398	26.126	45.3101	88.0658	108.26	3131	11.4115	18.7884	38.6432	48.452
Cpsf1	254.672	-0.828859	0.276635	-2.99622	0.0027335	0.0281398	179.616	186.904	325.843	326.326	4516	54.393	53.7333	99.1298	101.257
Snord38a	151.074	1.00397	0.335272	2.9945	0.00274896	0.0282588	150.225	251.093	102.45	100.527	59	3482.09	5525.38	2385.66	2387.58
Rbpms2	13.8143	2.60818	0.871212	2.99374	0.00275581	0.0282947	32.6575	15.1034	4.40329	3.09314	1956	22.8331	10.025	3.09284	2.21594
Anapc16	80.6766	1.16741	0.390101	2.99257	0.00276635	0.0283685	117.567	105.723	43.7393	55.6764	1329	120.98	103.282	45.2165	58.7049
Sf3b2	314.436	-0.802581	0.268301	-2.99135	0.00277746	0.0284479	209.008	247.317	376.628	424.791	3233	88.4115	99.318	160.05	184.118
Rbl1	65.3011	1.24793	0.417257	2.99079	0.00278256	0.0284656	91.441	92.508	41.6845	35.5711	5415	23.0937	22.1799	10.5761	9.20505
Bscl2	57.3579	1.35422	0.453151	2.98845	0.00280396	0.0286499	62.0493	101.948	31.4101	34.0245	2276	37.2834	58.1545	18.9604	20.9482
Nip7	79.2534	-1.3635	0.456585	-2.98629	0.00282381	0.0288178	45.7205	43.4221	143.841	84.0302	3126	20.002	18.0344	63.2182	37.6681
Dr1	47.1553	1.62341	0.544535	2.98128	0.00287051	0.0292238	75.1123	67.9651	33.1714	12.3725	3080	33.3512	28.6493	14.7966	5.62906
Gimap1	10.5036	3.04243	1.02045	2.98147	0.00286868	0.0292238	26.126	11.3275	1.46776	3.09314	1505	23.7404	9.77185	1.33989	2.87998
Prkag2	38.1494	-1.83145	0.614416	-2.98079	0.00287502	0.0292345	16.3288	16.9913	50.1975	69.08	3460	6.45399	6.37571	19.9322	27.9772
Strap	80.1061	1.1518	0.386958	2.97654	0.00291517	0.0295717	107.77	113.275	54.0137	45.366	2644	55.7425	55.6227	28.0667	24.0434
Itfg1	73.9967	1.20011	0.403145	2.97687	0.00291207	0.0295717	94.7068	111.387	50.1975	39.6952	3355	38.6047	43.1044	20.556	16.5796
Acsm2	9.55506	3.49846	1.17573	2.97557	0.00292445	0.0296303	29.3918	5.66376	0.587105	2.57761	6738	5.96549	1.09132	0.119711	0.536061
Pygl	8.19993	-5.16203	1.73567	-2.97409	0.00293861	0.029738	0	0	13.2099	19.5899	2821	0	0	6.43346	9.73097
Usp9x	369.165	0.738843	0.248628	2.97168	0.00296175	0.0299363	467.002	456.876	295.02	257.761	11902	53.66	49.8377	34.055	30.3477
Dnlz	8.10504	-5.1497	1.73345	-2.97079	0.00297039	0.0299878	0	0	16.4389	15.9812	2923	0	0	7.72671	7.6614
Rbm46	152.583	0.936652	0.31576	2.96634	0.00301369	0.0303887	199.211	202.007	116.834	92.2786	3586	75.972	73.1368	44.7618	36.0594
Morn2	13.4699	2.57697	0.868871	2.96588	0.00301815	0.0303974	29.3918	16.9913	4.40329	3.09314	647	62.1259	34.0958	9.35023	6.69919
Lrp6	54.5413	1.374	0.463496	2.96443	0.0030324	0.0304683	68.5808	88.7322	36.107	24.7451	9366	10.0138	12.3	5.29647	3.70222
Mtss1	40.6055	-1.79302	0.604838	-2.96447	0.00303207	0.0304683	19.5945	16.9913	49.0233	76.8129	5140	5.21342	4.29182	13.1035	20.9411
Egr4	14.9322	-4.50557	1.5207	-2.96282	0.00304834	0.0305557	3.26575	0	27.5939	28.8693	2100	2.12674	0	18.0528	19.2639
1700020L24Rik	325.183	2.44065	0.823673	2.96313	0.00304533	0.0305557	796.843	302.067	137.383	64.4403	931	1170.51	421.243	202.736	96.992
Esx1	329.153	0.876522	0.295981	2.96141	0.00306236	0.0306236	444.142	407.79	174.957	289.724	1600	379.624	330.899	150.232	253.742
Arhgap19	100.169	1.10406	0.372806	2.96149	0.00306157	0.0306236	146.959	126.491	51.9588	75.2663	5140	39.1006	31.9502	13.8882	20.5194
Adh5	109.89	-1.19785	0.404821	-2.95895	0.00308688	0.0308242	91.441	45.3101	132.686	170.122	1687	74.1271	34.8705	108.058	141.31
Tns3	22.7516	-2.49731	0.844067	-2.95867	0.00308972	0.0308242	3.26575	9.43959	37.5747	40.7263	7483	0.596841	1.63778	6.89873	7.62653
Fsd1l	32.3997	1.6671	0.563643	2.95772	0.00309925	0.0308465	45.7205	52.8617	17.6132	13.4036	9193	6.80151	7.46557	2.63226	2.04311
Atg2b	187.389	0.891263	0.301333	2.95774	0.00309904	0.0308465	215.54	269.972	119.182	144.862	10173	28.9754	34.4548	16.0958	19.9541
Abcb8	19.7643	-2.81442	0.952334	-2.95529	0.0031238	0.0310178	6.5315	3.77584	31.1166	37.6332	2940	3.0382	1.66742	14.541	17.937
Rbfox3	9.10284	3.14296	1.06339	2.9556	0.00312064	0.0310178	19.5945	13.2154	2.05487	1.54657	4921	5.44543	3.48664	0.573693	0.440396
Cbr1	8.33242	-5.18041	1.75651	-2.94927	0.0031853	0.0315913	0	0	9.10013	24.2296	1081	0	0	11.5657	31.4085
Csnk2a2	72.599	1.17371	0.398065	2.94854	0.00319279	0.0316061	101.238	100.06	45.7942	43.3039	3766	36.7634	34.4951	16.7063	16.1129
Topbp1	153.17	0.927751	0.314663	2.9484	0.00319427	0.0316061	195.945	205.783	117.127	93.8251	5111	52.43	52.2736	31.4849	25.7241
Fbxl17	30.2583	1.82975	0.621203	2.94549	0.00322445	0.0318674	45.7205	49.0859	18.4938	7.73284	16988	3.68061	3.7514	1.49566	0.637859
Mapk8	84.7827	1.10407	0.375122	2.94322	0.00324819	0.0320645	114.301	117.051	53.133	54.6454	5756	27.157	26.4018	12.6822	13.3033
Abtb1	19.4234	-2.86512	0.973733	-2.94241	0.00325665	0.0321104	3.26575	5.66376	27.0068	41.7573	1880	2.37562	3.91134	19.7363	31.1245
Exosc7	96.6507	-1.22932	0.417887	-2.94175	0.00326362	0.0321417	52.252	62.3013	104.505	167.545	1037	68.9089	78.0005	138.454	226.402
Dcaf4	38.4183	-1.77237	0.603032	-2.9391	0.00329163	0.0323799	13.063	20.7671	56.9492	62.8938	2180	8.19479	12.368	35.8906	40.4277
C78339	22.1866	2.2315	0.759351	2.93869	0.00329604	0.0323855	26.126	47.198	12.3292	3.09314	1381	25.872	44.372	12.2657	3.13858
Plxnd1	14.2172	-4.51037	1.53624	-2.93597	0.00332503	0.0326325	0	1.88792	30.2359	24.7451	6907	0	0.354873	6.01427	5.02027
Tmem5	48.1047	1.44301	0.491724	2.9346	0.00333978	0.0327012	65.315	75.5168	31.9972	19.5899	1378	64.8209	71.1497	31.9016	19.9209
Alcam	50.4031	1.41008	0.480451	2.93491	0.00333645	0.0327012	65.315	81.1805	33.465	21.652	4959	18.0123	21.2538	9.27141	6.1183
Lpin1	26.8511	-2.19779	0.749689	-2.9316	0.00337219	0.0329804	9.79725	9.43959	38.1618	50.0057	5725	2.34035	2.1407	9.15805	12.2397
Kif26a	14.6029	-4.46945	1.52507	-2.93066	0.00338243	0.0330423	3.26575	0	25.2455	29.9003	6918	0.645585	0	5.01364	6.05652
Bbs7	36.7676	1.6093	0.54959	2.92818	0.00340956	0.0332267	71.8465	39.6463	19.0809	16.4967	2598	37.8197	19.8126	10.0904	8.89787
Snora61	184.731	0.856562	0.292592	2.9275	0.00341704	0.0332267	238.4	237.878	139.437	123.21	62	5258.54	4981.28	3089.85	2784.72
Snord96a	24.4215	2.03526	0.695001	2.92842	0.00340687	0.0332267	32.6575	45.3101	5.28395	14.4346	77	580.021	763.981	94.2794	262.69
Bbs1	41.5604	1.52477	0.520815	2.92766	0.00341528	0.0332267	65.315	58.5255	26.4197	15.9812	5597	15.9591	13.5759	6.48519	4.00112
Ankrd42	46.9328	1.49818	0.511963	2.92634	0.00342976	0.0332974	65.315	73.6288	32.2908	16.4967	2782	32.1075	34.3613	15.9467	8.30937
2610020H08Rik	203.479	0.865997	0.295954	2.92612	0.00343219	0.0332974	222.071	302.067	152.647	137.129	2348	129.344	167.026	89.3183	81.8387
Kdm2a	172.526	0.872714	0.298324	2.92539	0.00344023	0.0333371	225.337	220.887	114.486	129.396	7265	42.4178	39.4741	21.6503	24.9582
Lrp1	34.2313	-1.93795	0.662552	-2.92498	0.00344484	0.0333435	13.063	15.1034	67.5171	41.2418	14891	1.19969	1.31683	6.2293	3.88098
Ctsa	40.1325	-1.83949	0.62999	-2.91986	0.00350184	0.0338565	22.8603	13.2154	44.0329	80.4215	3626	8.62193	4.73187	16.6839	31.0794
Tfpt	45.1259	-1.78282	0.610913	-2.91829	0.0035196	0.0339893	19.5945	20.7671	43.7393	96.4027	1166	22.982	23.1236	51.5374	115.856
Dhcr24	20.7252	-2.70746	0.928095	-2.91723	0.00353157	0.034066	0	9.43959	31.7037	41.7573	4028	0	3.04259	10.8136	14.5268
Cpxm1	34.9901	-1.92787	0.661123	-2.91605	0.00354493	0.0340781	6.5315	20.7671	46.6749	65.9869	2421	3.68952	11.1368	26.4873	38.1936
Grwd1	85.7205	-1.21093	0.415231	-2.91627	0.00354248	0.0340781	45.7205	56.6376	105.972	134.551	1902	32.8739	38.661	76.5477	99.1301
Fam179b	60.8446	1.31269	0.450119	2.91631	0.00354202	0.0340781	78.378	94.3959	27.3004	43.3039	6434	16.6596	19.0481	5.82958	9.43135
Lats2	17.9605	-3.09129	1.06088	-2.9139	0.00356949	0.0342752	6.5315	1.88792	38.1618	25.2606	5554	1.60827	0.441323	9.44001	6.37332
Cdc6	50.5373	-1.50925	0.518368	-2.91155	0.00359639	0.0344944	26.126	26.4309	78.9656	70.6266	4701	7.60036	7.29962	23.0779	21.0526
Psmc4	266.204	-0.993915	0.34146	-2.91078	0.00360524	0.03454	169.819	185.016	241.887	468.095	1436	161.727	167.276	231.424	456.78
Dhrs7b	31.1264	1.68913	0.581224	2.90616	0.00365895	0.0350149	55.5178	39.6463	12.3292	17.0122	1582	47.9929	32.5368	10.7073	15.0689
Ccdc9	102.332	1.03828	0.357319	2.90575	0.00366379	0.0350216	153.49	122.715	70.7462	62.3782	2570	81.6769	61.993	37.8198	34.0116
Rab3gap1	144.626	1.03446	0.356154	2.90453	0.0036781	0.0351186	133.896	252.981	104.505	87.1233	4251	43.0752	77.2638	33.7749	28.7191
Sec61a2	70.1062	1.2237	0.421536	2.90296	0.00369652	0.0352547	104.504	92.508	49.9039	33.509	2369	60.328	50.6983	28.9414	19.8209
Ccdc79	38.1276	1.5073	0.519449	2.90172	0.00371115	0.0353542	52.252	60.4134	20.2551	19.5899	2950	24.2232	26.5883	9.43327	9.30544
Snord68	325.627	0.977908	0.337327	2.89899	0.00374361	0.035593	444.142	421.006	299.717	137.645	48	12654.1	11387.4	8578.66	4018.33
Zfyve26	49.1922	-1.59364	0.549737	-2.89891	0.00374464	0.035593	19.5945	28.3188	58.1234	90.732	9368	2.86048	3.9247	8.5242	13.5719
Syne2	30.2002	-2.17297	0.749756	-2.89824	0.00375264	0.035629	13.063	9.43959	68.3977	29.9003	21718	0.822573	0.564303	4.32684	1.92923
Ezh2	120.7	1.00915	0.348836	2.8929	0.00381706	0.0361426	186.148	137.818	89.24	69.5956	2667	95.4522	67.0907	45.9712	36.5667
Isy1	53.9593	-1.50213	0.519286	-2.89269	0.00381957	0.0361426	16.3288	37.7584	77.2043	84.5457	1619	13.793	30.2793	65.5155	73.1766
Hnrnpab	827.451	-0.735727	0.254313	-2.89299	0.0038159	0.0361426	535.583	702.306	871.264	1200.65	2545	287.8	358.276	470.339	661.085
Lrrc48	52.6813	1.35696	0.469286	2.89154	0.00383353	0.0361684	78.378	73.6288	35.5199	23.1985	1858	57.6899	51.4495	26.2648	17.4961
Nme2	41.0441	-1.67403	0.578827	-2.89211	0.00382668	0.0361684	22.8603	16.9913	59.8847	64.4403	1168	26.7664	18.887	70.4405	77.3112
Golm1	19.2409	2.18927	0.757161	2.89141	0.00383513	0.0361684	29.3918	33.9825	9.98079	3.60866	3693	10.8842	11.9469	3.71308	1.36929
Ssrp1	256.758	-0.806572	0.279141	-2.88948	0.00385884	0.0363514	169.819	202.007	321.147	334.059	2938	79.0471	89.2677	150.176	159.33
Gdpd4	9.60926	3.32633	1.15155	2.88856	0.00387011	0.036417	16.3288	18.8792	3.22908	0	3050	7.32157	8.03641	1.45455	0
Irf2bpl	33.6443	-2.03391	0.704516	-2.88696	0.00388985	0.036562	22.8603	5.66376	41.0974	64.9559	4112	7.6029	1.78826	13.7313	22.1357
Fam32a	29.7068	-2.01876	0.699396	-2.88643	0.00389642	0.036583	9.79725	13.2154	41.6845	54.1299	1921	6.97474	8.93167	29.8123	39.4855
Alad	41.6674	-1.72772	0.598649	-2.88603	0.00390136	0.0365888	29.3918	11.3275	58.417	67.5335	4601	8.73624	3.1964	17.4436	20.5681
Pmpcb	186.089	0.838296	0.290569	2.88502	0.0039139	0.0366657	241.666	235.99	138.85	127.85	1596	207.078	191.973	119.526	112.252
Arntl	9.86702	2.9877	1.03579	2.88446	0.00392082	0.0366898	16.3288	18.8792	3.22908	1.03105	2908	7.67909	8.42884	1.52557	0.496834
Sec62	255.766	0.782207	0.271448	2.88161	0.00395651	0.036947	349.435	298.291	177.893	197.445	3966	120.494	97.6487	61.6247	69.7624
Sh3bgrl2	49.2119	-1.59439	0.553307	-2.88157	0.00395704	0.036947	19.5945	28.3188	56.6556	92.2786	3500	7.65627	10.5047	22.2395	36.9454
AA467197	18.1731	2.119	0.735802	2.87986	0.00397856	0.0371069	32.6575	26.4309	5.87105	7.73284	640	69.7837	53.618	12.6033	16.9312
Fubp1	187.339	-0.871301	0.302664	-2.87877	0.00399226	0.0371781	130.63	134.042	245.997	238.687	6491	27.5222	26.8107	52.0676	51.5282
Aars	287.566	0.798944	0.27755	2.87856	0.00399499	0.0371781	316.778	411.566	187.874	234.047	3715	116.613	143.833	69.4794	88.2821
Gatb	37.3612	1.58723	0.551813	2.87638	0.00402265	0.0373943	35.9233	75.5168	19.9616	18.0433	2307	21.2951	42.4986	11.8877	10.9596
Lphn1	30.7507	-1.97653	0.688906	-2.86908	0.00411665	0.0382261	6.5315	16.9913	46.3813	53.0988	8188	1.0909	2.69418	7.78242	9.0873
Palm3	7.48033	-5.03369	1.75491	-2.86835	0.00412625	0.0382731	0	0	14.9712	14.9502	2449	0	0	8.39879	8.5543
Stom	61.0974	1.2221	0.426221	2.86729	0.00414008	0.0383173	88.1753	83.0684	37.5747	35.5711	2816	42.8218	38.2985	18.3321	17.7008
Foxo3	29.3308	-2.00083	0.697733	-2.86762	0.00413577	0.0383173	9.79725	13.2154	50.491	43.8194	2889	4.63776	5.93899	24.0113	21.2543
Copg1	168.581	-0.969545	0.338256	-2.8663	0.00415297	0.0383945	120.833	107.611	181.415	264.463	4503	36.6973	31.0267	55.3505	82.2983
Slc35a2	17.9364	2.11033	0.736457	2.86552	0.00416332	0.0384344	26.126	32.0946	7.33881	6.18627	2715	13.16	15.3476	3.71369	3.19291
Atg2a	69.5351	-1.34679	0.470037	-2.86528	0.00416638	0.0384344	22.8603	52.8617	93.6433	108.775	6340	4.93109	10.8251	20.2925	24.0419
Crocc	62.9933	-1.32847	0.464095	-2.86251	0.00420303	0.0387302	35.9233	35.8705	93.0562	87.1233	6680	7.35445	6.97171	19.1389	18.2762
Ggh	31.4104	1.72202	0.602109	2.85997	0.00423677	0.0389986	45.7205	50.9738	19.668	9.27941	1326	47.154	49.9094	20.3782	9.80628
Foxo1	53.3168	-1.43491	0.50215	-2.85754	0.00426939	0.0392151	29.3918	28.3188	79.2592	76.2974	5552	7.23981	6.62223	19.6132	19.257
Sptbn1	51.2841	-1.49388	0.522787	-2.85753	0.00426957	0.0392151	22.8603	30.2067	86.598	65.4714	11019	2.8372	3.5591	10.7973	8.32601
Rbm14	74.2833	1.12786	0.394782	2.85692	0.00427768	0.0392469	97.9725	105.723	47.5555	45.8815	3168	42.2932	43.3276	20.6236	20.2946
Copb2	517.673	-0.723162	0.25329	-2.85507	0.0043027	0.0393769	365.764	413.454	560.979	730.496	3043	164.381	176.402	253.276	336.39
Magea4	7.73968	3.30174	1.15654	2.85484	0.00430583	0.0393769	13.063	15.1034	1.76132	1.03105	948	18.8446	20.6844	2.55257	1.52404
Dek	168.988	-0.945013	0.330998	-2.85505	0.00430306	0.0393769	137.162	96.2839	198.148	244.358	2602	72.0902	48.0424	104.624	131.597
Mrpl11	80.5399	1.09272	0.382851	2.85416	0.00431504	0.0394185	107.77	111.387	49.9039	53.0988	2882	51.1392	50.1788	23.7898	25.8178
Grsf1	88.9448	1.11152	0.389646	2.85264	0.00433576	0.039565	111.036	132.154	67.2235	45.366	2839	53.4869	60.4359	32.5316	22.392
Gnl3l	25.6989	1.8469	0.647778	2.85113	0.00435636	0.0397101	42.4548	37.7584	7.63237	14.9502	4877	11.9049	10.0517	2.15009	4.29557
Laptm4a	155.134	0.888233	0.311692	2.84971	0.00437588	0.0398451	202.477	200.119	98.3401	119.601	2129	130.062	122.037	63.4606	78.7205
Snord57	510.731	1.74909	0.614419	2.84674	0.00441693	0.0401369	676.01	898.649	329.072	139.191	63	14674.5	18519.5	7176.29	3095.98
Hnrnpa2b1	1902.07	-0.645533	0.226765	-2.8467	0.00441743	0.0401369	1430.4	1534.88	1970.03	2672.98	2400	815.074	830.312	1127.75	1560.68
Cdca5	37.823	-1.70465	0.599091	-2.8454	0.00443562	0.0402588	16.3288	18.8792	57.8299	58.2541	1906	11.7161	12.86	41.6849	42.8283
Tex16	96.036	1.20529	0.423795	2.84404	0.00445451	0.0403869	150.225	118.939	78.3785	36.6021	3972	51.7229	38.8771	27.1105	12.9129
Map3k5	18.7672	-2.73119	0.960498	-2.84351	0.00446193	0.0404108	6.5315	3.77584	34.3457	30.4158	5393	1.65628	0.908996	8.74965	7.90309
Ccdc101	81.6678	1.09391	0.384764	2.84307	0.00446813	0.0404237	120.833	101.948	48.7297	55.1609	1166	141.722	113.516	57.4176	66.2919
Sptlc1	91.9869	1.04784	0.368645	2.84241	0.0044774	0.0404642	137.162	111.387	57.5363	61.8627	2568	73.0447	56.3144	30.782	33.7568
Rcor2	35.5731	-1.78214	0.627387	-2.84057	0.00450324	0.0406542	19.5945	13.2154	50.1975	59.2851	2014	13.3053	8.51924	34.243	41.249
Brdt	120.867	1.03011	0.362766	2.83959	0.00451709	0.0406924	137.162	186.904	95.9917	63.4093	5025	37.3291	48.2905	26.245	17.6825
Ptk7	49.1833	-1.48642	0.523418	-2.83984	0.00451359	0.0406924	22.8603	28.3188	75.443	70.1111	4255	7.34738	8.6408	24.3595	23.0895
Tas2r134	7.95662	3.29598	1.16125	2.83829	0.00453553	0.0408149	19.5945	9.43959	1.76132	1.03105	897	29.874	13.6628	2.6977	1.61069
Psmc3	490.015	-0.705454	0.248623	-2.83745	0.00454757	0.0408363	395.156	351.153	547.182	666.571	1635	330.523	278.841	459.794	571.289
Pdcd11	231.13	-0.851198	0.29998	-2.83751	0.00454664	0.0408363	133.896	192.568	279.462	318.593	6043	30.3016	41.3723	63.536	73.8774
Col6a3	7.50365	-5.03051	1.77398	-2.83571	0.00457235	0.040945	0	0	9.39368	20.6209	10841	0	0	1.19046	2.66542
Tbl2	125.39	0.959645	0.33835	2.83625	0.00456462	0.040945	146.959	183.128	76.6172	94.8562	4336	46.3508	54.8333	24.2765	30.6552
Tmbim4	39.5547	1.59013	0.560978	2.83457	0.00458874	0.040945	48.9863	69.853	27.0068	12.3725	808	82.9114	112.241	45.921	21.4573
Dhx29	51.6509	-1.44496	0.509751	-2.83463	0.00458786	0.040945	29.3918	26.4309	76.0301	74.7508	4098	9.80855	8.37372	25.4896	25.5606
Dab2	10.6683	2.794	0.985558	2.83495	0.00458333	0.040945	26.126	11.3275	2.64197	2.57761	4628	7.72024	3.17775	0.784304	0.780463
Adprh	142.725	0.972493	0.343053	2.83482	0.00458513	0.040945	192.679	185.016	75.1495	118.055	1583	166.458	151.743	65.222	104.503
Prrc2b	61.9041	-1.3636	0.481697	-2.83082	0.0046429	0.0412122	42.4548	28.3188	99.5143	77.3284	10689	5.43176	3.43967	12.7908	10.1375
Atp11b	95.5514	1.04237	0.368174	2.83118	0.00463765	0.0412122	137.162	120.827	69.572	54.6454	4864	38.5647	32.2514	19.6512	15.743
Plod1	156.249	-1.01628	0.358923	-2.83146	0.00463365	0.0412122	111.036	96.2839	159.399	258.277	3252	46.6942	38.4399	67.3418	111.292
Elovl5	23.5987	-2.38467	0.842133	-2.8317	0.00463007	0.0412122	0	13.2154	35.8134	45.366	2781	0	6.16963	17.6927	22.859
Pdxp	7.44815	-5.02024	1.77343	-2.83081	0.00464308	0.0412122	0	0	9.68723	20.1054	2001	0	0	6.65123	14.0797
Ptprf	103.919	-1.06176	0.375551	-2.82721	0.00469561	0.0416347	62.0493	71.7409	134.447	147.439	7648	11.0953	12.1786	24.152	27.0143
Stxbp2	25.9507	-2.13724	0.75634	-2.82577	0.0047167	0.0417779	9.79725	9.43959	36.107	48.4591	2703	4.95689	4.53405	18.3525	25.1222
Pmm1	43.1714	-1.85954	0.658474	-2.82402	0.00474253	0.0419627	22.8603	15.1034	35.2263	99.4959	1302	24.0116	15.0606	37.1711	107.083
Vldlr	8.97577	3.53593	1.25225	2.82367	0.00474777	0.0419652	19.5945	13.2154	0	3.09314	8308	3.22544	2.06521	0	0.521711
Ppp1r1b	7.29957	-4.99336	1.76941	-2.82205	0.00477172	0.0421313	0	0	11.155	18.0433	1666	0	0	9.19907	15.1764
Gm960	28.1432	1.78808	0.633681	2.82173	0.00477654	0.0421313	26.126	60.4134	10.5679	15.4657	2262	15.7954	34.6752	6.41867	9.58085
Jak1	153.361	0.887653	0.314738	2.82029	0.004798	0.0422764	215.54	183.128	97.753	117.024	5299	55.6268	44.8683	25.3446	30.9462
Zbtb33	21.8627	-2.36237	0.838156	-2.81853	0.00482438	0.0424646	6.5315	7.55168	37.2812	36.0866	5122	1.74391	1.91418	9.99998	9.87265
Chd3os	22.4631	-2.34064	0.83061	-2.81798	0.00483264	0.0424865	9.79725	5.66376	39.336	35.0555	1779	7.53147	4.1334	30.3783	27.6127
Psmc1	164.437	-0.900667	0.319646	-2.8177	0.00483692	0.0424865	101.238	126.491	209.89	220.128	1492	92.7955	110.07	193.274	206.745
Eif1ax	126.173	-1.03233	0.366474	-2.81693	0.00484846	0.0425436	104.504	64.1892	180.828	155.172	926	154.338	89.9974	268.29	234.818
Tusc3	81.6726	1.18636	0.421259	2.81622	0.00485926	0.0425942	124.099	103.836	63.7009	35.0555	1513	112.171	89.1017	57.8437	32.4672
Nubp1	28.319	-2.28449	0.812016	-2.81336	0.00490267	0.0429301	9.79725	9.43959	22.8971	71.1421	2128	6.29628	5.75918	14.7828	46.8471
Cyth3	53.0041	1.27077	0.451924	2.81192	0.00492467	0.0430336	78.378	71.7409	31.9972	29.9003	4287	25.003	21.7266	10.2544	9.7735
Ptch1	59.7361	1.2878	0.457935	2.81219	0.00492049	0.0430336	58.7835	109.499	31.9972	38.6642	4305	18.6738	33.023	10.2115	12.5853
Lmnb2	20.8682	-2.55915	0.910283	-2.81138	0.00493301	0.0430619	6.5315	5.66376	24.3649	46.9126	3371	2.64975	2.18135	9.93012	19.5011
Slc12a9	30.3044	-1.9511	0.694376	-2.80987	0.00495621	0.0431752	16.3288	9.43959	40.8038	54.6454	3315	6.73629	3.69699	16.9109	23.0992
Asz1	109.987	1.00601	0.358016	2.80995	0.00495486	0.0431752	156.756	137.818	84.5431	60.8317	1740	123.204	102.834	66.7542	48.9901
Pdia3	515.02	0.646417	0.230191	2.80818	0.00498227	0.0433575	640.087	617.349	405.69	396.952	2642	331.328	303.373	210.965	210.539
Nop2	123.922	-1.00301	0.357301	-2.80717	0.00499791	0.043358	75.1123	88.7322	148.831	183.011	2623	39.1619	43.9199	77.9552	97.77
Hyou1	885.203	0.626903	0.223279	2.80771	0.00498953	0.043358	1031.98	1115.76	633.193	759.88	4432	318.436	326.851	196.284	240.255
Espl1	280.048	-0.87953	0.313349	-2.80687	0.00500257	0.043358	173.085	218.999	280.636	447.474	6630	35.7023	42.8851	58.154	94.5761
Pola2	77.565	-1.19598	0.426094	-2.80685	0.00500285	0.043358	42.4548	50.9738	99.8079	117.024	2872	20.2159	23.0431	47.7452	57.0975
Hars	84.788	-1.18799	0.4233	-2.80649	0.00500842	0.0433618	45.7205	56.6376	98.6337	138.16	1989	31.436	36.9699	68.1302	97.3364
Atrn	77.1166	1.13184	0.403369	2.80595	0.00501677	0.0433897	104.504	107.611	56.6556	39.6952	8737	16.3577	15.991	8.90902	6.36655
Ncstn	130.797	0.910257	0.324461	2.80544	0.0050248	0.0434147	169.819	171.801	95.9917	85.5768	2855	81.3451	78.1263	46.1931	42.0027
Cgn	29.9123	-1.93144	0.689836	-2.79986	0.00511253	0.0441275	16.3288	9.43959	46.9684	46.9126	5039	4.43159	2.43214	12.8059	13.0459
Ppp1ca	60.3049	-1.3329	0.476142	-2.79937	0.00512027	0.0441492	39.189	30.2067	81.6076	90.2165	1363	39.3206	28.7731	82.2591	92.7508
Pcmtd1	42.5579	3.44796	1.23189	2.79891	0.00512751	0.0441667	137.162	18.8792	6.45816	7.73284	5232	35.8522	4.68484	1.69586	2.07109
Zfp869	7.25475	-4.99743	1.78598	-2.79814	0.00513974	0.0441819	0	0	20.2551	8.76388	3490	0	0	7.97368	3.51884
Maf1	79.568	1.08788	0.388749	2.7984	0.00513559	0.0441819	120.833	96.2839	51.6653	49.4902	1749	94.4814	71.4731	40.5843	39.6512
Ssb	586.247	0.635101	0.22706	2.79706	0.00515701	0.0442404	747.857	679.651	461.758	455.722	2088	489.823	422.605	303.832	305.842
Scml2	539.212	0.713017	0.254899	2.79725	0.00515398	0.0442404	623.758	715.521	475.262	342.307	4881	174.767	190.324	133.774	98.2731
Eef1b2	104.646	-1.06391	0.380416	-2.79669	0.00516283	0.0442417	78.378	58.5255	130.631	151.048	1933	55.4515	39.309	92.846	109.499
Stim1	92.7489	1.09634	0.392056	2.79639	0.00516764	0.0442417	160.022	94.3959	63.9945	52.5833	3604	60.7219	34.0054	24.3953	20.4452
Fos	102.3	-1.13391	0.405786	-2.79436	0.0052002	0.0444305	75.1123	54.7496	168.499	110.837	2093	49.0787	33.9618	110.606	74.207
Kif20a	178.621	-0.929429	0.332589	-2.79452	0.00519763	0.0444305	120.833	124.603	189.635	279.413	3905	42.317	41.4272	66.7186	100.266
Srgap2	105.436	1.0294	0.368449	2.79389	0.0052079	0.0444512	107.77	173.689	66.0493	74.2353	8040	18.3313	28.0475	11.2866	12.9384
Glul	24.9744	-2.13442	0.764785	-2.79087	0.00525664	0.044822	6.5315	11.3275	42.8587	39.1797	2807	3.18216	5.23927	20.9771	19.559
Zkscan3	24.1369	2.04333	0.732596	2.78917	0.00528439	0.0450132	32.6575	45.3101	14.9712	3.60866	2602	17.1643	22.6082	7.90493	1.94342
Unc45a	43.6367	-1.71999	0.616931	-2.78798	0.00530375	0.0450599	19.5945	20.7671	41.3909	92.7941	3262	8.21489	8.26553	17.4329	39.8624
Suv39h1	126.119	0.914626	0.328065	2.78794	0.00530446	0.0450599	153.49	175.576	87.7722	87.6388	3314	63.3402	68.7848	36.3876	37.0571
Msh2	189.652	-0.859538	0.308315	-2.78785	0.00530587	0.0450599	114.301	152.921	245.997	245.389	3056	51.1504	64.9672	110.593	112.52
Ap1s1	29.1163	-2.09454	0.75141	-2.78748	0.00531193	0.0450661	3.26575	16.9913	34.3457	61.8627	1277	3.49738	17.2748	36.9513	67.8837
Psmd4	212.236	-0.809726	0.29061	-2.7863	0.00533137	0.045144	153.49	154.809	269.481	271.165	1344	156.183	149.547	275.473	282.723
Anln	210.209	-1.07544	0.385995	-2.78614	0.00533393	0.045144	84.9095	181.24	201.964	372.723	5421	21.4204	43.4064	51.1852	96.3461
Nit2	26.9672	-2.08892	0.749805	-2.78595	0.00533715	0.045144	16.3288	5.66376	40.5103	45.366	1286	17.3645	5.71798	43.2786	49.433
Eid1	55.9181	-1.44497	0.518817	-2.78512	0.00535085	0.0452147	39.189	22.655	96.8723	64.9559	2543	21.0751	11.5664	52.3363	35.7931
Lars2	133.488	1.00464	0.361182	2.78153	0.00541027	0.0456711	179.616	177.464	112.431	64.4403	3881	63.2927	59.3672	39.8007	23.2671
Limk1	37.1789	-1.70283	0.612346	-2.78084	0.00542192	0.0457238	22.8603	13.2154	52.8395	59.8006	3323	9.4081	5.16333	21.8463	25.2176
Fpgs	56.2749	-1.45556	0.523657	-2.7796	0.00544261	0.0458525	22.8603	35.8705	62.2331	104.136	2263	13.8149	20.5793	37.7821	64.4826
Cdc73	127.48	0.914674	0.329217	2.77833	0.00546383	0.0459854	182.882	151.034	86.3045	89.7009	2678	93.3924	73.222	44.2764	46.9369
Ccs	32.7082	-1.84432	0.663996	-2.7776	0.00547614	0.0460432	13.063	15.1034	40.8038	61.8627	1057	16.9013	18.5514	53.0365	82.0128
Trmt11	6.96481	-4.93227	1.77616	-2.77693	0.00548757	0.0460934	0	0	14.9712	12.8881	2359	0	0	8.71922	7.65575
Sycp1	622.462	0.789311	0.284343	2.77591	0.00550475	0.0461918	764.186	813.693	583.583	328.388	3437	304.068	307.369	233.277	133.886
Rnf19b	43.383	1.46073	0.526392	2.77498	0.00552052	0.0462766	84.9095	43.4221	26.1262	19.0743	2532	45.861	22.2652	14.1763	10.5563
Igfbp7	17.7462	-2.72099	0.980808	-2.77423	0.00553327	0.0462766	3.26575	5.66376	29.0617	32.9934	1213	3.68191	6.06209	32.9162	38.1149
Sec61a1	240.457	-0.824382	0.297214	-2.7737	0.00554223	0.0462766	173.085	173.689	262.436	352.617	3039	77.8896	74.2026	118.643	162.593
Igf2	24.8294	-2.12278	0.765246	-2.77398	0.00553749	0.0462766	6.5315	11.3275	40.2167	41.2418	4236	2.10867	3.47182	13.0437	13.643
Pcdh8	12.0691	2.60668	0.939636	2.77414	0.00553481	0.0462766	22.8603	18.8792	4.99039	1.54657	4003	7.80992	6.12317	1.71277	0.541391
Haus8	255.732	0.797572	0.287586	2.77334	0.00554847	0.0462829	320.044	328.498	155.289	219.097	1670	262.086	255.385	127.754	183.843
Rnf149	103.34	1.00631	0.362994	2.77226	0.00556693	0.0463911	143.693	132.154	58.1234	79.3905	2431	80.8355	70.579	32.8485	45.7627
Bccip	48.9621	-1.44503	0.521424	-2.77131	0.00558312	0.0464801	26.126	26.4309	69.572	73.7197	1244	28.7213	27.5848	76.8357	83.0407
Stxbp3a	14.5139	-3.55589	1.28339	-2.7707	0.0055936	0.0465216	0	3.77584	20.2551	34.0245	2406	0	2.0375	11.5661	19.8164
Vim	34.1466	-2.02473	0.730943	-2.77002	0.00560524	0.0465726	16.3288	11.3275	81.6076	27.3227	1834	12.176	8.01889	61.1337	20.8762
Hmox2	109.92	-1.02637	0.370655	-2.76906	0.00562183	0.0466307	62.0493	81.1805	139.731	156.719	1366	62.1208	77.1578	140.537	160.768
Ubxn6	18.8335	-2.72569	0.984368	-2.76898	0.00562328	0.0466307	6.5315	3.77584	21.7229	43.3039	1701	5.25122	2.88196	17.5454	35.6739
Sh3glb1	57.8225	1.27768	0.461697	2.76736	0.00565117	0.0467921	104.504	60.4134	36.9876	29.3848	7428	19.2403	10.5594	6.84122	5.54343
Tom1l2	51.0337	1.28195	0.463266	2.76721	0.00565381	0.0467921	75.1123	69.853	32.8779	26.2917	6248	16.4407	14.5152	7.22957	5.89664
Tmbim6	94.7075	1.00871	0.364586	2.76673	0.00566214	0.0468151	120.833	132.154	68.1042	57.7385	2803	58.9539	61.2121	33.3811	28.8649
Gns	52.0001	1.27648	0.461535	2.76573	0.00567956	0.0469133	71.8465	75.5168	34.3457	26.2917	3855	25.4878	25.433	12.2404	9.55699
Arhgap10	12.4523	-4.31454	1.56019	-2.76539	0.00568548	0.0469163	0	1.88792	27.3004	20.6209	3038	0	0.806816	12.3461	9.51147
Thyn1	34.7171	-1.86814	0.67595	-2.76373	0.00571444	0.0471093	9.79725	18.8792	36.9876	73.2042	963	13.9133	25.4528	52.7691	106.522
Zmynd8	22.2126	-2.31501	0.837772	-2.7633	0.00572209	0.0471264	9.79725	5.66376	31.1166	42.2729	8909	1.50393	0.825381	4.79857	6.64906
Zc3h8	49.8472	1.30888	0.473776	2.76265	0.00573338	0.0471734	68.5808	73.6288	33.465	23.714	1567	59.8528	61.0039	29.3407	21.2063
Swt1	115.325	0.932231	0.337971	2.75831	0.00581002	0.0477111	153.49	149.146	75.1495	83.5147	3668	57.2272	52.791	28.1479	31.9052
4930524B15Rik	49.0867	1.30106	0.471666	2.75844	0.00580774	0.0477111	62.0493	77.4047	31.1166	25.7761	1959	43.3165	51.2993	21.8226	18.4379
Sf3b1	398.679	-0.699284	0.253693	-2.75642	0.00584387	0.0478776	271.057	334.162	485.83	503.666	6192	59.8662	70.0655	107.796	113.983
Gsta4	30.9818	-2.05323	0.744942	-2.75622	0.00584729	0.0478776	13.063	11.3275	72.2139	27.3227	958	18.6478	15.3514	103.563	39.9655
Sox4	34.61	-1.78567	0.647736	-2.75678	0.00583729	0.0478776	6.5315	22.655	52.5459	56.7075	2953	3.02483	9.96047	24.447	26.9094
Tlk2	61.74	1.17125	0.425134	2.755	0.00586919	0.0480103	88.1753	83.0684	39.6296	36.0866	7040	17.1287	15.3194	7.73386	7.18292
Dst	31.2774	-1.86435	0.677467	-2.75193	0.00592443	0.0482548	16.3288	11.3275	57.2428	40.2108	30001	0.744335	0.490205	2.6214	1.87817
Ccne2	46.4795	1.31373	0.477417	2.75176	0.00592763	0.0482548	68.5808	64.1892	27.8875	25.2606	3220	29.1271	25.8812	11.8988	10.993
Acer3	108.727	1.01951	0.370351	2.75282	0.00590848	0.0482548	173.085	118.939	59.8847	82.9991	4058	58.3308	38.0532	20.2746	28.6609
Skp2	6.83593	-4.90576	1.7822	-2.75265	0.00591158	0.0482548	0	0	14.9712	12.3725	3411	0	0	6.03009	5.08282
Ptpn2	90.9188	1.00728	0.365969	2.75237	0.00591648	0.0482548	124.099	118.939	61.3525	59.2851	8404	20.1944	18.3745	10.0299	9.88524
Thbd	6.81804	-4.90112	1.78214	-2.75014	0.00595706	0.0483082	0	0	14.3841	12.8881	3718	0	0	5.31523	4.85742
Taok2	105.182	-1.06966	0.388821	-2.75103	0.00594081	0.0483082	58.7835	75.5168	120.944	165.483	6884	11.6779	14.2423	24.1375	33.6852
Fuk	32.0767	-1.85381	0.673934	-2.75073	0.00594635	0.0483082	19.5945	9.43959	42.5651	56.7075	3972	6.74647	3.08548	14.7229	20.0059
Snx33	6.81804	-4.90112	1.78214	-2.75014	0.00595706	0.0483082	0	0	14.3841	12.8881	4564	0	0	4.32998	3.95703
Wwp1	24.273	1.80133	0.655972	2.74605	0.00603171	0.0488667	45.7205	30.2067	12.9163	8.24836	6498	9.62238	6.03535	2.73091	1.77875
Papss1	72.2963	-1.21143	0.441232	-2.74557	0.00604067	0.0488924	39.189	47.198	90.4142	112.384	2917	18.373	21.0071	42.5843	53.9878
Topors	66.7061	-1.37183	0.499739	-2.7451	0.00604923	0.0489116	45.7205	30.2067	123.879	67.0179	3842	16.2744	10.2076	44.2986	24.4434
Uba1y	161.914	0.842266	0.306858	2.74481	0.00605462	0.0489116	195.945	218.999	107.44	125.272	7962	33.6561	35.7107	18.5393	22.0475
Tet3	28.2818	-1.93664	0.705904	-2.74349	0.0060789	0.049052	9.79725	13.2154	49.9039	40.2108	10906	1.22854	1.57324	6.28664	5.1666
Arap1	6.83413	-4.9085	1.78951	-2.74293	0.00608941	0.049052	0	0	17.026	10.3105	6354	0	0	3.68143	2.27383
Golga4	252.141	0.848134	0.309175	2.74322	0.00608399	0.049052	297.183	351.153	223.1	137.129	7532	53.9592	60.5292	40.6948	25.5121
Plekhg2	25.2082	-2.16858	0.79097	-2.74167	0.0061127	0.0491459	16.3288	3.77584	38.4554	42.2729	5275	4.23333	0.929329	10.0158	11.2297
Nudt16l1	14.4341	-3.4326	1.25196	-2.74177	0.00611092	0.0491459	3.26575	1.88792	21.1358	31.4469	1274	3.50562	1.92395	22.7928	34.5888
Lin54	27.4969	1.73466	0.632772	2.74136	0.00611857	0.0491463	58.7835	26.4309	12.9163	11.857	4729	16.9996	7.25639	3.75248	3.51345
Dpm1	88.8652	1.04695	0.382215	2.73917	0.00615952	0.049374	114.301	124.603	49.0233	67.5335	2293	68.1708	70.5508	29.373	41.2708
Tpm3	12.2	-4.2786	1.56234	-2.73859	0.00617028	0.049374	0	1.88792	21.1358	25.7761	3340	0	0.733864	8.69403	10.8143
Eps15	146.215	0.85582	0.312489	2.73872	0.00616792	0.049374	195.945	181.24	107.147	100.527	5410	49.5323	43.4947	27.2101	26.0383
Acat2	13.975	-3.50174	1.27852	-2.73889	0.00616462	0.049374	0	3.77584	25.8326	26.2917	2076	0	2.36137	17.0958	17.7467
Ppa1	125.82	-1.00909	0.368707	-2.73684	0.00620316	0.0495432	75.1123	90.6201	138.557	198.992	1292	79.5059	91.0628	147.338	215.824
Polr2f	74.8358	-1.23363	0.450704	-2.73711	0.00619822	0.0495432	39.189	49.0859	84.2496	126.819	520	103.065	122.555	222.594	341.749
Arid3a	13.9571	-3.49935	1.27894	-2.73613	0.0062166	0.0496037	0	3.77584	25.2455	26.8072	5421	0	0.904301	6.39815	6.92946
0610011F06Rik	14.6024	-3.44773	1.26115	-2.7338	0.00626081	0.0499093	3.26575	1.88792	18.2003	35.0555	811	5.50698	3.02233	30.8323	60.5708
Ret	15.7018	-3.06324	1.12072	-2.73328	0.00627068	0.0499409	0	5.66376	22.6035	34.54	7341	0	1.00168	4.2303	6.59318
Pogz	83.5718	-1.11949	0.409741	-2.7322	0.00629136	0.0500284	45.7205	58.5255	113.018	117.024	7640	8.18406	9.94559	20.3237	21.4639
Mrfap1	49.4608	-1.60517	0.587756	-2.73102	0.00631393	0.0500284	19.5945	28.3188	45.7942	104.136	1630	16.4399	22.5562	38.5987	89.5239
Xpc	22.6071	-2.278	0.833933	-2.73164	0.00630198	0.0500284	13.063	3.77584	36.9876	36.6021	3631	4.92003	1.3501	13.9952	14.1256
Ncam2	6.66548	3.6864	1.3496	2.73147	0.0063053	0.0500284	9.79725	15.1034	1.76132	0	6164	2.17367	3.18119	0.392576	0
Ppp2r1a	147.85	-1.1622	0.425529	-2.7312	0.00631051	0.0500284	97.9725	84.9563	117.715	290.755	2256	59.3904	48.8918	71.687	180.599
Eef1g	17.2155	-2.76581	1.0128	-2.73085	0.0063172	0.0500284	0	7.55168	31.4101	29.9003	1565	0	6.26481	27.5743	26.7725
Amn1	20.7995	1.86891	0.684802	2.72913	0.00635018	0.0501955	29.3918	35.8705	9.68723	8.24836	1027	39.1387	45.3467	12.9592	11.2545
Scrib	105.308	-1.04238	0.381947	-2.72913	0.00635017	0.0501955	52.252	83.0684	142.079	143.831	5547	12.8824	19.4427	35.1903	36.3347
Sf3a3	285.146	-0.752097	0.275936	-2.72562	0.00641803	0.0506845	238.4	188.792	339.64	373.754	1697	192.121	144.438	274.971	308.625
Dennd1a	34.627	1.50007	0.550772	2.72357	0.00645796	0.0509522	55.5178	47.198	20.8422	14.9502	4352	17.4459	14.0803	6.57968	4.81376
Ngly1	27.9033	1.64018	0.602394	2.72277	0.00647362	0.0510281	48.9863	35.8705	14.3841	12.3725	2901	23.0929	16.0534	6.81214	5.97639
Irf2	6.24712	3.82803	1.40626	2.72213	0.00648617	0.0510793	19.5945	3.77584	0.587105	1.03105	2484	10.7878	1.97352	0.324723	0.581639
Pa2g4	87.8087	-1.10727	0.406868	-2.72145	0.00649959	0.0511374	45.7205	64.1892	129.457	111.868	2432	25.7098	34.2671	73.1325	64.4572
Wrap53	23.0661	-2.27464	0.836331	-2.71978	0.00653248	0.0513015	3.26575	11.3275	28.181	49.4902	1896	2.35557	7.75667	20.4206	36.577
Myo10	45.1659	-1.48647	0.546543	-2.71978	0.00653259	0.0513015	22.8603	24.5429	73.9752	59.2851	8098	3.8606	3.93485	12.5504	10.2588
Pomt1	61.2093	1.17366	0.43158	2.71946	0.00653891	0.0513035	84.9095	84.9563	41.978	32.9934	2825	41.1045	39.0442	20.4152	16.3658
Psmd12	355.109	0.689091	0.253462	2.71872	0.00655349	0.0513701	444.142	432.333	248.052	295.91	1723	352.523	325.771	197.791	240.659
Yaf2	24.2967	1.90477	0.701223	2.71636	0.00660048	0.0516905	42.4548	33.9825	5.28395	15.4657	2318	25.0475	19.0336	3.1318	9.34939
Lamtor4	24.4839	-2.09611	0.771966	-2.71529	0.00662182	0.0517617	6.5315	11.3275	35.2263	44.8505	877	10.1851	16.7693	55.1845	71.663
Hist3h2a	939.689	-0.729269	0.268549	-2.71559	0.00661573	0.0517617	764.186	651.332	889.464	1453.77	508	2057.25	1664.63	2405.55	4010.15
Smtnl2	6.86811	-4.91973	1.81218	-2.71482	0.00663124	0.0517874	0	0	20.2551	7.21732	2624	0	0	10.6052	3.85425
Podxl	6.63366	-4.86267	1.79163	-2.71411	0.00664548	0.0518507	0	0	14.6776	11.857	5330	0	0	3.78336	3.11728
Asap3	6.69277	-4.86821	1.79464	-2.71264	0.00667497	0.0520327	0	0	10.2743	16.4967	5582	0	0	2.52879	4.14129
Dcaf10	22.9887	1.78112	0.65676	2.71198	0.0066883	0.0520886	29.3918	41.5342	9.68723	11.3415	7213	5.57264	7.47599	1.84516	2.20334
Nae1	83.1506	1.037	0.38257	2.71061	0.00671599	0.05216	124.099	100.06	52.2524	56.192	1808	93.8684	71.8521	39.7061	43.5515
Jam3	97.3563	0.976516	0.360204	2.71101	0.00670789	0.05216	124.099	134.042	70.4526	60.8317	1970	86.1493	88.3394	49.1338	43.2704
Gkap1	34.4051	1.5309	0.564723	2.71089	0.00671019	0.05216	55.5178	47.198	22.0164	12.8881	1518	50.0163	40.3674	19.9262	11.8972
Sirt2	55.8865	1.21426	0.448145	2.70952	0.00673803	0.0522832	75.1123	81.1805	37.8683	29.3848	1863	55.1378	56.5741	27.9262	22.1023
Actr10	133.309	0.889271	0.328314	2.7086	0.00675675	0.0523803	186.148	160.473	84.5431	102.073	4021	63.3104	51.814	28.8864	35.5719
Gml	300.009	0.885399	0.327035	2.70735	0.00678231	0.0525303	346.17	432.333	277.701	143.831	894	529.545	627.856	426.765	225.446
Ipo4	162.552	-0.864179	0.31927	-2.70673	0.0067949	0.0525796	124.099	107.611	218.99	199.507	3611	46.9992	38.691	83.3195	77.421
Atr	811.275	0.647452	0.239516	2.70317	0.0068681	0.0530974	996.054	985.494	731.533	532.019	8074	168.712	158.469	124.479	92.335
Eml1	7.2677	3.19518	1.18387	2.69893	0.0069563	0.0536811	13.063	13.2154	1.76132	1.03105	4474	3.99299	3.83499	0.540867	0.322931
Fsd1	16.0524	-2.90108	1.07487	-2.699	0.00695478	0.0536811	6.5315	1.88792	30.5295	25.2606	1748	5.11002	1.40223	23.9954	20.2502
Stk25	201.423	0.764149	0.283225	2.69803	0.00697512	0.0537281	248.197	258.645	148.831	150.017	3254	104.311	103.197	62.8385	64.6027
Notch1	16.124	-2.9095	1.07835	-2.69811	0.00697335	0.0537281	6.5315	1.88792	32.8779	23.1985	9489	0.941334	0.25831	4.76028	3.42584
Dmxl1	82.3478	1.09836	0.407216	2.69726	0.00699133	0.0538039	107.77	117.051	64.8751	39.6952	12211	12.0697	12.4452	7.29922	4.55528
Ddb2	130.125	0.883181	0.327608	2.69585	0.00702096	0.0539829	153.49	183.128	87.4787	96.4027	1915	109.613	124.155	62.76	70.5421
Bax	22.7823	-2.18446	0.811287	-2.69259	0.00709004	0.0543655	6.5315	9.43959	30.823	44.3349	869	10.2788	14.103	48.7309	71.4914
H2bfm	30.9512	1.54723	0.57454	2.69299	0.00708138	0.0543655	39.189	52.8617	17.3196	14.4346	1049	51.0905	65.4252	22.6836	19.2823
Robo1	15.3598	-3.04015	1.12908	-2.69259	0.00708988	0.0543655	0	5.66376	34.6392	21.1364	7568	0	0.971633	6.28834	3.91362
Erlin2	80.1258	1.03287	0.383953	2.69009	0.00714334	0.0547246	107.77	107.611	54.6008	50.5212	3945	37.3595	35.4152	19.0152	17.9455
Rtn3	406.645	0.805015	0.299292	2.68973	0.00715101	0.0547337	418.016	613.574	228.971	366.021	5038	113.471	158.12	62.4413	101.807
Ythdc2	283.619	0.761034	0.283131	2.68792	0.00718982	0.0549809	395.156	319.058	178.48	241.78	6299	85.7922	65.7623	38.9285	53.7869
Ubr5	296.819	0.776768	0.289034	2.68746	0.00719971	0.0550069	329.841	419.118	258.913	179.402	9791	46.0711	55.5761	36.3309	25.676
Cisd2	18.3199	2.01417	0.749599	2.687	0.00720968	0.0550119	22.8603	35.8705	9.39368	5.15523	2869	10.8969	16.2325	4.49836	2.51794
Sgsm1	9.19226	3.10316	1.15508	2.68653	0.0072199	0.0550119	29.3918	3.77584	2.05487	1.54657	6486	6.19726	0.755815	0.435268	0.334133
Eaf2	32.102	1.50608	0.560559	2.68674	0.00721525	0.0550119	45.7205	49.0859	15.5583	18.0433	2170	28.8139	29.3681	9.85034	11.6516
Ndc80	119.378	-0.976073	0.363467	-2.68545	0.00724319	0.0551396	68.5808	90.6201	143.547	174.762	2201	42.6122	53.4544	89.6033	111.264
Arpc5l	21.6581	1.80115	0.670978	2.68437	0.00726671	0.0552151	29.3918	37.7584	9.68723	9.79493	1271	31.6251	38.5697	10.4714	10.799
Pds5a	75.7676	1.11198	0.414285	2.68409	0.00727271	0.0552151	107.77	100.06	58.1234	37.1176	4146	35.5483	31.3335	19.2607	12.5452
Nol8	326.628	0.748224	0.27876	2.68411	0.00727223	0.0552151	369.03	449.325	285.04	203.116	4827	104.553	120.854	81.1292	58.965
Gab2	31.147	1.60151	0.596738	2.68377	0.00727963	0.055218	62.0493	32.0946	12.9163	17.5278	6008	14.124	6.93555	2.95364	4.08813
Kdsr	17.1609	-2.66391	0.993587	-2.6811	0.00733798	0.0555262	3.26575	5.66376	24.6584	35.0555	5582	0.8001	1.31733	6.0691	8.80024
Mael	82.7106	1.13733	0.424216	2.68101	0.00733997	0.0555262	127.364	100.06	36.4005	67.0179	1546	112.665	84.0289	32.348	60.7448
Eid2	25.5601	-2.04578	0.76295	-2.68141	0.00733125	0.0555262	3.26575	15.1034	45.2071	38.6642	1288	3.46752	15.2243	48.2214	42.065
Zbtb40	57.8959	1.18426	0.442022	2.6792	0.00737987	0.0557721	71.8465	88.7322	39.0425	31.9624	7192	13.6618	16.0181	7.45825	6.22755
Cebpz	161.701	-0.86918	0.32445	-2.67893	0.00738568	0.0557721	124.099	105.723	189.635	227.345	4077	41.6272	33.6674	63.9038	78.14
Hddc2	14.5942	-3.32829	1.24297	-2.67768	0.00741342	0.0558854	6.5315	0	21.4293	30.4158	718	12.4406	0	41.0047	59.3612
L3mbtl2	80.9507	-1.15872	0.432736	-2.67766	0.00741391	0.0558854	55.5178	45.3101	91.0013	131.974	3810	19.9277	15.44	32.815	48.539
Hist1h3b	49.2984	-1.3977	0.522105	-2.67705	0.00742738	0.0559371	32.6575	22.655	72.801	69.08	461	96.8798	63.8032	216.963	209.981
Pak1	81.1835	1.02741	0.383936	2.67601	0.00745053	0.0559617	104.504	113.275	56.9492	50.0057	3061	46.6897	48.0452	25.5607	22.892
Pgrmc1	102.254	0.960085	0.358753	2.67618	0.00744674	0.0559617	114.301	154.809	69.2784	70.6266	1838	85.0466	109.353	51.7847	53.8456
Polr3g	24.0185	-2.06648	0.772059	-2.67659	0.00743766	0.0559617	6.5315	11.3275	41.0974	37.1176	3060	2.91906	4.80609	18.4519	16.9976
Wfs1	6.76977	-4.87949	1.82419	-2.67488	0.00747566	0.0560509	0	0	6.45816	20.6209	3564	0	0	2.48955	8.1077
Prpsap1	61.236	-1.27592	0.477001	-2.67488	0.00747559	0.0560509	42.4548	30.2067	76.9108	95.3717	1868	31.0814	20.9945	56.5665	71.5435
Rpusd1	6.62118	-4.84944	1.81336	-2.67428	0.0074891	0.0561018	0	0	7.92592	18.5588	1703	0	0	6.39417	15.2709
Tert	6.4529	-4.81709	1.80187	-2.67338	0.00750901	0.0562012	0	0	10.8614	14.9502	3426	0	0	4.35562	6.11485
Pnma5	30.7894	-1.84212	0.689669	-2.67103	0.007562	0.0565146	6.5315	18.8792	57.5363	40.2108	2287	3.90569	10.7176	34.5641	24.6379
Txndc16	56.0187	-1.29962	0.486582	-2.67092	0.00756426	0.0565146	32.6575	32.0946	76.3237	82.9991	4028	11.0878	10.3448	26.0327	28.8743
Cnot6l	50.8084	1.22768	0.459906	2.66941	0.00759857	0.0567208	68.5808	73.6288	29.0617	31.9624	8814	10.641	10.8456	4.52999	5.08153
Taf9	30.3485	1.53684	0.575924	2.66848	0.00761953	0.0568271	48.9863	41.5342	16.4389	14.4346	1334	50.2192	40.423	16.9304	15.1627
Dusp1	13.8649	-3.36715	1.26204	-2.66803	0.00762977	0.0568532	3.26575	1.88792	19.3745	30.9314	1942	2.29977	1.26216	13.7066	22.3191
Sucla2	102.799	0.954938	0.358144	2.66635	0.00766789	0.0570869	146.959	124.603	62.8203	76.8129	2108	95.3402	76.7424	40.9429	51.0612
Wee1	93.8243	-1.06092	0.397979	-2.66576	0.00768144	0.0571375	52.252	67.9651	113.311	141.769	3419	20.9004	25.8087	45.5327	58.1044
Dctn4	84.8152	-1.14741	0.43071	-2.664	0.00772176	0.0573869	32.6575	69.853	110.963	125.788	3714	12.0252	24.4187	41.0473	47.4595
Abcc1	36.9466	-1.62353	0.609556	-2.66346	0.00773423	0.057429	19.5945	16.9913	64.288	46.9126	5935	4.51507	3.71693	14.8819	11.0763
Col18a1	32.3216	-1.94097	0.728964	-2.66264	0.00775295	0.0575175	6.5315	18.8792	73.9752	29.9003	5791	1.54245	4.23261	17.5502	7.23519
Cyba	13.3324	-3.4301	1.28889	-2.66128	0.00778434	0.0576577	0	3.77584	23.7778	25.7761	759	0	6.45878	43.0406	47.5887
Bop1	66.9985	-1.2568	0.472261	-2.66123	0.00778549	0.0576577	39.189	39.6463	73.6817	115.477	2476	21.6454	20.7889	40.8845	65.3541
Hnrnpu	1061.71	-0.603122	0.226816	-2.65908	0.00783536	0.0579762	728.262	953.399	1278.42	1286.74	3670	271.377	337.278	478.583	491.308
Pacrg	11.8572	2.48256	0.9339	2.65828	0.00785417	0.0580645	9.79725	30.2067	3.81618	3.60866	1355	9.88818	28.943	3.86936	3.73194
Ptgfrn	6.48327	-4.83543	1.82024	-2.65648	0.00789604	0.058323	0	0	18.2003	7.73284	5786	0	0	4.32164	1.87279
E2f1	31.903	1.91158	0.719897	2.65535	0.00792263	0.0584683	84.9095	16.9913	18.4938	7.21732	3099	37.4702	7.11841	8.19887	3.26349
Cenpa	51.9887	-1.37963	0.51989	-2.65369	0.00796169	0.0587053	29.3918	28.3188	61.0589	89.1854	1581	25.4241	23.2553	53.0599	79.0478
Emc1	191.583	0.780604	0.294608	2.64964	0.00805781	0.0593622	238.4	245.429	126.815	155.688	6237	52.2735	51.0893	27.9346	34.9789
Atp6v1h	256.851	0.728625	0.275031	2.64925	0.00806701	0.0593783	284.12	354.929	183.177	205.178	1976	196.638	233.202	127.36	145.503
Vamp5	6.32041	-4.79453	1.81001	-2.64889	0.0080756	0.0593898	0	0	14.9712	10.3105	1648	0	0	12.481	8.76694
Acbd3	138.551	0.876275	0.331122	2.64638	0.00813574	0.05978	160.022	198.231	110.376	85.5768	3471	63.0486	74.1476	43.6886	34.5485
1700028K03Rik	25.2082	1.67194	0.631945	2.64571	0.00815198	0.0598473	39.189	37.7584	14.0905	9.79493	3253	16.4752	15.0698	5.95103	4.21934
Arhgap33	40.376	1.34629	0.508934	2.6453	0.00816177	0.0598672	55.5178	60.4134	24.952	20.6209	4447	17.0732	17.6378	7.7088	6.49783
D10Jhu81e	13.1839	-3.41483	1.29127	-2.64456	0.00817984	0.0599477	0	3.77584	25.2455	23.714	1363	0	3.59663	25.4471	24.3802
Zfp518b	20.1418	-2.2945	0.86795	-2.64358	0.00820336	0.0600159	3.26575	9.43959	32.2908	35.5711	6882	0.648962	1.78081	6.44634	7.24286
Emc3	85.4532	0.99179	0.375139	2.64379	0.00819823	0.0600159	114.301	113.275	59.5912	54.6454	1958	79.8343	75.1105	41.8137	39.1083
Fus	1108.32	-0.655343	0.247978	-2.64275	0.00822355	0.0600596	852.361	868.443	1087.03	1625.44	1844	632.141	611.447	809.894	1235.2
Iqcg	24.5198	1.93938	0.733774	2.64302	0.00821693	0.0600596	42.4548	35.8705	16.1454	3.60866	4027	14.4177	11.5647	5.50828	1.25572
Vav2	11.7138	-4.12805	1.56253	-2.6419	0.00824429	0.0601591	3.26575	0	23.4842	20.1054	3482	1.28264	0	9.26609	8.09117
Tob1	44.1161	1.41679	0.536421	2.64119	0.00826146	0.0602324	58.7835	69.853	32.8779	14.9502	2285	35.182	39.6897	19.7682	9.16827
Exoc4	125.806	-0.931798	0.353401	-2.63666	0.00837274	0.0609911	81.6438	90.6201	147.95	183.011	3710	30.0954	31.7124	54.7888	69.1242
Kdm6a	60.2392	1.17207	0.444729	2.63548	0.00840182	0.0611502	97.9725	69.853	41.6845	31.4469	5265	25.4482	17.2253	10.8774	8.36964
Ero1l	94.4123	0.984967	0.373889	2.63438	0.00842901	0.0612953	133.896	117.051	54.0137	72.6887	4418	41.4469	34.3976	16.7968	23.0552
Fbxl5	98.2405	0.939841	0.356913	2.63325	0.00845714	0.0613942	124.099	134.042	69.8655	64.9559	3328	50.9958	52.2922	28.8422	27.3503
C1qbp	40.2827	-1.61783	0.614365	-2.63334	0.0084549	0.0613942	32.6575	9.43959	56.6556	62.3782	1165	38.3361	10.5198	66.8139	75.03
Eci1	26.3973	-2.09778	0.796907	-2.63241	0.00847822	0.0614944	13.063	7.55168	24.6584	60.3161	1091	16.3746	8.98664	31.052	77.4705
Mov10l1	736.994	0.576588	0.219189	2.63055	0.00852462	0.0617779	865.424	898.649	575.069	608.832	4052	292.086	287.938	194.985	210.55
Kdm1a	177.805	0.779059	0.296513	2.62741	0.00860387	0.0621255	238.4	211.447	124.76	136.613	3015	108.136	91.0527	56.8508	63.4942
Ptbp1	103.206	-0.983864	0.374523	-2.62698	0.00861457	0.0621255	62.0493	75.5168	135.034	140.222	3108	27.3028	31.5458	59.6914	63.2213
Patz1	51.287	-1.35346	0.515229	-2.6269	0.0086167	0.0621255	29.3918	28.3188	63.4074	84.0302	3482	11.5438	10.559	25.0184	33.8169
Trim41	183.465	0.780005	0.296879	2.62735	0.00860538	0.0621255	205.742	256.757	132.686	138.676	3470	81.0859	96.0664	52.5344	56.0013
Zkscan8	28.2428	1.68508	0.641355	2.62737	0.00860482	0.0621255	48.9863	37.7584	18.4938	7.73284	8899	7.52808	5.50872	2.85519	1.21766
Uggt2	24.1423	1.82587	0.69478	2.62799	0.00858916	0.0621255	45.7205	30.2067	14.9712	5.67075	6514	9.59875	6.02053	3.1576	1.21989
Rab11fip5	27.8415	1.72368	0.656306	2.62633	0.00863113	0.0621303	42.4548	43.4221	18.7874	6.70179	6124	9.48074	9.20566	4.21483	1.5335
Clk3	151.483	0.809609	0.308271	2.62629	0.00863206	0.0621303	199.211	186.904	109.495	110.322	2494	109.236	97.2973	60.3181	61.9859
Zmiz1	6.27033	-4.77328	1.81792	-2.62568	0.00864773	0.0621901	0	0	9.10013	15.9812	7525	0	0	1.66146	2.97598
Ppp2r4	72.096	-1.13747	0.433477	-2.62407	0.0086885	0.062377	42.4548	47.198	95.111	103.62	2577	22.5301	23.7787	50.7068	56.3452
Ralbp1	33.5325	-1.66955	0.636182	-2.62433	0.00868206	0.062377	19.5945	13.2154	46.6749	54.6454	4339	6.17584	3.95431	14.7789	17.6478
Zmynd11	39.6781	1.56808	0.59805	2.62198	0.00874207	0.0627084	58.7835	60.4134	30.2359	9.27941	4114	19.5408	19.0655	10.0974	3.1607
Dock11	20.3684	-2.3633	0.901793	-2.62067	0.00877574	0.0628262	13.063	1.88792	36.107	30.4158	6665	2.68037	0.367758	7.44287	6.3948
Mrpl28	49.0905	-1.37095	0.523126	-2.62069	0.00877528	0.0628262	26.126	28.3188	62.5267	79.3905	1065	33.5486	34.5226	80.6613	104.459
Col11a2	19.1818	2.2205	0.847366	2.62047	0.0087808	0.0628262	39.189	24.5429	11.4486	1.54657	5605	9.56181	5.68499	2.80624	0.386653
Ndufv3	36.3706	-1.66894	0.637242	-2.619	0.00881877	0.0630445	13.063	20.7671	40.5103	71.1421	1579	11.3139	17.0755	35.2478	63.1353
9230110C19Rik	27.3988	1.57207	0.600337	2.61865	0.00882785	0.0630561	42.4548	39.6463	14.0905	13.4036	1592	36.4699	32.3324	12.16	11.7979
Abhd11	11.1725	-4.14533	1.58384	-2.61726	0.00886392	0.0632069	0	1.88792	17.026	25.7761	1699	0	1.44268	13.768	21.2595
Tgfb1	12.7676	2.26213	0.8643	2.6173	0.00886286	0.0632069	19.5945	22.655	4.69684	4.12418	2094	12.797	14.0465	3.08162	2.75987
Lrrfip2	22.1246	1.8195	0.695325	2.61676	0.00887677	0.0632148	39.189	30.2067	12.9163	6.18627	3260	16.4399	12.03	5.4434	2.65913
Paip1	123.245	0.904975	0.345854	2.61664	0.00888	0.0632148	127.364	192.568	89.5335	83.5147	4717	36.9261	53.0025	26.0777	24.8099
Ddx41	64.7988	-1.23728	0.473007	-2.61577	0.00890258	0.0632823	32.6575	43.4221	74.8559	108.26	2205	20.2547	25.5671	46.6409	68.7996
Atg3	57.3647	1.1647	0.445274	2.6157	0.00890446	0.0632823	91.441	67.9651	37.5747	32.4779	2013	62.1224	43.835	25.6449	22.6085
Akt3	58.0895	1.17781	0.450456	2.61471	0.00893029	0.0633062	88.1753	73.6288	41.6845	28.8693	4735	25.467	20.1886	12.0949	8.54365
S100pbp	94.7982	0.943185	0.360676	2.61505	0.00892151	0.0633062	120.833	128.378	63.9945	65.9869	1546	106.887	107.811	56.8699	59.8103
Isx	7.91902	3.29385	1.25964	2.61492	0.00892472	0.0633062	19.5945	9.43959	2.64197	0	1792	14.9537	6.83902	2.02553	0
Ormdl3	22.0218	-2.27373	0.870025	-2.61341	0.00896427	0.0634109	0	13.2154	28.4746	46.397	2023	0	8.48134	19.338	32.1382
Sdr39u1	15.221	2.22997	0.853318	2.61329	0.00896758	0.0634109	39.189	11.3275	4.69684	5.67075	1227	43.6788	11.9859	5.25909	6.47625
Scd2	18.1787	-2.4146	0.923909	-2.61346	0.00896306	0.0634109	3.26575	7.55168	31.9972	29.9003	5451	0.819329	1.79865	8.06465	7.68648
Zbtb11	62.1211	1.13594	0.434774	2.61271	0.00898274	0.063465	97.9725	73.6288	42.8587	34.0245	4998	26.8077	19.1263	11.7813	9.53945
Adad1	65.0873	1.08458	0.415162	2.61242	0.00899039	0.063466	88.1753	88.7322	41.6845	41.7573	1972	61.1492	58.4189	29.0413	29.6725
Rpp25l	19.884	-2.27313	0.870266	-2.612	0.00900146	0.0634911	3.26575	9.43959	32.2908	34.54	839	5.32319	14.6073	52.8769	57.6884
Med12	283.196	0.694834	0.266119	2.61099	0.00902804	0.0636255	313.512	385.135	211.945	222.19	8447	50.7578	59.1957	34.4723	36.8596
Smarcad1	119.052	0.87704	0.336015	2.61012	0.00905096	0.0637338	143.693	164.249	88.3593	79.906	5098	38.5467	41.8294	23.8123	21.9638
Epg5	65.4753	1.11713	0.428128	2.60933	0.00907188	0.0637748	78.378	100.06	35.5199	47.9436	9672	11.0823	13.4314	5.0455	6.94612
Fads2	40.493	-1.51173	0.579326	-2.60946	0.00906862	0.0637748	26.126	16.9913	65.7558	53.0988	1508	23.6932	14.6286	59.9076	49.3414
Hspa13	65.0158	1.09257	0.418877	2.60834	0.00909834	0.0639077	78.378	98.1718	42.2716	41.2418	4161	25.7601	30.6315	13.9573	13.8889
Obsl1	6.10024	-4.74277	1.82006	-2.60582	0.00916533	0.0642972	0	0	14.0905	10.3105	5770	0	0	3.35506	2.50397
Nrk	67.0867	1.08768	0.417427	2.60569	0.009169	0.0642972	88.1753	94.3959	48.1426	37.6332	6602	18.2651	18.5634	10.0185	7.98772
Zfp207	131.283	-0.891351	0.342126	-2.60533	0.00917857	0.0643109	84.9095	98.1718	177.599	164.452	3722	31.1983	34.2444	65.5563	61.9141
Pik3cb	44.5841	1.59941	0.614068	2.60462	0.00919765	0.0643912	104.504	30.2067	13.2099	30.4158	4854	29.4432	8.07946	3.73894	8.78067
Camk4	11.2674	-4.15576	1.59581	-2.60417	0.0092098	0.0644229	0	1.88792	13.797	29.3848	12331	0	0.198776	1.53722	3.33927
Lca5l	21.4163	1.90175	0.730578	2.60307	0.00923927	0.0645755	48.9863	18.8792	6.45816	11.3415	3170	21.1332	7.7322	2.79897	5.01347
Rpl39l	86.5466	-1.05959	0.407627	-2.59941	0.00933844	0.0652147	62.0493	50.9738	104.798	128.365	805	105.412	82.211	178.858	223.449
Snord2	391.413	0.725476	0.279435	2.59622	0.00942555	0.0657687	418.016	555.048	243.062	349.524	68	8406.89	10597.4	4910.85	7202.71
Ttf2	52.1062	-1.31477	0.506704	-2.59475	0.00946608	0.0658341	29.3918	30.2067	66.3429	82.4836	4541	8.85167	8.63636	20.0721	25.4533
Atp2a2	259.176	0.694981	0.267807	2.59508	0.00945698	0.0658341	310.246	330.386	208.422	187.65	5725	74.111	74.9247	50.017	45.9305
Tmem147	19.6711	1.83018	0.705298	2.5949	0.00946187	0.0658341	29.3918	32.0946	9.98079	7.21732	868	46.3081	48.0055	15.7977	11.6516
Cox7c	18.0517	-2.40139	0.925189	-2.59557	0.00944344	0.0658341	3.26575	7.55168	29.9424	31.4469	449	9.9469	21.8361	91.6197	98.1429
Cdca8	384.18	0.732124	0.282253	2.59386	0.00949061	0.0658962	486.597	471.98	223.981	354.164	1626	409.261	376.861	189.251	305.219
Osbpl8	132.952	0.837398	0.322836	2.59388	0.00948984	0.0658962	163.288	177.464	99.8079	91.2475	7152	31.2232	32.2153	19.1728	17.8781
Mdm2	98.1776	0.938483	0.361935	2.59296	0.00951533	0.0659876	117.567	139.706	62.2331	73.2042	3099	51.8818	58.5292	27.5899	33.1011
Vps53	160.005	0.792294	0.305573	2.59281	0.0095194	0.0659876	215.54	190.68	112.137	121.663	2816	104.676	87.9126	54.7099	60.5417
Slc39a11	6.08054	-4.74064	1.82868	-2.59238	0.00953136	0.0660164	0	0	15.5583	8.76388	2742	0	0	7.79549	4.47875
Herc3	18.0141	-2.39868	0.925504	-2.59175	0.00954882	0.0660831	3.26575	7.55168	30.823	30.4158	4729	0.94442	2.07326	8.95479	9.01277
Pygb	34.1398	-1.62397	0.626911	-2.59044	0.00958533	0.0662815	16.3288	16.9913	45.5006	57.7385	3838	5.81834	5.74777	16.2878	21.0809
Soga3	14.405	2.27876	0.880051	2.58935	0.0096158	0.0663979	32.6575	15.1034	2.64197	7.21732	3946	11.3182	4.9693	0.919858	2.56299
Kpnb1	349.565	0.687607	0.26556	2.58927	0.00961788	0.0663979	496.394	368.144	248.639	285.084	5909	114.885	80.8878	57.8102	67.6062
Ptprs	77.8203	-1.15164	0.444877	-2.58867	0.00963478	0.0664603	65.315	33.9825	117.127	94.8562	6977	12.8025	6.32362	23.0643	19.0513
Prc1	240.405	-0.783339	0.302715	-2.58771	0.0096616	0.066591	179.616	173.689	251.575	356.742	3025	81.2029	74.5461	114.259	165.256
Dtymk	48.2605	1.23542	0.477585	2.58681	0.0096868	0.0667102	55.5178	79.2926	27.3004	30.9314	1310	57.9578	78.5851	28.6317	33.0868
Sptan1	1324.14	-0.547567	0.211743	-2.586	0.00970978	0.0667597	999.32	1149.74	1551.43	1596.06	8080	169.139	184.743	263.796	276.799
Anp32e	126.728	-1.01874	0.39393	-2.5861	0.00970699	0.0667597	107.77	62.3013	130.631	206.209	3260	45.2096	24.8118	55.0526	88.6376
Haus3	28.4245	-1.78712	0.691259	-2.58531	0.00972926	0.0668392	9.79725	15.1034	47.5555	41.2418	1951	6.86749	10.0507	33.4883	29.6216
Wnk1	492.012	0.609139	0.235754	2.58379	0.0097721	0.067079	555.178	632.453	400.993	379.425	12052	62.9976	68.1315	45.7116	44.1158
Zfy2	25.9	2.04069	0.790117	2.58277	0.00980115	0.0672238	32.6575	50.9738	17.9067	2.06209	2816	15.8599	23.5014	8.7364	1.02613
Dohh	61.0133	-1.28985	0.499622	-2.58164	0.00983314	0.0673885	39.189	32.0946	63.9945	108.775	1444	37.1149	28.8565	60.887	105.558
Spata6	20.6146	1.84201	0.71395	2.58003	0.00987906	0.0676483	32.6575	32.0946	12.0357	5.67075	2438	18.3189	17.0914	6.78243	3.25938
Ski	17.9801	-2.39322	0.928173	-2.57842	0.00992529	0.0679099	3.26575	7.55168	27.5939	33.509	5465	0.81723	1.79404	6.93702	8.59209
Pcdh19	12.7919	2.70081	1.04829	2.57639	0.00998366	0.0681988	39.189	5.66376	5.28395	1.03105	10294	5.20633	0.714331	0.705218	0.140353
Akap8l	267.497	0.714373	0.277251	2.57663	0.00997675	0.0681988	342.904	322.834	228.971	175.278	2072	226.326	202.287	151.824	118.54
Nprl3	14.3725	2.12558	0.825136	2.57604	0.00999394	0.0682139	16.3288	30.2067	5.28395	5.67075	3206	6.96531	12.2326	2.26435	2.47859
Hp1bp3	126.425	-0.894886	0.347884	-2.57237	0.0101004	0.0688851	94.7068	83.0684	173.783	154.141	5065	25.5713	21.2929	47.1387	42.6449
Baz2a	199.707	0.76367	0.296927	2.57191	0.0101138	0.0689207	248.197	254.869	167.912	127.85	8369	40.5578	39.5387	27.565	21.4069
Stub1	12.8857	-3.25523	1.26698	-2.56928	0.0101911	0.0693916	3.26575	1.88792	23.1907	23.1985	1672	2.67115	1.46597	19.0557	19.4425
Pdcl3	26.7819	-1.8329	0.71348	-2.56896	0.0102004	0.0693987	9.79725	13.2154	38.7489	45.366	1706	7.85374	10.0573	31.2054	37.2631
Ppp6r3	295.109	0.682706	0.265949	2.56706	0.0102566	0.0697252	329.841	396.463	242.768	211.364	4957	90.999	103.839	67.2855	59.7503
Ttc17	59.2545	1.1583	0.451607	2.56484	0.0103224	0.070077	58.7835	103.836	37.2812	37.1176	4591	17.5105	29.3642	11.1566	11.3292
Trim6	17.6009	-2.52823	0.985761	-2.56475	0.010325	0.070077	9.79725	1.88792	35.5199	23.1985	3827	3.50104	0.640477	12.7515	8.49434
Slbp	278.9	0.70934	0.276657	2.56397	0.0103482	0.0701786	336.372	354.929	182.003	242.296	1906	241.351	241.767	131.191	178.135
Fhl3	14.1911	-2.90819	1.13507	-2.56212	0.0104036	0.0704976	0	5.66376	23.7778	27.3227	1685	0	4.36399	19.3874	22.7223
Nagk	42.7913	1.34679	0.525951	2.56067	0.0104469	0.0707343	52.252	69.853	17.6132	31.4469	1422	50.2522	63.777	17.0172	30.9889
Leng1	12.832	-3.24663	1.2687	-2.55903	0.0104964	0.0710123	3.26575	1.88792	21.4293	24.7451	2213	2.01815	1.10759	13.3038	15.6688
H1fx	162.715	0.778731	0.304418	2.55809	0.0105248	0.0711475	189.414	220.887	116.834	123.725	1062	243.915	270.037	151.145	163.253
Tbc1d8b	88.3319	0.964043	0.377032	2.55693	0.0105601	0.0713295	130.63	103.836	63.7009	55.1609	5907	30.2432	22.8222	14.8159	13.0856
Atg101	45.7182	-1.46625	0.573561	-2.5564	0.0105761	0.0713801	26.126	22.655	46.9684	87.1233	1230	29.0482	23.9132	52.4626	99.2561
Pdlim5	74.4837	1.04784	0.410078	2.55523	0.0106118	0.0715643	111.036	90.6201	56.0685	40.2108	6812	22.2915	17.2714	11.3082	8.27171
Brk1	89.2098	-1.00958	0.395422	-2.55317	0.0106748	0.0719317	55.5178	62.3013	114.779	124.241	1095	69.3376	73.869	144.012	158.993
Rpap1	74.0308	-1.14652	0.449269	-2.55196	0.0107118	0.0720191	48.9863	43.4221	81.0205	122.694	4822	13.8931	11.6913	23.0843	35.6554
Anp32b	158.682	-0.83754	0.328262	-2.55144	0.0107279	0.0720191	114.301	113.275	178.774	228.377	1367	114.349	107.583	179.673	234.105
Clip2	23.69	-1.97346	0.773495	-2.55136	0.0107304	0.0720191	9.79725	9.43959	31.7037	43.8194	4998	2.68077	2.45209	8.71491	12.2856
Pcbp3	44.6874	1.27979	0.501525	2.5518	0.0107169	0.0720191	62.0493	64.1892	20.5487	31.9624	2175	39.0147	38.3161	12.98	20.5924
Isoc1	10.5066	-4.05816	1.59018	-2.55201	0.0107104	0.0720191	0	1.88792	20.5487	19.5899	2563	0	0.956343	11.015	10.7105
Cops7a	88.9504	0.971913	0.381114	2.55019	0.0107664	0.0722035	114.301	120.827	51.0781	69.5956	2265	69.0135	69.2586	30.9825	43.0567
Marcksl1	53.3236	-1.26518	0.496262	-2.54941	0.0107906	0.0722763	32.6575	30.2067	71.0397	79.3905	1601	27.8961	24.4958	60.962	69.4872
Ldlr	10.9639	-4.01853	1.57634	-2.54929	0.0107944	0.0722763	3.26575	0	17.9067	22.683	4533	0.985255	0	5.42724	7.01201
Snord93	29.9874	1.68489	0.66104	2.54885	0.010808	0.0723101	45.7205	45.3101	6.75171	22.1675	45	1389.47	1307.26	206.134	690.29
Numb	89.3087	0.959572	0.376563	2.54824	0.0108268	0.0723786	130.63	105.723	54.8943	65.9869	3729	47.9073	36.8093	20.2248	24.7967
Golph3	35.5865	1.36807	0.536966	2.54778	0.0108411	0.0724171	55.5178	47.198	18.4938	21.1364	2608	29.1122	23.496	9.74245	11.3567
Plcb3	34.5349	-1.62463	0.63779	-2.54729	0.0108564	0.0724617	9.79725	22.655	61.3525	44.3349	4259	3.14592	6.90615	19.7913	14.587
Armc8	197.742	0.765419	0.300651	2.54587	0.0109005	0.072699	238.4	258.645	125.347	168.576	6870	47.457	48.8794	25.0672	34.3848
Shmt2	102.162	-0.961395	0.377764	-2.54496	0.0109291	0.072832	68.5808	69.853	123.292	146.924	2305	40.6895	39.3453	73.4875	89.3201
Leo1	67.0963	1.04444	0.410718	2.54296	0.0109917	0.0731913	88.1753	92.508	44.9135	42.7884	2192	55.012	54.7921	28.1505	27.3535
Srl	12.4715	-3.32706	1.31008	-2.53958	0.0110987	0.0738458	0	3.77584	18.7874	27.3227	4978	0	0.984776	5.18514	7.69124
Srek1	100.455	0.911453	0.359026	2.53868	0.0111271	0.0739766	114.301	147.258	72.2139	68.049	4063	38.473	47.0555	24.4188	23.4694
Atp5o	54.5799	-1.25704	0.495352	-2.53767	0.0111594	0.0741329	39.189	26.4309	74.8559	77.8439	772	69.4222	44.4501	133.217	141.298
Rplp2	77.4867	-1.18228	0.466166	-2.53618	0.011207	0.0743906	45.7205	49.0859	140.905	74.2353	441	141.783	144.51	438.973	235.884
Sdhc	150.563	0.80293	0.317004	2.53287	0.0113133	0.0749781	205.742	177.464	98.9272	120.117	1179	238.65	195.423	115.279	142.764
Smc6	130.855	0.822422	0.324673	2.53308	0.0113064	0.0749781	176.351	158.585	97.753	90.732	5603	43.0435	36.7469	23.9695	22.6917
Rps4l	125.221	-0.883628	0.349087	-2.53126	0.0113655	0.0752652	84.9095	90.6201	150.592	174.762	941	123.401	125.03	219.868	260.247
Add1	66.2797	-1.1413	0.450944	-2.53092	0.0113764	0.0752787	45.7205	37.7584	96.5788	85.0612	4047	15.45	12.1132	32.7867	29.4528
Atf7ip	177.299	0.750321	0.296627	2.52951	0.0114222	0.0755223	212.274	232.214	139.437	125.272	4527	64.1264	66.5973	42.3173	38.7767
Zbtb24	39.4523	1.32789	0.525103	2.52881	0.011445	0.0756136	42.4548	69.853	24.3649	21.1364	4293	13.5244	21.1253	7.79745	6.89919
Rae1	130.78	0.824019	0.325951	2.52804	0.01147	0.0756596	176.351	158.585	99.5143	88.6699	1742	138.446	118.193	78.485	71.3273
1700048O20Rik	40.4711	-1.49253	0.590389	-2.52805	0.0114699	0.0756596	19.5945	22.655	74.2688	45.366	1848	14.5005	15.9163	55.2146	34.3998
Calm1	220.324	0.700463	0.27713	2.52756	0.0114857	0.0756596	277.589	268.084	162.922	172.7	4001	94.8822	86.9925	55.9448	60.4856
Rnf138	80.9431	0.967892	0.382944	2.5275	0.0114877	0.0756596	104.504	109.499	52.5459	57.223	3178	44.9708	44.7339	22.7161	25.2316
Trim28	996.074	0.558785	0.221125	2.52701	0.0115039	0.075707	1100.56	1270.57	747.091	866.078	3242	464.249	508.82	316.599	374.345
Dnpep	195.743	0.767899	0.303991	2.52605	0.0115352	0.0757948	271.057	222.774	124.173	164.967	1946	190.489	148.628	87.6663	118.791
Srebf2	60.0407	-1.20118	0.475486	-2.52622	0.0115298	0.0757948	39.189	33.9825	73.6817	93.3096	4570	11.7273	9.65425	22.151	28.6113
Ube2k	158.282	-0.922646	0.365373	-2.52522	0.0115626	0.0759162	104.504	113.275	150.886	264.463	4866	29.3706	30.2233	42.6016	76.1589
Vapa	579.344	0.667182	0.264254	2.52478	0.0115772	0.0759527	630.29	789.15	364.886	533.05	1643	524.631	623.593	305.119	454.63
Tsn	127.87	-0.880666	0.349112	-2.52259	0.0116495	0.0763676	104.504	77.4047	166.151	163.421	3039	47.0277	33.0686	75.114	75.3536
Bcl2l12	15.9848	-2.54623	1.01033	-2.52019	0.0117293	0.0768312	3.26575	5.66376	22.0164	32.9934	1075	4.15457	6.8403	28.1377	43.0078
Rlf	73.5266	-1.12731	0.447474	-2.51928	0.0117596	0.076908	29.3918	60.4134	102.743	101.558	6585	6.10409	11.9112	21.4362	21.6115
Zfp382	30.3371	1.46486	0.581522	2.51902	0.0117683	0.076908	35.9233	52.8617	17.6132	14.9502	2193	22.4021	31.2955	11.0344	9.55289
Ppp3cc	33.611	1.41755	0.562634	2.5195	0.0117523	0.076908	58.7835	39.6463	20.5487	15.4657	1948	41.2684	26.4236	14.4925	11.1252
Snord15a	243.158	-0.752578	0.29896	-2.51732	0.0118251	0.0772197	173.085	188.792	354.024	256.73	148	1599.37	1656.15	3286.4	2430.77
Tacc2	21.6839	-2.03547	0.808959	-2.51616	0.011864	0.077354	9.79725	7.55168	38.4554	30.9314	9537	1.40489	1.02804	5.53981	4.5448
Rassf1	57.5683	1.12857	0.448482	2.51642	0.0118552	0.077354	94.7068	64.1892	37.8683	33.509	2130	60.8069	39.1256	24.4256	22.045
Rnf20	237.47	0.720974	0.286622	2.51542	0.0118892	0.0774585	277.589	313.395	203.725	155.172	4312	88.0389	94.3608	64.9106	50.427
Rps6ka1	40.3924	-1.54408	0.614015	-2.51473	0.0119123	0.0775494	6.5315	32.0946	54.8943	68.049	3258	2.74166	12.7897	23.1487	29.2684
Magoh	210.39	-0.752354	0.299259	-2.51405	0.0119352	0.0776388	150.225	162.361	237.19	291.786	692	296.883	304.617	470.913	590.862
Tjp2	15.2182	-2.8096	1.11788	-2.51333	0.0119597	0.0777384	6.5315	1.88792	36.9876	15.4657	4798	1.86168	0.51086	10.5912	4.51686
Mob1b	36.7707	1.43728	0.572231	2.51171	0.0120148	0.0780359	62.0493	45.3101	12.9163	26.8072	3171	26.7603	18.5514	5.59618	11.8463
Mex3a	19.6253	-2.17106	0.864539	-2.51123	0.0120312	0.0780825	6.5315	7.55168	27.3004	37.1176	5776	1.54645	1.69744	6.49368	9.00494
Npw	31.3491	-1.74474	0.694876	-2.51086	0.0120436	0.0781035	6.5315	20.7671	62.5267	35.5711	606	14.7398	44.492	141.756	82.253
Setd3	42.1382	1.31031	0.522199	2.50923	0.0120996	0.0784064	71.8465	49.0859	29.0617	18.5588	2725	36.0571	23.3867	14.6522	9.54358
Arhgap11a	39.6622	-1.44391	0.575979	-2.50689	0.0121799	0.0788662	19.5945	22.655	51.9588	64.4403	5016	5.3423	5.86389	14.2315	18.0023
Babam1	54.8202	-1.22731	0.490036	-2.50453	0.0122615	0.0792732	35.9233	30.2067	72.2139	80.9371	1592	30.8591	24.6342	62.32	71.2413
Fam114a2	64.5676	1.09863	0.438621	2.50475	0.0122539	0.0792732	65.315	109.499	37.5747	45.8815	2611	34.2103	54.4482	19.7714	24.624
Dlgap4	39.2311	1.28982	0.515298	2.50306	0.0123126	0.0794815	58.7835	52.8617	24.6584	20.6209	5886	13.658	11.66	5.75565	4.90925
Whsc1	228.127	0.695241	0.277746	2.50315	0.0123094	0.0794815	261.26	302.067	181.122	168.06	12796	27.9222	30.6484	19.4467	18.4043
Ndufs4	165.157	0.754086	0.301313	2.50267	0.0123261	0.0795082	199.211	215.223	127.108	119.086	1534	177.598	182.155	113.841	108.783
Knop1	28.4131	-1.78063	0.712347	-2.49966	0.0124312	0.0800638	19.5945	7.55168	49.9039	36.6021	5612	4.77494	1.74705	12.2171	9.13937
Plk2	48.606	1.19351	0.477467	2.49967	0.0124308	0.0800638	55.5178	79.2926	32.2908	27.3227	2801	27.1063	36.7535	15.8385	13.669
Fiz1	16.3293	-2.48577	0.995478	-2.49706	0.0125226	0.0805912	6.5315	3.77584	22.0164	32.9934	2866	3.11665	1.71047	10.5541	16.1317
Spata17	12.4915	2.28471	0.915374	2.49593	0.0125629	0.0807886	22.8603	18.8792	6.1646	2.06209	1645	19.0049	14.9003	5.14859	1.75659
Rnu11	61660.8	-0.613374	0.245875	-2.49466	0.0126078	0.0810159	38966.9	58521.7	85683	63471.7	108	493428	703513	1.08998e+06	823538
Naa25	95.9034	0.920432	0.369327	2.49218	0.012696	0.081471	124.099	126.491	57.2428	75.7818	3105	54.6583	52.8902	25.3284	34.2004
Pwp1	68.3442	-1.13474	0.45538	-2.49186	0.0127075	0.081471	55.5178	32.0946	96.5788	89.1854	2579	29.4396	16.157	51.4493	48.4585
Myt1l	38.0102	1.30221	0.522563	2.49197	0.0127037	0.081471	55.5178	52.8617	24.0713	19.5899	7523	10.0923	9.12282	4.396	3.64895
Zhx1	48.1271	1.18547	0.476043	2.49025	0.0127652	0.0817783	71.8465	62.3013	32.5843	25.7761	5231	18.7833	15.4629	8.55802	6.90495
2510003E04Rik	107.235	0.88005	0.353577	2.48899	0.0128107	0.0818839	160.022	118.939	73.6817	76.2974	2472	88.5283	62.4675	40.9506	43.2503
Ranbp9	105.997	0.870797	0.349859	2.48899	0.0128106	0.0818839	150.225	124.603	75.443	73.7197	3064	67.0507	52.798	33.8283	33.715
Calcoco1	49.2571	-1.27489	0.512177	-2.48917	0.0128043	0.0818839	29.3918	28.3188	68.6913	70.6266	2824	14.2335	13.0193	33.4185	35.0454
Bid	14.1167	-2.78462	1.11963	-2.48708	0.0128798	0.0822631	3.26575	3.77584	18.4938	30.9314	1891	2.3618	2.59239	13.4364	22.9211
Tmem14c	13.6397	-2.84657	1.14481	-2.4865	0.0129008	0.082273	0	5.66376	22.6035	26.2917	952	0	7.72408	32.6204	38.6998
Scube3	12.7838	-3.23084	1.29923	-2.48673	0.0128922	0.082273	3.26575	1.88792	13.5034	32.4779	2982	1.49771	0.821967	6.22136	15.2619
Aasdhppt	83.2831	0.978786	0.394024	2.48408	0.0129886	0.0826631	101.238	118.939	46.9684	65.9869	2870	48.2408	53.8048	22.484	32.2184
Snx19	51.896	1.17391	0.472586	2.48401	0.0129913	0.0826631	78.378	66.0772	37.8683	25.2606	5541	19.3445	15.4825	9.38938	6.38827
Ift20	34.1302	1.35052	0.543612	2.48435	0.0129789	0.0826631	48.9863	49.0859	19.3745	19.0743	802	83.5317	79.4623	33.1898	33.3275
Ndufa4	52.2847	-1.2522	0.504366	-2.48272	0.0130383	0.0828999	29.3918	32.0946	65.1687	82.4836	492	81.698	84.6927	181.98	234.926
Vbp1	62.7394	1.04757	0.422026	2.48225	0.0130555	0.0829469	88.1753	81.1805	41.3909	40.2108	1601	75.3194	65.8323	35.5192	35.1948
Tmed7	46.6583	1.18337	0.477052	2.48059	0.0131166	0.0832724	65.315	64.1892	26.7133	30.4158	3452	25.8758	24.1418	10.6318	12.3469
Serf2	10.2937	-4.0198	1.62099	-2.47985	0.0131439	0.0833826	0	1.88792	11.4486	27.8382	3186	0	0.769337	4.9369	12.244
Atp6ap2	81.1847	0.957699	0.386592	2.47729	0.0132385	0.0839203	104.504	109.499	49.9039	60.8317	2368	60.3535	60.0355	28.9536	35.9978
Per1	68.1266	-1.11095	0.448688	-2.476	0.0132862	0.0841595	35.9233	49.0859	85.4238	102.073	4698	10.4572	13.5651	24.9813	30.4458
Ech1	26.5572	-1.76074	0.711585	-2.47439	0.0133465	0.084478	13.063	11.3275	36.9876	44.8505	1138	15.6983	12.9232	44.6543	55.2271
Supt20	130.09	0.840844	0.339922	2.47364	0.0133744	0.0845912	143.693	188.792	82.1947	105.682	1968	99.8532	124.548	57.381	75.2496
3110002H16Rik	59.8714	-1.21336	0.490586	-2.47329	0.0133874	0.0846098	29.3918	41.5342	67.5171	101.042	2129	18.88	25.3285	43.57	66.5052
Cul4b	261.206	0.715337	0.289351	2.47221	0.0134281	0.0847402	303.715	345.489	232.2	163.421	5056	82.1505	88.7169	63.0964	45.2926
Cacna1h	9.96959	-3.98551	1.61195	-2.47248	0.0134181	0.0847402	0	1.88792	24.0713	13.9191	8228	0	0.297898	4.01934	2.37053
Mfn1	170.793	0.766876	0.310293	2.47146	0.0134564	0.0848555	179.616	249.205	132.686	121.663	4531	54.2129	71.4072	40.2327	37.6265
Pik3ap1	10.3516	-3.9338	1.59296	-2.46949	0.0135306	0.0852598	3.26575	0	23.1907	14.9502	2615	1.7079	0	12.184	8.01128
Cep72	87.416	0.973193	0.394131	2.46921	0.0135411	0.0852625	84.9095	145.37	61.646	57.7385	3632	31.9714	51.9645	23.3189	22.2765
Top1	274.142	0.676244	0.273945	2.46854	0.0135665	0.0853591	333.107	341.713	237.19	184.557	3846	118.447	115.354	84.73	67.2433
Cdk5rap2	74.6138	-1.05697	0.428274	-2.46798	0.0135879	0.085384	52.252	45.3101	108.614	92.2786	5603	12.7536	10.4991	26.6328	23.0785
Mex3d	15.9194	-2.44835	0.992168	-2.46768	0.0135992	0.085384	6.5315	3.77584	27.5939	25.7761	3258	2.74166	1.50467	11.6362	11.0865
Tk1	12.1518	-3.15823	1.27986	-2.46764	0.0136008	0.085384	3.26575	1.88792	20.2551	23.1985	1369	3.26235	1.79044	20.3274	23.7457
Patl1	40.2663	1.33699	0.542372	2.46509	0.0136981	0.0859307	78.378	37.7584	19.668	25.2606	4221	25.3939	11.6139	6.40169	8.38603
Xpnpep1	24.5181	-1.85255	0.751762	-2.46427	0.0137292	0.0860623	9.79725	11.3275	45.5006	31.4469	2521	5.31475	5.83365	24.7967	17.4796
Aldh4a1	11.9578	-3.26287	1.32438	-2.4637	0.0137513	0.0861366	0	3.77584	16.7325	27.3227	3355	0	1.46117	6.852	11.4119
Cdyl2	15.4496	-2.4911	1.01137	-2.46309	0.0137745	0.0862181	3.26575	5.66376	23.4842	29.3848	8087	0.552264	0.909277	3.98968	5.0917
Crebbp	67.2115	-1.1649	0.47301	-2.46275	0.0137876	0.0862362	32.6575	49.0859	113.898	73.2042	7507	5.94933	8.48925	20.8449	13.6646
Txnl4a	24.9825	-1.81891	0.739076	-2.46107	0.0138525	0.086578	13.063	9.43959	34.6392	42.7884	5620	3.17876	2.1807	8.468	10.6688
2410127L17Rik	8.74321	2.72182	1.10635	2.46019	0.0138863	0.086725	22.8603	7.55168	1.46776	3.09314	2094	14.9299	4.68215	0.963005	2.0699
1700052N19Rik	79.4879	0.982902	0.399695	2.45913	0.0139275	0.086918	107.77	103.836	62.5267	43.8194	2290	64.3595	58.8694	37.5128	26.8138
Ap1s2	33.4093	1.47985	0.601909	2.45859	0.0139484	0.0869206	35.9233	62.3013	24.0713	11.3415	4870	10.0878	16.6091	6.79079	3.26339
Ubac2	55.8496	1.08937	0.443056	2.45875	0.013942	0.0869206	78.378	73.6288	33.7585	37.6332	2154	49.7622	44.3794	21.5321	24.4823
Gm1661	6.48382	3.3624	1.36872	2.45661	0.0140255	0.0872723	16.3288	7.55168	2.05487	0	2013	11.0933	4.87055	1.40246	0
Gm17660	6.48382	3.3624	1.36872	2.45661	0.0140255	0.0872723	16.3288	7.55168	2.05487	0	523	42.6975	18.7465	5.39798	0
Cldn11	13.1845	-3.29753	1.34307	-2.45522	0.0140799	0.0872892	3.26575	1.88792	39.336	8.24836	1872	2.38577	1.30935	28.8692	6.17433
Hdgf	70.7822	-1.09661	0.446538	-2.45581	0.0140568	0.0872892	42.4548	47.198	81.6076	111.868	2245	25.862	27.2952	49.9417	69.8263
Rbp1	15.191	-2.57287	1.04766	-2.45582	0.0140563	0.0872892	0	7.55168	30.5295	22.683	2627	0	3.73218	15.9665	12.0995
Ecd	112.693	-0.93297	0.379919	-2.45571	0.0140607	0.0872892	94.7068	62.3013	128.282	165.483	3125	41.446	25.8837	56.3984	74.2045
Hnrnpc	408.29	0.600748	0.244673	2.45531	0.0140765	0.0872892	463.737	519.178	307.937	342.307	2844	222.994	237.009	148.758	168.661
Myl6b	17.9813	1.79422	0.73091	2.45477	0.0140974	0.0873335	29.3918	26.4309	7.33881	8.76388	1026	39.1768	33.4459	9.82716	11.9695
Llgl2	25.5615	-1.80469	0.735597	-2.45337	0.0141524	0.0876103	16.3288	7.55168	40.2167	38.1487	3614	6.17897	2.7129	15.2886	14.7917
Wdr47	89.6736	0.928807	0.378922	2.45118	0.0142388	0.0878539	104.504	130.266	69.2784	54.6454	4223	33.8426	40.0489	22.5386	18.1326
Agfg2	28.6069	-1.68793	0.688439	-2.45182	0.0142134	0.0878539	16.3288	11.3275	37.2812	49.4902	3081	7.24791	4.77333	16.6244	22.5089
Rras2	28.0799	-1.70527	0.695594	-2.45153	0.0142249	0.0878539	13.063	13.2154	35.5199	50.5212	2275	7.85259	7.54187	21.4506	31.1186
Letm2	17.0801	1.95223	0.796394	2.45133	0.0142329	0.0878539	35.9233	18.8792	9.39368	4.12418	2100	23.3942	11.6719	6.14562	2.75199
Mat2b	36.7428	-1.45803	0.594857	-2.45106	0.0142438	0.0878539	22.8603	16.9913	51.9588	55.1609	2258	13.8455	9.76969	31.6144	34.2322
Tmem33	65.4964	1.0246	0.418148	2.45034	0.0142723	0.0879657	94.7068	81.1805	40.2167	45.8815	6404	20.2246	16.4581	8.62789	10.0395
Ptrf	27.3273	-1.71077	0.698258	-2.45005	0.0142836	0.0879709	9.79725	15.1034	39.0425	45.366	3217	4.1649	6.09538	16.6738	19.7609
Nedd1	26.8924	1.49446	0.610158	2.44931	0.0143132	0.0880892	35.9233	43.4221	15.8518	12.3725	3533	13.9054	15.9568	6.16432	4.9073
Esf1	314.328	0.648308	0.264898	2.44739	0.0143895	0.088376	349.435	417.23	267.426	223.221	3392	140.884	159.698	108.317	92.2163
Lamtor2	47.3226	-1.42712	0.583127	-2.44735	0.0143912	0.088376	35.9233	16.9913	46.6749	89.7009	571	86.0381	38.6339	112.304	220.135
Magea10	16.9365	1.92235	0.785328	2.44783	0.014372	0.088376	29.3918	24.5429	9.68723	4.12418	1821	22.0733	17.4983	7.30868	3.17362
Urb2	212.881	0.704045	0.287805	2.44625	0.0144349	0.0885805	231.868	294.515	169.967	155.172	5773	54.9277	66.2346	40.4494	37.6652
Nr4a1	20.2629	-2.05665	0.841081	-2.44525	0.0144752	0.0887633	3.26575	11.3275	33.465	32.9934	2476	1.80378	5.93968	18.569	18.6726
Scrn2	14.1962	-2.69014	1.10037	-2.44476	0.0144951	0.0888203	6.5315	1.88792	26.7133	21.652	1518	5.88427	1.61469	24.1771	19.9872
Taf1d	42.7413	-1.33976	0.548352	-2.44324	0.0145559	0.0890085	26.126	22.655	61.3525	60.8317	1699	21.0296	17.3121	49.6122	50.1723
Pank3	36.1709	1.3428	0.549527	2.44356	0.0145432	0.0890085	39.189	64.1892	23.7778	17.5278	7365	7.27684	11.3154	4.43555	3.33489
Dpysl3	77.6702	3.10198	1.26963	2.44321	0.0145574	0.0890085	248.197	30.2067	15.2647	17.0122	6079	55.8362	6.45134	3.4499	3.92155
Wdr44	52.4578	1.11869	0.457928	2.44293	0.0145685	0.0890121	62.0493	81.1805	34.6392	31.9624	4112	20.6364	25.6317	11.5735	10.8922
Mycn	25.7627	-1.81875	0.745392	-2.43999	0.0146875	0.0896496	6.5315	15.1034	31.4101	50.0057	2596	3.4408	7.55349	16.6232	26.9925
Zfyve27	66.4069	1.0088	0.41347	2.43983	0.014694	0.0896496	94.7068	83.0684	44.0329	43.8194	5613	23.0748	19.2141	10.7778	10.9395
Cpd	73.142	0.971266	0.398167	2.43935	0.0147139	0.0897059	91.441	101.948	48.1426	51.0367	9152	13.664	14.4624	7.22708	7.81438
Caprin2	335.619	0.670514	0.274953	2.43865	0.0147422	0.0898026	447.408	377.584	216.935	300.55	3697	165.503	132.6	80.6177	113.919
Hist1h3c	77.5915	0.951524	0.390219	2.43843	0.014751	0.0898026	104.504	100.06	49.6104	56.192	480	297.744	270.643	141.997	164.044
Nthl1	10.0814	-3.88471	1.59346	-2.4379	0.0147727	0.0898699	3.26575	0	16.4389	20.6209	1080	4.13533	0	20.9122	26.7554
Med26	44.9879	1.22005	0.500541	2.43747	0.0147906	0.0899143	71.8465	54.7496	31.7037	21.652	3039	32.3315	23.39	14.3327	9.98376
Med7	41.6803	1.28664	0.528189	2.43595	0.0148528	0.0902275	65.315	52.8617	17.6132	30.9314	2574	34.7021	26.6632	9.40108	16.8391
1700080O16Rik	15.8583	2.19844	0.902635	2.43558	0.014868	0.090255	16.3288	35.8705	9.68723	1.54657	1454	15.3582	32.0296	9.15345	1.4905
Herc2	264.194	-0.677591	0.278575	-2.43235	0.0150014	0.0908036	179.616	224.662	315.863	336.636	15346	16.0067	19.007	28.2782	30.7393
Wars	84.357	0.915248	0.376202	2.43287	0.0149798	0.0908036	111.036	109.499	58.1234	58.7696	2883	52.6706	49.3112	27.6985	28.5651
Rsl1	14.722	2.06467	0.848676	2.43281	0.0149821	0.0908036	13.063	33.9825	4.10974	7.73284	2045	8.73577	21.5745	2.76102	5.29875
Ehd1	85.4055	-0.989647	0.406842	-2.43251	0.0149945	0.0908036	55.5178	58.5255	101.276	126.303	3182	23.8607	23.8794	43.7274	55.6213
Fbl	83.192	-1.04811	0.430989	-2.43187	0.0150213	0.0908589	35.9233	69.853	100.689	126.303	1159	42.3881	78.2493	119.356	152.707
Usp37	150.246	0.7509	0.308858	2.43122	0.0150482	0.0909568	186.148	190.68	111.256	112.899	7196	35.3768	34.4027	21.2414	21.9851
Nr6a1	18.8663	-2.10653	0.866951	-2.42982	0.0151064	0.0912434	6.5315	7.55168	31.9972	29.3848	6308	1.41603	1.55428	6.96899	6.52768
Stard7	58.6801	1.05678	0.435181	2.42836	0.0151672	0.0914918	75.1123	83.0684	35.8134	40.7263	3118	32.9447	34.5891	15.7804	18.3032
Khdrbs3	17.1012	-2.30715	0.950106	-2.42831	0.0151692	0.0914918	3.26575	7.55168	22.0164	35.5711	1893	2.3593	5.17931	15.9789	26.3314
Gadd45b	47.5325	-1.289	0.530932	-2.4278	0.0151906	0.0915552	35.9233	20.7671	64.8751	68.5645	1266	38.8055	21.2971	70.4034	75.8915
Wfdc10	21.6956	-2.11667	0.872195	-2.42683	0.0152312	0.0917347	6.5315	9.43959	52.2524	18.5588	459	19.4604	26.7005	156.402	56.6585
Rogdi	31.2492	-1.65742	0.683045	-2.42651	0.0152446	0.0917501	19.5945	11.3275	33.7585	60.3161	1392	19.2507	10.5651	33.3191	60.7186
Cox8a	21.0764	-2.04634	0.84349	-2.42603	0.0152648	0.0918061	6.5315	9.43959	23.4842	44.8505	545	16.3896	22.4872	59.2009	115.318
Arhgap1	36.8212	-1.43822	0.593032	-2.42521	0.0152997	0.0919508	16.3288	22.655	51.0781	57.223	3326	6.71401	8.84344	21.099	24.1088
Cd9	44.8878	-1.31628	0.542806	-2.42495	0.0153107	0.0919512	29.3918	22.655	56.3621	71.1421	1192	33.721	24.6756	64.9621	83.6331
Ppp1r35	33.8459	1.40813	0.580887	2.42409	0.0153466	0.0921014	55.5178	43.4221	24.0713	12.3725	939	80.857	60.0378	35.2195	18.4638
Unc13b	106.136	0.916641	0.378325	2.42289	0.0153975	0.092341	160.022	118.939	88.3593	57.223	6391	34.2422	24.1621	18.9947	12.5467
Pcnt	161.623	-0.821452	0.339353	-2.42064	0.0154932	0.0927834	84.9095	145.37	219.284	196.93	9530	12.1847	19.8043	31.6128	28.9565
Ltn1	159.521	0.739426	0.305467	2.42064	0.0154932	0.0927834	209.008	190.68	124.466	113.931	7737	36.9438	31.9971	22.1018	20.6346
Cacfd1	17.658	-2.36158	0.975719	-2.42035	0.0155057	0.0927928	3.26575	7.55168	17.026	42.7884	3474	1.2856	2.82223	6.73338	17.2593
Dcn	9.91492	-3.85974	1.5956	-2.41898	0.0155639	0.0928779	3.26575	0	17.3196	19.0743	2084	2.14307	0	11.418	12.8257
Fam134c	27.424	-1.71519	0.709036	-2.41905	0.0155611	0.0928779	9.79725	15.1034	33.7585	51.0367	3306	4.05278	5.93129	14.0291	21.6326
Scn4a	61.455	4.26971	1.76455	2.41971	0.0155327	0.0928779	182.882	50.9738	11.4486	0.515523	6598	37.9062	10.0303	2.3839	0.109487
Ccnb1ip1	32.8881	1.41177	0.583502	2.41948	0.0155429	0.0928779	62.0493	33.9825	14.3841	21.1364	1508	56.2712	29.2572	13.1048	19.6407
Exosc9	122.439	0.802543	0.332026	2.41711	0.0156444	0.0931363	166.553	145.37	90.7077	87.1233	1617	140.862	116.719	77.0697	75.5009
Stag3	671.459	0.566148	0.234207	2.4173	0.015636	0.0931363	702.136	898.649	559.218	525.833	4228	227.111	275.952	181.717	174.277
Psmc3ip	80.3363	0.940301	0.389045	2.41695	0.0156513	0.0931363	107.77	103.836	60.7654	48.9747	972	151.629	138.694	85.8893	70.6046
Rad17	76.7719	0.943094	0.390094	2.41761	0.0156229	0.0931363	97.9725	103.836	51.6653	53.6144	3054	43.8719	44.1424	23.2423	24.6003
Nhp2l1	55.7871	-1.33393	0.552272	-2.41535	0.0157199	0.0934789	35.9233	28.3188	110.963	47.9436	1257	39.0833	29.2495	121.281	53.447
Supt5	384.697	-0.660819	0.273629	-2.41502	0.0157343	0.0934986	244.931	347.377	424.771	521.709	3511	95.4036	128.454	166.216	208.221
Hnrnpa1	12.5715	-3.07199	1.27263	-2.41389	0.0157833	0.0936581	6.5315	0	18.4938	25.2606	2190	4.07868	0	11.602	16.1632
Nmral1	13.6764	-2.73146	1.13148	-2.41406	0.0157758	0.0936581	3.26575	3.77584	16.7325	30.9314	1792	2.49228	2.73561	12.8284	24.1874
Eif3a	746.113	-0.549134	0.227671	-2.41197	0.0158668	0.0940871	623.758	589.031	954.046	817.619	5176	164.806	147.748	253.235	221.352
Cbfa2t2	35.8815	1.28859	0.534455	2.41104	0.0159073	0.0942614	48.9863	52.8617	22.6035	19.0743	6080	11.0185	11.288	5.10766	4.39616
Psmb5	11.6463	-3.22267	1.33694	-2.41048	0.0159314	0.0943381	0	3.77584	14.9712	27.8382	871	0	5.62826	23.615	44.7869
Rpp40	9.43797	-3.90136	1.6191	-2.40958	0.0159709	0.0945056	0	1.88792	21.4293	14.4346	2736	0	0.895872	10.7607	7.39294
Pdap1	276.904	-0.674424	0.280007	-2.4086	0.016014	0.0945382	238.4	190.68	366.647	311.891	2203	147.993	112.375	228.656	198.388
Kif7	35.6566	-1.4785	0.613774	-2.40887	0.016002	0.0945382	16.3288	20.7671	43.1522	62.3782	4525	4.93498	5.95849	13.1019	19.3171
Cgrrf1	17.8378	1.77155	0.735562	2.40843	0.0160211	0.0945382	22.8603	32.0946	7.63237	8.76388	1202	26.0093	34.6662	8.72377	10.2169
Pspc1	435.538	0.577717	0.239798	2.40918	0.0159884	0.0945382	515.989	526.729	330.834	368.599	2375	297.117	287.941	191.38	217.479
Aifm3	10.1226	-3.88232	1.6126	-2.40749	0.0160624	0.0947156	3.26575	0	11.4486	25.7761	2695	1.6572	0	5.83635	13.4025
Mettl5	21.4224	1.66643	0.692999	2.40467	0.0161871	0.0953302	29.3918	35.8705	13.2099	7.21732	971	41.3959	47.9619	18.6908	10.4156
Mllt1	35.4424	1.32268	0.550058	2.40462	0.0161892	0.0953302	62.0493	39.6463	17.9067	22.1675	3609	23.5126	14.2625	6.81676	8.6071
Mcm8	176.127	0.78773	0.327635	2.40429	0.0162039	0.09535	238.4	207.671	100.689	157.75	3472	93.9026	77.656	39.8428	63.6674
Phldb1	15.7977	-2.42597	1.00932	-2.40358	0.0162356	0.0954037	6.5315	3.77584	19.3745	33.509	5461	1.63566	0.897677	4.87424	8.59838
Polr2d	78.3479	-1.02439	0.426154	-2.40381	0.0162252	0.0954037	52.252	50.9738	89.5335	120.632	1015	70.4025	65.2018	121.191	166.543
Calu	145.258	-0.833343	0.346748	-2.40331	0.0162473	0.0954064	124.099	86.8443	162.335	207.756	3423	49.5805	32.9392	65.1559	85.0499
Anks1	40.5779	1.28571	0.535751	2.39983	0.0164027	0.0962518	48.9863	66.0772	30.2359	17.0122	7092	9.44619	12.0965	5.85738	3.3614
Crip2	32.5514	-1.57673	0.657097	-2.39955	0.0164155	0.0962599	13.063	18.8792	36.4005	61.8627	1439	12.4146	17.0334	34.7533	60.2415
Arpc2	76.5219	0.979415	0.408308	2.39872	0.0164526	0.096362	84.9095	117.051	44.3264	59.8006	1597	72.7114	95.1588	38.1335	52.4721
Cwc15	64.1686	1.05338	0.439153	2.39865	0.0164557	0.096362	104.504	69.853	47.262	35.0555	1152	124.06	78.7248	56.3649	42.6414
Nek4	25.2536	1.52183	0.634723	2.39763	0.0165016	0.0965641	29.3918	45.3101	14.9712	11.3415	2714	14.8104	21.6752	7.57871	5.85583
Zfp213	16.5021	1.86047	0.776108	2.39718	0.0165216	0.0966143	29.3918	22.655	8.80658	5.15523	2674	15.032	10.9997	4.52475	2.70156
Cd3eap	11.6936	-3.09343	1.29065	-2.39679	0.0165392	0.0966504	3.26575	1.88792	17.9067	23.714	2246	1.9885	1.09132	10.9536	14.7953
Glod4	67.393	-1.12164	0.468152	-2.39589	0.01658	0.0968214	52.252	33.9825	74.5624	108.775	2523	28.3229	17.4871	40.6024	60.4144
Numbl	9.293	-3.87481	1.61759	-2.39542	0.0166015	0.0968803	0	1.88792	18.7874	16.4967	2733	0	0.896856	9.44443	8.45835
Ube2z	84.4157	0.90249	0.376832	2.39494	0.0166231	0.0969392	104.504	115.163	58.7105	59.2851	3969	36.0083	37.6713	20.3228	20.9311
Gm41	24.6729	-1.79279	0.748775	-2.3943	0.0166523	0.0970428	13.063	9.43959	30.823	45.366	531	33.6434	23.0801	79.7499	119.719
Gtf3c3	56.6831	1.06995	0.446933	2.39399	0.0166664	0.0970578	78.378	75.5168	41.3909	31.4469	3005	35.6698	32.627	18.9239	14.6643
Lonrf1	13.2996	-2.8234	1.18002	-2.39268	0.0167259	0.0973372	0	5.66376	32.5843	14.9502	3930	0	1.87107	11.3911	5.33066
Cdkn2aipnl	13.3058	-2.68882	1.12475	-2.39058	0.0168217	0.0978276	3.26575	3.77584	19.3745	26.8072	1864	2.39601	2.62994	14.2802	20.1527
Col3a1	22.3961	-1.94516	0.813837	-2.39011	0.0168434	0.0978865	16.3288	3.77584	32.8779	36.6021	5564	4.01344	0.881059	8.11832	9.21821
Trap1	153.4	-0.796609	0.333336	-2.38981	0.0168571	0.0978987	91.441	130.266	182.59	209.302	2297	54.4417	73.6292	109.211	127.685
Ascc3	87.7349	0.961591	0.402536	2.38883	0.016902	0.0980922	91.441	139.706	71.3333	48.4591	7477	16.725	24.2586	13.1073	9.08188
Cfap97	22.8621	1.6193	0.678414	2.38689	0.0169917	0.0984774	29.3918	39.6463	14.6776	7.73284	4523	8.8869	11.3803	4.4584	2.39574
Prdx2	16.5248	-2.25396	0.94429	-2.38693	0.0169896	0.0984774	3.26575	7.55168	28.4746	26.8072	942	4.74115	10.4081	41.5294	39.8775
Naa38	40.6716	-1.41309	0.592443	-2.38519	0.0170705	0.0987983	26.126	18.8792	43.4458	74.2353	518	68.9754	47.3187	115.23	200.821
Lrch3	53.8096	1.10588	0.463629	2.38526	0.0170671	0.0987983	55.5178	90.6201	36.107	32.9934	5918	12.8295	19.8806	8.38234	7.81233
Psma8	34.2605	1.2972	0.544101	2.38412	0.01712	0.099017	52.252	45.3101	19.3745	20.1054	1693	42.2082	34.7469	15.7225	16.6411
Chga	52.882	1.08448	0.455028	2.38333	0.017157	0.0991634	71.8465	71.7409	30.823	37.1176	1882	52.208	49.491	22.5012	27.6368
Snora65	223.597	0.907608	0.380911	2.38273	0.0171847	0.0992366	274.323	309.619	222.806	87.6388	118	3179.3	3406.62	2594.15	1040.74
Utp14a	49.7806	1.10675	0.464524	2.38255	0.0171932	0.0992366	62.0493	73.6288	31.9972	31.4469	2431	34.9062	39.3226	18.0833	18.1268
Smarca2	21.4312	-1.93556	0.812741	-2.38152	0.0172415	0.0994474	3.26575	13.2154	37.2812	31.9624	6086	0.733842	2.81922	8.41602	7.35928
Aard	43.4468	-1.67817	0.704771	-2.38115	0.0172587	0.0994791	16.3288	24.5429	109.202	23.714	1348	16.5659	23.6383	111.298	24.6515
Rnf111	36.4631	1.33169	0.559609	2.37969	0.0173274	0.0997697	35.9233	67.9651	24.952	17.0122	4880	10.0672	18.0819	7.02481	4.88506
Golga5	71.6499	0.959307	0.403143	2.37957	0.0173328	0.0997697	94.7068	94.3959	44.9135	52.5833	2902	44.6308	42.2313	21.2632	25.3909
Cntrob	33.4289	-1.49449	0.628597	-2.37751	0.01743	0.100261	22.8603	13.2154	46.0878	51.5523	3950	7.91471	4.34373	16.0302	18.2885
Rmdn1	20.0541	1.70182	0.716405	2.3755	0.0175252	0.100471	39.189	22.655	11.155	7.21732	1875	28.5834	15.6871	8.17368	5.39389
Kif17	11.1827	-3.16233	1.33099	-2.37592	0.0175054	0.100471	0	3.77584	18.7874	22.1675	3915	0	1.25216	6.593	7.93436
Samd1	31.569	-1.5495	0.652158	-2.37596	0.0175034	0.100471	19.5945	13.2154	39.336	54.1299	2071	12.9391	8.28476	26.0952	36.6256
Lonp2	127.148	0.801744	0.337508	2.37548	0.017526	0.100471	137.162	185.016	99.8079	86.6078	2942	63.7589	81.648	46.6092	41.2517
Axin1	62.4747	1.00386	0.422591	2.37549	0.0175257	0.100471	81.6438	84.9563	40.5103	42.7884	3779	29.5459	29.1876	14.7278	15.8663
Trim25	19.0658	-2.0439	0.86112	-2.37354	0.0176185	0.100933	9.79725	5.66376	29.3553	31.4469	5563	2.4085	1.32183	7.2498	7.9213
R3hdm1	38.8178	1.23164	0.519058	2.37283	0.0176523	0.101058	62.0493	47.198	22.31	23.714	4812	17.6345	12.7343	6.36976	6.9057
Qdpr	88.8043	-0.948612	0.399987	-2.3716	0.017711	0.101189	71.8465	50.9738	113.311	119.086	1394	70.4846	47.4748	111.676	119.708
9630033F20Rik	13.6843	-2.62338	1.10614	-2.37165	0.017709	0.101189	6.5315	1.88792	22.6035	23.714	3653	2.4452	0.670985	8.50112	9.09669
Sar1b	76.0256	0.928873	0.391595	2.37202	0.0176909	0.101189	101.238	98.1718	51.0781	53.6144	1253	110.496	101.722	56.0058	59.9595
Rbm42	111.08	-0.873994	0.368806	-2.36979	0.0177981	0.101617	68.5808	86.8443	130.631	158.265	1701	55.1378	66.2851	105.509	130.38
Gorasp2	33.5307	1.30276	0.549975	2.36876	0.0178479	0.101833	52.252	43.4221	19.3745	19.0743	2484	28.7675	22.6954	10.7159	10.7603
2410089E03Rik	121.069	0.796903	0.336741	2.36652	0.0179563	0.102382	156.756	151.034	96.5788	79.906	10469	20.4772	18.7304	12.6744	10.6955
Map3k12	24.1812	1.52933	0.646436	2.36579	0.0179917	0.102515	26.126	45.3101	12.9163	12.3725	5528	6.46333	10.6416	3.21011	3.13631
Ccdc107	13.3166	2.34899	0.993287	2.36486	0.0180369	0.102703	19.5945	24.5429	0.880658	8.24836	814	32.9201	39.1454	1.48639	14.1994
Nars	195.598	0.697555	0.295105	2.36375	0.0180909	0.102941	267.792	217.111	137.676	159.812	2650	138.198	106.369	71.3776	84.5067
Hmgn5	15.2552	-2.37627	1.0057	-2.3628	0.0181373	0.103136	6.5315	3.77584	29.0617	21.652	1907	4.68396	2.57064	20.9373	15.9101
Axl	9.66964	-3.82547	1.61973	-2.3618	0.0181862	0.103141	3.26575	0	24.0713	11.3415	5084	0.878474	0	6.50494	3.12603
Fam96a	12.7895	-2.75269	1.16551	-2.36179	0.0181871	0.103141	0	5.66376	26.4197	19.0743	1253	0	5.86857	28.9685	21.3317
Tmem179b	8.41851	2.53793	1.07443	2.36213	0.0181705	0.103141	9.79725	18.8792	2.93553	2.06209	848	15.8001	28.9046	4.75597	3.40753
Osbp	87.7471	0.905703	0.38342	2.36217	0.0181683	0.103141	97.9725	130.266	68.1042	54.6454	4587	29.2097	36.8708	20.3983	16.6937
Dhx35	37.6799	-1.38285	0.585944	-2.36004	0.0182729	0.103351	16.3288	24.5429	51.0781	58.7696	3310	6.74647	9.6267	21.201	24.8801
Paf1	323.393	-0.654609	0.277367	-2.36008	0.018271	0.103351	261.26	241.654	336.998	453.66	1953	182.946	160.646	237.069	325.504
Mtcp1	14.9225	1.94487	0.823901	2.36057	0.0182471	0.103351	13.063	33.9825	6.45816	6.18627	2075	8.60946	21.2626	4.27602	4.17771
Nefh	17.4697	-2.17399	0.921046	-2.36035	0.0182576	0.103351	9.79725	3.77584	30.5295	25.7761	3992	3.35633	1.22801	10.507	9.04805
Fzr1	45.2161	-1.29519	0.548958	-2.35936	0.0183065	0.103408	32.6575	20.7671	53.7201	73.7197	2254	19.8144	11.9619	32.744	45.8308
Ccdc117	96.216	0.881498	0.37362	2.35934	0.0183075	0.103408	137.162	113.275	77.2043	57.223	3401	55.154	43.2421	31.1878	23.5772
Agps	55.6928	1.04989	0.44528	2.35783	0.0183822	0.10376	68.5808	81.1805	34.3457	38.6642	7359	12.7449	14.3223	6.41213	7.36237
Eif5a2	11.1218	-3.16338	1.34214	-2.35696	0.0184252	0.103934	0	3.77584	25.2455	15.4657	4992	0	0.982014	6.94799	4.34132
Zc3h11a	103.773	-0.887754	0.376818	-2.35592	0.0184768	0.104156	58.7835	84.9563	134.741	136.613	4468	17.9926	24.6866	41.4319	42.8458
Dedd	17.1259	1.82196	0.773961	2.35407	0.0185691	0.104606	32.6575	20.7671	5.28395	9.79493	2733	16.3416	9.86541	2.65624	5.02215
Lmbrd2	36.6567	1.32283	0.562023	2.3537	0.0185877	0.104641	52.252	52.8617	27.5939	13.9191	3046	23.4598	22.5315	12.4461	6.40338
Ddx46	336.808	-0.615405	0.261547	-2.35295	0.0186253	0.104783	290.652	243.542	423.303	389.735	5715	69.5517	55.3268	101.762	95.5611
1200014J11Rik	114.231	0.836771	0.356021	2.35034	0.0187562	0.105422	127.364	164.249	70.4526	94.8562	6284	27.7181	33.9348	15.4032	21.1523
Slc38a9	24.4715	1.51819	0.645987	2.35019	0.0187638	0.105422	42.4548	30.2067	10.2743	14.9502	8913	6.51409	4.40006	1.58372	2.35044
Drosha	189.195	-0.743683	0.316495	-2.34974	0.0187864	0.105478	160.022	124.603	206.661	265.494	4571	47.8761	35.3912	62.115	81.3901
Pus1	16.9581	-2.29288	0.976196	-2.34879	0.0188347	0.105609	3.26575	7.55168	17.3196	39.6952	1887	2.3668	5.19577	12.61	29.4777
Tsen2	33.619	-1.58969	0.676807	-2.3488	0.018834	0.105609	16.3288	16.9913	30.5295	70.6266	1774	12.5878	12.4352	23.6437	55.7882
Sec22b	59.5543	1.0196	0.434209	2.34817	0.0188658	0.105714	88.1753	71.7409	37.5747	40.7263	1815	66.4387	51.3179	28.4425	31.4431
Zfp771	7.81579	2.66627	1.13597	2.34713	0.0189186	0.105729	19.5945	7.55168	2.05487	2.06209	1230	21.7861	7.97108	2.29524	2.34926
Ano1	17.8122	-2.1748	0.926473	-2.34739	0.0189053	0.105729	0	11.3275	28.4746	31.4469	4604	0	3.19432	8.49712	9.57128
Kif4	145.788	-0.770758	0.328362	-2.34728	0.0189109	0.105729	107.77	107.611	172.902	194.868	4712	31.2783	29.6505	50.4133	57.9511
Brms1	42.649	-1.29731	0.552585	-2.34771	0.0188893	0.105729	29.3918	20.7671	55.4814	64.9559	1338	30.0414	20.1511	56.9693	68.0283
Psmd5	59.1705	-1.16234	0.495381	-2.34635	0.0189583	0.105811	32.6575	39.6463	62.8203	101.558	2042	21.8715	25.2073	42.2662	69.6925
Dot1l	105.641	0.828299	0.353012	2.34638	0.0189569	0.105811	130.63	139.706	83.6625	68.5645	5694	31.3745	31.8549	20.1866	16.8737
Papolg	125.9	0.823165	0.351234	2.34363	0.0190969	0.106373	189.414	134.042	103.331	76.8129	3764	68.8197	46.235	37.7162	28.5964
2025-09-09	11.2676	-3.03731	1.29592	-2.34374	0.0190914	0.106373	3.26575	1.88792	20.8422	19.0743	4263	1.04766	0.574972	6.71704	6.26992
Pck2	20.3647	-1.91726	0.818032	-2.34374	0.0190914	0.106373	9.79725	7.55168	31.1166	32.9934	3400	3.94073	2.88365	12.5737	13.598
Pign	28.317	1.38796	0.592406	2.34292	0.0191336	0.106438	42.4548	39.6463	16.7325	14.4346	6777	8.56722	7.59528	3.39213	2.98467
4933406J08Rik	12.3346	2.07083	0.883783	2.34314	0.0191221	0.106438	22.8603	16.9913	3.81618	5.67075	2111	14.8096	10.45	2.48365	3.76426
Keap1	11.9969	-2.99693	1.28098	-2.33955	0.0193069	0.107331	6.5315	0	22.8971	18.5588	4470	1.99828	0	7.03756	5.81796
Jup	23.0066	-1.79188	0.766277	-2.33843	0.019365	0.107583	6.5315	13.2154	32.5843	39.6952	5009	1.78325	3.42538	8.93732	11.1049
Etv6	16.0157	-2.29736	0.983014	-2.33706	0.0194363	0.107908	0	9.43959	27.3004	27.3227	5530	0	2.21619	6.78255	6.92351
Plekhg5	23.1753	-1.86157	0.797615	-2.33391	0.0196002	0.108747	13.063	7.55168	24.6584	47.4281	4016	4.44837	2.44134	8.43569	16.5489
Fam228b	29.6523	1.48687	0.637196	2.33346	0.0196241	0.108808	52.252	35.8705	21.7229	8.76388	2886	24.7604	16.1369	10.3412	4.25528
Mesdc2	83.5646	0.967392	0.41471	2.3327	0.0196641	0.108959	124.099	98.1718	70.7462	41.2418	4492	37.7814	28.3743	21.6378	12.8655
Pgm3	38.7174	-1.34281	0.576603	-2.32883	0.0198681	0.110016	16.3288	26.4309	56.9492	55.1609	4582	4.87359	7.4892	17.0758	16.8696
Kdm7a	45.8026	1.14757	0.492831	2.32852	0.0198845	0.110035	52.252	73.6288	32.5843	24.7451	9553	7.48022	10.0066	4.68617	3.62975
Tmsb4x	58.5686	-1.1324	0.486497	-2.32767	0.0199296	0.110213	48.9863	26.4309	83.0754	75.7818	670	99.9887	51.2172	170.352	158.496
Rtf1	92.4814	-0.928938	0.399287	-2.32649	0.0199923	0.110487	78.378	50.9738	112.724	127.85	4664	22.982	14.1895	33.2053	38.4121
Tm2d2	16.8856	1.80317	0.775266	2.32587	0.0200256	0.110599	35.9233	16.9913	7.92592	6.70179	1281	38.3511	17.2209	8.5006	7.33111
Fbxw8	182.589	0.691558	0.297419	2.3252	0.0200613	0.110724	202.477	247.317	134.154	146.408	4978	55.6251	64.5028	37.0251	41.2134
Arfip1	23.6148	1.55165	0.6678	2.32352	0.0201511	0.111074	22.8603	47.198	14.0905	10.3105	2986	10.4699	20.5217	6.48316	4.83855
Msh5	93.6505	0.842431	0.362561	2.32356	0.0201491	0.111074	117.567	122.715	65.7558	68.5645	2894	55.5569	55.0525	31.2165	33.1993
Nme4	9.13555	-3.83974	1.65278	-2.3232	0.0201683	0.111096	0	1.88792	9.39368	25.2606	863	0	2.84022	14.9546	41.0167
Enc1	8.81327	-3.79818	1.63515	-2.32283	0.0201884	0.111135	0	1.88792	19.9616	13.4036	4743	0	0.516784	5.78217	3.96
Exoc7	85.9019	-0.927382	0.399351	-2.32223	0.0202208	0.111241	55.5178	62.3013	107.734	118.055	3344	22.7048	24.1886	44.2624	49.4703
Hmgb2	170.867	-0.779119	0.335628	-2.32138	0.0202665	0.11142	143.693	109.499	178.186	252.091	2692	72.9982	52.8099	90.9387	131.223
Bbx	78.3286	0.899625	0.387602	2.32101	0.0202866	0.111457	97.9725	105.723	53.4266	56.192	8742	15.3266	15.7014	8.39645	9.00723
Nelfcd	87.4787	-0.930085	0.400872	-2.32015	0.0203325	0.111637	62.0493	58.5255	103.037	126.303	2279	37.2343	33.3411	62.1152	77.66
Atad1	105.063	0.811471	0.349799	2.31982	0.0203505	0.111663	143.693	124.603	77.2043	74.7508	2813	69.8582	57.5091	37.7069	37.2369
Fsip1	27.7202	1.44314	0.622327	2.31894	0.0203985	0.111854	39.189	41.5342	10.5679	19.5899	1673	32.0346	32.2321	8.67844	16.4083
Ciapin1	161.263	-0.84582	0.364991	-2.31737	0.0204834	0.112247	133.896	98.1718	152.647	260.339	4326	42.3284	29.4631	48.4788	84.3296
Chchd10	29.1501	-1.54849	0.66856	-2.31616	0.0205498	0.112538	9.79725	18.8792	44.62	43.3039	948	14.1334	25.8556	64.6652	64.0098
Cbwd1	132.009	0.779082	0.336411	2.31586	0.0205657	0.112552	160.022	173.689	111.844	82.4836	2011	108.822	112.134	76.4096	57.4756
Hivep3	8.7632	-3.78137	1.63393	-2.31428	0.0206524	0.112953	0	1.88792	14.0905	19.0743	9021	0	0.271711	2.14596	2.96294
Tcaim	14.8919	-2.32925	1.0066	-2.31398	0.0206689	0.11297	6.5315	3.77584	23.4842	25.7761	3039	2.93923	1.6131	10.6168	11.8854
Aaas	163.262	0.824668	0.356483	2.31335	0.0207036	0.113087	238.4	179.352	84.2496	151.048	1816	179.532	128.224	63.7384	116.554
Rraga	63.3333	-1.14704	0.495934	-2.31289	0.0207288	0.113151	52.252	28.3188	66.0493	106.713	1611	44.3566	22.8222	56.3277	92.8219
D8Ertd738e	67.6596	-1.05304	0.455453	-2.31207	0.0207736	0.113323	48.9863	39.6463	76.3237	105.682	661	101.35	77.8718	158.638	224.041
Psat1	160.42	-0.787103	0.340815	-2.30948	0.0209172	0.114032	101.238	132.154	169.086	239.203	2491	55.5805	68.8789	93.2575	134.561
Nfasc	15.0458	1.88917	0.818195	2.30894	0.0209467	0.114088	32.6575	15.1034	6.75171	5.67075	10379	4.30307	1.88928	0.893732	0.765619
Sacs	23.4612	1.61965	0.70156	2.30864	0.0209637	0.114088	29.3918	41.5342	16.7325	6.18627	3343	12.0238	16.1305	6.8766	2.59311
Igf2r	303.837	0.589452	0.25534	2.3085	0.0209716	0.114088	365.764	364.368	241.887	243.327	8929	56.0208	52.9806	37.2186	38.1869
Supt3	52.8513	1.07383	0.465202	2.30832	0.0209814	0.114088	65.315	77.4047	28.4746	40.2108	1483	60.2314	67.7649	26.3795	37.9952
Vps37a	31.9406	1.32842	0.575715	2.30742	0.0210312	0.114212	52.252	39.6463	21.4293	14.4346	6379	11.2022	8.06917	4.61536	3.17089
Pelp1	76.3176	-0.968055	0.419504	-2.30762	0.0210204	0.114212	45.7205	56.6376	99.8079	103.105	3440	18.1762	21.3759	39.8617	41.9998
Spata1	10.2743	2.25335	0.976682	2.30715	0.0210464	0.114221	22.8603	11.3275	3.81618	3.09314	1920	16.2829	7.65971	2.73072	2.25749
Tfap4	8.6504	-3.76567	1.63402	-2.30455	0.021192	0.114937	0	1.88792	16.7325	15.9812	2113	0	1.16001	10.8795	10.5983
Nav2	21.4212	-1.86984	0.811627	-2.30381	0.0212331	0.115066	6.5315	11.3275	42.5651	25.2606	12066	0.740288	1.21885	4.84663	2.93365
Pkm	49.0724	-1.20816	0.524504	-2.30343	0.0212549	0.115066	35.9233	24.5429	78.085	57.7385	2599	18.9026	12.2602	41.2772	31.1306
Oxa1l	29.3764	-1.69733	0.736882	-2.30339	0.0212566	0.115066	9.79725	16.9913	25.2455	65.4714	2534	5.28748	8.70559	13.6876	36.2053
Prelid1	36.1645	-1.64992	0.716466	-2.30286	0.0212867	0.115082	6.5315	26.4309	28.181	83.5147	1089	8.20231	31.511	35.5532	107.464
Snora20	392.211	1.97836	0.859038	2.303	0.0212791	0.115082	617.227	634.341	249.226	68.049	61	13837.8	13501.2	5613.23	1563.22
Brat1	32.4272	-1.45261	0.63086	-2.30258	0.0213023	0.115092	13.063	20.7671	44.3264	51.5523	3485	5.12615	7.73663	17.4747	20.7287
Creb3l2	22.6522	-1.7679	0.767979	-2.30202	0.021334	0.11519	6.5315	13.2154	37.8683	32.9934	3318	2.69208	5.17111	15.6801	13.9341
Atf6b	110.02	0.825639	0.358718	2.30164	0.0213554	0.115232	127.364	152.921	67.5171	92.2786	2566	67.8801	77.3732	36.1498	50.3932
Psmg1	106.06	-0.858166	0.373229	-2.2993	0.0214879	0.115873	75.1123	75.5168	121.531	152.079	985	104.286	99.5373	169.512	216.352
Btg2	12.6739	-2.61693	1.13853	-2.29851	0.0215328	0.115893	3.26575	3.77584	26.1262	17.5278	3083	1.44864	1.59008	11.6426	7.96674
Fundc2	25.2627	1.55777	0.677729	2.29851	0.0215328	0.115893	55.5178	20.7671	14.9712	9.79493	3261	23.2826	8.26807	6.30746	4.20899
Ccdc167	12.6739	-2.61693	1.13853	-2.29851	0.0215328	0.115893	3.26575	3.77584	26.1262	17.5278	5646	0.791031	0.868263	6.35747	4.35024
Mllt6	36.3194	-1.38947	0.604844	-2.29724	0.0216051	0.116208	26.126	15.1034	45.7942	58.2541	7271	4.91394	2.69686	8.65298	11.2269
Pim1	14.9134	-2.32737	1.01374	-2.29581	0.0216866	0.116573	6.5315	3.77584	19.9616	29.3848	1753	5.09545	2.79647	15.6445	23.4892
Katna1	88.3803	0.867212	0.377829	2.29525	0.0217186	0.11667	120.833	107.611	55.4814	69.5956	1775	93.0974	78.7116	42.9436	54.9428
Zranb2	87.2448	0.895567	0.390309	2.29451	0.0217611	0.116824	133.896	94.3959	68.1042	52.5833	2616	69.9972	46.8484	35.7672	28.1668
Atp1b1	21.5312	-1.80522	0.787381	-2.29269	0.0218658	0.117312	9.79725	9.43959	36.9876	29.9003	2590	5.17316	4.73187	19.6203	16.1772
Ybx3	36.4171	1.26245	0.550856	2.2918	0.0219174	0.117439	55.5178	47.198	16.1454	26.8072	1862	40.7759	32.9096	11.9129	20.1743
Ranbp3	81.9604	0.879685	0.383825	2.29189	0.0219119	0.117439	94.7068	117.051	57.8299	58.2541	2822	45.896	53.8514	28.1543	28.9266
Fam118a	48.9984	1.09107	0.476295	2.29075	0.0219776	0.117688	75.1123	58.5255	27.3004	35.0555	2545	40.3622	29.8563	14.7377	19.3017
Tollip	133.382	0.735548	0.321185	2.29011	0.022015	0.117813	163.288	169.913	101.863	98.4648	3705	60.2721	59.541	37.7726	37.2409
Atp9a	10.9006	-2.9818	1.30309	-2.28825	0.0221232	0.118117	3.26575	1.88792	19.3745	19.0743	3897	1.14605	0.628973	6.83044	6.85878
Dnaaf2	9.03426	-3.70644	1.61983	-2.28817	0.0221278	0.118117	3.26575	0	13.797	19.0743	2639	1.69237	0	7.1828	10.1283
Dtnbp1	33.4083	1.26099	0.550934	2.28883	0.0220893	0.118117	48.9863	45.3101	18.2003	21.1364	1310	51.1392	44.9058	19.0878	22.6093
Wdr46	120.073	-0.802536	0.350702	-2.28837	0.0221162	0.118117	88.1753	86.8443	144.428	160.843	2164	55.7238	52.103	91.6944	104.153
Mier1	39.7425	-1.30217	0.569837	-2.28516	0.0223037	0.118831	16.3288	28.3188	56.0685	58.2541	5031	4.43864	7.30801	15.3114	16.2256
Zswim5	35.3778	-1.40082	0.612959	-2.28535	0.0222925	0.118831	13.063	24.5429	44.62	59.2851	5397	3.31011	5.90409	11.3586	15.3929
Pex3	44.9649	1.13714	0.497613	2.28519	0.0223014	0.118831	75.1123	49.0859	25.2455	30.4158	2405	42.7117	26.4984	14.4218	17.722
Taf12	37.3043	1.21308	0.531204	2.28364	0.0223927	0.11923	55.5178	49.0859	25.5391	19.0743	1350	56.2405	47.2065	25.9909	19.799
Kif22	130.713	-0.794498	0.348046	-2.28274	0.0224457	0.119437	88.1753	101.948	147.657	185.073	2064	58.4236	64.1278	98.2864	125.649
Cap1	125.897	-0.795186	0.348877	-2.27928	0.0226506	0.120452	84.9095	98.1718	146.776	173.731	2768	41.9509	46.0468	72.8516	87.9507
Usp7	130.003	-0.782324	0.343327	-2.27866	0.0226875	0.120572	107.77	84.9563	166.444	160.843	5427	27.1574	20.3243	42.1365	41.5308
Ak7	7.59698	2.79217	1.22568	2.27806	0.0227232	0.120652	22.8603	3.77584	1.17421	2.57761	3093	10.1077	1.58494	0.521573	1.16779
Rpl7l1	39.6681	-1.32706	0.582576	-2.27792	0.0227312	0.120652	29.3918	16.9913	47.8491	64.4403	2606	15.4242	8.46506	25.226	34.6506
F11r	23.3206	-1.76286	0.774525	-2.27605	0.0228429	0.121169	9.79725	11.3275	46.3813	25.7761	2482	5.39826	5.92532	25.6738	14.5527
Evc	8.02037	2.62479	1.15373	2.27505	0.0229032	0.121413	6.5315	20.7671	1.17421	3.60866	4312	2.0715	6.25282	0.374125	1.17272
Zmym6	71.732	0.941635	0.413944	2.27479	0.0229186	0.121418	114.301	75.5168	50.1975	46.9126	5284	29.5828	18.5549	13.0517	12.441
Fam217b	10.8075	-2.96934	1.30619	-2.27329	0.0230087	0.121819	3.26575	1.88792	20.5487	17.5278	2264	1.97269	1.08264	12.4697	10.8487
Tpp2	172.942	0.694079	0.305418	2.27256	0.0230529	0.121901	192.679	234.102	143.841	121.148	4649	56.6796	65.3769	42.5081	36.516
Ddx6	114.73	-0.807308	0.355231	-2.27263	0.0230486	0.121901	81.6438	84.9563	141.786	150.533	6065	18.4096	18.1863	32.1182	34.7798
Fam53a	8.94298	-3.68855	1.62457	-2.27048	0.0231784	0.122488	3.26575	0	12.9163	19.5899	2003	2.22974	0	8.85945	13.705
Arhgef18	25.4541	-1.63863	0.722023	-2.2695	0.0232377	0.122724	6.5315	16.9913	39.6296	38.6642	5300	1.68534	4.16226	10.2729	10.2226
Gas5	444.628	0.638739	0.281601	2.26824	0.0233147	0.122863	584.569	500.298	427.119	266.525	2554	313.016	254.324	229.762	146.233
Gtf3c1	264.96	-0.641634	0.282884	-2.26818	0.0233181	0.122863	189.414	222.774	290.911	356.742	6869	37.7111	42.1066	58.1856	72.776
Cenpt	51.1532	-1.14787	0.506142	-2.26788	0.0233366	0.122863	35.9233	28.3188	62.5267	77.8439	1767	27.8029	20.8074	48.6159	61.7328
Elf4	14.636	-2.29666	1.01262	-2.26803	0.0233275	0.122863	6.5315	3.77584	21.4293	26.8072	5847	1.52768	0.838415	5.0353	6.42459
Gspt1	278.593	0.62898	0.277239	2.26873	0.0232846	0.122863	355.967	320.946	188.461	248.997	6825	71.3277	61.0532	37.9374	51.1234
Taf1	211.542	-0.656826	0.289846	-2.26612	0.0234439	0.123351	160.022	168.025	266.546	251.575	8032	27.2462	27.1599	45.5929	43.8906
Fam161b	37.4625	1.24466	0.549364	2.26565	0.023473	0.123427	58.7835	47.198	27.8875	15.9812	3357	23.9472	18.2537	11.4132	6.67092
Mrpl37	32.0709	-1.43585	0.633903	-2.26509	0.0235072	0.12353	13.063	20.7671	51.6653	42.7884	1496	11.9416	18.0228	47.4478	40.0795
Qpctl	13.9033	1.86822	0.825238	2.26386	0.0235829	0.123697	22.8603	20.7671	5.28395	6.70179	2100	14.8872	12.8391	3.45691	4.47198
Cbx1	94.9365	0.859493	0.379618	2.2641	0.023568	0.123697	107.77	135.93	56.6556	79.3905	1274	115.685	138.524	61.0974	87.3226
Ahnak	17.8513	-2.01266	0.88899	-2.26399	0.023575	0.123697	6.5315	7.55168	34.6392	22.683	18792	0.475326	0.521734	2.53247	1.69143
Gtf2h3	42.4532	-1.26128	0.557216	-2.26355	0.0236021	0.123721	16.3288	32.0946	56.9492	64.4403	2664	8.38243	15.6414	29.3699	33.8962
Hmx1	12.1899	-2.6694	1.18044	-2.26136	0.0237371	0.124351	0	5.66376	17.3196	25.7761	1508	0	4.87621	15.7792	23.9521
Hormad2	61.1865	1.03399	0.457308	2.26104	0.0237568	0.124377	71.8465	92.508	50.491	29.9003	1343	73.1612	89.4298	51.6521	31.198
Gpsm1	14.5232	-2.28635	1.01173	-2.25985	0.0238303	0.124685	6.5315	3.77584	24.0713	23.714	3623	2.46545	1.35308	9.12811	9.17202
Lcmt1	25.7646	-1.60079	0.70866	-2.2589	0.0238897	0.124919	9.79725	15.1034	36.4005	41.7573	1369	9.78706	14.3235	36.5303	42.7422
Smc5	166.445	0.760061	0.336681	2.25751	0.0239761	0.125293	195.945	222.774	153.234	93.8251	5868	45.6663	49.2895	35.877	22.4056
Ube2d3	105.295	0.791193	0.35058	2.25681	0.0240197	0.125443	120.833	145.37	76.6172	78.3594	2619	63.0958	72.0638	40.1921	41.926
Zer1	65.1351	0.984426	0.436251	2.25656	0.0240358	0.125449	68.5808	103.836	50.491	37.6332	4257	22.0318	31.668	16.2952	12.3878
Arhgef2	30.482	-1.45477	0.645262	-2.25455	0.0241617	0.126029	13.063	18.8792	44.62	45.366	4850	3.68343	5.05383	12.6397	13.1074
Ptpn14	10.6805	-2.94742	1.30784	-2.25365	0.024218	0.126167	3.26575	1.88792	18.4938	19.0743	10744	0.415689	0.228137	2.36488	2.48778
Col4a2	17.6366	-1.98463	0.880601	-2.25372	0.0242139	0.126167	6.5315	7.55168	27.5939	28.8693	6426	1.39003	1.52574	5.8996	6.29539
Zfp617	7.52682	2.55946	1.1364	2.25224	0.0243071	0.126553	16.3288	9.43959	1.76132	2.57761	2948	7.5749	4.15724	0.820841	1.22523
Zyg11b	32.3456	-1.40393	0.623508	-2.25167	0.0243432	0.126663	16.3288	18.8792	47.262	46.9126	10654	2.096	2.30064	6.09464	6.17027
Ptp4a3	8.7371	-3.65773	1.62476	-2.25125	0.0243699	0.126723	3.26575	0	16.7325	14.9502	4619	0.966911	0	4.97694	4.5355
Txn1	17.599	-1.98172	0.880983	-2.24944	0.0244848	0.127108	6.5315	7.55168	28.4746	27.8382	1051	8.49888	9.32866	37.2224	37.1165
Blmh	193.568	-0.693736	0.308435	-2.24921	0.0244989	0.127108	156.756	139.706	210.771	267.041	2355	91.03	77.0199	122.961	158.896
Map3k9	11.3919	-2.90433	1.29131	-2.24913	0.024504	0.127108	6.5315	0	19.9616	19.0743	11890	0.751246	0	2.30655	2.24799
Tecpr2	43.1087	1.11224	0.494433	2.24952	0.0244793	0.127108	55.5178	62.3013	29.3553	25.2606	7942	9.5599	10.1847	5.07815	4.45699
Nr1d1	13.9388	-2.3219	1.03255	-2.2487	0.0245317	0.127174	3.26575	5.66376	24.6584	22.1675	2765	1.61525	2.65943	12.2523	11.2344
Psmb7	319.636	-0.666873	0.296949	-2.24575	0.0247199	0.127998	264.526	230.326	307.35	476.343	969	373.332	308.602	435.771	688.848
Kcnab3	9.27955	-3.73419	1.66279	-2.24574	0.0247209	0.127998	3.26575	0	7.04526	26.8072	2537	1.76041	0	3.81528	14.8067
Ppfibp1	103.599	0.787032	0.350566	2.24503	0.0247662	0.128075	124.099	137.818	75.1495	77.3284	4875	34.8131	36.7037	21.1788	22.2276
Taf15	491.938	0.520905	0.232004	2.24525	0.0247524	0.128075	587.835	572.039	404.222	403.654	2049	392.342	362.462	271.036	276.055
Sclt1	38.1254	1.33166	0.593422	2.24403	0.0248305	0.128329	68.5808	41.5342	30.5295	11.857	3020	31.0561	17.8557	13.8887	5.50169
Fam73b	10.5813	-3.0764	1.37283	-2.24091	0.0250319	0.129291	0	3.77584	11.7421	26.8072	3620	0	1.3542	4.45643	10.377
Mtmr1	13.6684	1.89062	0.843821	2.24055	0.0250553	0.129332	16.3288	26.4309	4.69684	7.21732	4634	4.8189	7.40516	1.39251	2.18247
Oxsr1	65.181	-1.0244	0.457404	-2.2396	0.0251172	0.129573	48.9863	37.7584	76.0301	97.9493	4775	14.0298	10.2664	21.8757	28.7446
Dopey2	52.4226	1.05332	0.47055	2.23849	0.0251889	0.129863	62.0493	79.2926	40.5103	27.8382	7455	11.3826	13.8091	7.46563	5.23265
Msantd4	19.9921	1.56289	0.698321	2.23806	0.025217	0.129929	29.3918	30.2067	8.51302	11.857	2737	14.6859	14.3287	4.27325	6.07056
Srsf11	207.882	0.681527	0.304658	2.23703	0.0252847	0.129995	257.994	254.869	188.754	129.912	3664	96.2955	90.311	70.7768	49.6845
Mrpl46	47.8101	-1.19752	0.535178	-2.2376	0.0252469	0.129995	16.3288	39.6463	69.2784	65.9869	1029	21.7015	50.0226	92.4979	89.8607
Nkiras1	44.9309	-1.20334	0.537943	-2.23692	0.0252913	0.129995	32.6575	22.655	56.3621	68.049	4589	9.73232	6.40952	16.874	20.7793
Pbrm1	107.666	0.777487	0.34751	2.23731	0.0252662	0.129995	124.099	147.258	80.4334	78.875	8117	20.9085	23.5538	13.6141	13.6167
Crybg3	13.8673	-2.31063	1.03345	-2.23585	0.0253616	0.130277	3.26575	5.66376	22.31	24.2296	6544	0.682482	1.12367	4.68388	5.18836
Tspan33	12.9368	1.96187	0.877759	2.23508	0.0254118	0.130455	26.126	15.1034	3.81618	6.70179	2001	17.8557	9.79953	2.62018	4.69323
Foxj3	44.4623	1.1023	0.493269	2.23469	0.0254378	0.130509	48.9863	71.7409	28.7682	28.3537	4789	13.9888	19.4492	8.25309	8.29647
Tmf1	60.5461	1.02453	0.45855	2.23429	0.0254641	0.130509	81.6438	81.1805	50.491	28.8693	6781	16.4657	15.5431	10.2299	5.96581
Hectd1	191.691	0.664624	0.297475	2.23422	0.0254686	0.130509	228.603	241.654	165.564	130.943	8988	34.7832	34.9067	25.3076	20.4148
Tuba4a	26.1664	-1.57182	0.70373	-2.23356	0.0255121	0.130653	13.063	13.2154	34.0521	44.3349	2053	8.70172	8.3574	22.7879	30.2611
Alkbh6	14.8436	-2.31319	1.03628	-2.23221	0.0256014	0.130986	6.5315	3.77584	15.5583	33.509	945	9.45219	5.18753	22.6193	49.6886
Pnpla2	13.8458	-2.31221	1.03632	-2.23118	0.0256691	0.130986	3.26575	5.66376	25.8326	20.6209	2717	1.64378	2.70641	13.0626	10.6352
Smad1	17.0881	-2.01633	0.903709	-2.23117	0.0256701	0.130986	3.26575	9.43959	29.3553	26.2917	3045	1.46672	4.02481	13.2449	12.0992
Fxr2	162.295	0.699899	0.313564	2.23208	0.0256098	0.130986	189.414	211.447	108.614	139.707	2970	87.2179	92.4323	50.2436	65.9156
Plcd3	8.24948	-3.68844	1.65302	-2.23134	0.0256584	0.130986	0	1.88792	12.0357	19.0743	3031	0	0.808679	5.45548	8.81843
Rgs11	20.0867	1.73979	0.779669	2.23145	0.0256516	0.130986	35.9233	26.4309	14.3841	3.60866	2006	24.4904	17.1064	9.85145	2.52082
Spdl1	111.183	0.767568	0.344122	2.23051	0.0257137	0.131129	130.63	149.146	86.598	78.3594	2510	71.1739	77.1464	47.4006	43.7467
Arhgap29	78.396	-1.00295	0.449838	-2.22958	0.0257752	0.131346	35.9233	66.0772	84.2496	127.334	5090	9.65182	16.8544	22.7405	35.0554
Snord1b	49.0905	1.1352	0.509196	2.2294	0.0257873	0.131346	78.378	56.6376	21.1358	40.2108	77	1392.05	954.977	377.118	731.778
Gins4	22.4034	-1.74205	0.781528	-2.22903	0.025812	0.131392	6.5315	13.2154	27.5939	42.2729	1364	6.54862	12.579	27.7938	43.4285
Cadps2	11.3776	-2.89341	1.29951	-2.22654	0.0259777	0.132156	6.5315	0	15.2647	23.714	6043	1.47813	0	3.47045	5.49896
Clasp2	81.0895	0.888005	0.398929	2.22597	0.0260159	0.132203	101.238	109.499	67.2235	46.397	7856	17.6236	18.0963	11.7563	8.27592
Pop1	52.7224	-1.10363	0.495804	-2.22594	0.0260182	0.132203	26.126	39.6463	73.9752	71.1421	3393	10.5303	15.1704	29.9538	29.3813
Ints3	101.185	-0.860197	0.38666	-2.22469	0.0261022	0.132471	84.9095	60.4134	115.073	144.346	4460	26.0359	17.5864	35.4476	45.3522
2610301B20Rik	32.8273	1.39172	0.625541	2.22483	0.0260928	0.132471	42.4548	52.8617	26.7133	9.27941	2118	27.4127	32.4037	17.3281	6.13934
Sertad4	15.0896	-2.24473	1.00968	-2.2232	0.0262023	0.132893	9.79725	1.88792	22.8971	25.7761	3401	3.93957	0.720702	9.2496	10.6203
Cnp	10.1337	-3.01275	1.35542	-2.22275	0.0262326	0.132893	0	3.77584	18.2003	18.5588	2678	0	1.83055	9.33719	9.71108
Phf10	38.7652	1.1768	0.529389	2.22294	0.0262197	0.132893	48.9863	58.5255	28.4746	19.0743	1636	40.9489	46.4452	23.9124	16.3378
Cpq	10.1257	2.33781	1.05203	2.22219	0.0262705	0.132926	22.8603	11.3275	5.28395	1.03105	2013	15.5306	7.30583	3.60632	0.717731
Uhrf1bp1	27.2902	-1.54585	0.695639	-2.2222	0.0262696	0.132926	19.5945	9.43959	41.978	38.1487	8567	3.12793	1.43055	6.73197	6.23991
Gm15800	107.207	0.815199	0.367	2.22125	0.026334	0.133167	124.099	149.146	92.1755	63.4093	15482	10.962	12.5073	8.17971	5.73923
Asb1	50.0343	1.05206	0.474282	2.21823	0.0265393	0.134125	65.315	69.853	38.1618	26.8072	6072	14.7107	14.9359	8.63469	6.18653
Abcf2	235.001	0.607861	0.274077	2.21784	0.0265654	0.134177	274.323	292.627	178.186	194.868	2573	145.805	147.657	95.1446	106.127
Uggt1	398.836	0.552003	0.248995	2.21692	0.0266283	0.134195	450.674	496.523	297.075	351.071	9029	68.2612	71.3967	45.2039	54.4857
D6Wsu163e	45.5639	1.14683	0.517208	2.21735	0.0265991	0.134195	84.9095	41.5342	24.3649	31.4469	2238	51.8857	24.0949	14.9573	19.69
1810013L24Rik	113.504	0.789173	0.355942	2.21714	0.0266136	0.134195	130.63	156.697	96.5788	70.1111	4074	43.8504	49.9366	32.5694	24.1153
Ift57	16.6374	1.67287	0.754612	2.21686	0.0266325	0.134195	26.126	24.5429	7.63237	8.24836	2540	14.0666	12.545	4.12833	4.55053
Gss	27.1409	-1.58162	0.714474	-2.21368	0.0268506	0.13517	16.3288	11.3275	29.3553	51.5523	1963	11.3759	7.49192	20.5454	36.8006
Coa6	6.19989	2.89784	1.30912	2.21358	0.026858	0.13517	6.5315	15.1034	0.587105	2.57761	763	11.7068	25.6997	1.05716	4.73392
Sars	95.5425	-0.861861	0.389527	-2.21258	0.0269264	0.135433	58.7835	75.5168	111.256	136.613	3704	21.7038	26.4698	41.267	51.6833
Entpd6	45.7422	-1.25291	0.566348	-2.21227	0.026948	0.135461	16.3288	35.8705	49.3168	81.4526	2500	8.93232	18.6284	27.1022	45.6554
Snx8	50.9921	-1.13893	0.515198	-2.21066	0.0270593	0.13594	35.9233	28.3188	57.2428	82.4836	2612	18.8085	14.076	30.109	44.2509
Pnpla7	17.2242	-2.02483	0.916663	-2.20891	0.0271809	0.13647	3.26575	9.43959	21.1358	35.0555	4589	0.973232	2.67063	6.32775	10.7045
Erbb2	17.3233	-1.95325	0.884369	-2.20863	0.0272003	0.136486	6.5315	7.55168	27.8875	27.3227	4998	1.78718	1.96167	7.66589	7.66046
Krit1	57.4788	0.972968	0.440885	2.20685	0.0273242	0.136864	84.9095	67.9651	39.9231	37.1176	6414	18.1042	13.7574	8.55156	8.10922
Jmjd1c	141.017	0.728761	0.330205	2.20699	0.0273146	0.136864	156.756	194.456	120.063	92.7941	8947	23.9606	28.2177	18.4366	14.5335
Hist1h2an	29.5	1.32343	0.599593	2.20722	0.0272989	0.136864	48.9863	35.8705	20.2551	12.8881	447	149.871	104.186	62.2554	40.4025
Enoph1	23.1836	-1.67447	0.759956	-2.20338	0.0275682	0.138004	13.063	9.43959	28.4746	41.7573	1829	9.76744	6.70067	21.3891	31.9924
1810037I17Rik	22.619	-1.69297	0.768868	-2.20189	0.0276729	0.138446	9.79725	11.3275	27.5939	41.7573	976	13.728	15.0683	38.843	59.953
Btbd10	134.165	0.725661	0.329637	2.20139	0.0277083	0.138541	160.022	173.689	89.5335	113.415	2563	85.385	87.9835	47.9939	62.0083
Cep68	68.4703	0.9376	0.426463	2.19855	0.0279101	0.139468	84.9095	94.3959	37.8683	56.7075	4810	24.1414	25.4793	10.8163	16.5205
Dnajb9	31.8767	1.24518	0.566788	2.19691	0.0280271	0.13997	52.252	37.7584	17.9067	19.5899	1865	38.3156	26.2853	13.1913	14.7191
Mvb12a	16.8894	-1.99238	0.907595	-2.19523	0.0281473	0.140487	3.26575	9.43959	24.952	29.9003	1062	4.20542	11.54	32.2797	39.4529
1110008F13Rik	18.3749	-1.9658	0.895945	-2.19411	0.0282275	0.140804	9.79725	5.66376	19.3745	38.6642	1050	12.7605	7.00316	25.3507	51.5997
Jund	15.6735	-2.07048	0.944141	-2.19298	0.0283087	0.141126	6.5315	5.66376	27.3004	23.1985	2878	3.10366	2.55501	13.0325	11.2953
Pms1	18.5815	-1.91285	0.87343	-2.19004	0.0285212	0.141761	13.063	3.77584	29.6488	27.8382	3031	5.89398	1.61736	13.4391	12.8701
Mcl1	80.4935	0.872412	0.398292	2.19038	0.0284964	0.141761	88.1753	118.939	49.9039	64.9559	3487	34.5817	44.2844	19.6622	26.1032
Ccdc124	103.468	0.798601	0.364627	2.19018	0.0285109	0.141761	150.225	113.275	66.3429	84.0302	911	225.514	161.434	100.052	129.254
Prkcsh	363.699	0.558421	0.254996	2.18992	0.0285297	0.141761	408.219	456.876	268.013	321.686	2090	267.115	283.812	176.181	215.682
Nlgn2	15.2718	-2.12374	0.969822	-2.18983	0.0285366	0.141761	3.26575	7.55168	29.6488	20.6209	5002	0.892875	1.9601	8.14353	5.77686
Elp3	123.618	-0.799191	0.364855	-2.19043	0.028493	0.141761	111.036	71.7409	140.025	171.669	3042	49.9176	30.6187	63.2404	79.0789
Igfbp6	9.92965	-2.98475	1.36326	-2.18942	0.028566	0.141823	0	3.77584	19.9616	15.9812	1289	0	3.80311	21.2761	17.3734
Ssfa2	27.5919	1.31513	0.601265	2.18728	0.0287222	0.142181	39.189	39.6463	17.6132	13.9191	5093	10.5231	10.1067	4.7513	3.82971
Dpm3	15.4097	-2.12932	0.973349	-2.18763	0.0286969	0.142181	3.26575	7.55168	19.3745	31.4469	497	8.98624	19.7272	53.5578	88.6643
Usp5	218.463	-0.649044	0.296647	-2.18794	0.0286741	0.142181	176.351	164.249	236.31	296.941	3176	75.936	67.143	102.223	131.014
Cyc1	136.445	-0.775931	0.354623	-2.18805	0.0286662	0.142181	88.1753	111.387	144.134	202.085	1194	100.994	121.118	165.849	237.169
Thap7	12.0009	-2.51564	1.15008	-2.18736	0.0287161	0.142181	3.26575	3.77584	16.7325	24.2296	1164	3.83691	4.21152	19.7495	29.1689
Tspan14	28.6164	-1.59155	0.72779	-2.18682	0.0287557	0.142263	13.063	15.1034	24.952	61.3472	2476	7.21512	7.91957	13.8453	34.7194
Taf1c	24.5757	-1.6099	0.736265	-2.18658	0.0287734	0.142268	13.063	11.3275	29.0617	44.8505	3255	5.48837	4.51817	12.2665	19.3083
Chchd3	87.4236	0.886013	0.40533	2.1859	0.0288226	0.142428	81.6438	143.482	53.4266	71.1421	1432	77.9707	130.087	51.2582	69.6164
Gemin4	32.3983	-1.35992	0.622239	-2.18553	0.0288498	0.142478	19.5945	16.9913	44.0329	48.9747	3448	7.77174	6.3979	17.5452	19.9036
Ezr	24.1818	-1.5857	0.726102	-2.18386	0.0289728	0.143003	13.063	11.3275	37.2812	35.0555	3070	5.8191	4.79044	16.684	16.001
Ppig	272.678	-0.587699	0.269258	-2.18266	0.0290607	0.143352	218.805	217.111	332.595	322.202	6297	47.5199	44.7637	72.5657	71.7004
B230208H11Rik	167.988	0.702342	0.321944	2.18156	0.0291418	0.143664	163.288	251.093	137.97	119.601	1182	188.924	275.801	160.367	141.79
Elmsan1	8.33076	-3.58264	1.6424	-2.18135	0.0291578	0.143664	3.26575	0	18.2003	11.857	7368	0.606156	0	3.39373	2.25504
Kank3	7.95593	-3.63258	1.6658	-2.18068	0.0292069	0.143822	0	1.88792	10.8614	19.0743	2634	0	0.930564	5.66528	10.1476
Slc33a1	27.169	1.34325	0.616638	2.17834	0.0293805	0.144592	42.4548	35.8705	18.4938	11.857	3121	18.603	14.9218	8.14108	5.32365
Cul3	136.359	0.725209	0.332992	2.17786	0.0294168	0.144687	176.351	164.249	117.715	87.1233	2764	87.2549	77.1513	58.5115	44.1697
AU022751	100.285	0.822771	0.377837	2.17758	0.0294375	0.144704	127.364	128.378	57.2428	88.1544	2203	79.065	75.6583	35.6989	56.0734
Cby1	9.84018	-2.96666	1.36373	-2.1754	0.0296004	0.145421	0	3.77584	17.026	18.5588	1119	0	4.38089	20.9042	23.2406
Alox12b	8.05608	-3.66966	1.68779	-2.17424	0.0296873	0.145763	0	1.88792	22.6035	7.73284	2347	0	1.04436	13.2316	4.61693
Fscn1	25.243	-1.62025	0.7453	-2.17395	0.0297089	0.145784	6.5315	16.9913	28.4746	48.9747	2667	3.3492	8.27145	14.6684	25.7321
Map3k4	76.7467	-0.935575	0.430493	-2.17327	0.0297603	0.145887	45.7205	58.5255	85.7174	117.024	5305	11.7863	14.3231	22.199	30.9112
Ranbp6	8.24128	-3.56163	1.63888	-2.17321	0.0297643	0.145887	3.26575	0	15.2647	14.4346	4867	0.917641	0	4.30901	4.15597
Hist1h2af	40.0864	-1.25457	0.577407	-2.17277	0.0297977	0.145965	29.3918	18.8792	46.0878	65.9869	468	85.8877	52.3741	135.297	197.578
Vapb	70.6582	0.888219	0.409012	2.17162	0.0298843	0.145978	94.7068	88.7322	44.0329	55.1609	6969	18.585	16.5306	8.68072	11.0915
Acadm	31.6765	-1.38974	0.639956	-2.17162	0.0298841	0.145978	22.8603	13.2154	49.9039	40.7263	2062	15.1616	8.32092	33.2503	27.6767
Ecsit	94.1465	0.971043	0.447023	2.17225	0.0298371	0.145978	104.504	143.482	37.8683	90.732	1673	85.4257	111.347	31.0977	75.9962
Hint3	14.0221	1.98401	0.913623	2.17159	0.0298866	0.145978	35.9233	9.43959	7.63237	3.09314	696	70.5859	17.6085	15.066	6.22755
Nufip1	40.1224	-1.39166	0.640661	-2.17223	0.0298381	0.145978	32.6575	13.2154	35.2263	79.3905	3974	11.2384	4.3175	12.1784	27.9942
Mki67	236.72	-0.654076	0.301521	-2.16925	0.0300636	0.14664	189.414	179.352	337.879	240.234	10075	25.7109	23.1122	46.075	33.4131
Ptrh2	31.6475	-1.36041	0.62714	-2.16923	0.0300656	0.14664	16.3288	18.8792	45.5006	45.8815	3133	7.12761	7.82351	19.9529	20.5213
Dnaja3	88.1998	0.829457	0.382435	2.16888	0.0300915	0.14664	94.7068	130.266	69.572	58.2541	2646	48.9488	63.9177	36.1238	30.8506
C330027C09Rik	101.393	0.770355	0.35515	2.1691	0.0300751	0.14664	137.162	118.939	71.6268	77.8439	3974	47.2015	38.8575	24.7627	27.4489
Pecr	10.1989	-2.8759	1.32702	-2.16718	0.0302209	0.147186	3.26575	1.88792	21.7229	13.9191	1185	3.76891	2.06844	25.1854	16.4597
Rsu1	8.20368	-3.55551	1.64117	-2.16646	0.0302764	0.147295	3.26575	0	16.1454	13.4036	1591	2.80714	0	13.9421	11.8053
Srpk2	38.4546	1.15223	0.531858	2.16643	0.0302783	0.147295	65.315	41.5342	25.8326	21.1364	6436	13.8787	8.37855	5.51445	4.60196
Phf5a	51.1067	-1.14151	0.527078	-2.16572	0.0303324	0.147473	35.9233	28.3188	52.5459	87.6388	1648	29.8105	22.3098	43.8057	74.519
Elp6	8.34685	-3.58702	1.65673	-2.16512	0.0303787	0.147614	3.26575	0	20.8422	9.27941	2064	2.16384	0	13.8734	6.29997
Acsl3	75.1148	-0.931292	0.430269	-2.16444	0.0304305	0.147722	45.7205	56.6376	85.7174	112.384	3950	15.8294	18.616	29.814	39.869
Txnrd3	75.4803	-0.925045	0.427397	-2.16437	0.0304359	0.147722	42.4548	60.4134	108.321	90.732	2836	20.4725	27.6571	52.4753	44.8314
Eif6	186.499	-0.651711	0.301278	-2.16315	0.0305296	0.148091	140.427	149.146	219.284	237.14	1495	128.458	129.523	201.518	222.276
Vcam1	7.74824	-3.60185	1.66531	-2.16287	0.0305513	0.148112	0	1.88792	16.7325	12.3725	3398	0	0.721338	6.76529	5.10227
Gpr107	42.789	1.08282	0.500857	2.16193	0.0306239	0.148216	55.5178	60.4134	23.7778	31.4469	3926	19.339	19.9785	8.32089	11.2242
Szt2	39.7512	-1.29306	0.597989	-2.16235	0.0305915	0.148216	9.79725	33.9825	50.7846	64.4403	10958	1.22271	4.02627	6.36722	8.24051
Rasd2	11.8165	-2.49019	1.15185	-2.16191	0.0306254	0.148216	3.26575	3.77584	17.026	23.1985	2810	1.58938	1.74456	8.32448	11.5686
Pdgfra	22.0444	-1.6483	0.762577	-2.16149	0.0306578	0.148288	9.79725	11.3275	31.9972	35.0555	6737	1.98879	2.18297	6.52522	7.29152
Ino80	48.4916	-1.09854	0.508341	-2.16103	0.0306934	0.14829	29.3918	32.0946	65.4622	67.0179	6295	6.3853	6.61935	14.2871	14.9184
Ccnb1	15.4713	-2.04727	0.947266	-2.16124	0.0306766	0.14829	6.5315	5.66376	27.0068	22.683	2316	3.85679	3.17501	16.0208	13.7243
Henmt1	7.75185	-3.59579	1.66432	-2.16052	0.0307325	0.148394	0	1.88792	12.6228	16.4967	2131	0	1.15021	8.13805	10.8478
Zfp398	36.2122	1.20674	0.558949	2.15895	0.0308543	0.148897	42.4548	58.5255	27.8875	15.9812	3478	16.6935	21.8471	11.0161	6.43884
Tagln2	15.0391	-2.08915	0.968337	-2.15746	0.0309702	0.149371	3.26575	7.55168	22.0164	27.3227	1382	3.23166	7.09437	21.8871	27.704
Proser2	7.69455	-3.58842	1.66412	-2.15634	0.0310571	0.149534	0	1.88792	14.9712	13.9191	3625	0	0.676167	5.6741	5.38061
Nsun7	12.0502	2.4084	1.11667	2.15677	0.0310237	0.149534	39.189	1.88792	5.5775	1.54657	3939	13.606	0.622266	1.94537	0.550187
Avpi1	12.0779	-2.52258	1.16982	-2.15637	0.0310545	0.149534	3.26575	3.77584	12.9163	28.3537	976	4.57598	5.02276	18.1818	40.7088
Dgcr14	15.0015	-2.08562	0.967337	-2.15604	0.0310802	0.14956	3.26575	7.55168	22.8971	26.2917	2821	1.58318	3.47551	11.1513	13.06
Ifngr1	29.1179	1.31083	0.608387	2.1546	0.0311933	0.150019	45.7205	37.7584	21.1358	11.857	2099	29.7886	23.355	13.8342	7.91573
Eef2	821.753	-0.515113	0.239118	-2.15422	0.0312229	0.150076	584.569	764.607	883.593	1054.24	3100	257.885	320.225	391.598	476.548
Cxxc5	13.3338	-2.24414	1.04256	-2.15253	0.031356	0.15063	3.26575	5.66376	21.7229	22.683	2272	1.96574	3.2365	13.1359	13.9901
Ttyh2	21.7594	-1.74188	0.809816	-2.15096	0.0314797	0.151052	13.063	7.55168	22.6035	43.8194	3456	5.16917	2.83693	8.98571	17.7673
Trim35	42.052	-1.17337	0.5455	-2.15099	0.0314766	0.151052	22.8603	28.3188	61.3525	55.6764	3684	8.48619	9.98008	22.8803	21.1777
Kctd19	62.8473	1.05968	0.492796	2.15035	0.0315279	0.151198	101.238	69.853	56.0685	24.2296	3048	45.4235	29.7542	25.2728	11.1393
Dock5	11.447	-2.58063	1.20062	-2.14941	0.0316021	0.151468	0	5.66376	24.6584	15.4657	10335	0	0.711497	3.27796	2.09694
Evl	24.3468	1.38066	0.643017	2.14716	0.0317802	0.152235	32.6575	37.7584	16.1454	10.826	2697	16.5597	18.1765	8.22464	5.62489
Itsn2	76.6761	0.857863	0.400249	2.14332	0.032087	0.153618	81.6438	115.163	57.8299	52.0678	6216	17.9624	24.0537	12.7818	11.7378
Hectd3	50.5395	1.04693	0.488516	2.14308	0.0321067	0.153625	71.8465	64.1892	24.3649	41.7573	4552	21.5851	18.3079	7.35379	12.8546
Galnt12	24.0029	-1.56688	0.731664	-2.14153	0.0322317	0.154084	13.063	11.3275	31.4101	40.2108	2216	8.06166	6.63657	19.4737	25.4273
Stx12	74.2198	0.859669	0.401476	2.14127	0.0322521	0.154084	84.9095	105.723	49.0233	57.223	2320	50.0518	59.1646	29.0311	34.5629
Adam17	95.5146	0.825411	0.385488	2.14121	0.0322573	0.154084	153.49	92.508	73.6817	62.3782	4550	46.134	26.3965	22.2483	19.211
Tex11	426.821	0.523336	0.244629	2.13931	0.0324108	0.154635	506.191	500.298	320.853	379.94	3594	192.614	180.73	122.653	148.137
Ercc6l2	27.3781	1.28423	0.600243	2.13951	0.0323945	0.154635	35.9233	41.5342	15.5583	16.4967	6044	8.12835	8.92196	3.53661	3.82473
Rpl37	191.25	0.621175	0.290391	2.1391	0.0324275	0.154635	215.54	247.317	154.702	147.439	867	339.984	370.352	245.147	238.299
Med15	54.3856	0.955878	0.446954	2.13865	0.0324641	0.154722	71.8465	71.7409	37.8683	36.0866	3618	27.1574	25.7441	14.3799	13.9767
BC049762	11.2443	2.17774	1.01888	2.1374	0.0325658	0.155031	19.5945	16.9913	1.17421	7.21732	883	30.3476	24.983	1.82698	11.4536
Rbx1	16.8977	-2.01049	0.940539	-2.1376	0.0325495	0.155031	13.063	1.88792	25.8326	26.8072	1655	10.7943	1.48103	21.4447	22.6976
Haus7	63.5562	-1.11971	0.524033	-2.13673	0.0326202	0.155203	22.8603	54.7496	59.5912	117.024	1365	22.9034	52.0748	59.9789	120.135
Usp30	23.4914	1.37698	0.645033	2.13475	0.0327815	0.155533	35.9233	32.0946	14.0905	11.857	2790	17.6085	14.9351	6.93861	5.95524
Iqcd	7.03378	2.61638	1.2255	2.13495	0.0327649	0.155533	13.063	11.3275	3.22908	0.515523	1668	10.7102	8.81693	2.65969	0.433091
Styxl1	14.5005	1.82755	0.855774	2.13555	0.0327162	0.155533	22.8603	22.655	9.39368	3.09314	1729	18.0816	17.0117	7.46432	2.50687
2810474O19Rik	14.9585	-2.08941	0.978674	-2.13494	0.0327661	0.155533	3.26575	7.55168	29.9424	19.0743	6149	0.726323	1.59447	6.69007	4.34683
8030462N17Rik	79.1243	0.832503	0.389876	2.13531	0.0327361	0.155533	104.504	98.1718	51.9588	61.8627	3418	41.8131	37.2901	20.8851	25.3621
Map1s	88.1413	-0.841284	0.394229	-2.134	0.0328427	0.155648	68.5808	58.5255	117.715	107.744	3274	28.6467	23.2084	49.397	46.1151
Pnldc1	26.5062	-1.56113	0.731484	-2.1342	0.0328266	0.155648	6.5315	18.8792	29.0617	51.5523	1689	5.28853	14.5122	23.6396	42.7706
Pddc1	8.1912	-3.53965	1.65899	-2.13362	0.0328742	0.15571	3.26575	0	9.39368	20.1054	1497	2.98341	0	8.62111	18.8199
Isoc2a	8.28429	-3.55488	1.66677	-2.13279	0.0329418	0.155855	3.26575	0	8.21947	21.652	1087	4.1087	0	10.3888	27.9123
Zmat1	20.2284	1.47589	0.691933	2.13299	0.0329256	0.155855	29.3918	30.2067	12.0357	9.27941	3503	11.4746	11.1955	4.7204	3.712
Sec24b	34.637	1.30054	0.610199	2.13133	0.0330619	0.15632	39.189	58.5255	11.4486	29.3848	4702	11.3981	16.16	3.34516	8.75725
2310033P09Rik	17.6069	-1.90236	0.892729	-2.13095	0.0330929	0.15632	9.79725	5.66376	34.3457	20.6209	1241	10.7965	5.92532	38.0233	23.2843
Ddx11	40.901	-1.23142	0.57788	-2.13092	0.0330953	0.15632	19.5945	28.3188	44.0329	71.6576	4150	6.4571	8.85942	14.5773	24.1959
Surf6	80.3962	-0.934373	0.438745	-2.12965	0.0332007	0.15673	48.9863	60.4134	80.727	131.458	2568	26.0874	30.5434	43.189	71.7333
1190002N15Rik	18.4522	-1.81907	0.854702	-2.12831	0.0333114	0.157138	6.5315	9.43959	34.6392	23.1985	3950	2.26135	3.10267	12.0481	8.22983
Rpl14	33.4549	-1.43442	0.674021	-2.12815	0.0333244	0.157138	26.126	11.3275	31.4101	64.9559	935	38.2131	15.729	46.1538	97.3496
R3hcc1	30.9185	-1.45992	0.686477	-2.12669	0.0334461	0.157624	6.5315	24.5429	34.3457	58.2541	2072	4.31097	15.3786	22.7736	39.3971
Fbxo28	56.151	-1.02699	0.482981	-2.12636	0.0334729	0.157662	29.3918	43.4221	82.1947	69.5956	4913	8.18144	11.4748	22.9851	19.8501
2410002F23Rik	26.1936	-1.48713	0.699494	-2.126	0.0335031	0.157717	9.79725	16.9913	43.4458	34.54	1982	6.76008	11.1302	30.1157	24.4201
Ern1	43.0171	1.09349	0.514535	2.12519	0.0335704	0.157946	48.9863	67.9651	33.465	21.652	3976	16.8492	22.1931	11.5636	7.63095
Cnnm3	24.6978	-1.52097	0.715849	-2.1247	0.0336114	0.157961	9.79725	15.1034	35.2263	38.6642	5283	2.53615	3.71169	9.16085	10.2555
Defb36	9.75956	-2.9702	1.39808	-2.12448	0.0336297	0.157961	0	3.77584	24.952	10.3105	468	0	10.4748	73.2501	30.8716
Ddah2	8.04262	-3.51361	1.65352	-2.12493	0.0335924	0.157961	3.26575	0	10.8614	18.0433	1350	3.30827	0	11.0536	18.7288
Dnm1	7.49228	-3.54807	1.67146	-2.12274	0.0337757	0.158032	0	1.88792	14.6776	13.4036	4131	0	0.593345	4.88146	4.54667
Noa1	56.9078	0.937768	0.441572	2.1237	0.033695	0.158032	71.8465	77.4047	36.107	42.2729	2303	42.6641	43.6367	21.54	25.7214
Dyx1c1	7.23785	2.45152	1.15473	2.12302	0.0337521	0.158032	13.063	11.3275	1.46776	3.09314	1978	9.03167	7.43511	1.01948	2.19129
Acy1	19.9216	-1.88809	0.889425	-2.12283	0.0337684	0.158032	0	15.1034	22.31	42.2729	1446	0	13.5608	21.1973	40.9658
Gpatch8	133.361	0.71146	0.335068	2.12333	0.0337261	0.158032	153.49	177.464	115.366	87.1233	6829	30.738	33.7391	23.2098	17.8774
Pdpk1	69.2181	0.871578	0.410343	2.12402	0.0336681	0.158032	78.378	100.06	50.491	47.9436	7236	14.8131	17.9531	9.58661	9.28453
Cep55	101.511	0.760365	0.358157	2.12299	0.0337544	0.158032	130.63	124.603	67.8106	82.9991	2778	64.3076	58.2336	33.5363	41.8667
Taf7	114.157	-0.755432	0.355982	-2.12211	0.0338285	0.158191	91.441	79.2926	146.189	139.707	3302	37.8717	31.177	60.8257	59.2881
Smpd2	16.7541	-1.89203	0.891674	-2.12189	0.0338473	0.158191	6.5315	7.55168	26.1262	26.8072	1602	5.57573	6.12012	22.4059	23.4486
Ankrd10	66.7433	-0.951823	0.448799	-2.12082	0.0339366	0.158511	52.252	39.6463	78.6721	96.4027	4765	14.9965	10.8024	22.6833	28.3501
Fars2	60.6176	-1.04955	0.494923	-2.12063	0.0339532	0.158511	45.7205	33.9825	60.1783	102.589	1896	32.978	23.27	43.6064	75.8211
Lss	52.9312	-1.13947	0.53746	-2.12011	0.0339967	0.158626	22.8603	41.5342	51.9588	95.3717	3102	10.0784	17.3837	23.0127	43.0829
Ssr1	403.722	0.516699	0.24374	2.11988	0.0340164	0.158631	447.408	502.186	342.576	322.717	9306	65.7494	70.0617	50.5758	48.5945
Nlrx1	8.21091	-3.5397	1.67103	-2.11828	0.0341517	0.159174	3.26575	0	7.92592	21.652	3980	1.12215	0	2.736	7.62328
Eif3i	223.756	-0.694039	0.327725	-2.11775	0.0341964	0.159206	146.959	192.568	213.706	341.792	1109	181.224	225.44	264.749	431.874
Spock1	15.8879	1.72322	0.813688	2.1178	0.0341924	0.159206	35.9233	13.2154	6.1646	8.24836	6673	7.36217	2.57122	1.26921	1.73211
Cc2d1a	49.4487	-1.11175	0.525725	-2.11471	0.0344548	0.160321	39.189	24.5429	55.1879	78.875	3288	16.2999	9.69111	23.0601	33.6151
Ccnc	25.4273	1.5186	0.718356	2.11399	0.0345161	0.160413	29.3918	45.3101	5.87105	21.1364	4369	9.20015	13.4645	1.84622	6.77918
Nup98	228.934	0.586125	0.277284	2.11381	0.0345315	0.160413	293.918	256.757	188.754	176.309	8200	49.0188	40.6525	31.6251	30.1292
Epb4.1l2	197.745	-0.622297	0.294395	-2.11382	0.0345308	0.160413	156.756	154.809	236.603	242.811	4463	48.034	45.0349	72.8355	76.2376
Usp54	61.3181	0.990003	0.468746	2.11202	0.0346844	0.161035	68.5808	94.3959	53.4266	28.8693	6495	14.4402	18.8692	11.3013	6.22851
Aimp1	170.087	0.630459	0.29862	2.11124	0.0347515	0.161169	215.54	198.231	131.512	135.067	1122	262.715	229.382	161.035	168.688
Mterf3	24.2737	1.474	0.698113	2.1114	0.0347378	0.161169	48.9863	22.655	7.92592	17.5278	1483	45.1736	19.8336	7.34273	16.562
Snd1	281.509	-0.675494	0.320062	-2.11051	0.0348145	0.161373	205.742	226.55	252.455	441.287	3482	80.8065	84.4724	99.6104	177.591
Arfgap3	33.8912	1.16915	0.554273	2.10934	0.0349152	0.161751	42.4548	50.9738	17.9067	24.2296	2618	22.1773	25.2788	9.39713	12.9689
Traf2	36.6557	1.12098	0.531747	2.10811	0.0350214	0.16204	55.5178	45.3101	24.6584	21.1364	3065	24.7715	19.193	11.0531	9.66337
Yrdc	51.5472	1.04888	0.49755	2.10809	0.0350229	0.16204	58.7835	79.2926	23.7778	44.3349	1554	51.7316	66.2461	21.0218	39.9782
Casp2	50.0788	-1.13539	0.538622	-2.10795	0.0350351	0.16204	39.189	24.5429	50.491	86.0923	3463	15.4762	9.20138	20.0314	34.8369
Fip1l1	229.934	-0.612199	0.290502	-2.10738	0.0350845	0.16218	169.819	192.568	252.162	305.189	3082	75.3538	81.1203	112.408	138.76
Dcaf15	135.637	-0.821102	0.389714	-2.10694	0.035123	0.162269	84.9095	109.499	121.824	226.314	2312	50.225	61.4897	72.3928	137.168
Vps13d	141.399	-0.691726	0.328629	-2.10488	0.0353016	0.162384	104.504	111.387	179.067	170.638	15849	9.01742	9.12457	15.5226	15.087
Parp12	170.327	0.626406	0.297553	2.1052	0.0352743	0.162384	205.742	207.671	133.86	134.036	3229	87.1378	83.5001	56.955	58.1675
Fbxo31	29.7752	-1.53503	0.728921	-2.1059	0.0352134	0.162384	29.3918	3.77584	45.2071	40.7263	4355	9.22972	1.12565	14.2616	13.1043
Plk5	9.41774	-2.89831	1.37645	-2.10565	0.0352352	0.162384	0	3.77584	15.8518	18.0433	2112	0	2.32112	10.3118	11.9715
Apba3	7.83674	-3.4792	1.65211	-2.10591	0.0352121	0.162384	3.26575	0	14.6776	13.4036	2107	2.11968	0	9.57063	8.91424
Sox11	23.652	-1.53972	0.7315	-2.10489	0.0353012	0.162384	13.063	11.3275	32.5843	37.6332	8451	2.11391	1.74022	5.29725	6.24008
Top2b	167.594	0.662703	0.314686	2.10592	0.0352113	0.162384	235.134	177.464	141.786	115.993	5633	57.0857	40.9025	34.5814	28.8548
Appl1	68.0637	0.875201	0.415753	2.1051	0.0352829	0.162384	81.6438	94.3959	53.4266	42.7884	6961	16.0399	17.606	10.5447	8.61354
Efnb1	13.6067	-2.16604	1.02971	-2.10353	0.0354191	0.162835	6.5315	3.77584	19.3745	24.7451	3258	2.74166	1.50467	8.17011	10.643
Snora74a	28.5395	-1.40081	0.666052	-2.10315	0.0354528	0.162902	16.3288	15.1034	35.8134	46.9126	198	112.782	99.0346	248.502	332.01
Vps25	89.4854	0.783966	0.37283	2.10274	0.0354883	0.162976	101.238	124.603	68.6913	63.4093	1415	97.8452	114.327	66.6952	62.7949
Phlda3	9.51264	-2.91144	1.38543	-2.10147	0.0356001	0.163313	0	3.77584	12.6228	21.652	1467	0	3.34166	11.8215	20.6821
Sema6c	9.46782	-2.91703	1.3881	-2.10146	0.0356003	0.163313	0	3.77584	21.7229	12.3725	4186	0	1.1711	7.12964	4.14178
Anxa4	7.83494	-3.48152	1.65711	-2.10096	0.0356446	0.163428	3.26575	0	16.7325	11.3415	2003	2.22974	0	11.477	7.93446
Ldlrap1	13.8681	-2.19353	1.04462	-2.09983	0.0357434	0.163792	6.5315	3.77584	15.2647	29.9003	2671	3.34419	1.83535	7.85172	15.6866
Actr1a	75.9237	0.926431	0.441548	2.09814	0.0358927	0.164387	81.6438	117.051	68.3977	36.6021	2742	40.7199	55.4225	34.2708	18.7054
Themis2	7.89585	-3.48237	1.66022	-2.09754	0.0359457	0.16454	3.26575	0	10.2743	18.0433	2542	1.75695	0	5.553	9.94645
Uqcrc2	168.569	0.652956	0.311408	2.09679	0.0360122	0.164755	186.148	224.662	116.54	146.924	1882	135.266	154.985	85.0758	109.396
Coa3	18.2966	-1.79317	0.8555	-2.09605	0.0360776	0.164965	6.5315	9.43959	23.1907	34.0245	718	12.4406	17.069	44.3749	66.4041
Cep250	77.0356	-0.890456	0.425039	-2.095	0.0361713	0.165215	62.0493	47.198	111.256	87.6388	7982	10.631	7.67698	19.1497	15.3855
Rft1	12.153	1.93932	0.925655	2.09508	0.036164	0.165215	29.3918	9.43959	4.10974	5.67075	2368	16.9744	5.17548	2.38441	3.35573
Cd47	24.461	1.32174	0.631021	2.09461	0.0362055	0.165282	35.9233	33.9825	13.5034	14.4346	1914	25.6676	23.0512	9.69284	10.568
Ube2j1	14.2652	1.76302	0.841915	2.09406	0.036255	0.165329	29.3918	15.1034	7.92592	4.6397	3522	11.4127	5.56753	3.09179	1.84599
Smpd1	12.047	1.89402	0.904433	2.09415	0.0362467	0.165329	22.8603	15.1034	3.52263	6.70179	2412	12.9615	8.12971	2.0065	3.89351
Cdc25a	83.1031	-0.855376	0.408535	-2.09376	0.036281	0.165359	68.5808	50.9738	98.9272	113.931	3627	25.8587	18.2465	37.4729	44.017
Efnb3	7.32581	-3.51606	1.67999	-2.09291	0.0363575	0.165618	0	1.88792	15.5583	11.857	3215	0	0.762397	6.6486	5.168
Dmxl2	124.307	0.770795	0.368502	2.0917	0.0364653	0.166019	153.49	160.473	116.247	67.0179	10614	19.7767	19.6292	15.047	8.84789
Pmvk	7.87795	-3.47723	1.66416	-2.08948	0.0366642	0.166835	3.26575	0	9.68723	18.5588	1506	2.96558	0	8.83739	17.2684
Pcolce	7.74365	-3.46142	1.65792	-2.0878	0.0368155	0.166913	3.26575	0	15.8518	11.857	1539	2.90199	0	14.1511	10.796
Mad1l1	88.1386	0.774794	0.371101	2.08783	0.0368135	0.166913	111.036	111.387	63.1138	67.0179	2640	57.5187	54.7785	32.845	35.5725
Pparg	13.573	1.80174	0.863004	2.08776	0.0368197	0.166913	29.3918	13.2154	7.04526	4.6397	1984	20.2598	8.64806	4.87871	3.277
Rec114	45.6629	-1.11356	0.533212	-2.0884	0.0367615	0.166913	29.3918	28.3188	52.2524	72.6887	883	45.5214	41.6383	81.3007	115.354
Snf8	9.30495	-2.88405	1.3813	-2.08793	0.0368043	0.166913	0	3.77584	18.4938	14.9502	947	0	5.17657	26.8303	22.122
Dync1h1	1025.79	-0.468617	0.224393	-2.08838	0.0367638	0.166913	773.983	943.959	1119.61	1265.61	14398	73.5158	85.1197	106.835	123.176
Prss41	24.5297	1.40697	0.67365	2.08858	0.0367458	0.166913	48.9863	22.655	9.98079	16.4967	1112	60.245	26.4508	12.3313	20.7884
Knstrn	18.0728	-1.77341	0.849783	-2.0869	0.036897	0.16707	6.5315	9.43959	26.4197	29.9003	3118	2.86476	3.93057	11.6413	13.4378
Katnal1	35.9351	1.14802	0.550141	2.08677	0.0369092	0.16707	35.9233	62.3013	20.2551	25.2606	6157	7.97917	13.1373	4.51976	5.74913
Zfp672	29.1638	1.24374	0.596027	2.08672	0.0369135	0.16707	32.6575	49.0859	19.9616	14.9502	3645	12.2528	17.4839	7.52396	5.74746
Gpr108	16.6961	1.58162	0.758031	2.08649	0.0369341	0.167074	19.5945	30.2067	8.21947	8.76388	2094	12.797	18.7286	5.39283	5.86473
Ppil6	7.636	2.36057	1.13196	2.08539	0.0370337	0.167434	16.3288	9.43959	3.22908	1.54657	1070	20.8699	11.4538	4.14614	2.02541
Rnf31	26.0461	-1.5282	0.733106	-2.08455	0.0371099	0.167689	6.5315	18.8792	28.7682	50.0057	3381	2.64192	7.24965	11.69	20.7254
Mettl15	20.1761	1.44032	0.691499	2.08289	0.0372608	0.168281	32.6575	26.4309	10.2743	11.3415	1891	23.618	18.1467	7.46469	8.4044
Prdx6	18.6141	-1.75412	0.842254	-2.08265	0.0372834	0.168293	9.79725	7.55168	32.8779	24.2296	2334	5.74057	4.2007	19.3532	14.547
Ttc3	200.078	0.656439	0.3153	2.08195	0.0373472	0.168491	189.414	298.291	172.902	139.707	7295	35.5089	53.0877	32.5631	26.8361
Phgdh	7.34912	-3.5117	1.68706	-2.08156	0.0373831	0.168563	0	1.88792	9.98079	17.5278	1871	0	1.31005	7.32893	13.1275
Nt5c3b	11.6555	-2.46179	1.18346	-2.08016	0.0375109	0.169049	3.26575	3.77584	11.7421	27.8382	2025	2.20551	2.42085	7.96655	19.2639
Vps35	198.753	0.632694	0.304501	2.07781	0.037727	0.169933	202.477	279.412	172.902	140.222	3169	87.3783	114.473	74.9598	62.0043
Pnrc1	22.2821	-1.62798	0.783653	-2.07743	0.0377623	0.170001	3.26575	16.9913	38.4554	30.4158	1925	2.32008	11.4597	27.4458	22.141
Vill	7.68816	-3.45003	1.66121	-2.07682	0.0378183	0.170162	3.26575	0	16.1454	11.3415	2915	1.53213	0	7.60956	5.45205
Aph1c	10.2431	1.99476	0.960998	2.07571	0.0379205	0.170531	19.5945	13.2154	3.52263	4.6397	5185	5.16817	3.30911	0.9334	1.25392
Wipf3	9.5018	-2.93081	1.41242	-2.07503	0.037984	0.170726	0	3.77584	24.952	9.27941	4204	0	1.16608	8.15439	3.09304
Spc25	69.8753	0.841456	0.405565	2.07477	0.0380075	0.170741	94.7068	84.9563	49.3168	50.5212	1582	81.8702	69.7217	42.829	44.7502
Arhgef17	10.4772	-2.74399	1.32279	-2.0744	0.0380425	0.170807	6.5315	0	13.2099	22.1675	10250	0.871446	0	1.77061	3.03054
Basp1	9.37473	-2.90526	1.40068	-2.07418	0.0380627	0.170807	0	3.77584	22.8971	10.826	1855	0	2.6427	16.9584	8.17807
Hmgb1	9.59392	-2.77167	1.33689	-2.07322	0.0381518	0.170935	3.26575	1.88792	18.7874	14.4346	2309	1.93424	1.06154	11.1787	8.76011
Mthfd1	35.6451	-1.28455	0.619484	-2.07358	0.0381182	0.170935	22.8603	18.8792	36.4005	64.4403	3324	9.40527	7.37397	15.0451	27.1659
Cdca4	32.4185	-1.29124	0.622774	-2.07337	0.038138	0.170935	16.3288	20.7671	40.5103	52.0678	2419	9.23142	11.146	23.008	30.1621
Chn1	30.1118	1.19665	0.577372	2.07257	0.0382122	0.171024	42.4548	41.5342	19.9616	16.4967	4934	11.7673	10.9291	5.55834	4.68518
Dstn	113.944	-0.752702	0.363159	-2.07265	0.0382049	0.171024	91.441	79.2926	158.225	126.819	1900	65.8171	54.1824	114.412	93.5313
Erg	7.19873	-3.48605	1.68227	-2.07222	0.0382445	0.171078	0	1.88792	13.5034	13.4036	3466	0	0.707186	5.3526	5.41901
1700021K19Rik	25.3831	-1.46006	0.704809	-2.07157	0.0383054	0.17126	16.3288	11.3275	39.336	34.54	5343	4.17945	2.75251	10.1147	9.05868
Recql	137.532	0.667506	0.322294	2.07111	0.0383488	0.171363	153.49	183.128	102.156	111.353	4701	44.6521	50.5759	29.8555	33.1924
Prnp	19.7403	1.44724	0.698898	2.07074	0.0383827	0.171424	29.3918	28.3188	9.39368	11.857	3732	10.7705	9.85171	3.45815	4.45207
Rpgr	61.2276	0.884105	0.427005	2.07048	0.0384074	0.171444	81.6438	77.4047	44.62	41.2418	6751	16.5389	14.886	9.08052	8.56046
Rims1	9.27277	-2.87213	1.38782	-2.06953	0.038496	0.171748	0	3.77584	13.2099	20.1054	4068	0	1.20507	4.46135	6.92563
Ccdc132	81.7549	0.789212	0.381474	2.06885	0.0385601	0.171943	101.238	105.723	58.7105	61.3472	5862	23.6184	23.4156	13.76	14.6648
5031425E22Rik	16.5931	-1.86955	0.903896	-2.06833	0.0386092	0.172072	6.5315	7.55168	20.8422	31.4469	2546	3.50837	3.85091	11.247	17.308
Tmem9b	12.375	1.79487	0.868102	2.06758	0.0386797	0.172204	19.5945	18.8792	5.87105	5.15523	1685	15.9032	14.5466	4.78702	4.28722
Hnrnpm	575.062	0.474086	0.229289	2.06763	0.0386745	0.172204	662.947	673.987	455.006	508.305	2532	358.069	345.594	246.89	281.312
Hn1	125.792	-0.822509	0.398001	-2.0666	0.0387719	0.172524	71.8465	107.611	115.953	207.756	1358	72.3531	102.881	117.309	214.378
Smap2	49.7763	0.981693	0.475144	2.0661	0.0388194	0.172553	71.8465	60.4134	28.181	38.6642	2905	33.8229	27.0001	13.3279	18.6505
Spag9	112.033	0.834496	0.403898	2.06611	0.0388183	0.172553	84.9095	200.119	90.4142	72.6887	7778	14.9293	33.4041	15.9705	13.0956
Snora62	91.8914	-0.840633	0.406983	-2.06553	0.0388733	0.172611	78.378	54.7496	98.3401	136.098	128	837.405	555.329	1055.53	1489.94
Snora33	457.029	-1.80657	0.874624	-2.06554	0.0388722	0.172611	179.616	226.55	1113.15	308.798	105	2339.42	2801.26	14565.1	4121.1
Zwint	94.2511	-0.871793	0.422164	-2.06506	0.0389173	0.172716	71.8465	62.3013	154.702	88.1544	3727	26.3632	21.7028	57.0278	33.1446
Prkaa2	9.99034	2.05393	0.995742	2.06271	0.0391402	0.173523	13.063	18.8792	2.34842	5.67075	8201	2.17835	2.98879	0.393422	0.96895
Gspt2	22.0237	-1.57696	0.76451	-2.06271	0.0391403	0.173523	13.063	9.43959	28.4746	37.1176	2493	7.16592	4.91598	15.6922	20.8634
Cep290	114.946	0.837126	0.405886	2.06246	0.0391635	0.173535	169.819	126.491	110.376	53.0988	8006	29.0083	20.5126	18.9412	9.29388
Dmbx1	15.16	1.78757	0.866957	2.06189	0.0392179	0.173658	35.9233	11.3275	4.10974	9.27941	4032	12.1845	3.64748	1.40037	3.22498
Snord22	356.139	0.622095	0.301733	2.06174	0.0392323	0.173658	486.597	377.584	209.303	351.071	126	5281.41	3890.65	2282.2	3904.38
Lztr1	15.6565	-1.9622	0.952132	-2.06085	0.0393175	0.173944	9.79725	3.77584	19.668	29.3848	3108	4.31097	1.57729	8.69419	13.2486
Cyfip1	49.1694	-1.11552	0.54154	-2.0599	0.0394077	0.174252	16.3288	43.4221	57.5363	79.3905	6672	3.34694	8.44956	11.8477	16.674
Atl3	74.6047	0.839111	0.407434	2.0595	0.0394462	0.174331	75.1123	115.163	54.0137	54.1299	6699	15.3339	22.3194	11.0775	11.3228
Plekha7	9.50444	-2.75176	1.33651	-2.05892	0.0395021	0.174395	3.26575	1.88792	15.8518	17.0122	4312	1.03575	0.568438	5.05068	5.52854
Sh3pxd2a	11.735	-2.35201	1.14232	-2.05897	0.0394974	0.174395	6.5315	1.88792	19.9616	18.5588	10464	0.853624	0.234242	2.62088	2.48531
Hist1h2bm	489.511	-0.69411	0.337198	-2.05846	0.0395456	0.174496	414.75	334.162	373.986	835.147	483	1174.33	898.232	1063.79	2422.94
Grhl3	9.33007	-2.88139	1.40112	-2.0565	0.0397345	0.175238	0	3.77584	10.8614	22.683	2779	0	1.76402	5.36968	11.4377
Cirh1a	146.11	-0.669161	0.325545	-2.05551	0.03983	0.175568	120.833	105.723	178.48	179.402	2249	73.4762	61.0324	109.031	111.78
Tbcd	19.8451	-1.64711	0.801631	-2.05469	0.0399087	0.175823	9.79725	9.43959	28.181	31.9624	3912	3.42497	3.1328	9.89709	11.449
Napg	58.0742	0.898651	0.437451	2.05429	0.0399478	0.175904	81.6438	69.853	39.0425	41.7573	3482	32.0661	26.0456	15.4049	16.8047
Adam9	25.1512	1.31084	0.638178	2.05404	0.039972	0.175918	45.7205	26.4309	13.5034	14.9502	4039	15.4806	8.49604	4.59324	5.1868
Zfyve16	62.4289	0.886679	0.431775	2.05357	0.0400177	0.176028	75.1123	86.8443	49.6104	38.1487	5451	18.8446	20.6844	12.5039	9.80688
Samd4b	99.2572	0.7659	0.373259	2.05193	0.0401769	0.176636	101.238	147.258	66.0493	82.4836	4391	31.5306	43.5405	20.6659	26.3228
Map3k1	54.4912	-1.05058	0.512164	-2.05125	0.0402424	0.176832	19.5945	49.0859	82.7818	66.5024	6961	3.84958	9.15512	16.3385	13.3873
Ppp3r1	25.2262	-1.47189	0.717641	-2.05101	0.0402659	0.176844	6.5315	18.8792	39.9231	35.5711	2829	3.15741	8.66422	19.3884	17.6194
Anxa2	18.4297	-1.73583	0.846515	-2.05056	0.04031	0.176945	9.79725	7.55168	33.1714	23.1985	1374	9.75144	7.13568	33.1686	23.6593
Myo1e	7.52349	-3.41314	1.6647	-2.0503	0.040335	0.176963	3.26575	0	14.9712	11.857	4944	0.903349	0	4.16032	3.36066
Ikbip	10.6756	2.05017	1.00019	2.04978	0.040386	0.177095	19.5945	15.1034	6.45816	1.54657	4110	6.51994	4.77101	2.15882	0.527296
Hccs	120.742	0.796205	0.388547	2.04919	0.0404439	0.177204	146.959	158.585	59.8847	117.539	2382	84.3733	86.437	34.5401	69.1462
Copz1	75.0717	-0.887681	0.433206	-2.0491	0.0404528	0.177204	52.252	52.8617	80.727	114.446	1664	42.9438	41.2446	66.6522	96.3774
Smim8	19.1564	1.57368	0.768364	2.04809	0.0405515	0.177544	32.6575	24.5429	4.99039	14.4346	927	48.1786	34.3737	7.39613	21.8199
Tdp2	152.947	0.633743	0.309475	2.0478	0.0405796	0.177575	173.085	198.231	120.357	120.117	1977	119.73	130.18	83.6397	85.1382
Clpx	56.251	-0.977174	0.477421	-2.04678	0.0406801	0.177811	35.9233	39.6463	81.9012	67.5335	2886	17.0228	17.8355	38.9891	32.7907
Mmp14	7.10925	-3.46228	1.69156	-2.0468	0.0406776	0.177811	0	1.88792	10.5679	15.9812	2597	0	0.943822	5.59069	8.62313
Taf6l	7.27754	-3.49437	1.7074	-2.04661	0.0406967	0.177811	0	1.88792	7.63237	19.5899	2499	0	0.980835	4.19607	10.9848
Taf7l	846.611	0.458371	0.22411	2.0453	0.0408256	0.178282	953.599	1006.26	779.089	647.496	1935	673.963	675.163	553.166	468.904
Abhd12	35.0168	1.12353	0.549433	2.04489	0.0408654	0.178364	58.7835	37.7584	20.8422	22.683	1967	40.8698	24.9223	14.5576	16.1593
Usp39	75.5235	-0.902593	0.441706	-2.04342	0.0410105	0.178786	65.315	41.5342	81.3141	113.931	2237	39.9299	24.1057	49.94	71.3677
Usp9y	89.4678	0.885061	0.433159	2.04327	0.0410255	0.178786	97.9725	134.042	85.1302	40.7263	8094	16.5536	21.5009	14.4501	7.05081
Zfp36l2	38.227	-1.31092	0.641477	-2.0436	0.0409932	0.178786	39.189	7.55168	50.491	55.6764	3532	15.1738	2.77589	19.6401	22.0891
Tcea1	77.6749	0.867151	0.424624	2.04216	0.0411355	0.179173	78.378	120.827	43.4458	68.049	2847	37.6494	55.1004	20.9657	33.4936
Zc3h15	62.0596	0.887193	0.434985	2.0396	0.0413906	0.180006	88.1753	73.6288	49.3168	37.1176	1962	61.4609	48.7223	34.5339	26.51
Rai1	25.3318	-1.48531	0.728214	-2.03966	0.041384	0.180006	6.5315	18.8792	45.5006	30.4158	7507	1.18987	3.26509	8.32723	5.67755
Exosc1	27.7941	-1.39913	0.685904	-2.03983	0.0413672	0.180006	13.063	16.9913	31.1166	50.0057	1622	11.014	13.6005	26.3566	43.2012
Cog7	93.1972	0.756298	0.370853	2.03935	0.0414152	0.18002	120.833	113.275	61.3525	77.3284	2884	57.2982	50.9939	29.2271	37.5726
Cry1	55.0497	0.908709	0.445735	2.03867	0.0414826	0.18022	71.8465	71.7409	36.4005	40.2108	3016	32.5781	30.8826	16.5816	18.6827
2210016L21Rik	14.7589	-1.95599	0.959579	-2.03839	0.0415113	0.180252	6.5315	5.66376	20.5487	26.2917	1320	6.76691	5.5707	21.3875	27.9108
Bpnt1	47.4578	0.964943	0.473563	2.03762	0.0415878	0.180492	65.315	60.4134	33.1714	30.9314	2182	40.9364	35.9466	20.8862	19.8642
Tnrc6b	99.8748	-0.769582	0.377785	-2.03709	0.0416407	0.180628	65.315	81.1805	117.421	135.582	17528	5.09603	6.0131	9.20371	10.8392
Adi1	11.0039	-2.37507	1.16643	-2.03618	0.0417321	0.180839	3.26575	3.77584	19.9616	17.0122	1675	2.66636	2.92669	16.373	14.2323
Cox17	77.553	0.801689	0.393713	2.03623	0.0417276	0.180839	111.036	86.8443	56.6556	55.6764	436	348.279	258.603	178.528	178.942
Afap1	15.9442	-1.90214	0.935123	-2.0341	0.0419413	0.181188	3.26575	9.43959	31.9972	19.0743	6617	0.674952	1.85213	6.64356	4.03939
Bend4	29.2212	-1.34939	0.663342	-2.03423	0.0419283	0.181188	22.8603	11.3275	44.0329	38.6642	7935	3.9399	1.85339	7.62394	6.82794
Ap1m1	183.482	0.643926	0.316517	2.03441	0.0419099	0.181188	192.679	252.981	121.237	167.029	1964	134.167	167.234	84.8094	119.173
Hist1h1b	36.2589	1.08849	0.534959	2.03471	0.0418803	0.181188	45.7205	52.8617	25.8326	20.6209	794	78.7484	86.437	44.699	36.3928
Ttll1	9.74972	-2.78204	1.36702	-2.03512	0.0418387	0.181188	3.26575	1.88792	9.10013	24.7451	2074	2.1534	1.18183	6.02821	16.7189
Polr2h	36.7074	-1.23228	0.605737	-2.03434	0.041917	0.181188	16.3288	26.4309	39.6296	64.4403	787	28.3746	43.6029	69.1822	114.739
Tbc1d25	25.9416	1.26092	0.620293	2.03279	0.0420739	0.181668	29.3918	43.4221	14.9712	15.9812	2648	15.1795	21.2898	7.76761	8.45705
Cpne1	55.945	-0.962567	0.473828	-2.03147	0.0422071	0.181958	35.9233	39.6463	73.9752	74.2353	3520	13.9567	14.6231	28.8731	29.5526
Ost4	18.346	-1.88424	0.92744	-2.03166	0.0421886	0.181958	3.26575	11.3275	14.9712	43.8194	641	6.96749	22.9433	32.0883	95.7936
Srbd1	117.562	0.690248	0.339741	2.03169	0.0421855	0.181958	137.162	152.921	97.1659	82.9991	3530	53.1384	56.2435	37.8171	32.9478
2025-03-05	14.3991	1.63932	0.807039	2.03127	0.0422272	0.181958	22.8603	20.7671	6.75171	7.21732	5286	5.91432	5.10068	1.75483	1.91327
Nbeal1	49.6715	1.02013	0.502779	2.02899	0.0424593	0.182845	55.5178	77.4047	42.5651	23.1985	12108	6.27062	8.29991	4.82982	2.68482
Psmd11	79.8992	-0.978764	0.48248	-2.02861	0.0424978	0.182845	58.7835	49.0859	64.288	147.439	1743	46.1221	36.5627	50.6736	118.534
Gabpa	125.827	0.689346	0.339809	2.02863	0.0424965	0.182845	179.616	132.154	88.9464	102.589	4986	49.2657	34.4118	24.509	28.8321
Stau1	129.617	-0.692607	0.341481	-2.02825	0.042535	0.182908	91.441	105.723	151.18	170.122	3652	34.2422	37.5854	56.8737	65.2768
Trappc5	38.379	-1.18447	0.584044	-2.02804	0.0425558	0.182908	13.063	32.0946	55.775	52.5833	2034	8.78301	20.4861	37.6737	36.2264
2410015M20Rik	119.464	-0.791918	0.390557	-2.02767	0.0425944	0.182981	75.1123	98.1718	113.311	191.259	755	136.055	168.818	206.194	354.979
Plec	59.7423	-0.944427	0.466302	-2.02535	0.0428311	0.183904	48.9863	33.9825	78.6721	77.3284	17515	3.82486	2.51898	6.17106	6.18666
Faim	20.3381	-1.61861	0.799305	-2.02502	0.0428657	0.183959	13.063	7.55168	26.7133	34.0245	1074	16.6337	9.12889	34.1721	44.3931
Wbscr22	40.1041	-1.12325	0.55497	-2.02399	0.0429715	0.184319	26.126	24.5429	58.7105	51.0367	1516	23.5681	21.0187	53.2067	47.1749
Bms1	333.686	-0.527353	0.260784	-2.02219	0.0431572	0.185022	254.729	290.74	416.551	372.723	4288	81.2408	88.0295	133.464	121.803
Slc7a2	18.8333	-1.69227	0.836955	-2.02193	0.0431833	0.18504	13.063	5.66376	28.7682	27.8382	7857	2.27372	0.935894	5.03042	4.96492
Hottip	6.14259	2.81637	1.39386	2.02055	0.0433261	0.185558	6.5315	15.1034	2.93553	0	2879	3.10258	6.81099	1.40086	0
Zbtb8a	12.5248	-2.13668	1.058	-2.01956	0.0434294	0.185812	3.26575	5.66376	20.5487	20.6209	2229	2.00366	3.29893	12.6655	12.9636
Mrps23	32.1611	-1.29264	0.640024	-2.01967	0.0434172	0.185812	22.8603	15.1034	35.5199	55.1609	1642	19.0397	11.9421	29.7199	47.0745
Map4k2	11.0272	-2.37083	1.17421	-2.01909	0.0434781	0.185926	3.26575	3.77584	14.3841	22.683	4724	0.945419	1.03773	4.18332	6.7285
Rdx	89.1256	-0.831807	0.412121	-2.01836	0.0435543	0.186064	42.4548	83.0684	118.595	112.384	4842	11.9909	22.2736	33.6505	32.5242
Tbl1x	28.1525	-1.35076	0.669175	-2.01855	0.0435343	0.186064	9.79725	20.7671	40.8038	41.2418	2302	5.82036	11.7125	24.3526	25.105
Prmt10	48.5645	-1.02981	0.510307	-2.01802	0.0435888	0.1861	29.3918	33.9825	58.7105	72.1732	2781	14.4536	15.8648	29.0044	36.3666
Mapre2	25.1486	-1.52606	0.756282	-2.01785	0.0436068	0.1861	3.26575	20.7671	29.6488	46.9126	4333	1.03073	6.22252	9.40087	15.1715
Cdc42se2	53.4083	-1.03506	0.513056	-2.01745	0.0436487	0.186185	29.3918	39.6463	54.8943	89.7009	3138	12.8093	16.4032	24.0339	40.0564
Ap3d1	214.444	0.569557	0.282356	2.01715	0.0436793	0.186221	277.589	235.99	174.077	170.122	4730	80.2587	64.7755	50.5625	50.3997
Ralgapa2	39.649	1.04662	0.519001	2.0166	0.043737	0.186373	52.252	54.7496	29.9424	21.652	9610	7.43585	7.39668	4.28067	3.15719
Nup62	88.5862	0.761489	0.377695	2.01614	0.0437848	0.186389	101.238	120.827	59.5912	72.6887	2384	58.0751	65.8015	34.342	42.7256
Ccdc152	27.0576	1.31318	0.651278	2.01631	0.0437678	0.186389	45.7205	32.0946	21.1358	9.27941	798	78.3537	52.2166	36.3886	16.2947
BC065397	7.49058	2.34255	1.1621	2.0158	0.0438211	0.186449	19.5945	5.66376	2.64197	2.06209	3226	8.30656	2.27939	1.12516	0.895717
Rpa2	170.575	-0.642534	0.319019	-2.01409	0.0439999	0.187116	140.427	126.491	182.883	232.501	1782	107.769	92.1572	140.999	182.829
Dusp11	28.8582	1.18486	0.588441	2.01356	0.0440553	0.187163	42.4548	37.7584	16.1454	19.0743	6434	9.02395	7.61923	3.4476	4.15428
Acadvl	95.5501	-0.764832	0.379808	-2.01373	0.0440374	0.187163	65.315	75.5168	117.127	124.241	2188	40.8241	44.81	73.5463	79.5692
Ccdc34	47.727	0.977244	0.485478	2.01295	0.0441198	0.187343	78.378	49.0859	31.9972	31.4469	2079	51.5574	30.6536	21.145	21.1958
Eif4g3	168.241	0.610866	0.303618	2.01196	0.0442245	0.187599	209.008	198.231	143.547	122.179	6325	45.1912	40.6903	31.1805	27.0684
Zc3h7b	33.9529	-1.2576	0.62502	-2.0121	0.0442095	0.187599	26.126	15.1034	56.9492	37.6332	5958	5.99686	3.29118	13.1322	8.85111
Golga1	32.5423	1.11947	0.55647	2.01174	0.0442474	0.187602	45.7205	43.4221	19.3745	21.652	4868	12.8443	11.5808	5.468	6.23267
Igsf9	6.94458	-3.42505	1.70307	-2.01111	0.0443141	0.187771	0	1.88792	9.39368	16.4967	4249	0	0.576867	3.03738	5.4405
Rhox1	16.8984	1.51541	0.75366	2.01073	0.0443539	0.187771	19.5945	30.2067	8.51302	9.27941	882	30.382	44.4645	13.2606	14.7428
Klc2	98.9495	0.736503	0.366249	2.01093	0.0443323	0.187771	104.504	141.594	69.2784	80.4215	3054	46.7967	60.1942	31.1658	36.9004
Pycr2	13.0178	-2.087	1.03868	-2.00928	0.0445072	0.1883	6.5315	3.77584	19.0809	22.683	1599	5.58619	3.0658	16.3946	19.8783
Myh1	8.22032	2.1939	1.09196	2.00913	0.0445236	0.1883	19.5945	7.55168	2.64197	3.09314	6019	4.45206	1.62891	0.60305	0.720116
Ndufv2	194.508	0.620164	0.308833	2.00809	0.0446338	0.188672	264.526	207.671	130.044	175.793	1637	220.989	164.705	109.142	150.481
[truncated: 9,599 more rows]

## Sheet: Up
Row.names	baseMean	log2FoldChange	lfcSE	stat	pvalue	padj	eg_cKO1_vs_genome.bam	eg_cKO2_vs_genome.bam	eg_Con1_vs_genome.bam	eg_Con2_vs_genome.bam	gene_length	eg_cKO1_vs_genome.FPKM	eg_cKO2_vs_genome.FPKM	eg_Con1_vs_genome.FPKM	eg_Con2_vs_genome.FPKM
Hist1h1e	499.815	3.33841	0.254851	13.0995	3.31627e-39	2.80225e-35	845.83	974.166	102.45	76.8129	782	1479.2	1617.35	179.992	137.643
Hist1h2aa	2176.55	2.77594	0.234832	11.8209	3.04227e-32	1.28536e-28	3971.15	3624.8	450.897	659.353	452	12015.2	10411.8	1370.53	2044.13
Gdap1	105.092	4.9542	0.440125	11.2563	2.15561e-29	6.07163e-26	241.666	166.137	7.92592	4.6397	3937	83.9461	54.7872	2.76588	1.6514
Manf	1024.87	2.16726	0.229105	9.45968	3.08894e-21	5.22031e-18	1685.13	1668.92	424.771	320.655	2206	1044.67	982.22	264.544	203.686
Brms1l	177.28	2.78557	0.299354	9.30528	1.33635e-20	1.88202e-17	313.512	305.843	44.9135	44.8505	2566	167.089	154.746	24.0475	24.4928
Eny2	449	2.28738	0.248859	9.19148	3.87471e-20	4.67733e-17	738.06	753.28	171.141	133.52	2429	415.542	402.631	96.8002	77.0278
Fmr1nb	735.351	2.0221	0.222212	9.0999	9.04147e-20	9.55005e-17	1201.8	1159.18	308.23	272.196	930	1767.25	1618.26	455.346	410.135
P4hb	2150.83	1.87833	0.207147	9.06761	1.21653e-19	1.14218e-16	3487.82	3275.54	843.964	995.99	2538	1879.38	1675.6	456.858	549.909
Dnajc3	373.343	2.24146	0.250395	8.95173	3.49958e-19	2.95715e-16	581.304	651.332	138.557	122.179	5190	153.175	162.935	36.6784	32.988
Gm364	838.182	2.02034	0.226227	8.93056	4.23847e-19	3.25592e-16	1283.44	1406.5	364.299	298.488	2165	810.716	843.452	231.179	193.195
Herpud1	63.9392	4.17905	0.480327	8.70044	3.30602e-18	2.14891e-15	140.427	101.948	6.1646	7.21732	1871	102.643	70.7428	4.52669	5.40542
Ano8	80.4267	3.49641	0.410078	8.52623	1.51197e-17	9.12583e-15	140.427	154.809	12.0357	14.4346	3757	51.1165	53.4977	4.40127	5.38384
Cd320	193.452	2.47938	0.291421	8.50791	1.77096e-17	9.97642e-15	310.246	345.489	57.2428	60.8317	2209	192.071	203.057	35.602	38.5888
Hist1h1t	478.892	2.08086	0.248766	8.36472	6.02567e-17	2.99511e-14	783.78	766.495	207.542	157.75	735	1458.34	1353.94	387.942	300.753
Gnptg	222.556	2.37448	0.286818	8.2787	1.24529e-16	5.84596e-14	326.575	419.118	73.3881	71.1421	1234	361.925	440.961	81.7071	80.7866
Emc10	464.304	2.06079	0.254826	8.08705	6.11254e-16	2.66179e-13	793.578	704.194	153.234	206.209	1855	585.055	492.864	113.491	155.773
Sil1	240.091	2.44441	0.302399	8.08337	6.30009e-16	2.66179e-13	352.701	458.764	88.0658	60.8317	1699	283.9	350.57	71.2136	50.1723
Asns	169.292	2.66291	0.332299	8.01359	1.11411e-15	4.27921e-13	320.044	264.309	36.107	56.7075	1927	227.132	178.077	25.743	41.2369
Hist1h2ac	237.685	2.40643	0.300813	7.99974	1.24678e-15	4.58055e-13	431.079	370.032	89.8271	59.8006	487	1210.54	986.482	253.412	172.07
Hist2h4	140.836	2.90527	0.371098	7.82885	4.92337e-15	1.73344e-12	222.071	273.748	23.1907	44.3349	384	790.882	925.548	82.9719	161.787
Prss50	780.547	1.78689	0.230252	7.7606	8.45276e-15	2.74715e-12	1084.23	1334.76	327.898	375.3	1455	1019.08	1191.02	309.617	361.446
Nptx2	186.624	2.29532	0.298253	7.69586	1.40548e-14	4.39865e-12	316.778	303.955	69.572	56.192	2551	169.823	154.695	37.4691	30.8668
Hormad1	439.868	2.28224	0.302128	7.55388	4.22494e-14	1.27503e-11	705.402	755.168	195.8	103.105	1918	502.967	511.18	140.253	75.3281
Olfr1357	47.7718	5.27639	0.70434	7.49126	6.82169e-14	1.9877e-11	146.959	39.6463	2.93553	1.54657	1160	173.256	44.3735	3.47678	1.86827
Calr	4953.6	1.62874	0.220491	7.38687	1.50322e-13	4.23406e-11	7119.34	7853.74	2795.21	2046.11	1943	5010.93	5247.87	1976.47	1475.65
Erp44	215.183	2.05041	0.279165	7.3448	2.06064e-13	5.44139e-11	336.372	356.817	84.5431	82.9991	2647	173.787	175.013	43.8807	43.9387
Tex101	3024.51	1.5182	0.208847	7.2694	3.61086e-13	9.24599e-11	4679.82	4287.46	1407.88	1722.88	1054	6072.11	5281.27	1835.16	2290.56
Tmx4	339.122	2.24463	0.311056	7.21616	5.34752e-13	1.32902e-10	522.52	598.47	153.528	81.9681	5143	138.943	151.079	41.0129	22.3335
Fmr1	717.517	1.64224	0.228068	7.20064	5.99286e-13	1.44685e-10	1090.76	1083.67	382.205	313.438	4407	338.484	319.25	119.152	99.6635
Cd164	580.866	1.67982	0.234327	7.16872	7.57007e-13	1.77686e-10	898.082	872.219	249.52	303.643	2830	433.991	400.145	121.134	150.35
Sdk1	382.403	2.21578	0.310194	7.1432	9.1184e-13	2.08245e-10	499.66	758.943	169.967	101.042	8513	80.2681	115.746	27.4303	16.6322
Ncapg	304.906	1.80458	0.254778	7.08295	1.41114e-12	3.05747e-10	480.065	468.204	134.741	136.613	3698	177.535	164.379	50.0589	51.7672
Serinc3	308.998	1.77413	0.253817	6.9898	2.75275e-12	5.74553e-10	476.8	479.531	139.437	140.222	3694	176.519	168.538	51.8599	53.1921
Smc1b	1206	1.51293	0.216504	6.98803	2.78777e-12	5.74553e-10	1668.8	1903.02	672.235	579.963	4040	564.903	611.563	228.607	201.162
Creld2	329.561	2.03545	0.293044	6.94588	3.76114e-12	7.39108e-10	600.898	458.764	101.863	156.719	1364	602.473	436.671	102.601	161.003
Saraf	154.195	2.23098	0.32423	6.88087	5.94892e-12	1.14246e-09	231.868	275.636	46.3813	62.8938	1899	166.981	188.447	33.5558	46.4099
Lman2l	78.076	2.73462	0.399346	6.84774	7.50237e-12	1.35338e-09	124.099	147.258	20.8422	20.1054	2225	76.276	85.9264	12.8696	12.6622
Lman2	254.263	1.87357	0.273623	6.84726	7.52768e-12	1.35338e-09	388.624	409.678	98.6337	120.117	4315	123.169	123.265	31.4046	39.0077
Tmx1	186.02	2.11064	0.30989	6.81092	9.69786e-12	1.67239e-09	284.12	319.058	58.417	82.4836	2320	167.481	178.55	34.594	49.8204
Hspa5	8743.73	1.44609	0.215168	6.72072	1.80825e-11	2.99602e-09	12315.1	13270.2	5377.3	4012.31	2616	6438.03	6585.94	2824.07	2149.24
Ccnb3	406.166	1.77398	0.269026	6.5941	4.27843e-11	6.69496e-09	646.619	611.686	218.403	147.955	4554	194.181	174.387	65.8893	45.5265
Sycp3	1147.9	1.43826	0.219713	6.54609	5.90649e-11	8.75611e-09	1819.02	1536.77	662.548	573.261	1122	2217.16	1778.25	811.286	715.958
Iqcb1	488.761	1.55846	0.238027	6.54744	5.85321e-11	8.75611e-09	721.731	738.176	268.307	226.83	2267	435.387	422.754	162.603	140.209
Fbxo47	168.977	1.98909	0.308893	6.43941	1.19935e-10	1.71772e-08	274.323	266.197	76.6172	58.7696	1681	223.175	205.595	62.6193	48.9906
Mtl5	249.034	1.94731	0.304918	6.38636	1.69876e-10	2.35321e-08	382.093	409.678	126.521	77.8439	3909	133.676	136.068	44.4679	27.9053
Rbms3	32.3622	5.13859	0.806621	6.37051	1.88398e-10	2.52693e-08	97.9725	28.3188	2.64197	0.515523	8216	16.3078	4.475	0.441791	0.0879255
Banf1	469.526	1.62532	0.257297	6.3169	2.66856e-10	3.52333e-08	832.767	587.143	218.99	239.203	1209	941.994	630.516	248.856	277.247
Smc4	682.86	1.42043	0.226497	6.27127	3.58109e-10	4.65542e-08	996.054	993.045	401.58	340.76	4082	333.704	315.846	135.16	116.978
Dnajc10	136.432	1.99835	0.32031	6.2388	4.40938e-10	5.64534e-08	225.337	211.447	56.3621	52.5833	4054	76.0151	67.7168	19.1008	18.1757
Cnpy3	87.007	2.45464	0.393635	6.23582	4.49411e-10	5.66795e-08	169.819	124.603	23.1907	30.4158	1898	122.361	85.2334	16.7867	22.4559
Rcn2	220.464	1.85151	0.297864	6.21597	5.10079e-10	6.33848e-08	346.17	343.601	78.6721	113.415	2607	181.593	171.117	41.46	60.9617
Pdia6	1986.35	1.24186	0.200217	6.20256	5.55508e-10	6.80296e-08	2700.78	2882.85	1193.58	1168.17	2125	1738.12	1761.34	771.691	770.329
Hist1h2ba	4322.12	1.36445	0.221192	6.16863	6.88862e-10	8.19843e-08	7005.04	5448.53	2161.43	2673.5	432	22175.7	16374.8	6873.95	8672.1
Lnp	110.842	2.34422	0.381431	6.14587	7.95281e-10	9.33351e-08	143.693	226.55	43.7393	29.3848	8775	22.3944	33.5194	6.84817	4.69249
Ly6k	281.673	1.78993	0.291654	6.13718	8.39973e-10	9.59158e-08	398.422	475.756	151.473	101.042	773	704.879	799.067	269.219	183.169
Tex12	137.303	2.05619	0.350696	5.86317	4.541e-09	4.62307e-07	218.805	224.662	66.0493	39.6952	617	484.98	472.742	147.073	90.1532
Klhl3	44.7996	3.74387	0.642029	5.83132	5.49918e-09	5.53192e-07	124.099	43.4221	9.10013	2.57761	2142	79.2316	26.3191	5.83683	1.68627
Tktl1	274.018	1.52757	0.262096	5.82829	5.59993e-09	5.56699e-07	388.624	424.782	142.96	139.707	2471	215.084	223.189	79.4861	79.2268
Zfr	333.813	1.4862	0.255786	5.81035	6.23441e-09	6.12567e-07	522.52	462.54	187.287	162.905	4597	155.446	130.633	55.9734	49.6579
Rpn2	516.871	1.44014	0.248453	5.79642	6.77459e-09	6.57991e-07	662.947	845.788	253.042	305.705	2716	333.811	404.306	128.001	157.725
Edem2	134.009	1.86765	0.323234	5.77802	7.5587e-09	7.25807e-07	209.008	211.447	53.7201	61.8627	2294	124.601	119.67	32.1731	37.7888
Amfr	168.589	1.79605	0.313079	5.73675	9.651e-09	9.16303e-07	248.197	275.636	86.598	63.9248	3678	92.2861	97.2979	32.3479	24.3548
Ergic3	295.299	1.47326	0.258414	5.70118	1.18983e-08	1.10484e-06	444.142	424.782	163.802	148.471	1297	468.31	425.211	173.512	160.409
Nxt2	60.5932	2.78649	0.49107	5.67433	1.39236e-08	1.27886e-06	114.301	98.1718	21.1358	8.76388	2990	52.2795	42.6279	9.71173	4.10727
Rbbp7	342.989	1.46594	0.259434	5.65054	1.59949e-08	1.4533e-06	483.331	522.954	162.041	203.631	2272	290.929	298.836	97.9864	125.593
Bsg	731.707	1.22935	0.217696	5.64708	1.63193e-08	1.467e-06	1018.91	1032.69	436.513	438.71	1752	795.344	765.271	342.304	350.89
Apoa1bp	385.99	1.54783	0.274266	5.64353	1.66599e-08	1.48185e-06	656.416	494.635	165.564	227.345	905	991.932	709.602	251.342	352.018
Hsp90b1	2689.78	1.21168	0.215924	5.61158	2.00493e-08	1.76476e-06	3608.65	3906.1	1830.3	1414.08	2759	1788.73	1838.11	911.423	718.207
Ndufb6	192.936	1.63088	0.291291	5.59882	2.15822e-08	1.86091e-06	271.057	311.507	88.6529	100.527	534	694.178	757.364	228.087	263.796
Pcx	323.931	1.49024	0.266819	5.58522	2.33407e-08	1.99221e-06	463.737	490.859	146.776	194.352	4272	148.454	149.178	47.2035	63.7508
H2-K1	652.63	1.26487	0.226851	5.57578	2.46426e-08	2.0823e-06	868.69	974.166	404.222	363.443	1646	721.749	768.391	337.396	309.41
Hfm1	232.166	1.63519	0.295514	5.53338	3.14122e-08	2.62805e-06	303.715	398.351	129.163	97.4338	5312	78.1914	97.3613	33.4064	25.7027
Aplp2	576.856	1.30556	0.236281	5.52546	3.28627e-08	2.69601e-06	849.095	794.814	366.06	297.457	3694	314.348	279.349	136.146	112.838
Lamp1	288.863	1.47875	0.268947	5.4983	3.83476e-08	3.11574e-06	378.827	470.092	142.079	164.452	2255	229.745	270.654	86.5633	102.193
Tmed10	121.713	1.85019	0.339385	5.45162	4.99141e-08	3.94182e-06	163.288	217.111	52.8395	53.6144	3526	63.3318	79.9425	20.5885	21.3072
Pde6d	77.0149	2.2774	0.41999	5.42252	5.87657e-08	4.48985e-06	111.036	143.482	20.5487	32.9934	1092	139.056	170.59	25.853	42.3382
Itm2b	178.513	1.59627	0.294414	5.42187	5.89791e-08	4.48985e-06	284.12	252.981	89.8271	87.1233	1772	219.275	185.355	69.6455	68.8967
BC004004	92.4084	2.06229	0.380302	5.42278	5.86789e-08	4.48985e-06	176.351	122.715	37.5747	32.9934	2809	85.8571	56.7184	18.3778	16.459
Zc3h14	96.3406	1.93707	0.36268	5.34099	9.24387e-08	6.85182e-06	156.756	149.146	42.8587	36.6021	4184	51.237	46.2805	14.0733	12.2586
Dpep3	813.571	1.16678	0.219585	5.31355	1.07511e-07	7.76469e-06	1087.5	1162.96	472.326	531.504	1681	884.73	898.204	386.032	443.064
Lepre1	148.158	1.69346	0.319071	5.30749	1.11146e-07	7.95917e-06	218.805	234.102	78.3785	61.3472	3364	88.9515	90.3499	32.0104	25.5544
Pigk	132.006	1.85677	0.352336	5.26987	1.36518e-07	9.61316e-06	231.868	183.128	68.6913	44.3349	4865	65.1793	48.871	19.3985	12.77
Etnk1	214.684	1.48353	0.281876	5.26307	1.41669e-07	9.89341e-06	333.107	300.179	119.769	105.682	6433	70.8143	60.5823	25.5789	23.0206
Nomo1	394.202	1.2625	0.240857	5.2417	1.59108e-07	1.10202e-05	561.709	551.272	229.265	234.563	4259	180.366	168.05	73.9569	77.1755
Abca5	180.638	1.72762	0.330459	5.22794	1.71413e-07	1.17759e-05	316.778	239.766	101.569	64.4403	8269	52.3906	37.6455	16.8756	10.9202
Sun1	265.663	1.44584	0.277465	5.21089	1.87935e-07	1.27044e-05	339.638	436.109	131.218	155.688	4133	112.383	136.996	43.6192	52.7858
Kpna4	113.036	1.82146	0.350059	5.2033	1.95781e-07	1.31298e-05	186.148	166.137	43.1522	56.7075	3726	68.3229	57.8898	15.9114	21.3268
Oprd1	17.6617	5.03886	0.977263	5.1561	2.52149e-07	1.65167e-05	42.4548	26.4309	1.76132	0	4021	14.4392	8.53407	0.6018	0
Cops3	164.662	1.57317	0.305324	5.15245	2.57102e-07	1.67116e-05	271.057	222.774	85.4238	79.3905	1566	236.712	184.694	74.9439	71.0402
Srsf6	630.719	1.17842	0.229246	5.14041	2.74142e-07	1.75555e-05	907.879	842.012	356.96	416.027	3546	350.139	308.289	138.302	164.403
Leprotl1	60.7389	2.53576	0.494289	5.13013	2.89543e-07	1.82585e-05	81.6438	124.603	11.4486	25.2606	2585	43.193	62.5814	6.0847	13.6934
45910	110.717	1.97476	0.385593	5.12137	3.03326e-07	1.89859e-05	176.351	177.464	58.1234	30.9314	2654	90.8714	86.8139	30.0884	16.3315
Ociad1	241.051	1.37124	0.269315	5.09157	3.55102e-07	2.19023e-05	346.17	349.265	136.795	131.974	4132	114.572	109.742	45.4842	44.7564
Rnf167	77.4324	2.24558	0.441393	5.08749	3.62842e-07	2.22175e-05	133.896	122.715	36.107	17.0122	1524	120.153	104.542	32.5503	15.6424
Dync1i2	187.054	1.51142	0.298721	5.05964	4.2005e-07	2.51732e-05	271.057	283.188	108.908	85.0612	2787	133.007	131.922	53.6874	42.7683
Bub1	383.115	1.22467	0.242477	5.05066	4.40288e-07	2.62002e-05	548.646	524.841	227.503	231.47	4337	173.003	157.115	72.0688	74.7881
Dazl	1477.19	1.0521	0.208435	5.04763	4.47314e-07	2.64322e-05	1946.39	2038.95	898.564	1024.86	2964	898.054	893.116	416.505	484.522
Setx	1282.24	1.29751	0.257689	5.03519	4.77368e-07	2.80122e-05	1574.09	2071.05	895.629	588.211	10970	196.234	245.111	112.168	75.1371
Zfp160	26.8013	3.19081	0.640814	4.97931	6.38103e-07	3.668e-05	45.7205	50.9738	5.87105	4.6397	3795	16.476	17.4387	2.12546	1.71319
Sec63	234.143	1.36799	0.274809	4.97795	6.42612e-07	3.66897e-05	362.498	313.395	133.86	126.819	6032	82.1856	67.4542	30.4887	29.4611
Slc7a3	17.8049	7.56624	1.52678	4.95568	7.20787e-07	4.03984e-05	29.3918	41.5342	0.293553	0	2416	16.6372	22.3197	0.166931	0
Snap23	79.4183	1.93531	0.391069	4.94877	7.46826e-07	4.15176e-05	137.162	115.163	34.9328	30.4158	2223	84.3809	67.2593	21.5895	19.1729
Spata22	121.817	1.7078	0.347531	4.91409	8.91958e-07	4.89419e-05	173.085	200.119	66.6364	47.4281	1274	185.798	203.938	71.8607	52.1668
Tmem209	192.342	1.49708	0.304946	4.90934	9.13818e-07	4.98178e-05	303.715	264.309	84.8367	116.508	3403	122.055	100.839	34.2508	47.9758
Gapvd1	193.886	1.40698	0.28773	4.88993	1.00873e-06	5.46397e-05	274.323	288.852	111.844	100.527	5951	63.0411	63.0179	25.8208	23.6712
Bak1	14.5771	5.17812	1.06393	4.86697	1.13323e-06	6.06063e-05	35.9233	20.7671	0.587105	1.03105	2002	24.5393	13.4676	0.402904	0.721674
Psmd6	242.703	1.30835	0.269015	4.86349	1.15333e-06	6.09103e-05	336.372	354.929	140.318	139.191	1296	354.949	355.562	148.75	150.499
Efr3a	119.169	1.63273	0.335702	4.86364	1.15248e-06	6.09103e-05	173.085	186.904	54.3072	62.3782	5210	45.4331	46.5757	14.3209	16.7773
Tsga10	92.7668	1.94874	0.402795	4.83806	1.31116e-06	6.83906e-05	140.427	154.809	49.0233	26.8072	4182	45.9218	48.0609	16.1053	8.98245
Cenpp	87.3058	1.96875	0.407111	4.83589	1.32549e-06	6.87141e-05	137.162	141.594	45.2071	25.2606	1054	177.968	174.415	58.9271	33.5839
Ltv1	188.218	1.39078	0.288918	4.81375	1.48123e-06	7.58568e-05	271.057	273.748	99.8079	108.26	1768	209.667	201.024	77.5589	85.805
Prdx4	302.752	1.28164	0.266467	4.80977	1.51102e-06	7.6456e-05	378.827	477.643	165.857	188.681	975	531.359	636.031	233.711	271.176
Mttp	43.5167	2.58746	0.54018	4.78999	1.66786e-06	8.24178e-05	91.441	58.5255	15.8518	8.24836	4410	28.3566	17.23	4.93845	2.62094
Gm10440	16.4416	6.35441	1.32659	4.79004	1.66746e-06	8.24178e-05	55.5178	9.43959	0.293553	0.515523	2751	27.599	4.45494	0.146604	0.262594
Meioc	117.599	1.75178	0.366034	4.78583	1.70285e-06	8.31738e-05	176.351	186.904	66.93	40.2108	4577	52.6923	53.0172	20.0904	12.3109
Oip5	56.3525	2.13161	0.4503	4.73376	2.20394e-06	0.000105814	104.504	79.2926	19.9616	21.652	1557	91.7901	66.1185	17.6139	19.4866
Sypl	163.731	1.44322	0.305237	4.72819	2.2653e-06	0.000108146	215.54	262.421	85.7174	91.2475	4689	62.8634	72.6602	25.1153	27.269
Mob1a	80.7842	1.81909	0.384946	4.72557	2.29476e-06	0.00010867	117.567	134.042	36.9876	34.54	1562	102.933	111.414	32.533	30.9863
Epcam	289.089	1.22734	0.259759	4.72493	2.302e-06	0.00010867	427.813	383.248	176.719	168.576	2061	283.875	241.424	117.802	114.616
Yipf4	86.4699	1.76517	0.373833	4.72182	2.33739e-06	0.000109728	127.364	139.706	39.6296	39.1797	2133	81.6597	85.036	25.5257	25.7394
Diablo	279.031	1.31958	0.279757	4.71689	2.39478e-06	0.000111186	470.268	328.498	163.215	154.141	1939	331.68	219.955	115.646	111.396
Erp29	203.932	1.62556	0.344741	4.71529	2.41361e-06	0.000111448	326.575	288.852	67.8106	132.489	1243	359.305	301.705	74.9508	149.361
Snord88a	173.61	1.49897	0.318896	4.70051	2.59519e-06	0.00011812	274.323	239.766	107.147	73.2042	72	5210.52	4323.48	2044.54	1424.73
Gps2	60.604	2.04387	0.436082	4.6869	2.77375e-06	0.00012387	94.7068	100.06	20.8422	26.8072	1220	106.163	106.482	23.4711	30.7907
Pabpc1	222.994	1.46564	0.314071	4.6666	3.06226e-06	0.000134771	271.057	383.248	141.786	95.8872	2820	131.451	176.445	69.077	47.6474
Hprt	165.669	1.394	0.299996	4.64672	3.37255e-06	0.000147658	228.603	251.093	92.7626	90.2165	1349	231.75	241.658	94.4736	93.7134
Naa15	498.222	1.09727	0.236749	4.63474	3.57381e-06	0.000155663	649.884	707.97	339.64	295.394	6090	145.939	150.93	76.6216	67.9693
Lmbrd1	81.5208	1.79937	0.389479	4.61995	3.83838e-06	0.00016633	111.036	141.594	33.7585	39.6952	5392	28.162	34.0937	8.60168	10.3161
Sdf4	192.942	1.46832	0.319007	4.6028	4.16842e-06	0.000177895	261.26	305.843	124.76	79.906	5705	62.628	69.602	30.0447	19.6269
Cars	141.359	1.5003	0.325902	4.60354	4.15377e-06	0.000177895	205.742	211.447	63.7009	84.5457	3222	87.3271	85.203	27.1625	36.77
Emc7	185.681	1.32951	0.289471	4.59291	4.3711e-06	0.000184589	271.057	260.533	108.027	103.105	1072	345.794	315.534	138.448	134.775
Fancc	52.6038	2.12537	0.463298	4.58748	4.48634e-06	0.000187671	97.9725	73.6288	20.2551	18.5588	4294	31.2028	22.262	6.4807	6.05642
Hdgfrp2	370.125	1.13308	0.247776	4.57301	4.80768e-06	0.000199142	470.268	545.609	233.668	230.954	2251	285.707	314.691	142.617	143.773
Vmp1	109.426	1.66377	0.364862	4.56001	5.11521e-06	0.000210847	179.616	152.921	42.2716	62.8938	2773	88.5823	71.5974	20.9434	31.7823
Clgn	82.3957	1.92663	0.422864	4.55615	5.20999e-06	0.000213711	137.162	124.603	44.62	23.1985	2278	82.3436	71.0154	26.9107	14.2703
H2-Ab1	47.3163	2.27568	0.501085	4.54151	5.58537e-06	0.000224745	91.441	66.0772	19.3745	12.3725	1193	104.822	71.9101	22.312	14.5327
Farsb	224.767	1.24998	0.276993	4.51267	6.40159e-06	0.00025396	333.107	300.179	127.108	138.676	2539	179.42	153.496	68.7797	76.5359
Glt8d1	82.4925	1.91234	0.424039	4.50981	6.48843e-06	0.000256202	117.567	143.482	45.2071	23.714	2521	63.777	73.8929	24.6367	13.1814
Mdc1	699.789	1.06141	0.235428	4.50842	6.53108e-06	0.000256686	891.55	1000.6	506.965	400.046	7352	165.841	176.698	94.7375	76.2486
Rsrp1	225.125	1.36139	0.303453	4.48632	7.24635e-06	0.000282282	287.386	360.593	149.418	103.105	1415	277.754	330.856	145.076	102.105
Ddx4	745.886	1.04415	0.232797	4.48526	7.28253e-06	0.000282282	982.991	1025.14	427.413	548.001	2849	471.855	467.164	206.112	269.536
Maoa	68.7991	1.86055	0.415318	4.47983	7.47042e-06	0.000288242	114.301	101.948	33.1714	25.7761	4161	37.5668	31.8096	10.9526	8.68056
Spg7	90.1733	1.75499	0.392116	4.47568	7.61686e-06	0.000291233	137.162	141.594	50.491	31.4469	2558	73.3302	71.8659	27.1183	17.2268
Hexa	58.8817	2.00539	0.448354	4.47277	7.72129e-06	0.000293896	78.378	109.499	20.8422	26.8072	1865	57.4734	76.2274	15.3538	20.1419
Rad21l	135.966	1.43581	0.323781	4.43451	9.22825e-06	0.000346572	199.211	198.231	80.4334	65.9869	1659	164.217	155.133	66.61	55.7364
Hspa4l	194.445	1.26468	0.285976	4.42233	9.76417e-06	0.000363468	277.589	271.86	118.008	110.322	3558	106.696	99.2016	45.5675	43.4493
Tomm70a	151.849	1.37298	0.310659	4.41958	9.88913e-06	0.000366505	205.742	232.214	89.5335	79.906	3778	74.4754	79.8005	32.5592	29.6377
Cog6	167.365	1.36387	0.308994	4.4139	1.01526e-05	0.000374155	209.008	271.86	88.0658	100.527	2920	97.8884	120.876	41.4356	48.2422
Snora3	274.292	1.56627	0.354904	4.41323	1.01841e-05	0.000374155	333.107	487.083	189.341	87.6388	120	3796.24	5269.88	2167.77	1023.39
Usp29	13.519	7.10129	1.60994	4.4109	1.02941e-05	0.00037656	42.4548	11.3275	0.293553	0	7704	7.53635	1.90896	0.0523503	0
Ribc1	39.782	2.44819	0.555453	4.40756	1.04543e-05	0.000380771	91.441	43.4221	10.8614	13.4036	1506	83.0362	37.4339	9.90859	12.4716
4930513N10Rik	191.347	5.5201	1.25352	4.40368	1.06432e-05	0.000382702	630.29	118.939	12.0357	4.12418	2803	307.517	55.0909	5.89924	2.06178
Atp6v1d	140.584	1.44256	0.327715	4.40186	1.07327e-05	0.000384285	215.54	196.344	86.0109	64.4403	1410	209.054	180.791	83.8077	64.0422
Dmc1	409.478	1.09593	0.249761	4.38792	1.14442e-05	0.000402932	542.115	573.927	288.856	233.016	2219	334.107	335.798	178.843	147.149
Gfod1	21.7884	3.19706	0.730392	4.37719	1.20219e-05	0.000421513	42.4548	35.8705	2.64197	6.18627	6654	8.72559	6.99895	0.5455	1.30279
Snord55	447.849	1.04291	0.238335	4.37581	1.20983e-05	0.000422441	604.164	602.246	309.698	275.289	78	10592.8	10024.4	5454.98	4945.64
Serinc1	181.996	1.35182	0.310669	4.35132	1.35318e-05	0.000464812	306.981	217.111	93.0562	110.837	2877	145.922	97.9761	44.438	53.9851
Snord104	5236.12	2.3397	0.542307	4.31435	1.60072e-05	0.000538887	10940.3	6549.19	1242.9	2212.11	73	204954	116478	23391.8	42463
4932438A13Rik	563.017	1.05473	0.24465	4.31118	1.62382e-05	0.000544495	659.682	859.003	393.654	339.729	15883	56.8006	70.2168	34.0511	29.9729
1700013H16Rik	215.306	1.23153	0.285799	4.30907	1.63942e-05	0.000547554	300.449	303.955	142.373	114.446	1224	335.692	322.409	159.807	131.023
Dync2li1	34.2574	2.40105	0.557367	4.30784	1.64854e-05	0.00054843	58.7835	56.6376	12.3292	9.27941	1327	60.5809	55.4131	12.7648	9.79889
Atp6v0b	68.672	1.78298	0.4141	4.30567	1.66479e-05	0.000548802	91.441	120.827	29.9424	32.4779	996	125.555	157.501	41.3025	45.6937
Exd2	117.542	1.44031	0.33456	4.3051	1.66914e-05	0.000548802	179.616	164.249	63.4074	62.8938	3323	73.9208	64.1728	26.2155	26.5219
Dnajb11	314.474	1.12666	0.261653	4.30593	1.66282e-05	0.000548802	391.89	470.092	211.358	184.557	3236	165.618	188.605	89.7344	79.919
Msh4	81.2723	1.75442	0.408279	4.2971	1.73044e-05	0.000566752	130.63	120.827	45.7942	27.8382	3709	48.1657	42.2946	16.963	10.5175
Celf3	20.4118	3.98198	0.926924	4.29591	1.73981e-05	0.000567623	65.315	11.3275	0.880658	4.12418	3401	26.2638	4.32421	0.355754	1.69926
Cfap57	30.0179	2.52907	0.59361	4.26049	2.03977e-05	0.000660384	45.7205	56.6376	9.98079	7.73284	3895	16.0529	18.8789	3.52052	2.78201
Meiob	83.511	1.64259	0.385523	4.26068	2.0381e-05	0.000660384	140.427	113.275	43.7393	36.6021	1703	112.769	86.3572	35.2864	30.1175
Usp15	86.4736	1.62934	0.383297	4.25085	2.12957e-05	0.000684216	107.77	152.921	43.4458	41.7573	11549	12.7616	17.1911	5.16836	5.06659
Tmem59	258.345	1.18367	0.278713	4.24693	2.16724e-05	0.00069368	378.827	339.825	177.599	137.129	1544	335.541	285.751	158.031	124.454
Klhl7	124.421	1.54479	0.363904	4.24505	2.18543e-05	0.000696864	205.742	166.137	78.3785	47.4281	3427	82.1033	62.9406	31.4219	19.3932
Spdya	62.3125	1.79741	0.424413	4.23505	2.28499e-05	0.000723153	101.238	92.508	28.181	27.3227	2198	62.9895	54.6425	17.6148	17.419
Kansl1l	38.5327	2.29103	0.541983	4.22713	2.36694e-05	0.000743518	71.8465	56.6376	15.8518	9.79493	4760	20.6419	15.4482	4.57533	2.88351
Erlec1	63.7381	1.78088	0.421655	4.22355	2.40481e-05	0.000752617	91.441	105.723	27.8875	29.9003	3501	35.7191	39.2065	10.9438	11.9677
Ndufa1	158.341	1.29835	0.307636	4.2204	2.43865e-05	0.000760389	235.134	215.223	84.5431	98.4648	493	652.259	566.787	235.603	279.874
Hist1h4f	477.537	1.16502	0.276455	4.21414	2.50734e-05	0.000778936	738.06	583.367	232.494	356.226	358	2819.42	2115.62	892.231	1394.35
Atxn2l	375.996	1.07289	0.254787	4.21092	2.54331e-05	0.000787216	447.408	570.151	232.787	253.637	3718	164.568	199.095	86.0199	95.5941
Ccdc157	78.1116	1.72424	0.410227	4.20314	2.63234e-05	0.000811797	117.567	122.715	44.3264	27.8382	5152	31.2076	30.9243	11.8205	7.5717
Twsg1	44.3165	2.06425	0.491447	4.20036	2.66493e-05	0.000815895	75.1123	67.9651	16.1454	18.0433	4047	25.3822	21.8038	5.48106	6.24756
Tm9sf2	152.672	1.36418	0.326609	4.17679	2.95647e-05	0.00089542	179.616	258.645	78.085	94.3406	3062	80.2217	109.667	35.0358	43.1739
Ggt5	16.209	4.62081	1.10974	4.16385	3.12924e-05	0.000940998	58.7835	3.77584	1.76132	0.515523	4137	19.4322	1.18497	0.584926	0.174618
Smdt1	149.223	1.30674	0.313982	4.16182	3.15719e-05	0.000942696	235.134	190.68	83.956	87.1233	585	549.681	423.182	197.172	208.692
Otud6a	107.811	1.52321	0.366258	4.15885	3.1986e-05	0.000948368	160.022	160.473	66.93	43.8194	873	250.678	238.653	105.331	70.3364
Ppp1r11	110.773	1.41881	0.341888	4.14993	3.32581e-05	0.000974492	169.819	152.921	59.0041	61.3472	1679	138.321	118.249	48.2815	51.2002
Far1	156.604	1.27681	0.30785	4.14752	3.36101e-05	0.000979328	238.4	205.783	95.111	87.1233	4511	72.2744	59.2265	28.9673	27.0638
Poln	110.663	1.50551	0.363115	4.1461	3.38192e-05	0.000981024	146.959	179.352	47.262	69.08	3043	66.0457	76.5216	21.3383	31.8111
Morn5	27.2177	2.54065	0.614677	4.1333	3.57586e-05	0.00103126	45.7205	47.198	8.21947	7.73284	690	90.6177	88.8082	16.3661	15.7043
4930447C04Rik	102.133	1.54958	0.375714	4.12435	3.71777e-05	0.00106132	130.63	173.689	61.9396	42.2729	1910	93.5321	118.064	44.5538	31.0139		Six6os1
Ext2	85.2694	1.62265	0.393593	4.12266	3.74521e-05	0.00106556	150.225	107.611	35.8134	47.4281	2871	71.5581	48.6636	17.1381	23.1489
1700123I01Rik	66.9645	1.8464	0.448392	4.11782	3.82467e-05	0.00108169	84.9095	124.603	36.6941	21.652	1613	71.9902	100.293	31.2544	18.8101		Majin
Etfa	123.172	1.58709	0.385536	4.11658	3.84533e-05	0.0010831	209.008	160.473	42.2716	80.9371	1464	195.242	142.312	39.6695	77.4701
Irx2	10.0202	5.83299	1.41906	4.11046	3.94866e-05	0.00110851	13.063	26.4309	0.587105	0	2463	7.2532	13.9324	0.327492	0
Syngr4	62.3152	1.75648	0.427991	4.10402	4.06032e-05	0.00113608	107.77	84.9563	28.181	28.3537	964	152.887	114.419	40.1633	41.2155
Dmrtc2	81.1426	1.76623	0.430843	4.09947	4.14103e-05	0.00115484	146.959	103.836	25.8326	47.9436	1619	124.137	83.268	21.9215	41.4965
Swi5	181.806	1.21919	0.297483	4.09835	4.16105e-05	0.00115661	228.603	279.412	115.073	104.136	780	400.809	465.082	202.687	187.082
Mff	61.7391	1.84255	0.450762	4.08764	4.35777e-05	0.00119556	124.099	69.853	26.7133	26.2917	1865	90.9995	48.6279	19.6788	19.7545
Ccdc73	72.8729	1.66114	0.406628	4.08515	4.40476e-05	0.00120454	107.77	113.275	30.2359	40.2108	3944	37.369	37.2886	10.5326	14.2867
45722	273.71	1.17016	0.286649	4.0822	4.46121e-05	0.00121604	310.246	445.549	152.941	186.104	6236	68.038	92.7616	33.6951	41.8193
Nrd1	112.309	1.4322	0.3511	4.07918	4.51943e-05	0.00122795	169.819	158.585	69.2784	51.5523	4155	55.8942	49.5531	22.9074	17.3862
Hist1h1d	222.636	1.24647	0.307151	4.05818	4.94568e-05	0.00133092	280.855	345.489	158.518	105.682	776	494.961	578.032	280.651	190.839
Stt3b	184.119	1.25843	0.310363	4.0547	5.01989e-05	0.00134661	280.855	239.766	125.641	90.2165	4220	91.0165	73.7655	40.9041	29.9572
Rab14	134.48	1.30245	0.32164	4.0494	5.13485e-05	0.00136875	176.351	205.783	76.9108	78.875	3081	78.2774	86.7156	34.2961	35.8736
Ift81	131.802	1.32351	0.327143	4.04564	5.21794e-05	0.00138218	205.742	171.801	79.5527	70.1111	2950	95.379	75.6104	37.0495	33.3037
Slc4a7	66.7699	1.7381	0.429852	4.04348	5.26639e-05	0.00139066	117.567	88.7322	35.5199	25.2606	7389	21.7596	15.591	6.60442	4.79056
4930404A10Rik	14.002	3.81228	0.94428	4.03724	5.40845e-05	0.0014193	26.126	26.4309	2.93553	0.515523	1398	25.5574	24.5461	2.88488	0.516735		Meikin
Ubqln1	112.569	1.39601	0.346108	4.03346	5.49607e-05	0.00143339	140.427	185.016	61.9396	62.8938	3686	52.1012	65.1678	23.0867	23.91
Phf3	78.2323	1.74436	0.433807	4.02106	5.79358e-05	0.00150633	120.833	120.827	47.5555	23.714	7561	21.8553	20.7474	8.64114	4.39495
Stk33	30.7141	2.33324	0.581541	4.01217	6.01637e-05	0.00155469	55.5178	47.198	10.8614	9.27941	2394	31.7146	25.5964	6.23322	5.43155
Cant1	25.9784	2.56541	0.639673	4.01051	6.05883e-05	0.00156089	45.7205	43.4221	9.10013	5.67075	3273	19.1036	17.2244	3.81989	2.42785
Mut	34.322	2.21821	0.554304	4.00179	6.28654e-05	0.00159523	62.0493	50.9738	10.8614	13.4036	3675	23.0904	18.0081	4.0605	5.11083
4921524J17Rik	24.0093	2.72747	0.683249	3.99191	6.55445e-05	0.00165824	55.5178	28.3188	7.04526	5.15523	1595	47.6017	23.0512	6.06856	4.52913
Fam216a	143.61	1.28599	0.322589	3.98646	6.70673e-05	0.00168666	225.337	183.128	90.7077	75.2663	983	313.494	241.869	126.777	107.294
Klhl22	58.9683	1.73106	0.435352	3.97623	7.00157e-05	0.00175039	94.7068	86.8443	29.0617	25.2606	2618	49.4724	43.0676	15.2511	13.5208
Bspry	23.3809	3.07596	0.773796	3.97515	7.03345e-05	0.00175318	65.315	18.8792	6.75171	2.57761	1743	51.2468	14.0626	5.32189	2.07228
Hnrnph3	50.7977	1.95934	0.493144	3.97316	7.09267e-05	0.00176012	65.315	96.2839	26.1262	15.4657	2168	41.2007	57.6598	16.5564	9.99626
Zpbp	23.0607	2.85145	0.717992	3.97142	7.14445e-05	0.00176522	58.7835	22.655	6.1646	4.6397	3845	20.9079	7.64975	2.20271	1.69091
Snord88c	84.9514	1.63354	0.412287	3.96215	7.42788e-05	0.00181929	107.77	149.146	51.9588	30.9314	84	1754.56	2305.21	849.824	515.997
Gm10584	9.85461	5.7281	1.44649	3.96001	7.4947e-05	0.00183035	29.3918	9.43959	0.587105	0	2628	15.2951	4.66344	0.30693	0
Mtmr3	143.864	1.28289	0.326005	3.93519	8.31325e-05	0.00199565	212.274	196.344	95.6981	71.1421	5674	51.1633	44.9269	23.172	17.5697
Snord85	298.542	1.37295	0.349344	3.9301	8.49123e-05	0.0020326	424.548	437.997	231.613	100.011	65	8932.32	8748.56	4895.52	2156.07
Lclat1	51.3309	2.048	0.521512	3.92704	8.5998e-05	0.00205278	81.6438	83.0684	11.7421	28.8693	4474	24.9562	24.1057	3.60578	9.04206
Fgf21	9.36661	5.12546	1.30564	3.92564	8.65002e-05	0.00205895	19.5945	16.9913	0.880658	0	947	28.2967	23.2946	1.27763	0
Sbf2	73.9224	1.5937	0.407866	3.90742	9.32859e-05	0.00220186	120.833	101.948	41.978	30.9314	7163	23.0697	18.4783	8.05149	6.05106
Rabgap1l	156.746	1.19044	0.305481	3.89695	9.74127e-05	0.00229286	228.603	207.671	92.7626	97.9493	9489	32.9467	28.4141	13.4308	14.4647
Nlrc5	36.4761	2.33544	0.600617	3.8884	0.000100909	0.00236199	52.252	69.853	17.6132	6.18627	6945	10.2892	13.0585	3.48429	1.2482
Slc16a1	128.514	1.26336	0.325505	3.88123	0.00010393	0.00241266	169.819	192.568	74.8559	76.8129	4430	52.4245	56.4363	23.2152	24.2973
Ssu72	84.4753	1.64154	0.423737	3.87396	0.00010708	0.0024712	140.427	115.163	28.181	54.1299	1451	132.353	103.044	26.6833	52.2754
Ncoa5	222.211	1.21641	0.314227	3.8711	0.000108345	0.00248781	349.435	273.748	162.041	103.62	3091	154.603	114.982	72.0237	46.9756
Trim23	107.345	1.4493	0.374662	3.86828	0.000109605	0.00250314	179.616	135.93	68.9849	44.8505	4258	57.6888	41.4466	22.2586	14.7601
D330050I16Rik	47.4429	5.42115	1.40643	3.85455	0.000115944	0.00263367	166.553	18.8792	1.76132	2.57761	1734	131.358	14.1356	1.39552	2.08303
Uhrf2	51.38	1.83842	0.477556	3.84965	0.000118289	0.00267256	75.1123	84.9563	17.6132	27.8382	3538	29.0338	31.1757	6.83957	11.0258
Elavl1	235.409	1.11556	0.28995	3.84742	0.00011937	0.0026898	336.372	307.731	125.347	172.185	6030	76.2876	66.2571	28.5592	40.0133
Yars	202.128	1.13744	0.296438	3.83703	0.000124529	0.00279117	235.134	319.058	119.769	134.551	2874	111.887	144.133	57.2544	65.6038
Snord83b	399.905	1.18368	0.309518	3.82425	0.000131169	0.00291678	568.241	543.721	321.147	166.514	77	10092.4	9167.78	5730.09	3030.31
Pja2	286.015	1.08021	0.282839	3.81917	0.000133899	0.00295417	378.827	398.351	216.348	150.533	4706	110.088	109.899	63.1613	44.8236
Aff4	102.866	1.5432	0.406491	3.7964	0.000146813	0.00318261	160.022	147.258	70.1591	34.0245	10165	21.529	18.8083	9.48256	4.69042
Ero1lb	57.084	1.67461	0.443292	3.77768	0.000158298	0.00339581	94.7068	79.2926	24.952	29.3848	4239	30.5541	24.2856	8.08706	9.71375
Dad1	71.8853	1.53423	0.40679	3.77156	0.00016223	0.00345301	107.77	105.723	32.2908	41.7573	3735	39.46	36.7502	11.8778	15.6664
Smc1a	177.142	1.11303	0.295662	3.76453	0.000166861	0.00353376	225.337	258.645	114.779	109.806	3970	77.6234	84.5848	39.7211	38.7583
Usp32	135.288	1.21869	0.323931	3.76219	0.00016843	0.00355808	195.945	183.128	88.3593	73.7197	6924	38.7016	34.3381	17.5325	14.9195
Dnajc6	9.91147	4.92691	1.31149	3.75674	0.000172141	0.00357571	32.6575	5.66376	0.293553	1.03105	5596	7.98099	1.31403	0.0720705	0.258183
Clptm1	125.85	1.36295	0.36286	3.75613	0.000172559	0.00357571	143.693	217.111	57.5363	85.0612	4131	47.5698	68.2346	19.1353	28.8539
Dnah5	14.7817	3.66571	0.97557	3.7575	0.000171616	0.00357571	45.7205	9.43959	2.93553	1.03105	15616	4.00399	0.784806	0.258265	0.09252
Arl13b	39.6284	1.93002	0.513849	3.756	0.00017265	0.00357571	65.315	60.4134	17.3196	15.4657	3524	25.3471	22.2575	6.75229	6.1498
H1f0	81.8569	1.42416	0.380383	3.74401	0.000181107	0.00373258	117.567	120.827	43.1522	45.8815	2289	70.241	68.5325	25.9004	28.0879
Ssr2	168.726	1.24187	0.331939	3.74125	0.000183108	0.00376463	222.071	251.093	77.4979	124.241	1183	256.719	275.568	90.0025	147.166
Ccdc47	85.2103	1.41952	0.379905	3.73652	0.000186586	0.00381756	107.77	139.706	46.9684	46.397	3268	45.0989	55.5024	19.7457	19.8946
Ubr7	161.229	1.18252	0.316445	3.73687	0.000186324	0.00381756	189.414	256.757	91.0013	107.744	3247	79.7774	102.664	38.5048	46.4986
Pcbp2	351.06	1.01268	0.271907	3.72435	0.000195818	0.00398715	502.926	436.109	194.038	271.165	2880	238.815	196.599	92.5644	131.938
Rint1	89.9167	1.39283	0.374437	3.71981	0.000199375	0.00403042	114.301	145.37	46.3813	53.6144	3265	47.8761	57.8056	19.5168	23.0105
Plod3	88.1981	1.48291	0.399752	3.70958	0.000207606	0.00415704	97.9725	160.473	40.2167	54.1299	3278	40.8739	63.5583	16.8557	23.1396
Dld	212.049	1.04423	0.281467	3.70996	0.000207294	0.00415704	264.526	305.843	137.089	140.738	2277	158.875	174.387	82.7159	86.6114
Mtpn	205.969	1.12643	0.303981	3.70558	0.000210903	0.00419326	323.309	243.542	146.189	110.837	4042	109.389	78.2268	49.6899	38.4253
Myo5c	41.4635	2.17006	0.585553	3.706	0.000210554	0.00419326	104.504	32.0946	15.8518	13.4036	6732	21.2295	6.18966	3.23508	2.79
Rbm26	182.334	1.10451	0.298039	3.70592	0.000210624	0.00419326	225.337	271.86	123.879	108.26	4105	75.0707	85.9828	41.4605	36.9557
Tmem67	34.3693	2.06	0.558885	3.68592	0.000227882	0.00447815	42.4548	67.9651	12.6228	14.4346	3612	16.0742	24.4296	4.80127	5.59997
Kif2a	144.939	1.16485	0.316172	3.68421	0.000229414	0.0044978	192.679	207.671	82.4883	96.9183	4208	62.6196	64.0736	26.9318	32.2744
Nmb	58.7028	1.62434	0.441459	3.67947	0.000233718	0.00456101	94.7068	83.0684	32.2908	24.7451	692	187.166	155.851	64.1094	50.1084
Slc1a4	14.4634	3.13247	0.851331	3.6795	0.00023369	0.00456101	29.3918	22.655	3.22908	2.57761	3926	10.2383	7.49192	1.13	0.920015
Spast	51.78	1.84326	0.501561	3.67505	0.000237806	0.00463009	104.504	58.5255	27.5939	16.4967	4696	30.4338	16.1806	8.073	4.92263
Wfdc15a	38.0156	2.1148	0.575914	3.67208	0.000240583	0.0046734	88.1753	35.8705	12.0357	15.9812	466	258.769	99.9378	35.484	48.0564
Atpaf2	69.005	1.50992	0.411361	3.67054	0.000242042	0.00469094	94.7068	109.499	39.336	32.4779	1863	69.5215	76.3093	29.0086	24.4289
Sugp2	212.985	1.06672	0.291228	3.66284	0.000249431	0.00482309	244.931	330.386	144.134	132.489	4336	77.2514	98.9261	45.6696	42.8173
Tmem30a	45.8838	1.76284	0.481435	3.66163	0.00025062	0.00483501	71.8465	69.853	19.668	22.1675	3660	26.8458	24.7789	7.38293	8.48717
Dopey1	122.21	1.2663	0.346039	3.65942	0.000252783	0.00485459	140.427	203.895	77.4979	67.0179	9124	21.0483	29.0135	11.6695	10.2928
Hist1h3f	28.6373	2.34893	0.641787	3.65998	0.000252232	0.00485459	48.9863	47.198	13.2099	5.15523	903	74.1887	67.8601	20.0983	7.99996
Lemd3	114.459	1.36093	0.372055	3.65787	0.000254316	0.00487294	176.351	152.921	48.1426	80.4215	4743	50.8481	41.8595	13.9452	23.76
Ift80	130.57	1.17739	0.322142	3.65488	0.000257299	0.00490784	182.882	179.352	80.1399	79.906	4090	61.1504	56.9328	26.92	27.3769
Tbc1d12	25.833	2.51557	0.688244	3.65506	0.000257124	0.00490784	39.189	49.0859	11.4486	3.60866	4209	12.7332	15.1411	3.73698	1.20142
Tsc22d3	345.362	1.01182	0.277294	3.64891	0.000263354	0.00498956	365.764	555.048	215.761	244.873	2648	188.901	272.139	111.945	129.584
Med21	77.2518	1.42537	0.390841	3.64693	0.000265393	0.00500336	107.77	117.051	39.336	44.8505	780	188.953	194.832	69.286	80.575
Cox5b	61.9766	1.5957	0.439395	3.63158	0.000281693	0.00525453	91.441	94.3959	24.952	37.1176	569	219.776	215.387	60.2479	91.4104
Cep104	22.0677	2.56359	0.706501	3.62857	0.000284998	0.00529281	45.7205	30.2067	8.21947	4.12418	3277	19.0803	11.9676	3.44601	1.76355
Senp2	98.9471	1.32658	0.365572	3.62879	0.000284754	0.00529281	133.896	149.146	64.288	48.4591	4566	40.1035	42.4085	19.3439	14.8719
Nup54	40.1028	1.97132	0.543488	3.62716	0.00028655	0.00529836	42.4548	84.9563	19.0809	13.9191	2332	24.8971	47.2984	11.2414	8.36393
Rcor1	38.9868	1.95569	0.540011	3.62157	0.000292815	0.0053906	62.0493	62.3013	20.2551	11.3415	2722	31.1745	29.7158	10.2234	5.83862
4933416C03Rik	103.026	1.26461	0.349347	3.61992	0.000294698	0.00541347	143.693	147.258	61.3525	59.8006	2254	87.1832	84.8209	37.3962	37.1774
Derl1	72.2827	1.48737	0.41157	3.6139	0.000301622	0.00549289	97.9725	115.163	44.0329	31.9624	3145	42.6025	47.5413	19.2356	14.2412
Micu2	193.116	1.09111	0.30218	3.61079	0.000305262	0.00552348	310.246	217.111	122.411	122.694	2310	183.673	122.025	72.8047	74.4287
Dgat1	95.9119	1.30226	0.360625	3.61113	0.000304871	0.00552348	146.959	126.491	56.0685	54.1299	1755	114.517	93.575	43.8926	43.2203
Gtsf1	86.36	1.37942	0.381971	3.61133	0.000304632	0.00552348	140.427	109.499	43.4458	52.0678	722	265.99	196.903	82.6722	101.055
Zfp541	102.098	1.33569	0.372877	3.5821	0.000340838	0.0060127	124.099	168.025	67.8106	48.4591	4561	37.2098	47.8291	20.4262	14.8882
Pbx3	43.0203	1.80103	0.503853	3.57451	0.000350884	0.00615138	62.0493	71.7409	22.31	15.9812	2854	29.7327	32.6356	10.7398	7.84663
Mpp5	120.596	1.20319	0.336684	3.57365	0.000352044	0.00615894	156.756	179.352	79.2592	67.0179	5514	38.8784	42.2298	19.7484	17.0315
Qsox2	97.2261	1.29084	0.36154	3.57041	0.000356422	0.00621381	130.63	145.37	61.3525	51.5523	3914	45.6429	48.2205	21.5358	18.4567
Crlf2	30.3641	2.08149	0.583012	3.57024	0.00035665	0.00621381	48.9863	49.0859	9.98079	13.4036	1360	49.2591	46.8594	10.0827	13.8105
Copg2	263.519	1.00272	0.281571	3.56117	0.000369202	0.00639294	303.715	398.351	193.745	158.265	4016	103.425	128.781	66.2804	55.223
Clptm1l	107.086	1.26159	0.357044	3.53344	0.000410188	0.00701637	133.896	168.025	70.7462	55.6764	2378	77.0028	91.7361	40.8734	32.8086
Txndc12	99.2706	1.312	0.371435	3.53225	0.000412034	0.00701953	156.756	126.491	47.8491	65.9869	1274	168.27	128.904	51.6004	72.5798
Nav3	22.1264	2.44434	0.692453	3.52997	0.000415609	0.00706619	39.189	35.8705	8.80658	4.6397	7782	6.88691	5.98445	1.55477	0.835462
Mon2	88.9843	1.33325	0.377891	3.52814	0.000418494	0.00708672	120.833	134.042	57.2428	43.8194	9303	17.7629	18.7067	8.4537	6.60042
Ppp1r10	253.351	1.02992	0.291877	3.52861	0.000417741	0.00708672	349.435	330.386	135.621	197.961	4224	113.134	101.549	44.1116	65.6724
Tmco1	39.3748	1.85798	0.526836	3.52668	0.000420812	0.00711172	65.315	58.5255	20.2551	13.4036	4474	19.965	16.9835	6.21997	4.1981
Xk	10.9908	3.46611	0.986559	3.51333	0.000442531	0.00741025	19.5945	20.7671	2.05487	1.54657	5043	5.31369	5.34645	0.559815	0.429742
Uchl3	51.734	1.66571	0.474216	3.51255	0.000443836	0.00741189	91.441	66.0772	20.5487	28.8693	930	134.465	92.2459	30.3564	43.4991
Zfp367	52.6854	1.59273	0.453659	3.51086	0.000446657	0.0074278	75.1123	83.0684	27.3004	25.2606	3490	29.4331	30.9022	10.7471	10.1425
Alg8	42.4277	1.74938	0.49862	3.50845	0.000450725	0.00746789	58.7835	71.7409	19.0809	20.1054	2001	40.1754	46.5478	13.1009	14.0797
Ugt8a	74.3123	1.40436	0.400776	3.50411	0.000458138	0.00756106	114.301	101.948	44.9135	36.0866	3599	43.4331	36.7768	17.1453	14.0505
Vps13b	191.649	1.03876	0.296559	3.50271	0.000460558	0.00758619	225.337	288.852	118.889	133.52	13371	23.0473	28.0472	12.2159	13.993
4933412E12Rik	7.64381	5.11911	1.46494	3.49442	0.000475098	0.00778159	16.3288	13.2154	0	1.03105	1724	12.9529	9.95229	0	0.838047
Bcat1	7.20439	6.18683	1.77262	3.49022	0.000482623	0.00785774	22.8603	5.66376	0.293553	0	8102	3.85869	0.907593	0.0497786	0
Vps4a	44.1527	1.74284	0.499513	3.48907	0.000484705	0.00786134	81.6438	54.7496	19.0809	21.1364	2075	53.8092	34.2564	12.6337	14.2739
Hook1	102.089	1.32288	0.37975	3.48356	0.000494793	0.00797901	156.756	135.93	71.3333	44.3349	4239	50.5722	41.6324	23.1195	14.6558
Rad54l2	105.383	1.33387	0.384962	3.46493	0.000530372	0.0084757	195.945	107.611	64.8751	53.0988	9326	28.7336	14.981	9.55723	7.97843
Slc20a1	99.7666	1.23285	0.355916	3.46388	0.000532442	0.00848893	150.225	130.266	61.3525	57.223	4162	49.3617	40.6358	20.2525	19.2662
Aldh1a2	153.053	1.10267	0.318494	3.46213	0.000535922	0.00852833	186.148	230.326	87.4787	108.26	2264	112.443	132.083	53.0854	67.0067
4933403O08Rik	8.04563	4.33866	1.25364	3.46084	0.000538498	0.00855321	9.79725	20.7671	0.587105	1.03105	1520	8.81479	17.7383	0.530666	0.950521
Gaa	363.038	1.02803	0.29775	3.45267	0.000555063	0.00876689	467.002	505.962	175.544	303.643	3797	168.201	173.004	63.5178	112.06
Vrk1	142.612	1.09896	0.318279	3.45281	0.000554772	0.00876689	182.882	205.783	97.753	84.0302	3796	65.8864	70.3821	35.3796	31.0196
Bag5	61.7349	1.52731	0.442661	3.4503	0.000559972	0.00880049	114.301	69.853	30.823	31.9624	2133	73.2844	42.518	19.8533	20.9979
Wbp11	110.542	1.19058	0.34602	3.44079	0.000580017	0.0090499	146.959	160.473	73.3881	61.3472	2722	73.8344	76.5408	37.0414	31.5816
Eif2s3y	156.12	1.08181	0.314359	3.44131	0.000578895	0.0090499	189.414	234.102	109.202	91.763	1767	146.597	172.007	84.9066	72.7711
Fth1	81.0505	1.31961	0.384184	3.43483	0.000592916	0.00919291	124.099	107.611	44.0329	48.4591	1511	112.319	92.464	40.037	44.9406
Usp3	108.622	1.21291	0.354596	3.42055	0.000624941	0.00961886	130.63	171.801	59.8847	72.1732	5578	32.027	39.9876	14.7498	18.1311
Tmem194	79.6313	1.59954	0.46894	3.41096	0.000647347	0.00989165	107.77	132.154	56.9492	21.652	6513	22.6291	26.3438	12.0131	4.65847
Pex7	51.3164	1.64267	0.48185	3.4091	0.000651781	0.00994143	58.7835	96.2839	29.0617	21.1364	1894	42.445	66.0013	21.081	15.6379
Ube2t	174.542	1.07063	0.31497	3.39915	0.000675962	0.0101903	257.994	215.223	94.5239	130.427	1133	311.409	246.625	114.62	161.312
Cdan1	59.4124	1.58724	0.469304	3.38212	0.000719294	0.0107008	88.1753	90.6201	38.7489	20.1054	6384	18.8888	18.4294	8.33904	4.41313
Tor2a	36.7094	1.83599	0.543163	3.38018	0.000724384	0.010714	42.4548	71.7409	16.1454	16.4967	1536	37.7995	60.6394	14.4413	15.0499
Fcho2	116.42	1.15003	0.340261	3.37985	0.000725258	0.010714	146.959	173.689	77.4979	67.5335	5119	39.261	44.0519	20.7996	18.4868
Dip2c	75.3726	1.36268	0.403499	3.37715	0.000732402	0.0107631	127.364	90.6201	44.3264	39.1797	8024	21.7074	14.6627	7.58964	6.84224
Fam45a	58.633	1.54642	0.458463	3.37305	0.000743391	0.0108647	107.77	67.9651	34.0521	24.7451	2350	62.7163	37.5489	19.9079	14.7553
Tmem203	24.5812	2.35271	0.699285	3.36445	0.000766971	0.0110974	62.0493	20.7671	8.80658	6.70179	914	92.8414	29.4991	13.2376	10.2748
Hist1h3d	108.744	1.36025	0.404453	3.36319	0.000770477	0.0111291	173.085	139.706	40.2167	81.9681	504	469.656	359.885	109.629	227.899
Sox30	27.8185	2.01326	0.600984	3.34994	0.000808288	0.011596	45.7205	43.4221	10.2743	11.857	2995	20.8769	18.8232	4.7131	5.54762
Atp11c	61.3866	1.56236	0.466803	3.34692	0.000817137	0.0116635	71.8465	111.387	39.6296	22.683	6047	16.2486	23.9152	9.00387	5.2564
Dzip3	73.1927	1.37581	0.411028	3.34724	0.000816218	0.0116635	88.1753	122.715	45.7942	36.0866	5771	20.8952	27.6073	10.9021	8.76239
Slc38a10	137.354	1.08799	0.325352	3.34404	0.000825668	0.0117654	163.288	209.559	93.0562	83.5147	5413	41.254	50.2629	23.6187	21.6198
Orc4	73.045	1.35259	0.404716	3.34207	0.000831565	0.0118096	104.504	105.723	46.3813	35.5711	4978	28.7097	27.5737	12.8008	10.0131
Leprel4	22.6598	2.28879	0.686048	3.33619	0.000849339	0.0120418	48.9863	26.4309	6.45816	8.76388	1867	35.8824	18.38	4.75241	6.57779
Pcsk1n	51.2374	1.54686	0.463743	3.3356	0.000851148	0.0120457	65.315	86.8443	24.952	27.8382	2193	40.7311	51.414	15.632	17.7881
Atp2b1	91.7634	1.26617	0.379756	3.33415	0.000855601	0.0120497	117.567	141.594	62.5267	45.366	7130	22.55	25.783	12.0483	8.91597
Asf1b	242.56	1.00516	0.301741	3.33121	0.000864696	0.0121575	329.841	317.17	126.815	196.414	1599	282.103	257.527	108.961	172.128
Nemf	123.43	1.1363	0.341725	3.32518	0.000883609	0.0123413	160.022	179.352	88.3593	65.9869	3722	58.7968	62.5618	32.6156	24.8433
Slc25a25	74.9322	1.32627	0.398948	3.32443	0.000885986	0.012346	114.301	100.06	38.4554	46.9126	4238	36.8843	30.6533	12.4665	15.5116
Aplp1	15.0312	2.758	0.829797	3.3237	0.000888325	0.012346	26.126	26.4309	4.99039	2.57761	2392	14.937	14.3459	2.86631	1.51003
Bcap29	57.9997	1.51981	0.457739	3.32025	0.000899379	0.0124791	91.441	81.1805	36.6941	22.683	2008	62.2771	52.4888	25.1062	15.8294
Kdm5c	86.2023	1.25741	0.379244	3.31558	0.000914539	0.0126686	104.504	137.818	49.9039	52.5833	11015	12.9748	16.2443	6.22443	6.68946
Tmem165	28.346	2.00943	0.607343	3.30855	0.00093779	0.0128851	35.9233	54.7496	12.9163	9.79493	1896	25.9113	37.4906	9.35943	7.2392
Phyhipl	78.3333	1.30114	0.393531	3.30632	0.000945303	0.0129672	127.364	96.2839	46.3813	43.3039	3010	57.8672	41.5304	21.1702	20.1599
Strbp	158.019	1.14267	0.346032	3.3022	0.000959296	0.0131282	189.414	245.429	122.999	74.2353	16348	15.8452	19.4913	10.3368	6.36317
Capn8	6.0435	5.95401	1.80808	3.293	0.00099124	0.0134879	16.3288	7.55168	0.293553	0	3705	6.02721	2.64627	0.108855	0
Syce3	76.6006	1.33837	0.407022	3.2882	0.00100831	0.0136761	94.7068	124.603	50.491	36.6021	553	234.211	292.537	125.441	92.7489
Dis3l	38.7184	1.71603	0.521975	3.28757	0.00101056	0.0136846	52.252	66.0772	16.4389	20.1054	3970	17.9996	21.6093	5.68896	7.09659
Cstf2	127.064	1.09924	0.334814	3.28315	0.00102654	0.0138566	176.351	169.913	70.7462	91.2475	5584	43.1899	39.5057	17.4063	22.8983
D830026I12Rik	8.17451	3.96744	1.20905	3.28145	0.00103276	0.0138962	9.79725	20.7671	0.587105	1.54657	1649	8.12522	16.3506	0.489153	1.31424
Ssr4	56.9395	1.61078	0.49083	3.28175	0.00103166	0.0138962	68.5808	101.948	19.0809	38.1487	804	116.653	164.627	32.6056	66.4892
Rps6ka6	72.2322	1.33471	0.406854	3.28055	0.00103604	0.0139181	91.441	115.163	45.2071	37.1176	4683	26.7035	31.9277	13.2627	11.1067
Rab2a	95.7623	1.23245	0.375892	3.27874	0.00104271	0.0139856	160.022	109.499	51.6653	61.8627	2057	106.389	69.1124	34.5075	42.1427
Inpp4a	23.6676	2.16921	0.665283	3.26058	0.00111186	0.0146571	26.126	50.9738	8.80658	8.76388	7000	5.10418	9.45427	1.72846	1.75439
Boll	85.4564	1.26576	0.389675	3.24823	0.00116126	0.0151898	124.099	117.051	41.3909	59.2851	1258	134.908	120.802	45.2037	66.0378
Tbk1	120.277	1.15883	0.356724	3.24854	0.00115998	0.0151898	137.162	194.456	86.598	62.8938	3029	61.9276	83.349	39.2788	29.0962
1700019B21Rik	42.9917	1.71027	0.526883	3.24601	0.00117034	0.0152614	84.9095	47.198	16.1454	23.714	778	149.255	78.7631	28.5114	42.7124
E130309D14Rik	8.04008	4.86658	1.50142	3.24132	0.00118977	0.0154908	29.3918	1.88792	0.880658	0	4002	10.0438	0.61247	0.302329	0
Synj2	18.4759	2.38478	0.736187	3.23936	0.00119798	0.0155737	26.126	35.8705	6.75171	5.15523	6585	5.42586	7.07229	1.40866	1.09703
Rad51ap2	107.43	1.17414	0.362937	3.2351	0.00121602	0.0157597	127.364	169.913	75.7366	56.7075	3175	54.8599	69.4802	32.7726	25.0279
Hnrnpll	138.759	1.03942	0.321485	3.23319	0.00122418	0.0158412	186.148	186.904	82.4883	99.4959	3050	83.4659	79.5605	37.1571	45.7123
Pex5	54.5141	1.47025	0.455586	3.22717	0.00125021	0.0160806	94.7068	66.0772	27.8875	29.3848	3282	39.4633	26.1392	11.674	12.5462
Ccar1	247.659	1.00781	0.31281	3.22181	0.00127384	0.0163337	287.386	373.808	203.138	126.303	4478	87.7673	108.379	62.3243	39.5237
Stk17b	84.708	1.23484	0.383732	3.21797	0.00129101	0.0164789	101.238	135.93	53.7201	47.9436	3278	42.2364	53.8376	22.5153	20.4951
Smad5	45.9884	1.54761	0.481267	3.21569	0.00130131	0.0165271	65.315	71.7409	25.2455	21.652	7175	12.4492	12.9815	4.83406	4.22866
Ttc26	39.8037	1.88236	0.585714	3.21378	0.00131	0.0165959	75.1123	50.9738	24.3649	8.76388	4140	24.812	15.9855	8.08561	2.96636
Dnajc21	67.9189	1.38174	0.431305	3.20362	0.00135712	0.0170904	104.504	92.508	45.7942	28.8693	2053	69.6138	58.5018	30.6458	19.7049
Tceb3	68.2257	1.31584	0.411177	3.20018	0.00137344	0.0172702	94.7068	100.06	42.5651	35.5711	4592	28.2053	28.2902	12.7351	10.8548
Nudt9	32.4139	1.85675	0.580677	3.19757	0.00138592	0.0173497	52.252	49.0859	10.2743	18.0433	1334	53.5671	47.7727	10.5815	18.9534
Fkbp2	130.2	1.12429	0.351747	3.19631	0.00139199	0.0173742	182.882	173.689	63.7009	100.527	665	376.098	339.1	131.605	211.83
Ndfip2	26.9626	1.97488	0.618327	3.1939	0.00140363	0.0174679	52.252	33.9825	10.2743	11.3415	2432	29.3826	18.1414	5.80416	6.53483
Cnih4	36.1842	1.70594	0.534236	3.19324	0.00140685	0.0174822	52.252	58.5255	18.4938	15.4657	3268	21.8661	23.251	7.77488	6.63154
Tet1	7.82451	4.29068	1.34833	3.1822	0.00146159	0.0180826	26.126	3.77584	0.880658	0.515523	14082	2.53723	0.348119	0.0859196	0.0512993
Lias	101.07	1.14736	0.360709	3.18083	0.00146851	0.0181387	140.427	137.818	54.8943	71.1421	1668	115.135	107.273	45.2148	59.7666
Fam84a	18.2584	2.33241	0.733668	3.17911	0.00147729	0.0181969	32.6575	28.3188	5.87105	6.18627	3380	13.2135	10.8777	2.38643	2.56472
Sltm	168.274	1.08502	0.341893	3.17356	0.00150583	0.0184677	202.477	254.869	135.328	80.4215	3783	73.1964	87.4701	49.1473	29.7895
Gpaa1	84.6863	1.23816	0.390275	3.17253	0.00151116	0.0185062	140.427	98.1718	45.5006	54.6454	2036	94.3246	62.6019	30.7036	37.61
Ptpdc1	34.4	1.72766	0.54538	3.16782	0.00153588	0.0187531	48.9863	56.6376	17.026	14.9502	4596	14.5762	15.9994	5.08959	4.5582
Gstt2	9.2845	3.3698	1.06404	3.16697	0.00154035	0.018755	13.063	20.7671	1.76132	1.54657	1370	13.0399	19.6804	1.76631	1.58189
Fgf23	31.8402	1.85369	0.585606	3.16542	0.0015486	0.0188283	58.7835	41.5342	16.7325	10.3105	2702	29.7524	19.9572	8.50795	5.34712
Cpeb1	103.223	1.16876	0.370124	3.15775	0.00158991	0.0191925	133.896	151.034	51.6653	76.2974	3114	58.803	62.97	22.7945	34.3335
Cluap1	104.222	1.1268	0.357286	3.15378	0.00161172	0.019428	120.833	164.249	68.3977	63.4093	1595	103.604	133.697	58.9156	55.7083
Faf1	78.3651	1.27401	0.405135	3.14467	0.00166275	0.0199861	84.9095	135.93	49.3168	43.3039	4429	26.2181	39.8464	15.2981	13.7009
Terf1	79.9017	1.33669	0.425455	3.14178	0.00167921	0.0201268	133.896	96.2839	56.9492	32.4779	2268	80.7375	55.1175	34.498	20.0666
Senp6	113.099	1.11886	0.356266	3.1405	0.00168658	0.0201729	153.49	156.697	83.956	58.2541	4938	42.509	41.1992	23.3588	16.5311
Kpna1	54.1922	1.51409	0.482582	3.13748	0.00170408	0.0202236	101.238	60.4134	33.465	21.652	4022	34.4234	19.5016	11.4314	7.54367
Unc50	28.4253	1.86434	0.594554	3.13569	0.00171449	0.0202905	45.7205	43.4221	11.155	13.4036	1412	44.282	39.926	10.8539	13.3019
Anapc5	125.984	1.04457	0.333228	3.1347	0.00172028	0.0203305	169.819	169.913	91.0013	73.2042	2761	84.1146	79.8984	45.2825	37.1533
Pcmt1	137.098	1.05601	0.337311	3.13068	0.00174404	0.0205171	202.477	168.025	74.2688	103.62	1917	144.445	113.797	53.2272	75.7442
Glipr1l2	27.4301	2.06973	0.66216	3.12572	0.0017737	0.0207875	35.9233	52.8617	15.2647	5.67075	1879	26.1457	36.5253	11.1612	4.22904
Rnf214	79.3763	1.27782	0.409049	3.12389	0.0017848	0.0208597	91.441	132.154	38.7489	55.1609	3782	33.0652	45.3669	14.0763	20.438
Ibtk	102.934	1.11519	0.357118	3.12274	0.00179176	0.0208739	143.693	137.818	57.5363	72.6887	5650	34.7807	31.6692	13.9908	18.0279
1700021F05Rik	36.3489	1.67497	0.536368	3.1228	0.00179137	0.0208739	52.252	58.5255	19.668	14.9502	898	79.5752	84.615	30.0908	23.3291
Sost	7.42456	4.34841	1.39262	3.12247	0.00179343	0.0208739	22.8603	5.66376	1.17421	0	2066	15.1322	3.55921	0.780845	0
Hmces	153.309	1.03816	0.333214	3.11559	0.00183577	0.0212497	251.463	162.361	90.1206	109.291	1407	244.417	149.819	87.9994	108.847
Lrrc15	7.11956	3.94211	1.27458	3.09286	0.00198239	0.0225151	9.79725	16.9913	1.17421	0.515523	5308	2.5242	4.15598	0.303923	0.136096
Wdr35	127.887	1.05596	0.342194	3.08586	0.00202962	0.0228976	140.427	203.895	90.4142	76.8129	4392	43.7261	60.2731	28.2829	24.5075
Kmt2c	137.804	1.00956	0.32841	3.07409	0.00211147	0.0234454	169.819	198.231	102.743	80.4215	16820	13.8074	15.3012	8.39223	6.69999
Nupl1	73.8667	1.24485	0.405147	3.07258	0.00212214	0.0235329	117.567	90.6201	39.336	47.9436	2394	67.1603	49.145	22.5744	28.063
Plbd2	75.0745	1.20962	0.393844	3.07131	0.00213122	0.0235717	97.9725	111.387	46.0878	44.8505	3595	37.2698	40.2268	17.6131	17.4822
Stxbp1	77.6256	1.1923	0.3883	3.07056	0.00213659	0.0235735	104.504	111.387	48.7297	45.8815	4005	35.6847	36.1087	16.7163	16.0532
Aebp2	70.3827	1.24229	0.405897	3.06062	0.00220881	0.0241454	107.77	90.6201	43.4458	39.6952	6616	22.2768	17.7831	9.02197	8.40757
Hmox1	122.161	1.06883	0.349372	3.05929	0.00221862	0.0241986	195.945	135.93	70.1591	86.6078	1576	170.031	111.979	61.1613	77.0067
Kcnj12	32.1026	6.08181	1.98805	3.05918	0.0022194	0.0241986	107.77	18.8792	1.76132	0	4886	30.1644	5.01659	0.49526	0
Mrpl1	43.8018	1.51956	0.497075	3.057	0.00223562	0.024344	71.8465	58.5255	25.2455	19.5899	4188	23.4612	18.1433	8.28184	6.55469
Nckap1	68.2151	1.25125	0.409455	3.0559	0.0022439	0.0243714	97.9725	94.3959	42.8587	37.6332	4405	30.4165	27.8219	13.3673	11.9716
Hint1	126.515	1.24838	0.408509	3.05595	0.00224352	0.0243714	199.211	156.697	45.5006	104.651	576	472.979	353.198	108.529	254.594
Rdh11	49.2522	1.44143	0.472212	3.05251	0.00226935	0.0245599	78.378	66.0772	29.3553	23.1985	1574	68.099	54.5036	25.623	20.653
Specc1l	128.567	1.04966	0.346499	3.02934	0.00245091	0.0259526	133.896	211.447	89.5335	79.3905	6438	28.4425	42.6412	19.1066	17.2801
1700020N01Rik	44.8481	1.56158	0.515789	3.02755	0.00246544	0.0260738	42.4548	90.6201	22.6035	23.714	1061	54.722	110.889	29.2692	31.3197
1110008L16Rik	26.0224	1.88848	0.624849	3.02229	0.00250868	0.0264648	32.6575	49.0859	12.0357	10.3105	3117	14.3284	20.4455	5.30496	4.6352
Fnip1	151.995	1.00578	0.333343	3.01725	0.0025508	0.0268756	182.882	222.774	120.357	81.9681	6281	39.8193	46.0485	26.3263	18.2871
Mrps18c	62.3157	1.33247	0.442595	3.01059	0.00260737	0.0273255	97.9725	81.1805	42.2716	27.8382	502	266.902	209.955	115.69	77.708
Whsc1l1	57.8973	1.33514	0.443486	3.01057	0.00260758	0.0273255	75.1123	90.6201	36.9876	28.8693	11646	8.82034	10.1024	4.36344	3.47365
Mrpl53	25.8948	1.8914	0.628546	3.00916	0.0026197	0.0273587	45.7205	35.8705	9.10013	12.8881	620	100.849	75.1146	20.1653	29.1289
Hemt1	53.6496	1.44484	0.480321	3.00808	0.00262903	0.0273587	52.252	103.836	31.7037	26.8072	803	88.9895	167.884	54.243	46.7803
Yars2	55.7686	1.32945	0.441877	3.00864	0.00262421	0.0273587	78.378	81.1805	32.5843	30.9314	1587	67.5412	66.4131	28.2086	27.3118
Nek9	56.3534	1.34021	0.445709	3.00693	0.00263901	0.0274288	68.5808	92.508	32.8779	31.4469	5386	17.4135	22.2993	8.38662	8.18161
Pom121	65.5296	1.27667	0.425393	3.00116	0.00268957	0.02792	101.238	84.9563	43.4458	32.4779	5581	24.8076	19.7634	10.6951	8.15462
Ifrd1	84.2887	1.13313	0.377771	2.99951	0.00270412	0.0280022	114.301	117.051	49.6104	56.192	1816	86.0769	83.6832	37.5324	43.3597
Cenpq	71.1951	1.24245	0.414378	2.99836	0.00271441	0.0280401	78.378	120.827	42.2716	43.3039	1442	74.3328	108.787	40.2747	42.0813
Snord38a	151.074	1.00397	0.335272	2.9945	0.00274896	0.0282588	150.225	251.093	102.45	100.527	59	3482.09	5525.38	2385.66	2387.58
Rbpms2	13.8143	2.60818	0.871212	2.99374	0.00275581	0.0282947	32.6575	15.1034	4.40329	3.09314	1956	22.8331	10.025	3.09284	2.21594
Anapc16	80.6766	1.16741	0.390101	2.99257	0.00276635	0.0283685	117.567	105.723	43.7393	55.6764	1329	120.98	103.282	45.2165	58.7049
Rbl1	65.3011	1.24793	0.417257	2.99079	0.00278256	0.0284656	91.441	92.508	41.6845	35.5711	5415	23.0937	22.1799	10.5761	9.20505
Bscl2	57.3579	1.35422	0.453151	2.98845	0.00280396	0.0286499	62.0493	101.948	31.4101	34.0245	2276	37.2834	58.1545	18.9604	20.9482
Dr1	47.1553	1.62341	0.544535	2.98128	0.00287051	0.0292238	75.1123	67.9651	33.1714	12.3725	3080	33.3512	28.6493	14.7966	5.62906
Gimap1	10.5036	3.04243	1.02045	2.98147	0.00286868	0.0292238	26.126	11.3275	1.46776	3.09314	1505	23.7404	9.77185	1.33989	2.87998
Strap	80.1061	1.1518	0.386958	2.97654	0.00291517	0.0295717	107.77	113.275	54.0137	45.366	2644	55.7425	55.6227	28.0667	24.0434
Itfg1	73.9967	1.20011	0.403145	2.97687	0.00291207	0.0295717	94.7068	111.387	50.1975	39.6952	3355	38.6047	43.1044	20.556	16.5796
Acsm2	9.55506	3.49846	1.17573	2.97557	0.00292445	0.0296303	29.3918	5.66376	0.587105	2.57761	6738	5.96549	1.09132	0.119711	0.536061
Morn2	13.4699	2.57697	0.868871	2.96588	0.00301815	0.0303974	29.3918	16.9913	4.40329	3.09314	647	62.1259	34.0958	9.35023	6.69919
Lrp6	54.5413	1.374	0.463496	2.96443	0.0030324	0.0304683	68.5808	88.7322	36.107	24.7451	9366	10.0138	12.3	5.29647	3.70222
1700020L24Rik	325.183	2.44065	0.823673	2.96313	0.00304533	0.0305557	796.843	302.067	137.383	64.4403	931	1170.51	421.243	202.736	96.992
Arhgap19	100.169	1.10406	0.372806	2.96149	0.00306157	0.0306236	146.959	126.491	51.9588	75.2663	5140	39.1006	31.9502	13.8882	20.5194
Fsd1l	32.3997	1.6671	0.563643	2.95772	0.00309925	0.0308465	45.7205	52.8617	17.6132	13.4036	9193	6.80151	7.46557	2.63226	2.04311
Rbfox3	9.10284	3.14296	1.06339	2.9556	0.00312064	0.0310178	19.5945	13.2154	2.05487	1.54657	4921	5.44543	3.48664	0.573693	0.440396
Csnk2a2	72.599	1.17371	0.398065	2.94854	0.00319279	0.0316061	101.238	100.06	45.7942	43.3039	3766	36.7634	34.4951	16.7063	16.1129
Fbxl17	30.2583	1.82975	0.621203	2.94549	0.00322445	0.0318674	45.7205	49.0859	18.4938	7.73284	16988	3.68061	3.7514	1.49566	0.637859
Mapk8	84.7827	1.10407	0.375122	2.94322	0.00324819	0.0320645	114.301	117.051	53.133	54.6454	5756	27.157	26.4018	12.6822	13.3033
C78339	22.1866	2.2315	0.759351	2.93869	0.00329604	0.0323855	26.126	47.198	12.3292	3.09314	1381	25.872	44.372	12.2657	3.13858
Tmem5	48.1047	1.44301	0.491724	2.9346	0.00333978	0.0327012	65.315	75.5168	31.9972	19.5899	1378	64.8209	71.1497	31.9016	19.9209
Alcam	50.4031	1.41008	0.480451	2.93491	0.00333645	0.0327012	65.315	81.1805	33.465	21.652	4959	18.0123	21.2538	9.27141	6.1183
Bbs7	36.7676	1.6093	0.54959	2.92818	0.00340956	0.0332267	71.8465	39.6463	19.0809	16.4967	2598	37.8197	19.8126	10.0904	8.89787
Snord96a	24.4215	2.03526	0.695001	2.92842	0.00340687	0.0332267	32.6575	45.3101	5.28395	14.4346	77	580.021	763.981	94.2794	262.69
Bbs1	41.5604	1.52477	0.520815	2.92766	0.00341528	0.0332267	65.315	58.5255	26.4197	15.9812	5597	15.9591	13.5759	6.48519	4.00112
Ankrd42	46.9328	1.49818	0.511963	2.92634	0.00342976	0.0332974	65.315	73.6288	32.2908	16.4967	2782	32.1075	34.3613	15.9467	8.30937
Fam179b	60.8446	1.31269	0.450119	2.91631	0.00354202	0.0340781	78.378	94.3959	27.3004	43.3039	6434	16.6596	19.0481	5.82958	9.43135
Dhrs7b	31.1264	1.68913	0.581224	2.90616	0.00365895	0.0350149	55.5178	39.6463	12.3292	17.0122	1582	47.9929	32.5368	10.7073	15.0689
Ccdc9	102.332	1.03828	0.357319	2.90575	0.00366379	0.0350216	153.49	122.715	70.7462	62.3782	2570	81.6769	61.993	37.8198	34.0116
Rab3gap1	144.626	1.03446	0.356154	2.90453	0.0036781	0.0351186	133.896	252.981	104.505	87.1233	4251	43.0752	77.2638	33.7749	28.7191
Sec61a2	70.1062	1.2237	0.421536	2.90296	0.00369652	0.0352547	104.504	92.508	49.9039	33.509	2369	60.328	50.6983	28.9414	19.8209
Ccdc79	38.1276	1.5073	0.519449	2.90172	0.00371115	0.0353542	52.252	60.4134	20.2551	19.5899	2950	24.2232	26.5883	9.43327	9.30544		Terb1
Ezh2	120.7	1.00915	0.348836	2.8929	0.00381706	0.0361426	186.148	137.818	89.24	69.5956	2667	95.4522	67.0907	45.9712	36.5667
Lrrc48	52.6813	1.35696	0.469286	2.89154	0.00383353	0.0361684	78.378	73.6288	35.5199	23.1985	1858	57.6899	51.4495	26.2648	17.4961
Golm1	19.2409	2.18927	0.757161	2.89141	0.00383513	0.0361684	29.3918	33.9825	9.98079	3.60866	3693	10.8842	11.9469	3.71308	1.36929
Gdpd4	9.60926	3.32633	1.15155	2.88856	0.00387011	0.036417	16.3288	18.8792	3.22908	0	3050	7.32157	8.03641	1.45455	0
Arntl	9.86702	2.9877	1.03579	2.88446	0.00392082	0.0366898	16.3288	18.8792	3.22908	1.03105	2908	7.67909	8.42884	1.52557	0.496834
AA467197	18.1731	2.119	0.735802	2.87986	0.00397856	0.0371069	32.6575	26.4309	5.87105	7.73284	640	69.7837	53.618	12.6033	16.9312
Gatb	37.3612	1.58723	0.551813	2.87638	0.00402265	0.0373943	35.9233	75.5168	19.9616	18.0433	2307	21.2951	42.4986	11.8877	10.9596
Stom	61.0974	1.2221	0.426221	2.86729	0.00414008	0.0383173	88.1753	83.0684	37.5747	35.5711	2816	42.8218	38.2985	18.3321	17.7008
Slc35a2	17.9364	2.11033	0.736457	2.86552	0.00416332	0.0384344	26.126	32.0946	7.33881	6.18627	2715	13.16	15.3476	3.71369	3.19291
Ggh	31.4104	1.72202	0.602109	2.85997	0.00423677	0.0389986	45.7205	50.9738	19.668	9.27941	1326	47.154	49.9094	20.3782	9.80628
Rbm14	74.2833	1.12786	0.394782	2.85692	0.00427768	0.0392469	97.9725	105.723	47.5555	45.8815	3168	42.2932	43.3276	20.6236	20.2946
Magea4	7.73968	3.30174	1.15654	2.85484	0.00430583	0.0393769	13.063	15.1034	1.76132	1.03105	948	18.8446	20.6844	2.55257	1.52404
Mrpl11	80.5399	1.09272	0.382851	2.85416	0.00431504	0.0394185	107.77	111.387	49.9039	53.0988	2882	51.1392	50.1788	23.7898	25.8178
Grsf1	88.9448	1.11152	0.389646	2.85264	0.00433576	0.039565	111.036	132.154	67.2235	45.366	2839	53.4869	60.4359	32.5316	22.392
Gnl3l	25.6989	1.8469	0.647778	2.85113	0.00435636	0.0397101	42.4548	37.7584	7.63237	14.9502	4877	11.9049	10.0517	2.15009	4.29557
Snord57	510.731	1.74909	0.614419	2.84674	0.00441693	0.0401369	676.01	898.649	329.072	139.191	63	14674.5	18519.5	7176.29	3095.98
Tex16	96.036	1.20529	0.423795	2.84404	0.00445451	0.0403869	150.225	118.939	78.3785	36.6021	3972	51.7229	38.8771	27.1105	12.9129
Ccdc101	81.6678	1.09391	0.384764	2.84307	0.00446813	0.0404237	120.833	101.948	48.7297	55.1609	1166	141.722	113.516	57.4176	66.2919
Sptlc1	91.9869	1.04784	0.368645	2.84241	0.0044774	0.0404642	137.162	111.387	57.5363	61.8627	2568	73.0447	56.3144	30.782	33.7568
Brdt	120.867	1.03011	0.362766	2.83959	0.00451709	0.0406924	137.162	186.904	95.9917	63.4093	5025	37.3291	48.2905	26.245	17.6825
Tas2r134	7.95662	3.29598	1.16125	2.83829	0.00453553	0.0408149	19.5945	9.43959	1.76132	1.03105	897	29.874	13.6628	2.6977	1.61069
Tmbim4	39.5547	1.59013	0.560978	2.83457	0.00458874	0.040945	48.9863	69.853	27.0068	12.3725	808	82.9114	112.241	45.921	21.4573
Dab2	10.6683	2.794	0.985558	2.83495	0.00458333	0.040945	26.126	11.3275	2.64197	2.57761	4628	7.72024	3.17775	0.784304	0.780463
Atp11b	95.5514	1.04237	0.368174	2.83118	0.00463765	0.0412122	137.162	120.827	69.572	54.6454	4864	38.5647	32.2514	19.6512	15.743
Vldlr	8.97577	3.53593	1.25225	2.82367	0.00474777	0.0419652	19.5945	13.2154	0	3.09314	8308	3.22544	2.06521	0	0.521711
Tob6bl	28.1432	1.78808	0.633681	2.82173	0.00477654	0.0421313	26.126	60.4134	10.5679	15.4657	2262	15.7954	34.6752	6.41867	9.58085
Tusc3	81.6726	1.18636	0.421259	2.81622	0.00485926	0.0425942	124.099	103.836	63.7009	35.0555	1513	112.171	89.1017	57.8437	32.4672
Cyth3	53.0041	1.27077	0.451924	2.81192	0.00492467	0.0430336	78.378	71.7409	31.9972	29.9003	4287	25.003	21.7266	10.2544	9.7735
Ptch1	59.7361	1.2878	0.457935	2.81219	0.00492049	0.0430336	58.7835	109.499	31.9972	38.6642	4305	18.6738	33.023	10.2115	12.5853
Asz1	109.987	1.00601	0.358016	2.80995	0.00495486	0.0431752	156.756	137.818	84.5431	60.8317	1740	123.204	102.834	66.7542	48.9901
Atrn	77.1166	1.13184	0.403369	2.80595	0.00501677	0.0433897	104.504	107.611	56.6556	39.6952	8737	16.3577	15.991	8.90902	6.36655
Pcmtd1	42.5579	3.44796	1.23189	2.79891	0.00512751	0.0441667	137.162	18.8792	6.45816	7.73284	5232	35.8522	4.68484	1.69586	2.07109
Maf1	79.568	1.08788	0.388749	2.7984	0.00513559	0.0441819	120.833	96.2839	51.6653	49.4902	1749	94.4814	71.4731	40.5843	39.6512
Stim1	92.7489	1.09634	0.392056	2.79639	0.00516764	0.0442417	160.022	94.3959	63.9945	52.5833	3604	60.7219	34.0054	24.3953	20.4452
Srgap2	105.436	1.0294	0.368449	2.79389	0.0052079	0.0444512	107.77	173.689	66.0493	74.2353	8040	18.3313	28.0475	11.2866	12.9384
Zkscan3	24.1369	2.04333	0.732596	2.78917	0.00528439	0.0450132	32.6575	45.3101	14.9712	3.60866	2602	17.1643	22.6082	7.90493	1.94342
Lars2	133.488	1.00464	0.361182	2.78153	0.00541027	0.0456711	179.616	177.464	112.431	64.4403	3881	63.2927	59.3672	39.8007	23.2671
Rnf19b	43.383	1.46073	0.526392	2.77498	0.00552052	0.0462766	84.9095	43.4221	26.1262	19.0743	2532	45.861	22.2652	14.1763	10.5563
Pcdh8	12.0691	2.60668	0.939636	2.77414	0.00553481	0.0462766	22.8603	18.8792	4.99039	1.54657	4003	7.80992	6.12317	1.71277	0.541391
Rnf149	103.34	1.00631	0.362994	2.77226	0.00556693	0.0463911	143.693	132.154	58.1234	79.3905	2431	80.8355	70.579	32.8485	45.7627
Sh3glb1	57.8225	1.27768	0.461697	2.76736	0.00565117	0.0467921	104.504	60.4134	36.9876	29.3848	7428	19.2403	10.5594	6.84122	5.54343
Tom1l2	51.0337	1.28195	0.463266	2.76721	0.00565381	0.0467921	75.1123	69.853	32.8779	26.2917	6248	16.4407	14.5152	7.22957	5.89664
Tmbim6	94.7075	1.00871	0.364586	2.76673	0.00566214	0.0468151	120.833	132.154	68.1042	57.7385	2803	58.9539	61.2121	33.3811	28.8649
Gns	52.0001	1.27648	0.461535	2.76573	0.00567956	0.0469133	71.8465	75.5168	34.3457	26.2917	3855	25.4878	25.433	12.2404	9.55699
Zc3h8	49.8472	1.30888	0.473776	2.76265	0.00573338	0.0471734	68.5808	73.6288	33.465	23.714	1567	59.8528	61.0039	29.3407	21.2063
4930524B15Rik	49.0867	1.30106	0.471666	2.75844	0.00580774	0.0477111	62.0493	77.4047	31.1166	25.7761	1959	43.3165	51.2993	21.8226	18.4379
Tlk2	61.74	1.17125	0.425134	2.755	0.00586919	0.0480103	88.1753	83.0684	39.6296	36.0866	7040	17.1287	15.3194	7.73386	7.18292
Ccne2	46.4795	1.31373	0.477417	2.75176	0.00592763	0.0482548	68.5808	64.1892	27.8875	25.2606	3220	29.1271	25.8812	11.8988	10.993
Acer3	108.727	1.01951	0.370351	2.75282	0.00590848	0.0482548	173.085	118.939	59.8847	82.9991	4058	58.3308	38.0532	20.2746	28.6609
Ptpn2	90.9188	1.00728	0.365969	2.75237	0.00591648	0.0482548	124.099	118.939	61.3525	59.2851	8404	20.1944	18.3745	10.0299	9.88524
Wwp1	24.273	1.80133	0.655972	2.74605	0.00603171	0.0488667	45.7205	30.2067	12.9163	8.24836	6498	9.62238	6.03535	2.73091	1.77875
Lin54	27.4969	1.73466	0.632772	2.74136	0.00611857	0.0491463	58.7835	26.4309	12.9163	11.857	4729	16.9996	7.25639	3.75248	3.51345
Dpm1	88.8652	1.04695	0.382215	2.73917	0.00615952	0.049374	114.301	124.603	49.0233	67.5335	2293	68.1708	70.5508	29.373	41.2708

## Sheet: Down
Row.names	baseMean	log2FoldChange	lfcSE	stat	pvalue	padj	eg_cKO1_vs_genome.bam	eg_cKO2_vs_genome.bam	eg_Con1_vs_genome.bam	eg_Con2_vs_genome.bam	gene_length	eg_cKO1_vs_genome.FPKM	eg_cKO2_vs_genome.FPKM	eg_Con1_vs_genome.FPKM	eg_Con2_vs_genome.FPKM
Uchl1	499.627	-3.0006	0.274309	-10.9387	7.52397e-28	1.58944e-24	117.567	105.723	843.67	931.549	1147	140.176	119.67	1010.55	1138.07
Kit	302.282	-2.8387	0.324845	-8.73864	2.35944e-18	1.66144e-15	55.5178	88.7322	474.087	590.789	5181	14.6545	22.2355	125.717	159.789
Dbi	210.021	-3.04747	0.359939	-8.46661	2.52631e-17	1.33421e-14	55.5178	37.7584	366.354	380.456	745	101.912	65.8015	675.606	715.609
Fasn	210.826	-2.76499	0.344155	-8.03414	9.42356e-16	3.79186e-13	45.7205	60.4134	363.418	373.754	9938	6.29163	7.89247	50.2408	52.7005
Pes1	609.977	-1.9977	0.255807	-7.8094	5.74615e-15	1.9422e-12	244.931	243.542	849.248	1102.19	2911	115.068	108.62	400.813	530.568
Tubb5	273.48	-2.55959	0.347554	-7.36458	1.77705e-13	4.84389e-11	42.4548	109.499	451.19	490.778	2645	21.9509	53.7483	234.36	260.008
Tuba3a	471.445	-2.06788	0.289776	-7.13613	9.59959e-13	2.13465e-10	173.085	188.792	602.663	921.239	1509	156.863	162.433	548.7	855.482
Cad	317.393	-2.04004	0.293537	-6.94987	3.65634e-12	7.35622e-10	107.77	137.818	457.942	566.044	7137	20.6506	25.0709	88.1544	111.138
Hdac6	254.195	-2.41637	0.352521	-6.85453	7.15481e-12	1.34352e-09	42.4548	111.387	411.854	451.082	4142	14.0174	34.9144	136.61	152.607
Polr2e	138.255	-2.78754	0.407754	-6.83634	8.12431e-12	1.43022e-09	26.126	41.5342	221.926	263.432	1008	35.4457	53.4964	302.48	366.215
Mcm2	305.649	-2.03373	0.300312	-6.77205	1.2697e-11	2.14578e-09	114.301	124.603	419.193	564.497	3371	46.3707	47.9896	170.846	234.656
Vars	214.658	-2.13288	0.317901	-6.70928	1.95593e-11	3.17839e-09	84.9095	75.5168	344.044	354.164	4224	27.4906	23.2112	111.902	117.492
Actb	601.631	-1.7231	0.261184	-6.59726	4.18817e-11	6.67736e-09	254.729	302.067	786.721	1063.01	1889	184.415	207.611	572.187	788.555
Dnmt1	480.301	-1.84213	0.280514	-6.56699	5.13441e-11	7.88832e-09	173.085	241.654	639.358	867.109	6304	37.5486	49.7687	139.34	192.746
Tubb4b	303.452	-2.21944	0.341712	-6.49506	8.30006e-11	1.20923e-08	111.036	103.836	356.079	642.857	1600	94.9059	84.2568	305.757	563.018
Mdh2	338.727	-1.76777	0.275877	-6.40784	1.47598e-10	2.07867e-08	150.225	156.697	481.426	566.559	1282	160.252	158.691	515.93	619.277
Isyna1	207.12	-2.50555	0.392492	-6.3837	1.72859e-10	2.3559e-08	52.252	69.853	241.887	464.486	1838	38.8784	49.3422	180.808	354.123
Tle3	76.944	-3.71352	0.601633	-6.17241	6.72585e-10	8.11906e-08	13.063	9.43959	134.741	150.533	5202	3.43419	2.35593	35.5859	40.5497
Incenp	241.737	-1.85201	0.301548	-6.1417	8.16439e-10	9.45056e-08	94.7068	113.275	364.592	394.375	3217	40.2607	45.7154	155.706	171.785
Crabp1	98.0745	-2.98996	0.489732	-6.1053	1.02607e-09	1.15604e-07	13.063	28.3188	148.831	202.085	802	22.2751	45.8436	254.958	353.091
Rad21	209.39	-1.91261	0.313901	-6.09303	1.10792e-09	1.23183e-07	91.441	84.9563	323.495	337.667	3605	34.6886	30.5963	123.285	131.254
Dmrt1	235.717	-1.87031	0.312096	-5.99275	2.0632e-09	2.26416e-07	97.9725	103.836	325.55	415.511	2251	59.5223	59.8893	198.697	258.663
Pold1	189.232	-2.35539	0.393254	-5.9895	2.10481e-09	2.28021e-07	35.9233	83.0684	247.171	390.766	3424	14.3481	31.4979	99.1776	159.923
Gsr	88.4483	-3.13156	0.528923	-5.92064	3.20695e-09	3.43022e-07	19.5945	16.9913	121.824	195.383	2672	10.0288	8.25597	62.6393	102.466
Cul7	97.2847	-2.80526	0.475923	-5.89435	3.76158e-09	3.97316e-07	16.3288	30.2067	146.189	196.414	5529	4.03885	7.09309	36.326	49.7799
Gpi1	87.8301	-3.02536	0.514401	-5.88132	4.07008e-09	4.24595e-07	19.5945	18.8792	126.228	186.619	2887	9.28194	8.49015	60.0699	90.581
Hspg2	108.568	-2.49663	0.425151	-5.87232	4.29733e-09	4.42834e-07	35.9233	30.2067	171.728	196.414	14177	3.46531	2.76629	16.642	19.414
Chtf18	137.947	-2.24927	0.393173	-5.72081	1.06016e-08	9.95369e-07	39.189	54.7496	190.809	267.041	3106	17.255	22.8854	84.4009	120.477
Ube2o	294.086	-1.55095	0.277002	-5.59906	2.15512e-08	1.86091e-06	143.693	154.809	445.319	432.523	5192	37.8488	38.7116	117.838	116.735
Hsp90ab1	1628.21	-1.24032	0.224419	-5.52683	3.26077e-08	2.69601e-06	832.767	1098.77	2180.51	2400.79	2507	454.276	569.024	1194.96	1341.92
Acly	219.7	-1.69387	0.310382	-5.45737	4.83238e-08	3.87279e-06	101.238	105.723	303.24	368.599	4427	31.2742	31.0056	94.1079	116.673
Eef1d	141.502	-1.98013	0.362898	-5.45642	4.85818e-08	3.87279e-06	55.5178	58.5255	210.184	241.78	3009	25.2325	25.2523	95.9679	112.597
Hk2	56.4051	-3.91905	0.722568	-5.42378	5.83517e-08	4.48985e-06	3.26575	9.43959	103.624	109.291	5511	0.810408	2.22383	25.8333	27.7895
Ftsj3	465.982	-1.53043	0.284283	-5.38347	7.30615e-08	5.51223e-06	280.855	202.007	570.666	810.402	2865	134.063	91.5422	273.657	396.372
Parp1	450.78	-1.41624	0.263583	-5.37302	7.74272e-08	5.78991e-06	212.274	275.636	597.086	718.123	3827	75.8559	93.5097	214.352	262.947
Myo1b	60.0995	-3.35228	0.628069	-5.33743	9.42729e-08	6.92701e-06	9.79725	11.3275	96.5788	122.694	5053	2.65159	2.91048	26.2592	34.0254
Trrap	159.994	-1.85189	0.347131	-5.33485	9.56247e-08	6.96576e-06	62.0493	75.5168	273.004	229.408	12476	6.80162	7.85863	30.0637	25.7668
Galk1	65.9665	-2.95081	0.558862	-5.28003	1.29163e-07	9.17168e-06	9.79725	18.8792	115.073	120.117	1506	8.89673	16.2756	104.978	111.765
Tbcb	91.6205	-2.31812	0.443822	-5.22307	1.75979e-07	1.19921e-05	26.126	33.9825	145.015	161.359	1173	30.4597	37.6129	169.849	192.762
Tuba3b	226.148	-1.64063	0.316593	-5.18214	2.19358e-07	1.45951e-05	107.77	111.387	290.03	395.406	1567	94.0544	92.288	254.286	353.591
Snora21	529.537	-1.32961	0.256979	-5.17399	2.29146e-07	1.51272e-05	244.931	353.041	762.356	757.818	128	2616.89	3580.91	8182.71	8296.27
Mcam	313.628	-1.47125	0.286216	-5.14034	2.74239e-07	1.75555e-05	140.427	188.792	418.019	507.274	2892	66.4056	84.7547	198.585	245.795
Hist1h2ai	461.968	-1.32774	0.258805	-5.13027	2.89321e-07	1.82585e-05	303.715	226.55	627.322	690.285	448	927.127	656.546	1923.81	2159.13
Aprt	61.0142	-2.94602	0.578424	-5.09319	3.52093e-07	2.18764e-05	9.79725	16.9913	101.276	115.993	866	15.4717	25.4734	160.671	187.69
Bub1b	262.643	-1.48866	0.292765	-5.08484	3.67932e-07	2.23671e-05	160.022	118.939	371.05	400.561	3669	59.6462	42.0877	138.942	152.985
Gcat	54.811	-3.50319	0.691982	-5.06255	4.13689e-07	2.49691e-05	16.3288	3.77584	83.6625	115.477	2977	7.50111	1.6467	38.6101	54.3556
Dut	159.488	-1.94263	0.388553	-4.99965	5.74354e-07	3.3471e-05	65.315	66.0772	182.296	324.264	2512	35.5586	34.1516	99.7028	180.887
2700094K13Rik	72.9368	-2.61959	0.525699	-4.98305	6.25888e-07	3.62243e-05	32.6575	11.3275	120.944	126.819	679	65.7756	21.6593	244.716	261.722
Hnrnpd	284.052	-1.542	0.310652	-4.96376	6.91406e-07	3.92106e-05	140.427	149.146	335.237	511.398	6811	28.1963	28.4301	67.6224	105.215
Ccdc88c	172.672	-1.74721	0.35259	-4.95537	7.21912e-07	4.03984e-05	58.7835	96.2839	232.494	303.127	6292	12.7767	19.8675	50.7658	67.5094
Shmt1	87.4195	-2.2364	0.453419	-4.9323	8.12665e-07	4.48825e-05	26.126	33.9825	127.695	161.874	2065	17.3023	21.3656	84.958	109.846
Ccnd1	76.341	-2.61727	0.53673	-4.87631	1.08086e-06	5.81738e-05	19.5945	22.655	90.4142	172.7	3796	7.05926	7.74849	32.7235	63.752
Hspe1	73.1455	-2.39352	0.493926	-4.84591	1.26035e-06	6.61488e-05	29.3918	18.8792	118.008	126.303	768	52.3378	31.9154	211.106	230.452
Sohlh1	57.797	-2.89446	0.600668	-4.81873	1.44475e-06	7.44397e-05	19.5945	9.43959	85.1302	117.024	1287	20.8213	9.52256	90.8771	127.416
Rpl8	578.222	-1.13627	0.236173	-4.81121	1.50022e-06	7.63667e-05	369.03	354.929	833.689	755.241	862	585.471	534.58	1328.76	1227.74
Fbn2	67.0627	-2.46425	0.513195	-4.80178	1.57264e-06	7.90999e-05	22.8603	18.8792	111.55	114.962	10480	2.98312	2.33884	14.6237	15.3716
Pfn1	134.454	-1.97759	0.412785	-4.79084	1.6608e-06	8.24178e-05	65.315	45.3101	154.996	272.196	870	102.67	67.6167	244.765	438.42
Mov10	45.4036	-3.51023	0.733175	-4.78772	1.6869e-06	8.28739e-05	9.79725	5.66376	81.6076	84.5457	3772	3.55209	1.94945	29.7241	31.4085
Usp22	96.2021	-2.05632	0.430127	-4.78074	1.74653e-06	8.4817e-05	29.3918	43.4221	138.263	173.731	4442	9.04895	12.6915	42.7639	54.8058
Heatr1	325.545	-1.32423	0.277584	-4.77055	1.8372e-06	8.87106e-05	156.756	211.447	440.622	493.355	6776	31.6375	40.5142	89.3393	102.027
Taldo1	130.967	-2.10818	0.44693	-4.71701	2.39335e-06	0.000111186	65.315	35.8705	139.144	283.537	1276	70.0025	36.4977	149.818	311.378
Wdhd1	213.1	-1.41453	0.300127	-4.71311	2.43969e-06	0.00011204	117.567	115.163	310.872	308.798	4174	38.5198	35.8212	102.324	103.669
Dnmt3a	75.5155	-2.22308	0.472983	-4.70012	2.60004e-06	0.00011812	29.3918	24.5429	121.824	126.303	9947	4.04096	3.20342	16.8264	17.793
Cdkn2a	109.417	-2.0284	0.43201	-4.69526	2.66271e-06	0.00012032	42.4548	43.4221	130.631	221.159	1136	51.1092	49.6263	157.985	272.806
Sox3	64.8607	-2.4724	0.526832	-4.69295	2.69293e-06	0.000121038	26.126	15.1034	104.798	113.415	2065	17.3023	9.49581	69.7242	76.9623
Lamb1	43.706	-3.48834	0.744409	-4.68605	2.78524e-06	0.00012387	6.5315	7.55168	71.0397	89.7009	5778	1.54592	1.69685	16.8917	21.7544
Cd81	45.5974	-3.32504	0.712265	-4.66827	3.03749e-06	0.000134381	6.5315	9.43959	68.9849	97.4338	1518	5.88427	8.07347	62.4355	89.9426
Bahcc1	65.9005	-2.34536	0.508452	-4.61274	3.97388e-06	0.000171323	22.8603	20.7671	106.56	113.415	10727	2.91443	2.51349	13.6478	14.8156
Msi1	41.0287	-3.65882	0.795522	-4.59927	4.23967e-06	0.000180026	6.5315	5.66376	66.3429	85.5768	1551	5.75907	4.74102	58.7668	77.3164
Nes	45.228	-3.11507	0.678373	-4.59197	4.39081e-06	0.000184589	6.5315	11.3275	83.6625	79.3905	6126	1.4581	2.40069	18.763	18.1601
Ece1	47.9931	-3.02938	0.660702	-4.58509	4.53797e-06	0.000188896	6.5315	13.2154	72.2139	100.011	4816	1.85472	3.56265	20.6008	29.0998
Rps3	346.244	-1.23098	0.270455	-4.55151	5.32618e-06	0.000216376	205.742	207.671	433.871	537.69	1878	149.823	143.569	317.405	401.203
Mt2	157.525	-1.56899	0.344673	-4.55211	5.31096e-06	0.000216376	81.6438	77.4047	206.074	264.979	556	200.817	180.747	509.211	667.827
Nedd4	256.455	-1.31288	0.288589	-4.54929	5.38267e-06	0.000217625	146.959	147.258	334.65	396.952	5494	36.5812	34.7991	83.6857	101.246
Prep	96.0497	-2.04386	0.450762	-4.53424	5.78112e-06	0.000231519	22.8603	49.0859	127.695	184.557	2719	11.498	23.4383	64.5231	95.1151
Hk1	28.7346	-6.97229	1.5422	-4.52099	6.1551e-06	0.000245333	0	0	48.4362	66.5024	4509	0	0	14.7584	20.6674
Rcc2	304.173	-1.35992	0.30316	-4.48581	7.26366e-06	0.000282282	215.54	130.266	392.48	478.405	3767	78.2497	44.8968	143.143	177.962
Trim71	39.1725	-3.58617	0.801024	-4.47698	7.57055e-06	0.000290778	6.5315	5.66376	62.5267	81.9681	5192	1.7204	1.41628	16.5455	22.1227
Gse1	37.1343	-3.83244	0.864193	-4.43471	9.21959e-06	0.000346572	6.5315	3.77584	63.9945	74.2353	6953	1.28467	0.70505	12.645	14.9612
Rpl13a	207.466	-1.41121	0.319109	-4.42236	9.76297e-06	0.000363468	97.9725	126.491	263.61	341.792	1026	130.589	160.063	352.991	466.812
Wdr81	57.1395	-2.40852	0.54664	-4.40605	1.05273e-05	0.000381782	19.5945	16.9913	90.4142	101.558	6909	3.87856	3.19293	17.9792	20.5981
Psmc5	207.526	-1.39466	0.316607	-4.40503	1.05771e-05	0.000381951	117.567	111.387	258.326	342.823	1277	125.906	113.246	277.925	376.189
Rab11fip4	55.2892	-2.45831	0.559517	-4.39364	1.1147e-05	0.000397436	19.5945	15.1034	87.4787	98.9803	3145	8.5205	6.23493	38.2147	44.1018
Asna1	65.2556	-2.52852	0.575628	-4.39263	1.11987e-05	0.0003976	9.79725	26.4309	76.3237	148.471	1253	10.6931	27.3867	83.6869	166.042
Nisch	292.899	-1.19029	0.27124	-4.38835	1.14216e-05	0.000402932	179.616	177.464	401.58	412.934	5586	43.974	41.2467	98.7689	103.587
D330045A20Rik	39.3638	-3.49671	0.80026	-4.36947	1.24547e-05	0.000433095	13.063	1.88792	63.1138	79.3905	3738	4.7792	0.655727	23.1971	29.7616
Atpif1	63.4494	-2.48017	0.568924	-4.35941	1.30413e-05	0.000451634	9.79725	26.4309	78.3785	139.191	539	24.858	63.6651	199.783	361.868
Aldh9a1	104.09	-1.81811	0.417582	-4.35391	1.33732e-05	0.000461238	48.9863	43.4221	130.631	193.321	2833	23.6472	19.8996	63.3503	95.6225
Dusp9	36.0688	-4.15008	0.959007	-4.32747	1.50829e-05	0.000513912	9.79725	0	62.8203	71.6576	2700	4.9624	0	31.9658	37.19
Ehmt2	102.985	-1.76622	0.409016	-4.31822	1.5729e-05	0.000533776	55.5178	39.6463	139.437	177.34	4071	18.6501	12.6439	47.0574	61.0426
Myh9	218.218	-1.30224	0.301817	-4.31466	1.59848e-05	0.000538887	107.77	141.594	308.524	314.984	7435	19.8229	24.7254	57.0108	59.3657
Rrm1	460.268	-1.06289	0.249724	-4.25627	2.07869e-05	0.000670416	264.526	328.498	617.048	631	3997	90.5076	106.703	212.097	221.219
Sdc1	45.13	-2.89096	0.682532	-4.23564	2.27901e-05	0.000723153	9.79725	11.3275	55.775	103.62	3056	4.38432	4.81238	25.0747	47.5136
Prpf6	169.469	-1.38821	0.328102	-4.23103	2.32624e-05	0.000733461	81.6438	103.836	231.026	261.37	3055	36.548	44.1279	103.896	119.887
Psma7	61.2806	-2.21548	0.527242	-4.20202	2.64542e-05	0.000812866	22.8603	20.7671	83.956	117.539	1591	19.65	16.9467	72.4988	103.524
Sdc4	57.3499	-2.31965	0.555069	-4.17903	2.92759e-05	0.00088986	19.5945	18.8792	115.66	75.2663	2460	10.8931	9.96385	64.5946	42.8739
Cdt1	65.9802	-2.28715	0.548849	-4.16718	3.08397e-05	0.000930698	39.189	9.43959	97.753	117.539	2191	24.4609	5.59358	61.2967	75.174
Prr12	39.2606	-2.99949	0.720644	-4.16224	3.15142e-05	0.000942696	13.063	5.66376	60.4718	77.8439	6879	2.59698	1.06895	12.0775	15.8572
Cdca7l	35.7763	-3.17418	0.763237	-4.15884	3.19864e-05	0.000948368	6.5315	7.55168	64.5816	64.4403	2611	3.42103	3.75505	33.9822	34.5843
Pprc1	150.304	-1.46034	0.351403	-4.15576	3.24215e-05	0.000957908	65.315	92.508	196.974	246.42	5244	17.0334	22.9032	51.6054	65.8477
Sh3bgrl3	43.0319	-3.03473	0.731085	-4.151	3.31028e-05	0.000974492	6.5315	11.3275	47.5555	106.713	707	12.6341	20.8015	92.4125	211.508
Eef2k	37.368	-3.40293	0.820093	-4.14944	3.33288e-05	0.000974492	13.063	1.88792	50.491	84.0302	6716	2.66001	0.364965	10.3289	17.5328
Llgl1	51.1503	-2.40573	0.580317	-4.14555	3.39005e-05	0.000981024	22.8603	11.3275	84.8367	85.5768	4425	7.06511	3.32353	26.3402	27.1001
Ccnf	66.6979	-2.17076	0.525321	-4.13225	3.5923e-05	0.00103248	35.9233	15.1034	88.9464	126.819	3099	15.8528	6.32748	39.4327	57.3441
Itpr3	42.8255	-2.64767	0.641916	-4.12464	3.71322e-05	0.00106132	9.79725	13.2154	72.5075	75.7818	8990	1.49038	1.90854	11.0808	11.8123
Cdca7	49.8736	-2.45867	0.597106	-4.11765	3.82752e-05	0.00108169	13.063	16.9913	68.3977	101.042	2361	7.56656	9.34348	39.8011	59.9702
Polr1b	90.8499	-1.77044	0.4322	-4.09634	4.19733e-05	0.00116287	35.9233	45.3101	117.715	164.452	3998	12.2881	14.714	40.4517	57.6399
Nat10	140.419	-1.41772	0.346245	-4.09457	4.22949e-05	0.00116795	68.5808	83.0684	198.148	211.88	3856	24.323	27.9691	70.5996	76.9981
Ikbkap	245.713	-1.19603	0.293362	-4.07699	4.56215e-05	0.00123558	166.553	134.042	314.688	367.568	6160	36.9763	28.2514	70.1858	83.615
Smarcc1	624.1	-1.22833	0.302647	-4.05863	4.93615e-05	0.00133092	326.575	417.23	617.928	1134.67	5673	78.7266	95.4864	149.649	280.274
Dnd1	35.5687	-3.16073	0.779699	-4.05378	5.0397e-05	0.00134764	6.5315	7.55168	49.3168	78.875	1469	6.08054	6.67422	46.1235	75.2394
Sparc	78.596	-1.91642	0.473359	-4.04855	5.15361e-05	0.00136943	29.3918	35.8705	153.234	95.8872	2641	15.2198	17.6339	79.7145	50.8768
Dmrtb1	231.451	-1.34929	0.334018	-4.03957	5.35484e-05	0.00140961	117.567	141.594	252.162	414.48	1795	89.572	102.414	193.003	323.569
Cpt1a	46.0654	-2.50938	0.621956	-4.03466	5.46822e-05	0.00143054	19.5945	9.43959	68.1042	87.1233	4301	6.2304	2.84946	21.7547	28.3852
Dock9	40.3656	-2.67002	0.664268	-4.01949	5.83231e-05	0.00151175	13.063	9.43959	65.7558	73.2042	8886	2.01043	1.3792	10.1666	11.544
Mcm3ap	236.838	-1.17969	0.294416	-4.00688	6.15263e-05	0.00157545	127.364	160.473	309.992	349.524	6383	27.2881	32.6405	66.7228	76.7327
Psmb1	272.719	-1.1876	0.296383	-4.00697	6.15017e-05	0.00157545	160.022	171.801	318.798	440.256	1036	211.237	215.3	422.771	595.489
Hnrnpdl	137.052	-1.46172	0.365013	-4.00457	6.21306e-05	0.00158611	94.7068	54.7496	200.79	197.961	2750	47.0977	25.848	100.313	100.873
Ndufs8	55.0512	-2.14719	0.536485	-4.00232	6.2724e-05	0.00159523	19.5945	20.7671	83.956	95.8872	1027	26.0925	26.2533	112.313	130.833
Uba1	344.61	-1.21375	0.305228	-3.97654	6.99255e-05	0.00175039	192.679	220.887	366.354	598.522	4597	57.3207	62.384	109.49	182.445
Clta	139.771	-1.50385	0.378536	-3.97281	7.10295e-05	0.00176012	78.378	67.9651	159.105	253.637	1172	91.4572	75.29	186.512	303.258
Ndufa11	48.9307	-2.34519	0.590922	-3.96869	7.22679e-05	0.00178036	9.79725	20.7671	71.3333	93.8251	2661	5.03513	10.1323	36.8296	49.4085
Slc12a7	57.5061	-2.10523	0.530741	-3.96659	7.29076e-05	0.0017909	13.063	28.3188	94.8175	93.8251	5130	3.48239	7.16698	25.3934	25.6289
Zbtb16	53.2392	-2.28134	0.577514	-3.95028	7.80584e-05	0.00190085	19.5945	16.9913	66.0493	110.322	5114	5.23992	4.31364	17.7442	30.2293
Ercc3	258.382	-1.1879	0.300962	-3.94701	7.91322e-05	0.00192146	137.162	175.576	309.404	411.387	2673	70.1754	85.2798	159.029	215.665
Mt1	116.086	-1.46379	0.371109	-3.94436	8.00138e-05	0.0019373	58.7835	64.1892	161.454	179.917	542	148.323	153.759	409.259	465.159
Lmnb1	172.311	-1.32851	0.33733	-3.93832	8.20534e-05	0.001981	111.036	86.8443	209.89	281.475	2844	53.3929	39.6452	101.394	138.688
Hist1h2bj	626.349	-2.79037	0.708997	-3.93566	8.29676e-05	0.00199565	212.274	105.723	702.178	1485.22	429	676.691	319.958	2248.74	4851.34
Park7	430.531	-1.29607	0.330773	-3.91831	8.91726e-05	0.0021166	254.729	243.542	397.47	826.383	903	385.781	350.158	604.736	1282.39
Cxxc1	98.5565	-1.60826	0.411179	-3.91134	9.17843e-05	0.00217249	45.7205	50.9738	125.347	172.185	2537	24.6457	26.0859	67.8801	95.1046
Nol6	135.686	-1.40454	0.360785	-3.89302	9.90027e-05	0.00232381	75.1123	73.6288	168.206	225.799	4483	22.9136	21.3235	51.5491	70.5799
Sf3b3	312.334	-1.0663	0.274331	-3.8869	0.000101531	0.00236758	176.351	224.662	399.819	448.505	4299	56.0997	67.8487	127.775	146.193
Tdrd1	128.095	-1.401	0.360481	-3.88648	0.000101708	0.00236758	68.5808	71.7409	167.912	204.147	5443	17.2312	17.1123	42.3831	52.5572
Pgm2	55.4774	-2.04204	0.526395	-3.87929	0.00010476	0.00242527	22.8603	20.7671	88.0658	90.2165	2334	13.3947	11.5519	51.8389	54.1642
Tln1	88.9733	-1.69513	0.437635	-3.8734	0.000107329	0.0024712	58.7835	28.3188	130.631	138.16	8560	9.39146	4.29516	20.9663	22.6171
Klhl21	28.4499	-3.83156	0.990364	-3.86884	0.000109353	0.00250314	6.5315	1.88792	44.0329	61.3472	3895	2.29328	0.629296	15.5317	22.0706
Nop14	168.488	-1.23206	0.319375	-3.85773	0.000114446	0.00260665	101.238	100.06	231.907	240.749	2702	51.2402	48.0787	117.917	124.855
Snap47	91.6186	-1.66507	0.432364	-3.85108	0.000117597	0.00266407	48.9863	39.6463	111.844	165.998	1837	36.4684	28.0203	83.6471	126.626
Aim1l	16.4751	-6.1678	1.60688	-3.83837	0.000123856	0.00278346	0	0	24.6584	41.2418	4761	0	0	7.11568	12.1386
Sae1	220.546	-1.14237	0.298537	-3.82655	0.000129953	0.00289738	124.099	149.146	284.159	324.779	2630	64.5301	73.6264	148.441	173.045
Poldip3	178.629	-1.22053	0.319383	-3.82154	0.000132619	0.00293447	97.9725	115.163	230.732	270.649	3249	41.2388	46.0195	97.5681	116.731
Hypk	59.4494	-1.91804	0.503867	-3.80664	0.000140866	0.00308372	22.8603	26.4309	91.5884	96.9183	604	51.7601	56.8137	208.33	224.852
Gga2	54.6814	-2.19752	0.577239	-3.80695	0.000140691	0.00308372	32.6575	9.43959	76.6172	100.011	4891	9.13138	2.50573	21.5218	28.6536
Stra8	194.76	-1.17099	0.308179	-3.79969	0.000144879	0.00316337	133.896	107.611	275.646	261.886	1455	125.851	96.0227	260.278	252.218
Ccdc6	38.8875	-2.48845	0.655385	-3.79693	0.000146501	0.00318261	9.79725	13.2154	70.1591	62.3782	5511	2.43122	3.11336	17.4905	15.861
Apbb1	35.207	-2.75741	0.728089	-3.78719	0.00015236	0.00328428	3.26575	13.2154	53.7201	70.6266	3176	1.40622	5.40231	23.2384	31.1613
Anp32a	100.491	-1.74928	0.461832	-3.7877	0.000152051	0.00328428	48.9863	43.4221	99.2208	210.333	2089	32.0691	26.9868	65.2549	141.09
Ints1	354.123	-1.02912	0.272425	-3.77762	0.000158337	0.00339581	218.805	245.429	415.083	537.175	7113	42.0684	44.7974	80.1737	105.826
Uap1l1	15.3437	-6.07242	1.60927	-3.77339	0.000161042	0.00343638	0	0	34.0521	27.3227	1690	0	0	27.6826	22.655
Crispld2	29.7163	-3.26411	0.864891	-3.77402	0.00016064	0.00343638	0	9.43959	45.5006	63.9248	4150	0	2.95314	15.0633	21.5848
Aurkb	52.4532	-2.09069	0.554722	-3.76889	0.000163975	0.00348137	16.3288	22.655	71.3333	99.4959	1957	11.4107	15.0298	50.0784	71.243
Fen1	220.7	-1.18859	0.315985	-3.76155	0.000168862	0.00355832	130.63	137.818	252.455	361.897	2222	80.3989	80.5269	156.095	228.228
Psmb4	268.294	-1.04061	0.276805	-3.75936	0.00017035	0.00357186	186.148	166.137	365.179	355.711	949	268.252	227.289	528.676	525.241
Akap8	149.45	-1.28846	0.34271	-3.75963	0.000170167	0.00357186	104.504	71.7409	208.129	213.426	3695	38.6785	25.2076	77.3868	80.9397
Junb	26.982	-3.75415	0.999088	-3.75757	0.00017157	0.00357571	6.5315	1.88792	59.2976	40.2108	1840	4.85452	1.33212	44.276	30.6233
Lin28a	25.7686	-3.81339	1.02087	-3.73543	0.000187396	0.00382486	0	5.66376	48.4362	48.9747	3480	0	2.11302	19.1223	19.7206
Fam21	105.667	-1.47419	0.395925	-3.72341	0.000196547	0.00399236	39.189	69.853	155.876	157.75	4297	12.4724	21.1056	49.8384	51.4436
Ppil1	34.7724	-2.83986	0.763051	-3.72172	0.000197874	0.00400967	9.79725	7.55168	40.8038	80.9371	1215	11.0276	8.06949	46.1396	93.3467
Uqcr11	27.8471	-3.4356	0.924798	-3.71497	0.000203225	0.00409846	3.26575	5.66376	36.9876	65.4714	436	10.2435	16.8654	116.552	210.423
Cbx4	83.7722	-1.65551	0.44599	-3.712	0.000205631	0.0041371	45.7205	35.8705	102.45	151.048	5197	12.0312	8.96114	27.0837	40.7277
Mtx1	129.571	-1.46907	0.397972	-3.6914	0.000223022	0.00440312	84.9095	54.7496	143.547	235.078	1522	76.2945	46.7031	129.577	216.434
Phf13	253.37	-1.0564	0.286151	-3.69175	0.000222717	0.00440312	186.148	145.37	335.531	346.431	3128	81.3846	60.3373	147.372	155.195
Fto	57.2004	-1.94974	0.528173	-3.69148	0.000222955	0.00440312	29.3918	18.8792	76.9108	103.62	3558	11.2972	6.889	29.6982	40.8099
Rangap1	155.379	-1.33723	0.362787	-3.68598	0.000227824	0.00447815	84.9095	90.6201	171.728	274.258	3002	38.6809	39.1916	78.5924	128.02
Tsc2	66.347	-1.73772	0.475869	-3.65168	0.000260526	0.00495822	35.9233	26.4309	107.147	95.8872	6427	7.64396	5.33927	22.9044	20.9064
Cox6b1	47.6829	-2.22963	0.611191	-3.64801	0.000264276	0.00499583	16.3288	16.9913	54.3072	103.105	505	44.2194	43.6831	147.746	286.097
Emg1	77.9472	-1.6622	0.455836	-3.64648	0.000265859	0.00500336	39.189	35.8705	95.9917	140.738	1045	51.286	44.5656	126.202	188.722
Aldoa	33.356	-2.67536	0.734141	-3.6442	0.00026822	0.00503657	3.26575	13.2154	64.8751	52.0678	1824	2.44855	9.40666	48.8655	40.0011
Dpp3	90.425	-1.48501	0.408283	-3.63721	0.000275603	0.00516374	45.7205	49.0859	125.641	141.253	2683	23.3046	23.7528	64.3366	73.7743
Polr3b	87.0065	-1.51497	0.417068	-3.63243	0.00028076	0.00524872	42.4548	47.198	119.182	139.191	4830	12.0207	12.6869	33.9011	40.3824
Fam83d	84.5103	-1.57625	0.434474	-3.62796	0.000285671	0.00529368	45.7205	39.6463	106.266	146.408	2260	27.6665	22.7758	64.6004	90.779
Cat	33.5402	-2.5818	0.712642	-3.62286	0.000291358	0.00537549	9.79725	9.43959	52.5459	62.3782	2551	5.25225	4.80421	28.2994	34.265
Tbl3	227.224	-1.12107	0.309815	-3.6185	0.000296313	0.00541958	133.896	151.034	261.555	362.412	2515	72.8082	77.9676	142.881	201.926
Ganab	321.083	-1.00344	0.2773	-3.6186	0.0002962	0.00541958	199.211	226.55	376.041	482.529	3974	68.5545	74.0143	130.004	170.147
Nlrp4c	42.4665	-2.18739	0.604739	-3.61709	0.000297935	0.00543747	13.063	16.9913	74.8559	64.9559	3614	4.94318	6.10403	28.4569	25.1859
Trmt112	41.1187	-2.73818	0.758883	-3.60817	0.00030836	0.00556761	9.79725	11.3275	31.9972	111.353	1032	12.983	14.2506	42.5973	151.199
Rpl22	226.486	-1.31477	0.364719	-3.60488	0.000312303	0.00562677	143.693	117.051	213.706	431.492	2497	78.6989	60.8605	117.584	242.149
Srsf7	227.115	-1.04594	0.290253	-3.60356	0.000313885	0.00564325	153.49	143.482	292.378	319.109	2748	76.3863	67.789	146.177	162.723
Rhpn2	29.9131	-2.82816	0.78653	-3.59574	0.000323474	0.00580331	9.79725	5.66376	46.9684	57.223	3439	3.89604	2.13821	18.7639	23.3167
Iah1	48.4077	-2.18344	0.607351	-3.59503	0.000324356	0.0058068	22.8603	13.2154	55.4814	102.073	926	33.7615	18.5289	82.3163	154.465
Polr2i	28.3761	-3.01245	0.8385	-3.59266	0.000327315	0.0058294	9.79725	3.77584	43.7393	56.192	690	19.4181	7.10466	87.0908	114.118
Nolc1	205.125	-1.11912	0.311527	-3.59237	0.000327688	0.0058294	104.504	151.034	265.959	299.003	3665	38.9951	53.503	99.6987	114.322
Atic	97.861	-1.40581	0.391608	-3.58985	0.000330863	0.0058612	52.252	54.7496	140.612	143.831	2611	27.3683	27.2241	73.9884	77.1921
Ppp2r1b	79.9139	-1.65639	0.461354	-3.59027	0.000330334	0.0058612	39.189	37.7584	92.1755	150.533	5431	9.86815	9.02635	23.3177	38.8399
Drap1	59.474	-1.84051	0.513274	-3.58582	0.000336022	0.00594013	22.8603	28.3188	76.9108	109.806	1020	30.6501	36.0457	103.594	150.853
Myh6	25.4503	-3.29638	0.921653	-3.57659	0.0003481	0.00612801	3.26575	5.66376	40.8038	52.0678	6079	0.734687	1.20963	9.22185	12.0023
Cirbp	247.598	-1.00905	0.282259	-3.57493	0.000350324	0.00615138	166.553	162.361	317.624	343.854	1256	181.349	167.831	347.434	383.629
Akap12	50.9348	-2.18371	0.612178	-3.56712	0.000360925	0.00626358	13.063	22.655	115.953	52.0678	6247	2.85972	4.70838	25.5012	11.6795
Psme1	41.5386	-2.18504	0.612558	-3.56707	0.00036099	0.00626358	9.79725	18.8792	68.3977	69.08	977	13.7139	25.0881	96.1826	99.0799
Tecr	49.9988	-2.06851	0.581976	-3.55428	0.000379014	0.00653606	19.5945	18.8792	58.417	103.105	1174	22.8253	20.8783	68.3629	123.066
Tex19.1	162.799	-1.18014	0.332026	-3.55434	0.000378922	0.00653606	101.238	98.1718	198.148	253.637	1739	79.6153	73.2936	156.545	204.381
Aldh2	41.2336	-2.18458	0.616717	-3.54228	0.000396685	0.00682686	19.5945	11.3275	69.572	64.4403	2207	12.1418	6.66363	43.3093	40.9151
Ndufaf2	81.2936	-1.50477	0.425332	-3.53787	0.000403363	0.00692768	45.7205	39.6463	121.237	118.57	680	91.9504	75.6959	244.949	244.34
Dynll2	84.4894	-1.65558	0.46809	-3.53688	0.000404879	0.0069396	32.6575	47.198	91.5884	166.514	2819	15.8431	21.7374	44.637	82.7719
Xrcc6	115.589	-1.35776	0.384384	-3.53231	0.000411945	0.00701953	58.7835	69.853	138.85	194.868	2113	38.0458	42.9205	90.2811	129.231
Cenpj	55.8032	-1.80435	0.512546	-3.52037	0.000430948	0.00726848	22.8603	26.4309	92.4691	81.4526	4363	7.16551	7.86511	29.1179	26.1606
Tcof1	78.7572	-1.62025	0.460507	-3.5184	0.000434151	0.00730793	32.6575	43.4221	93.0562	145.893	4629	9.64822	12.1788	27.619	44.1646
Rpl18	31.0689	-2.65549	0.755413	-3.51528	0.000439283	0.0073796	9.79725	7.55168	44.0329	62.8938	679	19.7327	14.4395	89.0957	129.797
Foxr1	12.444	-5.76675	1.64148	-3.51313	0.000442861	0.00741025	0	0	23.4842	26.2917	1666	0	0	19.3665	22.1142
Vkorc1	31.4719	-2.78548	0.793169	-3.51183	0.00044503	0.00741717	3.26575	11.3275	37.5747	73.7197	748	5.9708	19.6613	69.015	138.105
Eln	54.989	-2.01891	0.575123	-3.5104	0.000447426	0.0074278	22.8603	20.7671	57.2428	119.086	3781	8.26848	7.13096	20.8	44.1348
Col1a1	41.1491	-2.12985	0.607282	-3.50718	0.000452886	0.00748901	13.063	16.9913	65.4622	69.08	4698	3.80261	4.69561	19.1438	20.6047
Pik3c3	51.3665	-1.90703	0.544955	-3.49943	0.000466251	0.00766502	13.063	28.3188	83.6625	80.4215	3102	5.75907	11.8525	37.0543	36.3294
Rars	182.283	-1.12049	0.320758	-3.49324	0.000477192	0.00779937	107.77	120.827	219.577	280.96	2131	69.1616	73.6137	141.564	184.752
Vat1	56.6997	-1.81033	0.518677	-3.49028	0.00048252	0.00785774	16.3288	32.0946	82.4883	95.8872	2732	8.17379	15.2521	41.4821	49.1822
Pramef12	29.733	-2.7638	0.792268	-3.48847	0.000485793	0.00786389	13.063	3.77584	57.2428	44.8505	2460	7.26205	1.99277	31.9694	25.5482
Clspn	181.428	-1.10189	0.316619	-3.48018	0.000501083	0.00806506	104.504	124.603	227.503	269.103	4982	28.6867	32.4715	62.7384	75.6906
Ywhab	145.565	-1.15936	0.334115	-3.46993	0.000520586	0.00834716	84.9095	94.3959	199.322	203.631	2775	41.8451	44.1641	98.6829	102.828
Slc27a3	12.1611	-5.74036	1.65676	-3.46481	0.000530609	0.0084757	0	0	31.1166	17.5278	2265	0	0	18.8744	10.8439
Evpl	31.2708	-2.56629	0.743045	-3.45374	0.000552871	0.00876503	3.26575	13.2154	49.3168	59.2851	6398	0.698056	2.68174	10.5901	12.9846
Tdrd9	234.737	-1.01436	0.293838	-3.4521	0.000556239	0.00876907	130.63	177.464	313.808	317.046	4809	37.1483	47.911	89.6516	92.3838
Arc	31.2089	-2.51108	0.728058	-3.44901	0.000562641	0.00882062	6.5315	11.3275	50.7846	56.192	3059	2.92001	4.80766	22.8088	25.7408
Shq1	78.7072	-1.48209	0.430768	-3.44058	0.000580479	0.0090499	39.189	43.4221	122.411	109.806	1990	26.9316	28.3294	84.512	77.3218
Fkbp4	229.534	-1.05877	0.308011	-3.43745	0.000587213	0.00913804	120.833	173.689	277.701	345.916	2167	76.2565	104.062	176.063	223.686
Tsc22d4	24.1243	-3.48589	1.0144	-3.4364	0.000589497	0.0091567	9.79725	0	36.6941	50.0057	3175	4.21999	0	15.8782	22.0701
Sema4d	32.1662	-2.46505	0.718798	-3.42941	0.000604904	0.0093445	13.063	7.55168	59.5912	48.4591	4544	3.93148	2.15766	18.0174	14.9439
Cbx2	41.1252	-2.13557	0.623874	-3.42308	0.000619161	0.00954729	22.8603	9.43959	61.0589	71.1421	3740	8.35912	3.27688	22.4299	26.6553
Als2	116.541	-1.25405	0.366821	-3.41871	0.000629196	0.00966674	65.315	71.7409	151.767	177.34	7024	12.7169	13.2605	29.6853	35.3793
Padi3	22.9692	-3.64229	1.06656	-3.41499	0.000637835	0.00976396	0	5.66376	28.4746	57.7385	3068	0	2.39678	12.7512	26.3717
Plk1	124.064	-1.30669	0.383648	-3.40595	0.000659332	0.0100204	68.5808	73.6288	138.557	215.488	2203	42.5735	43.3923	86.4097	137.068
Midn	36.827	-2.33384	0.685161	-3.40627	0.000658576	0.0100204	3.26575	18.8792	51.9588	73.2042	3708	1.20447	6.61032	19.2517	27.6646
Hspa14	43.5924	-2.00296	0.589064	-3.40025	0.000673244	0.0101903	22.8603	13.2154	66.6364	71.6576	5815	5.37629	2.9506	15.7439	17.2679
Ctu2	103.854	-1.37453	0.404387	-3.39905	0.000676206	0.0101903	52.252	62.3013	120.944	179.917	3066	23.3068	26.3818	54.1951	82.2297
Klf11	30.8869	-2.6048	0.766561	-3.39804	0.000678716	0.0102049	0	15.1034	52.2524	56.192	3982	0	4.92437	18.0283	19.7743
Wdr55	22.0259	-3.57706	1.05413	-3.39339	0.000690332	0.0103427	0	5.66376	33.465	48.9747	1498	0	4.90876	30.6922	45.8128
Mvd	20.965	-4.10434	1.21206	-3.38626	0.000708514	0.0105776	0	3.77584	33.1714	46.9126	1864	0	2.62994	24.4494	35.2672
Lgmn	119.3	-1.24604	0.367944	-3.38651	0.000707886	0.0105776	78.378	64.1892	150.592	184.042	1874	57.1974	44.4704	110.404	137.618
Bmp7	11.6045	-5.66019	1.67232	-3.38462	0.000712763	0.0106223	0	0	14.9712	31.4469	3670	0	0	5.60453	12.0071
Wdr18	91.6283	-1.44838	0.428377	-3.38109	0.000721994	0.010714	48.9863	49.0859	104.505	163.936	2954	22.6785	21.5737	48.6043	77.7664
Irf1	28.8362	-2.70381	0.799853	-3.38039	0.000723828	0.010714	0	13.2154	46.9684	55.1609	3360	0	5.10647	19.2051	23.0049
Col5a1	39.4246	-2.09469	0.619912	-3.379	0.000727489	0.0107282	9.79725	18.8792	64.5816	64.4403	8402	1.59468	2.91729	10.5603	10.7474
Kctd10	60.615	-1.63967	0.485661	-3.37617	0.000735018	0.0107828	26.126	32.0946	90.4142	93.8251	3098	11.533	13.4502	40.0963	42.439
Acan	11.2143	-5.61468	1.66352	-3.37517	0.000737688	0.0108032	0	0	19.0809	25.7761	7355	0	0	3.56423	4.91092
Sars2	31.1721	-2.45598	0.728203	-3.37266	0.000744457	0.0108647	9.79725	9.43959	44.62	60.8317	1910	7.01491	6.41651	32.0956	44.6297
Tmem50a	34.8387	-2.29664	0.681205	-3.37144	0.000747764	0.0108941	9.79725	13.2154	47.262	69.08	1096	12.2249	15.6549	59.2448	88.3222
Wdr3	115.547	-1.23664	0.366952	-3.37001	0.000751641	0.0109318	65.315	71.7409	150.886	174.247	3428	26.0569	27.171	60.4724	71.2281
Rnps1	69.2739	-1.55242	0.460877	-3.36841	0.000756031	0.0109767	39.189	32.0946	113.018	92.7941	1922	27.8845	21.6799	80.7872	67.6542
Prmt1	195.168	-1.03689	0.307876	-3.36789	0.00075745	0.0109785	114.301	139.706	245.704	280.96	1508	103.658	120.28	223.851	261.078
Ndrg4	23.457	-3.09979	0.922252	-3.36111	0.00077631	0.0111942	6.5315	3.77584	40.2167	43.3039	2966	3.01157	1.6528	18.6288	20.459
Dhx38	76.4244	-1.48676	0.443795	-3.35012	0.000807775	0.011596	29.3918	49.0859	119.476	107.744	4190	9.59318	15.2097	39.1756	36.0336
Ncor2	75.5803	-1.51856	0.453678	-3.34723	0.000816243	0.0116635	52.252	28.3188	104.211	117.539	8908	8.02184	4.12737	16.0725	18.4897
Ptov1	20.1863	-4.05112	1.21178	-3.34311	0.000828437	0.011785	0	3.77584	39.336	37.6332	1883	0	2.60341	28.7005	28.0058
Lrwd1	160.033	-1.1955	0.358502	-3.33471	0.000853888	0.0120457	111.036	84.9563	173.49	270.649	2179	69.6877	50.6195	109.387	174.051
Snrpd2	40.6544	-2.1467	0.644822	-3.32913	0.000871163	0.0122192	9.79725	18.8792	47.8491	86.0923	488	27.4559	50.2276	134.711	247.213
Atp5c1	128.767	-1.26983	0.381699	-3.32679	0.000878531	0.0122907	62.0493	86.8443	145.015	221.159	1799	47.169	62.6742	110.747	172.267
Pwp2	63.2588	-1.58036	0.475429	-3.32406	0.000887158	0.012346	35.9233	28.3188	93.9368	94.8562	3871	12.6912	9.49796	33.3397	34.3376
Gltscr2	186.925	-1.17852	0.355778	-3.31252	0.000924609	0.0127663	124.099	105.723	188.461	329.419	1557	109.001	88.158	166.296	296.475
Rnaseh2a	20.8408	-3.49721	1.05594	-3.31195	0.00092647	0.0127711	0	5.66376	41.0974	36.6021	2044	0	3.59751	27.6237	25.093
Fkbp9	37.8766	-2.07197	0.626158	-3.30902	0.000936227	0.0128846	16.3288	13.2154	61.646	60.3161	3011	7.41641	5.69835	28.1283	28.0705
Cfl1	178.214	-1.03641	0.313878	-3.30195	0.000960148	0.0131282	107.77	124.603	226.329	254.153	1184	124.479	136.633	262.626	300.795
Prdx5	113.057	-1.36603	0.41474	-3.2937	0.000988781	0.0134761	81.6438	47.198	123.879	199.507	688	162.288	89.0664	247.377	406.348
Tonsl	67.3349	-1.53013	0.465091	-3.28996	0.001002	0.0136124	42.4548	28.3188	100.101	98.4648	4207	13.8008	8.73939	32.6902	32.7972
Pygo2	25.4746	-2.82798	0.86117	-3.28389	0.00102386	0.0138426	9.79725	3.77584	35.2263	53.0988	3633	3.68799	1.34936	13.3214	20.4808
Cox19	35.5684	-2.18119	0.66673	-3.27148	0.00106987	0.0143271	9.79725	15.1034	47.262	70.1111	761	17.6064	25.7672	85.325	129.101
2900060B14Rik	39.9012	-1.99993	0.611944	-3.26816	0.00108249	0.0144731	19.5945	13.2154	69.572	57.223	597	44.886	28.7399	160.107	134.315
Nans	40.2152	-2.00744	0.614455	-3.26702	0.00108686	0.0144858	9.79725	20.7671	58.1234	72.1732	1904	7.03702	14.1608	41.9405	53.1174
Rest	58.2643	-1.60661	0.491721	-3.26732	0.00108572	0.0144858	29.3918	28.3188	85.1302	90.2165	4266	9.42228	8.61852	27.4165	29.6342
Dhcr7	33.5875	-2.23375	0.684059	-3.26543	0.00109296	0.0145014	9.79725	13.2154	46.3813	64.9559	2816	4.75798	6.09295	22.6287	32.3231
Mdh1	47.0833	-1.86084	0.569842	-3.26554	0.00109255	0.0145014	29.3918	13.2154	68.3977	77.3284	1958	20.5288	8.76289	47.9931	55.3419
Rftn1	25.5779	-2.6911	0.824132	-3.26538	0.00109318	0.0145014	3.26575	9.43959	47.8491	41.7573	2802	1.59392	4.37385	23.4614	20.883
Ubtf	69.999	-1.49282	0.457398	-3.26371	0.00109964	0.014531	42.4548	32.0946	112.137	93.3096	4803	12.0883	8.67558	32.0764	27.2233
Tubg1	26.9743	-2.77453	0.851669	-3.25775	0.00112298	0.0147662	3.26575	9.43959	30.2359	64.9559	1609	2.77574	7.61686	25.8176	56.5705
Rbfa	33.5202	-2.18686	0.671311	-3.25759	0.00112363	0.0147662	13.063	11.3275	54.0137	55.6764	1339	13.3418	10.9833	55.4208	58.2665
Grb10	36.668	-2.10573	0.647788	-3.25064	0.00115146	0.0151085	19.5945	9.43959	55.775	61.8627	5158	5.19522	2.37602	14.8562	16.8064
Mcm4	164.133	-1.11476	0.343303	-3.24715	0.00116567	0.0152239	88.1753	117.051	187.874	263.432	3589	33.5989	42.3429	71.9187	102.854
Dnmt3b	29.2077	-2.39902	0.740954	-3.23775	0.00120478	0.0156381	6.5315	11.3275	44.3264	54.6454	4327	2.06432	3.39881	14.0742	17.6968
Trp53bp1	182.499	-1.02666	0.317719	-3.23134	0.00123211	0.0159195	97.9725	139.706	253.629	238.687	9624	13.9219	18.8468	36.2071	34.7537
Coro1c	97.7273	-1.29208	0.400224	-3.22838	0.00124493	0.0160605	58.7835	54.7496	118.595	158.781	3436	23.3966	20.6875	47.4202	64.755
Arrb2	20.0568	-3.43609	1.06617	-3.22285	0.00126922	0.0162992	0	5.66376	32.2908	42.2729	1988	0	3.69885	22.3158	29.797
Trip10	21.7316	-3.131	0.972166	-3.22064	0.00127903	0.0163507	0	7.55168	46.3813	32.9934	2458	0	3.98878	25.9245	18.8093
Nhp2	43.5758	-1.8882	0.588812	-3.2068	0.00134219	0.0169529	22.8603	15.1034	56.9492	79.3905	1004	31.1386	19.5307	77.9297	110.806
Ampd2	49.3963	-1.73804	0.542514	-3.20367	0.00135687	0.0170904	22.8603	22.655	65.4622	86.6078	3902	8.01208	7.538	23.049	31.1027
Denr	184.964	-1.10772	0.346306	-3.19868	0.00138058	0.0173166	146.959	90.6201	206.367	295.91	2236	89.8825	52.6177	126.8	185.445
Epb4.1l3	32.3766	-2.21951	0.694351	-3.19653	0.0013909	0.0173742	6.5315	15.1034	47.5555	60.3161	4045	2.20824	4.84768	16.1522	20.895
Nfe2l2	33.8151	-2.1437	0.672302	-3.18859	0.00142967	0.0177396	6.5315	16.9913	58.1234	53.6144	2469	3.61779	8.93477	32.3429	30.429
Itm2c	35.7575	-2.05221	0.643789	-3.18771	0.00143403	0.0177677	9.79725	16.9913	54.8943	61.3472	2024	6.6198	10.8992	37.262	42.4729
Sall4	42.1684	-1.90358	0.599171	-3.17702	0.00148798	0.0182754	26.126	11.3275	67.8106	63.4093	5073	7.04303	2.899	18.3646	17.5152
Abca1	87.8666	-1.38124	0.434707	-3.17741	0.00148595	0.0182754	68.5808	32.0946	118.302	132.489	10260	9.14126	4.06129	15.8414	18.0951
Rnaseh2c	44.3641	-1.92562	0.607325	-3.17065	0.00152096	0.0185993	13.063	22.655	50.491	91.2475	646	27.6542	45.5314	107.382	197.932
Tbx1	18.7569	-3.84457	1.2152	-3.16373	0.00155762	0.0189107	3.26575	1.88792	25.5391	44.3349	1949	2.29151	1.25762	18.0029	31.8759
Tsta3	38.9826	-2.07385	0.656015	-3.16129	0.00157074	0.0190427	9.79725	18.8792	43.7393	83.5147	1312	10.2123	18.6822	45.8023	89.1983
Obscn	26.8813	-2.46773	0.780994	-3.15973	0.00157916	0.0191173	6.5315	9.43959	38.4554	53.0988	28033	0.318636	0.437182	1.88468	2.65426
Ppp2r2a	56.8409	-1.5993	0.508969	-3.14224	0.00167658	0.0201238	32.6575	24.5429	72.2139	97.9493	4037	11.0631	7.89309	24.576	33.9993
Pask	119.627	-1.13352	0.36096	-3.14028	0.00168784	0.0201729	71.8465	77.4047	150.886	178.371	5119	19.1943	19.6318	40.4961	48.8277
Npc2	30.1282	-2.31945	0.739086	-3.13827	0.00169951	0.0202154	3.26575	15.1034	42.8587	59.2851	3262	1.36915	6.0113	18.0511	25.4677
Ttll12	42.9332	-1.85999	0.592614	-3.13861	0.00169749	0.0202154	22.8603	15.1034	54.8943	78.875	3770	8.2926	5.20129	20.0049	29.3174
Cpne5	21.0953	-2.99838	0.955503	-3.13801	0.00170096	0.0202154	3.26575	5.66376	31.1166	44.3349	4366	1.02294	1.68422	9.79168	14.2295
Hist1h4a	52.5151	-1.75324	0.558878	-3.13707	0.00170644	0.0202236	32.6575	16.9913	59.8847	100.527	455	98.1574	48.4834	180.823	309.598
Snora7a	77.5724	-1.34284	0.428527	-3.13363	0.00172661	0.0203769	48.9863	39.6463	109.789	111.868	129	519.321	399.017	1169.28	1215.19
Morc1	24.2748	-2.60492	0.832022	-3.13083	0.0017431	0.0205171	3.26575	9.43959	43.1522	41.2418	3050	1.46431	4.01821	19.438	18.9481
Mina	56.3882	-1.68552	0.538439	-3.13038	0.00174578	0.0205171	13.063	37.7584	71.6268	103.105	2149	8.313	22.8116	45.7919	67.2309
Cacna1c	9.31323	-5.3561	1.71341	-3.12598	0.00177213	0.0207875	0	0	24.3649	12.8881	14774	0	0	2.26577	1.22241
Nutm1	19.467	-3.30311	1.05811	-3.12171	0.00179803	0.0208927	3.26575	3.77584	27.0068	43.8194	3731	1.19704	1.31391	9.94484	16.4577
Phpt1	16.8063	-4.68858	1.5037	-3.11802	0.0018207	0.0211042	3.26575	0	31.9972	31.9624	583	7.66065	0	75.4038	76.8243
Lgals1	29.8387	-2.37718	0.763885	-3.11197	0.00185845	0.0214241	9.79725	9.43959	32.5843	67.5335	800	16.7481	15.3194	55.9588	118.292
Fanca	43.379	-1.87652	0.603269	-3.11059	0.00186717	0.0214953	22.8603	15.1034	50.491	85.0612	4541	6.88463	4.31818	15.2761	26.2487
Rab1b	46.2184	-1.9247	0.61891	-3.10983	0.00187197	0.0215058	19.5945	18.8792	44.3264	102.073	1835	14.6032	13.3575	33.1876	77.9479
Dnajc8	119.383	-1.17617	0.378825	-3.10477	0.00190428	0.0218333	94.7068	54.7496	151.767	176.309	1392	93.045	51.0647	149.791	177.485
Etfb	30.452	-2.22974	0.720051	-3.09664	0.00195728	0.0222898	9.79725	11.3275	39.336	61.3472	904	14.8213	16.2684	59.7822	95.0942
Psma4	68.5543	-1.43611	0.463712	-3.097	0.00195492	0.0222898	35.9233	37.7584	84.5431	115.993	1096	44.8246	44.7282	105.978	148.302
Aldoc	18.6731	-3.33058	1.07549	-3.09679	0.0019563	0.0222898	0	5.66376	35.5199	33.509	1702	0	4.3204	28.6722	27.5886
Gart	92.6578	-1.26309	0.408628	-3.09105	0.00199453	0.0226225	65.315	45.3101	115.66	144.346	3327	26.848	17.6816	47.7616	60.7968
Zfp513	8.91231	-5.28858	1.71139	-3.09023	0.00199999	0.0226541	0	0	19.668	15.9812	2476	0	0	10.9134	9.04454
Abi1	34.1561	-2.11022	0.683116	-3.0891	0.00200763	0.0227102	9.79725	15.1034	41.0974	70.6266	3505	3.82268	5.59454	16.1092	28.2363
Slc39a7	69.4059	-1.53066	0.496023	-3.08586	0.00202962	0.0228976	48.9863	24.5429	77.7914	126.303	2393	27.9952	13.3157	44.662	73.9603
Gtpbp10	61.5623	-1.57344	0.510962	-3.07938	0.00207435	0.0232779	29.3918	32.0946	67.2235	117.539	2932	13.7092	14.2117	31.4997	56.1754
Casp7	16.443	-4.65101	1.51026	-3.07961	0.00207273	0.0232779	3.26575	0	26.4197	36.0866	2349	1.9013	0	15.4524	21.5273
Eif4a3	177.622	-1.01565	0.329879	-3.07886	0.00207796	0.0232875	137.162	100.06	205.193	268.072	1463	128.215	88.7961	192.694	256.764
Wdr6	65.7326	-1.50749	0.48969	-3.07845	0.00208079	0.0232883	22.8603	43.4221	80.1399	116.508	4092	7.64006	13.777	26.9068	39.8977
9130401M01Rik	24.0859	-2.5274	0.821406	-3.07692	0.0020915	0.0233464	6.5315	7.55168	42.5651	39.6952	1307	6.83422	7.50147	44.7433	42.5589
Reln	46.8179	-1.67291	0.544035	-3.075	0.00210504	0.0234356	19.5945	24.5429	72.5075	70.6266	11698	2.29073	2.72392	8.5157	8.46027
Eif2b4	77.0057	-1.37174	0.446058	-3.07525	0.00210329	0.0234356	48.9863	37.7584	91.882	129.396	2101	31.886	23.3328	60.0833	86.3024
Prtg	8.91772	-5.28214	1.71808	-3.07444	0.00210895	0.0234454	0	0	13.5034	22.1675	8764	0	0	2.11685	3.54439
Fbxo10	25.5302	-2.49582	0.812404	-3.07214	0.00212531	0.0235371	13.063	3.77584	41.978	43.3039	4634	3.85512	1.05788	12.4456	13.0948
Anxa11	53.5038	-1.56987	0.511273	-3.07051	0.00213696	0.0235735	22.8603	30.2067	74.8559	86.0923	2395	13.0535	16.3748	42.9408	50.3717
Rcc1	58.4094	-1.66009	0.540745	-3.07	0.00214056	0.0235824	39.189	18.8792	63.7009	111.868	2327	23.0313	10.5333	37.6096	67.3657
Gadd45g	8.74763	-5.26069	1.71479	-3.06783	0.0021562	0.0237239	0	0	18.4938	16.4967	1080	0	0	23.5262	21.4043
Hspa8	62.4788	-1.55619	0.50795	-3.06367	0.00218642	0.0240251	19.5945	41.5342	74.8559	113.931	2104	12.7362	25.6294	48.8798	75.8791
Ppan	143.363	-1.06701	0.348392	-3.06266	0.00219379	0.0240747	94.7068	90.6201	164.389	223.737	1671	77.5097	70.4088	135.16	187.624
Nrde2	64.1377	-1.42356	0.465014	-3.06132	0.00220365	0.0241203	35.9233	33.9825	97.4595	89.1854	3725	13.1887	11.8443	35.9457	33.5502
Stk10	18.308	-3.29889	1.07973	-3.0553	0.00224837	0.0243886	0	5.66376	31.9972	35.5711	5073	0	1.4495	8.66556	9.82561
Fbxo32	8.69575	-5.24754	1.71914	-3.05243	0.00226997	0.0245599	0	0	14.6776	20.1054	6936	0	0	2.90734	4.06192
Zfp462	15.5597	-4.64295	1.52135	-3.05187	0.00227423	0.0245745	0	1.88792	31.9972	28.3537	10496	0	0.233528	4.1883	3.78542
Hmgn1	32.6553	-2.24248	0.734899	-3.05141	0.00227769	0.0245805	16.3288	7.55168	34.0521	72.6887	1200	18.609	8.17036	38.9863	84.8815
Mettl13	38.5	-1.97062	0.646131	-3.04987	0.0022894	0.0246438	26.126	7.55168	67.2235	53.0988	2790	12.8062	3.51413	33.1029	26.6691
Dvl2	98.6457	-1.2029	0.394532	-3.04892	0.00229668	0.0246907	58.7835	60.4134	119.182	156.203	2935	27.3904	26.7242	55.7896	74.5779
Wdr1	46.9969	-1.80061	0.591139	-3.046	0.00231912	0.0249003	16.3288	24.5429	50.1975	96.9183	2878	7.75914	11.0717	23.963	47.1892
Fbxo21	151.193	-1.06856	0.351005	-3.04428	0.00233236	0.0250107	81.6438	111.387	172.022	239.718	3909	28.5633	36.9955	60.4599	85.9335
Lrrfip1	15.8684	-4.60063	1.5118	-3.04314	0.00234126	0.0250619	3.26575	0	30.823	29.3848	5743	0.77767	0	7.3737	7.16987
Bcl9l	15.9472	-4.60321	1.51558	-3.03726	0.00238738	0.0255036	3.26575	0	24.952	35.5711	5328	0.838243	0	6.43413	9.35536
Top1mt	17.8111	-3.86532	1.27449	-3.03284	0.00242267	0.0258153	0	3.77584	18.4938	48.9747	1895	0	2.58692	13.4081	36.2151
Srsf3	48.3711	-1.72017	0.567179	-3.03285	0.00242255	0.0258153	13.063	30.2067	90.4142	59.8006	3041	5.87459	12.8963	40.8479	27.5561
Akap1	41.3863	-1.76314	0.581571	-3.03168	0.00243199	0.0258394	16.3288	20.7671	59.8847	68.5645	4027	5.54527	6.69535	20.4307	23.8586
Apex1	32.4717	-2.02418	0.667734	-3.03142	0.0024341	0.0258394	9.79725	15.1034	51.3717	53.6144	1307	10.2513	15.0029	54.0005	57.4822
Sptbn2	20.3496	-2.86577	0.94517	-3.03201	0.00242931	0.0258394	6.5315	3.77584	35.5199	35.5711	8235	1.08468	0.59529	5.92594	6.05286
Ppp2r5d	48.003	-1.67521	0.554275	-3.02234	0.00250833	0.0264648	32.6575	15.1034	68.9849	75.2663	2926	15.2637	6.70159	32.3913	36.0457
Ndrg1	27.91	-2.32064	0.769625	-3.01529	0.00256731	0.0270159	6.5315	11.3275	33.465	60.3161	2890	3.09077	5.0888	15.909	29.2458
Jade2	30.4839	-2.13446	0.708326	-3.01339	0.00258348	0.0271523	16.3288	7.55168	53.7201	44.3349	6100	3.66079	1.60728	12.0992	10.1846
Sh2d3c	8.37889	-5.20029	1.7277	-3.00995	0.0026129	0.0273255	0	0	19.0809	14.4346	3681	0	0	7.12168	5.495
D10Wsu102e	59.3047	-1.45438	0.483145	-3.01023	0.00261048	0.0273255	35.9233	28.3188	88.9464	84.0302	3509	14.0005	10.4778	34.8253	33.5567
Tnks1bp1	41.1553	-1.75757	0.586062	-2.99895	0.00270911	0.0280196	16.3288	20.7671	71.3333	56.192	5747	3.88564	4.69152	17.053	13.7013
Ets1	28.9301	-2.26733	0.756427	-2.99742	0.00272273	0.0280917	13.063	7.55168	33.7585	61.3472	5060	3.53056	1.93763	9.16606	16.9892
Pex19	66.9404	-1.40553	0.469111	-2.99616	0.00273406	0.0281398	26.126	45.3101	88.0658	108.26	3131	11.4115	18.7884	38.6432	48.452
Nip7	79.2534	-1.3635	0.456585	-2.98629	0.00282381	0.0288178	45.7205	43.4221	143.841	84.0302	3126	20.002	18.0344	63.2182	37.6681
Prkag2	38.1494	-1.83145	0.614416	-2.98079	0.00287502	0.0292345	16.3288	16.9913	50.1975	69.08	3460	6.45399	6.37571	19.9322	27.9772
Pygl	8.19993	-5.16203	1.73567	-2.97409	0.00293861	0.029738	0	0	13.2099	19.5899	2821	0	0	6.43346	9.73097
Dnlz	8.10504	-5.1497	1.73345	-2.97079	0.00297039	0.0299878	0	0	16.4389	15.9812	2923	0	0	7.72671	7.6614
Mtss1	40.6055	-1.79302	0.604838	-2.96447	0.00303207	0.0304683	19.5945	16.9913	49.0233	76.8129	5140	5.21342	4.29182	13.1035	20.9411
Egr4	14.9322	-4.50557	1.5207	-2.96282	0.00304834	0.0305557	3.26575	0	27.5939	28.8693	2100	2.12674	0	18.0528	19.2639
Adh5	109.89	-1.19785	0.404821	-2.95895	0.00308688	0.0308242	91.441	45.3101	132.686	170.122	1687	74.1271	34.8705	108.058	141.31
Tns3	22.7516	-2.49731	0.844067	-2.95867	0.00308972	0.0308242	3.26575	9.43959	37.5747	40.7263	7483	0.596841	1.63778	6.89873	7.62653
Abcb8	19.7643	-2.81442	0.952334	-2.95529	0.0031238	0.0310178	6.5315	3.77584	31.1166	37.6332	2940	3.0382	1.66742	14.541	17.937
Cbr1	8.33242	-5.18041	1.75651	-2.94927	0.0031853	0.0315913	0	0	9.10013	24.2296	1081	0	0	11.5657	31.4085
Abtb1	19.4234	-2.86512	0.973733	-2.94241	0.00325665	0.0321104	3.26575	5.66376	27.0068	41.7573	1880	2.37562	3.91134	19.7363	31.1245
Exosc7	96.6507	-1.22932	0.417887	-2.94175	0.00326362	0.0321417	52.252	62.3013	104.505	167.545	1037	68.9089	78.0005	138.454	226.402
Dcaf4	38.4183	-1.77237	0.603032	-2.9391	0.00329163	0.0323799	13.063	20.7671	56.9492	62.8938	2180	8.19479	12.368	35.8906	40.4277
Plxnd1	14.2172	-4.51037	1.53624	-2.93597	0.00332503	0.0326325	0	1.88792	30.2359	24.7451	6907	0	0.354873	6.01427	5.02027
Lpin1	26.8511	-2.19779	0.749689	-2.9316	0.00337219	0.0329804	9.79725	9.43959	38.1618	50.0057	5725	2.34035	2.1407	9.15805	12.2397
Kif26a	14.6029	-4.46945	1.52507	-2.93066	0.00338243	0.0330423	3.26575	0	25.2455	29.9003	6918	0.645585	0	5.01364	6.05652
Lrp1	34.2313	-1.93795	0.662552	-2.92498	0.00344484	0.0333435	13.063	15.1034	67.5171	41.2418	14891	1.19969	1.31683	6.2293	3.88098
Ctsa	40.1325	-1.83949	0.62999	-2.91986	0.00350184	0.0338565	22.8603	13.2154	44.0329	80.4215	3626	8.62193	4.73187	16.6839	31.0794
Tfpt	45.1259	-1.78282	0.610913	-2.91829	0.0035196	0.0339893	19.5945	20.7671	43.7393	96.4027	1166	22.982	23.1236	51.5374	115.856
Dhcr24	20.7252	-2.70746	0.928095	-2.91723	0.00353157	0.034066	0	9.43959	31.7037	41.7573	4028	0	3.04259	10.8136	14.5268
Cpxm1	34.9901	-1.92787	0.661123	-2.91605	0.00354493	0.0340781	6.5315	20.7671	46.6749	65.9869	2421	3.68952	11.1368	26.4873	38.1936
Grwd1	85.7205	-1.21093	0.415231	-2.91627	0.00354248	0.0340781	45.7205	56.6376	105.972	134.551	1902	32.8739	38.661	76.5477	99.1301
Lats2	17.9605	-3.09129	1.06088	-2.9139	0.00356949	0.0342752	6.5315	1.88792	38.1618	25.2606	5554	1.60827	0.441323	9.44001	6.37332
Cdc6	50.5373	-1.50925	0.518368	-2.91155	0.00359639	0.0344944	26.126	26.4309	78.9656	70.6266	4701	7.60036	7.29962	23.0779	21.0526
Zfyve26	49.1922	-1.59364	0.549737	-2.89891	0.00374464	0.035593	19.5945	28.3188	58.1234	90.732	9368	2.86048	3.9247	8.5242	13.5719
Syne2	30.2002	-2.17297	0.749756	-2.89824	0.00375264	0.035629	13.063	9.43959	68.3977	29.9003	21718	0.822573	0.564303	4.32684	1.92923
Isy1	53.9593	-1.50213	0.519286	-2.89269	0.00381957	0.0361426	16.3288	37.7584	77.2043	84.5457	1619	13.793	30.2793	65.5155	73.1766
Nme2	41.0441	-1.67403	0.578827	-2.89211	0.00382668	0.0361684	22.8603	16.9913	59.8847	64.4403	1168	26.7664	18.887	70.4405	77.3112
Irf2bpl	33.6443	-2.03391	0.704516	-2.88696	0.00388985	0.036562	22.8603	5.66376	41.0974	64.9559	4112	7.6029	1.78826	13.7313	22.1357
Fam32a	29.7068	-2.01876	0.699396	-2.88643	0.00389642	0.036583	9.79725	13.2154	41.6845	54.1299	1921	6.97474	8.93167	29.8123	39.4855
Alad	41.6674	-1.72772	0.598649	-2.88603	0.00390136	0.0365888	29.3918	11.3275	58.417	67.5335	4601	8.73624	3.1964	17.4436	20.5681
Sh3bgrl2	49.2119	-1.59439	0.553307	-2.88157	0.00395704	0.036947	19.5945	28.3188	56.6556	92.2786	3500	7.65627	10.5047	22.2395	36.9454
Lphn1	30.7507	-1.97653	0.688906	-2.86908	0.00411665	0.0382261	6.5315	16.9913	46.3813	53.0988	8188	1.0909	2.69418	7.78242	9.0873
Palm3	7.48033	-5.03369	1.75491	-2.86835	0.00412625	0.0382731	0	0	14.9712	14.9502	2449	0	0	8.39879	8.5543
Foxo3	29.3308	-2.00083	0.697733	-2.86762	0.00413577	0.0383173	9.79725	13.2154	50.491	43.8194	2889	4.63776	5.93899	24.0113	21.2543
Atg2a	69.5351	-1.34679	0.470037	-2.86528	0.00416638	0.0384344	22.8603	52.8617	93.6433	108.775	6340	4.93109	10.8251	20.2925	24.0419
Crocc	62.9933	-1.32847	0.464095	-2.86251	0.00420303	0.0387302	35.9233	35.8705	93.0562	87.1233	6680	7.35445	6.97171	19.1389	18.2762
Foxo1	53.3168	-1.43491	0.50215	-2.85754	0.00426939	0.0392151	29.3918	28.3188	79.2592	76.2974	5552	7.23981	6.62223	19.6132	19.257
Sptbn1	51.2841	-1.49388	0.522787	-2.85753	0.00426957	0.0392151	22.8603	30.2067	86.598	65.4714	11019	2.8372	3.5591	10.7973	8.32601
Cdca5	37.823	-1.70465	0.599091	-2.8454	0.00443562	0.0402588	16.3288	18.8792	57.8299	58.2541	1906	11.7161	12.86	41.6849	42.8283
Map3k5	18.7672	-2.73119	0.960498	-2.84351	0.00446193	0.0404108	6.5315	3.77584	34.3457	30.4158	5393	1.65628	0.908996	8.74965	7.90309
Rcor2	35.5731	-1.78214	0.627387	-2.84057	0.00450324	0.0406542	19.5945	13.2154	50.1975	59.2851	2014	13.3053	8.51924	34.243	41.249
Ptk7	49.1833	-1.48642	0.523418	-2.83984	0.00451359	0.0406924	22.8603	28.3188	75.443	70.1111	4255	7.34738	8.6408	24.3595	23.0895
Col6a3	7.50365	-5.03051	1.77398	-2.83571	0.00457235	0.040945	0	0	9.39368	20.6209	10841	0	0	1.19046	2.66542
Dhx29	51.6509	-1.44496	0.509751	-2.83463	0.00458786	0.040945	29.3918	26.4309	76.0301	74.7508	4098	9.80855	8.37372	25.4896	25.5606
Prrc2b	61.9041	-1.3636	0.481697	-2.83082	0.0046429	0.0412122	42.4548	28.3188	99.5143	77.3284	10689	5.43176	3.43967	12.7908	10.1375
Plod1	156.249	-1.01628	0.358923	-2.83146	0.00463365	0.0412122	111.036	96.2839	159.399	258.277	3252	46.6942	38.4399	67.3418	111.292
Elovl5	23.5987	-2.38467	0.842133	-2.8317	0.00463007	0.0412122	0	13.2154	35.8134	45.366	2781	0	6.16963	17.6927	22.859
Pdxp	7.44815	-5.02024	1.77343	-2.83081	0.00464308	0.0412122	0	0	9.68723	20.1054	2001	0	0	6.65123	14.0797
Ptprf	103.919	-1.06176	0.375551	-2.82721	0.00469561	0.0416347	62.0493	71.7409	134.447	147.439	7648	11.0953	12.1786	24.152	27.0143
Stxbp2	25.9507	-2.13724	0.75634	-2.82577	0.0047167	0.0417779	9.79725	9.43959	36.107	48.4591	2703	4.95689	4.53405	18.3525	25.1222
Pmm1	43.1714	-1.85954	0.658474	-2.82402	0.00474253	0.0419627	22.8603	15.1034	35.2263	99.4959	1302	24.0116	15.0606	37.1711	107.083
Ppp1r1b	7.29957	-4.99336	1.76941	-2.82205	0.00477172	0.0421313	0	0	11.155	18.0433	1666	0	0	9.19907	15.1764
Zbtb33	21.8627	-2.36237	0.838156	-2.81853	0.00482438	0.0424646	6.5315	7.55168	37.2812	36.0866	5122	1.74391	1.91418	9.99998	9.87265
Chd3os	22.4631	-2.34064	0.83061	-2.81798	0.00483264	0.0424865	9.79725	5.66376	39.336	35.0555	1779	7.53147	4.1334	30.3783	27.6127
Eif1ax	126.173	-1.03233	0.366474	-2.81693	0.00484846	0.0425436	104.504	64.1892	180.828	155.172	926	154.338	89.9974	268.29	234.818
Nubp1	28.319	-2.28449	0.812016	-2.81336	0.00490267	0.0429301	9.79725	9.43959	22.8971	71.1421	2128	6.29628	5.75918	14.7828	46.8471
Lmnb2	20.8682	-2.55915	0.910283	-2.81138	0.00493301	0.0430619	6.5315	5.66376	24.3649	46.9126	3371	2.64975	2.18135	9.93012	19.5011
Slc12a9	30.3044	-1.9511	0.694376	-2.80987	0.00495621	0.0431752	16.3288	9.43959	40.8038	54.6454	3315	6.73629	3.69699	16.9109	23.0992
Nop2	123.922	-1.00301	0.357301	-2.80717	0.00499791	0.043358	75.1123	88.7322	148.831	183.011	2623	39.1619	43.9199	77.9552	97.77
Pola2	77.565	-1.19598	0.426094	-2.80685	0.00500285	0.043358	42.4548	50.9738	99.8079	117.024	2872	20.2159	23.0431	47.7452	57.0975
Hars	84.788	-1.18799	0.4233	-2.80649	0.00500842	0.0433618	45.7205	56.6376	98.6337	138.16	1989	31.436	36.9699	68.1302	97.3364
Cgn	29.9123	-1.93144	0.689836	-2.79986	0.00511253	0.0441275	16.3288	9.43959	46.9684	46.9126	5039	4.43159	2.43214	12.8059	13.0459
Ppp1ca	60.3049	-1.3329	0.476142	-2.79937	0.00512027	0.0441492	39.189	30.2067	81.6076	90.2165	1363	39.3206	28.7731	82.2591	92.7508
Zfp869	7.25475	-4.99743	1.78598	-2.79814	0.00513974	0.0441819	0	0	20.2551	8.76388	3490	0	0	7.97368	3.51884
Eef1b2	104.646	-1.06391	0.380416	-2.79669	0.00516283	0.0442417	78.378	58.5255	130.631	151.048	1933	55.4515	39.309	92.846	109.499
Fos	102.3	-1.13391	0.405786	-2.79436	0.0052002	0.0444305	75.1123	54.7496	168.499	110.837	2093	49.0787	33.9618	110.606	74.207
Glul	24.9744	-2.13442	0.764785	-2.79087	0.00525664	0.044822	6.5315	11.3275	42.8587	39.1797	2807	3.18216	5.23927	20.9771	19.559
Unc45a	43.6367	-1.71999	0.616931	-2.78798	0.00530375	0.0450599	19.5945	20.7671	41.3909	92.7941	3262	8.21489	8.26553	17.4329	39.8624
Ap1s1	29.1163	-2.09454	0.75141	-2.78748	0.00531193	0.0450661	3.26575	16.9913	34.3457	61.8627	1277	3.49738	17.2748	36.9513	67.8837
Anln	210.209	-1.07544	0.385995	-2.78614	0.00533393	0.045144	84.9095	181.24	201.964	372.723	5421	21.4204	43.4064	51.1852	96.3461
Nit2	26.9672	-2.08892	0.749805	-2.78595	0.00533715	0.045144	16.3288	5.66376	40.5103	45.366	1286	17.3645	5.71798	43.2786	49.433
Eid1	55.9181	-1.44497	0.518817	-2.78512	0.00535085	0.0452147	39.189	22.655	96.8723	64.9559	2543	21.0751	11.5664	52.3363	35.7931
Limk1	37.1789	-1.70283	0.612346	-2.78084	0.00542192	0.0457238	22.8603	13.2154	52.8395	59.8006	3323	9.4081	5.16333	21.8463	25.2176
Fpgs	56.2749	-1.45556	0.523657	-2.7796	0.00544261	0.0458525	22.8603	35.8705	62.2331	104.136	2263	13.8149	20.5793	37.7821	64.4826
Ccs	32.7082	-1.84432	0.663996	-2.7776	0.00547614	0.0460432	13.063	15.1034	40.8038	61.8627	1057	16.9013	18.5514	53.0365	82.0128
Trmt11	6.96481	-4.93227	1.77616	-2.77693	0.00548757	0.0460934	0	0	14.9712	12.8881	2359	0	0	8.71922	7.65575
Igfbp7	17.7462	-2.72099	0.980808	-2.77423	0.00553327	0.0462766	3.26575	5.66376	29.0617	32.9934	1213	3.68191	6.06209	32.9162	38.1149
Igf2	24.8294	-2.12278	0.765246	-2.77398	0.00553749	0.0462766	6.5315	11.3275	40.2167	41.2418	4236	2.10867	3.47182	13.0437	13.643
Bccip	48.9621	-1.44503	0.521424	-2.77131	0.00558312	0.0464801	26.126	26.4309	69.572	73.7197	1244	28.7213	27.5848	76.8357	83.0407
Stxbp3a	14.5139	-3.55589	1.28339	-2.7707	0.0055936	0.0465216	0	3.77584	20.2551	34.0245	2406	0	2.0375	11.5661	19.8164
Vim	34.1466	-2.02473	0.730943	-2.77002	0.00560524	0.0465726	16.3288	11.3275	81.6076	27.3227	1834	12.176	8.01889	61.1337	20.8762
Hmox2	109.92	-1.02637	0.370655	-2.76906	0.00562183	0.0466307	62.0493	81.1805	139.731	156.719	1366	62.1208	77.1578	140.537	160.768
Ubxn6	18.8335	-2.72569	0.984368	-2.76898	0.00562328	0.0466307	6.5315	3.77584	21.7229	43.3039	1701	5.25122	2.88196	17.5454	35.6739
Arhgap10	12.4523	-4.31454	1.56019	-2.76539	0.00568548	0.0469163	0	1.88792	27.3004	20.6209	3038	0	0.806816	12.3461	9.51147
Thyn1	34.7171	-1.86814	0.67595	-2.76373	0.00571444	0.0471093	9.79725	18.8792	36.9876	73.2042	963	13.9133	25.4528	52.7691	106.522
Zmynd8	22.2126	-2.31501	0.837772	-2.7633	0.00572209	0.0471264	9.79725	5.66376	31.1166	42.2729	8909	1.50393	0.825381	4.79857	6.64906
Gsta4	30.9818	-2.05323	0.744942	-2.75622	0.00584729	0.0478776	13.063	11.3275	72.2139	27.3227	958	18.6478	15.3514	103.563	39.9655
Sox4	34.61	-1.78567	0.647736	-2.75678	0.00583729	0.0478776	6.5315	22.655	52.5459	56.7075	2953	3.02483	9.96047	24.447	26.9094
Dst	31.2774	-1.86435	0.677467	-2.75193	0.00592443	0.0482548	16.3288	11.3275	57.2428	40.2108	30001	0.744335	0.490205	2.6214	1.87817
Skp2	6.83593	-4.90576	1.7822	-2.75265	0.00591158	0.0482548	0	0	14.9712	12.3725	3411	0	0	6.03009	5.08282
Thbd	6.81804	-4.90112	1.78214	-2.75014	0.00595706	0.0483082	0	0	14.3841	12.8881	3718	0	0	5.31523	4.85742
Taok2	105.182	-1.06966	0.388821	-2.75103	0.00594081	0.0483082	58.7835	75.5168	120.944	165.483	6884	11.6779	14.2423	24.1375	33.6852
Fuk	32.0767	-1.85381	0.673934	-2.75073	0.00594635	0.0483082	19.5945	9.43959	42.5651	56.7075	3972	6.74647	3.08548	14.7229	20.0059
Snx33	6.81804	-4.90112	1.78214	-2.75014	0.00595706	0.0483082	0	0	14.3841	12.8881	4564	0	0	4.32998	3.95703
Papss1	72.2963	-1.21143	0.441232	-2.74557	0.00604067	0.0488924	39.189	47.198	90.4142	112.384	2917	18.373	21.0071	42.5843	53.9878
Topors	66.7061	-1.37183	0.499739	-2.7451	0.00604923	0.0489116	45.7205	30.2067	123.879	67.0179	3842	16.2744	10.2076	44.2986	24.4434
Tet3	28.2818	-1.93664	0.705904	-2.74349	0.0060789	0.049052	9.79725	13.2154	49.9039	40.2108	10906	1.22854	1.57324	6.28664	5.1666
Arap1	6.83413	-4.9085	1.78951	-2.74293	0.00608941	0.049052	0	0	17.026	10.3105	6354	0	0	3.68143	2.27383
Plekhg2	25.2082	-2.16858	0.79097	-2.74167	0.0061127	0.0491459	16.3288	3.77584	38.4554	42.2729	5275	4.23333	0.929329	10.0158	11.2297
Nudt16l1	14.4341	-3.4326	1.25196	-2.74177	0.00611092	0.0491459	3.26575	1.88792	21.1358	31.4469	1274	3.50562	1.92395	22.7928	34.5888
Tpm3	12.2	-4.2786	1.56234	-2.73859	0.00617028	0.049374	0	1.88792	21.1358	25.7761	3340	0	0.733864	8.69403	10.8143
Acat2	13.975	-3.50174	1.27852	-2.73889	0.00616462	0.049374	0	3.77584	25.8326	26.2917	2076	0	2.36137	17.0958	17.7467
Ppa1	125.82	-1.00909	0.368707	-2.73684	0.00620316	0.0495432	75.1123	90.6201	138.557	198.992	1292	79.5059	91.0628	147.338	215.824
Polr2f	74.8358	-1.23363	0.450704	-2.73711	0.00619822	0.0495432	39.189	49.0859	84.2496	126.819	520	103.065	122.555	222.594	341.749
Arid3a	13.9571	-3.49935	1.27894	-2.73613	0.0062166	0.0496037	0	3.77584	25.2455	26.8072	5421	0	0.904301	6.39815	6.92946
0610011F06Rik	14.6024	-3.44773	1.26115	-2.7338	0.00626081	0.0499093	3.26575	1.88792	18.2003	35.0555	811	5.50698	3.02233	30.8323	60.5708
Ret	15.7018	-3.06324	1.12072	-2.73328	0.00627068	0.0499409	0	5.66376	22.6035	34.54	7341	0	1.00168	4.2303	6.59318
