# Supplementary material for: eEF1G Orchestrates Translation to Ensure Meiotic Progression in Transcriptionally Quiescent Spermatocytes
Source: Adv Sci (Weinh). 2026 Jul 1:e76264. Online ahead of print. doi: 10.1002/advs.76264 (PMC13336642; doi:10.1002/advs.76264)
Supplement: Supplementary file 2 — Supporting File 2: advs76264‐sup‐0002‐Table S1‐S5.zip. [file ADVS-9999-e76264-s002.zip › advs76264-sup-0006-TableS5.xlsx]

## Sheet: RNA & Ribo
gene_name	eg_Con1_Ribo	eg_Con2_Ribo	eg_cKO1_Ribo	eg_cKO2_Ribo	eg_Con1_RNA	eg_Con2_RNA	eg_Con3_RNA	eg_cKO1_RNA	eg_cKO2_RNA	eg_cKO3_RNA	eg_Con_avg	eg_cKO_avg	Con_TE_1	Con_TE_2	cKO_TE_1	cKO_TE_2	Con_TE_avg	cKO_TE_avg	log2_Con_TE_1	log2_Con_TE_2	log2_cKO_TE_1	log2_cKO_TE_2	log2FC of TE	Pvalue	–log10pvalue
Hist1h1e	179.992	137.643	1479.2	1617.35	2.14691	11.1136	1.58301	44.8148	64.4077	158.317	4.94783	89.1797	30.43	23.3099	16.4139	17.9459	26.8699	17.1799	4.92742	4.54287	4.03685	4.16558	-0.645271	0.0888768	1.05121
Hist1h2aa	1370.53	2044.13	12015.2	10411.8	0	2.22272	2.37451	13.7892	9.99429	4.33745	1.53241	9.37363	541.59	807.581	1158.34	1003.77	674.586	1081.05	9.08106	9.65746	10.1778	9.97122	0.680366	0.147784	0.830374
Gdap1	2.76588	1.6514	83.9461	54.7872	5.36728	3.70453	5.54052	8.04368	16.6572	30.3621	4.87078	18.3543	0.641462	0.451627	4.389	2.88242	0.546545	3.63571	-0.640564	-1.1468	2.13389	1.52728	2.73383	0.0203872	1.69064
Uchl1	1010.55	1138.07	140.176	119.67	269.437	219.308	283.358	54.0075	52.7477	99.7613	257.368	68.8388	3.91516	4.40873	2.02145	1.72784	4.16194	1.87465	1.96907	2.14036	1.01539	0.788971	-1.15064	0.014834	1.82874
Manf	264.544	203.686	1044.67	982.22	282.319	355.635	354.593	623.96	615.204	798.09	330.849	679.085	0.800196	0.616804	1.53756	1.44573	0.7085	1.49164	-0.321575	-0.697117	0.620639	0.531801	1.07406	0.0301707	1.52041
Brms1l	24.0475	24.4928	167.089	154.746	22.5426	30.3771	37.9921	33.3238	54.4134	71.5679	30.3039	53.1017	0.800139	0.814363	3.10692	2.87877	0.807251	2.99284	-0.321678	-0.296256	1.63548	1.52545	1.89043	0.000891869	3.0497
Eny2	96.8002	77.0278	415.542	402.631	522.773	548.27	583.338	1115.77	1205.42	928.213	551.46	1083.14	0.177027	0.141237	0.384216	0.372307	0.159132	0.378261	-2.49796	-2.82381	-1.38001	-1.42544	1.24916	0.0166683	1.77811
Fmr1nb	455.346	410.135	1767.25	1618.26	436.896	508.261	433.744	1236.43	1470.83	1218.82	459.634	1308.69	0.990692	0.892541	1.35013	1.23636	0.941616	1.29325	-0.0134919	-0.164009	0.433098	0.306104	0.457787	0.0431836	1.36468
P4hb	456.858	549.909	1879.38	1675.6	260.85	280.062	291.273	438.955	467.511	394.708	277.395	433.724	1.64464	1.97888	4.32545	3.85669	1.81176	4.09107	0.717767	0.984681	2.11285	1.94736	1.17509	0.0172832	1.76237
Dnajc3	36.6784	32.988	153.175	162.935	462.659	437.134	299.188	1200.81	1159.89	1515.94	399.661	1292.21	0.0940406	0.08483	0.119218	0.126766	0.0894353	0.122992	-3.41057	-3.55928	-3.06832	-2.97976	0.459648	0.033496	1.47501
Gm364	231.179	193.195	810.716	843.452	471.247	569.756	560.384	1473.14	1671.27	1292.56	533.796	1478.99	0.434146	0.36312	0.548461	0.57058	0.398633	0.55952	-1.20375	-1.46148	-0.86654	-0.809499	0.48913	0.0644076	1.19106
Kit	125.717	159.789	14.6545	22.2355	370.342	310.439	468.57	195.346	151.58	145.304	383.117	164.077	0.329892	0.418593	0.0948312	0.140755	0.374242	0.117793	-1.59994	-1.25638	-3.39849	-2.82874	-1.66772	0.0368175	1.43395
Herpud1	4.52669	5.40542	102.643	70.7428	46.1586	29.6362	39.5752	336.685	377.562	327.477	38.4567	347.242	0.14007	0.162341	0.297618	0.206014	0.151205	0.251816	-2.83578	-2.6229	-1.74847	-2.27918	0.735862	0.129392	0.888091
Ano8	4.40127	5.38384	51.1165	53.4977	4.29382	2.96362	3.16601	1.1491	0	0	3.47449	0.383032	1.20713	1.42672	37.6828	39.4045	1.31692	38.5436	0.271576	0.512703	5.23583	5.30029	4.87125	0.000654428	3.18414
Cd320	35.602	38.5888	192.071	203.057	81.5826	48.8997	70.4438	126.401	134.368	108.436	66.9754	123.068	0.538459	0.5824	1.55617	1.64472	0.560429	1.60044	-0.893091	-0.779919	0.638	0.717838	1.51387	0.00208441	2.68102
Dbi	675.606	715.609	101.912	65.8015	444.411	394.903	489.94	152.83	196.554	88.9176	443.085	146.101	1.5236	1.61368	0.699605	0.454121	1.56864	0.576863	0.607482	0.690351	-0.515387	-1.13885	-1.44321	0.0425176	1.37143
Hist1h1t	387.942	300.753	1458.34	1353.94	1.07346	0	3.16601	6.89458	0	4.33745	1.41316	3.74401	161.176	125.045	307.617	285.612	143.11	296.614	7.33249	6.9663	8.26499	8.15791	1.05146	0.0307803	1.51173
Gnptg	81.7071	80.7866	361.925	440.961	16.1018	19.2635	14.2471	64.3494	66.6286	41.2057	16.5375	57.3946	4.71602	4.66353	6.21505	7.56852	4.68978	6.89179	2.23757	2.22142	2.63577	2.92001	0.555358	0.0612559	1.21285
Emc10	113.491	155.773	585.055	492.864	134.182	87.4268	114.768	122.953	189.892	180.004	112.126	164.283	1.01207	1.38583	3.54577	2.98799	1.19895	3.26688	0.0173102	0.47075	1.8261	1.57918	1.44614	0.0299258	1.52395
Sil1	71.2136	50.1723	283.9	350.57	32.2037	37.0453	41.1582	45.9639	62.1867	60.7242	36.8024	56.2916	1.91029	1.35368	4.9728	6.13651	1.63199	5.55465	0.933795	0.436887	2.31406	2.61742	1.76707	0.0257059	1.58997
Fasn	50.2408	52.7005	6.29163	7.89247	152.431	125.213	105.27	35.622	26.6514	36.8683	127.638	33.0472	0.398334	0.417455	0.214162	0.26118	0.407894	0.237671	-1.32795	-1.26031	-2.22322	-1.93688	-0.779228	0.0332975	1.47759
Asns	25.743	41.2369	227.132	178.077	18.2487	10.3727	26.1196	136.743	178.232	130.123	18.247	148.366	1.38946	2.19447	1.52734	1.19892	1.79196	1.36313	0.474525	1.13387	0.61102	0.261732	-0.394621	0.428107	0.368448
Hist1h2ac	253.412	172.07	1210.54	986.482	0	0	0	0	3.33143	0	0	1.11048	254.412	173.07	574.06	467.895	213.741	520.978	7.99102	7.43521	9.16506	8.87004	1.28536	0.0535472	1.27126
Hist2h4	82.9719	161.787	790.882	925.548	0	1.48181	0	0	0	0	0.493937	0	56.2085	108.965	791.882	926.548	82.5867	859.215	5.81272	6.76772	9.62914	9.85572	3.37904	0.019616	1.70739
Pes1	400.813	530.568	115.068	108.62	72.995	68.1633	74.4013	56.3057	68.2943	67.2304	71.8532	63.9435	5.51538	7.29643	1.78721	1.68793	6.4059	1.73757	2.46346	2.86719	0.837709	0.755254	-1.88233	0.011937	1.92311
Prss50	309.617	361.446	1019.08	1191.02	37.571	39.268	45.9072	116.059	194.333	147.473	40.9154	152.622	7.41059	8.6471	6.64022	7.75944	8.02884	7.19983	2.88959	3.11222	2.73123	2.95595	-0.157229	0.424732	0.371885
Nptx2	37.4691	30.8668	169.823	154.695	96.611	53.3452	69.6523	166.619	142.696	156.148	73.2028	155.154	0.518432	0.429455	1.09393	0.997061	0.473943	1.0455	-0.947775	-1.21942	0.129525	-0.00424678	1.1414	0.0170024	1.76949
Hormad1	140.253	75.3281	502.967	511.18	954.302	1365.49	1128.68	4025.29	4436.91	2906.09	1149.49	3789.43	0.122776	0.0663439	0.132958	0.135124	0.0945601	0.134041	-3.0259	-3.91389	-2.91096	-2.88764	0.503372	0.327603	0.484651
Calr	1976.47	1475.65	5010.93	5247.87	624.751	597.911	579.38	873.314	980.551	993.275	600.681	949.047	3.28658	2.45421	5.27545	5.52485	2.8704	5.40015	1.71659	1.29526	2.39929	2.46594	0.91175	0.0491025	1.3089
Tubb5	234.36	260.008	21.9509	53.7483	309.155	354.153	334.806	75.8404	56.0791	21.6872	332.705	51.2022	0.705294	0.782153	0.439653	1.04877	0.743724	0.744213	-0.503703	-0.354477	-1.18556	0.0687019	0.000948866	0.856682	0.0671803
Erp44	43.8807	43.9387	173.787	175.013	99.8314	159.295	191.544	203.39	271.512	212.535	150.223	229.146	0.296785	0.297168	0.759463	0.76479	0.296976	0.762126	-1.75251	-1.75065	-0.396948	-0.386865	1.35968	1.42157e-05	4.84723
Tex101	1835.16	2290.56	6072.11	5281.27	406.84	279.321	238.242	428.613	626.864	574.712	308.134	543.396	5.93968	7.41282	11.1557	9.70299	6.67625	10.4293	2.57038	2.89002	3.47971	3.27843	0.643538	0.0752799	1.12332
Tmx4	41.0129	22.3335	138.943	151.079	117.007	124.472	208.957	395.289	484.168	438.082	150.145	439.18	0.277964	0.154378	0.317923	0.345494	0.216171	0.331708	-1.84703	-2.69546	-1.65325	-1.53327	0.617744	0.254366	0.594542
Fmr1	119.152	99.6635	338.484	319.25	854.471	896.495	960.885	2161.45	1982.2	2134.02	903.95	2092.56	0.132772	0.111236	0.162156	0.152969	0.122004	0.157563	-2.91297	-3.1683	-2.62454	-2.70869	0.368993	0.108533	0.96444
Cd164	121.134	150.35	433.991	400.145	399.326	479.366	614.998	741.167	803.43	674.473	497.896	739.69	0.244809	0.30337	0.587278	0.541583	0.27409	0.56443	-2.03027	-1.72085	-0.767885	-0.884745	1.04215	0.0239535	1.62063
Sdk1	27.4303	16.6322	80.2681	115.746	17.1753	17.7817	11.8725	24.131	34.98	80.2428	15.6099	46.4513	1.71165	1.06155	1.71266	2.46033	1.3866	2.0865	0.775392	0.0861705	0.776243	1.29885	0.589531	0.295713	0.52913
Tuba3a	548.7	855.482	156.863	162.433	290.907	243.758	224.787	132.146	162.13	127.955	253.15	140.743	2.16289	3.36998	1.11372	1.15302	2.76644	1.13337	1.11296	1.75274	0.155392	0.205413	-1.28741	0.0598061	1.22325
Ncapg	50.0589	51.7672	177.535	164.379	99.8314	70.386	94.9804	199.943	197.11	303.621	88.3992	233.558	0.571133	0.590242	0.761157	0.705068	0.580687	0.733112	-0.808101	-0.760622	-0.393735	-0.504166	0.336272	0.0306412	1.51369
Serinc3	51.8599	53.1921	176.519	168.538	492.716	624.583	669.612	1218.04	1214.86	975.925	595.637	1136.28	0.0885965	0.0908293	0.156091	0.149074	0.0897129	0.152582	-3.49661	-3.4607	-2.67954	-2.7459	0.766202	0.00241713	2.6167
Smc1b	228.607	201.162	564.903	611.563	1403.01	1770.02	1508.6	4795.18	3617.93	5482.53	1560.54	4631.88	0.147038	0.129463	0.122149	0.132221	0.138251	0.127185	-2.76574	-2.94939	-3.03328	-2.91898	-0.120358	0.387346	0.411901
Cad	88.1544	111.138	20.6506	25.0709	24.6895	19.2635	38.7836	12.6401	6.66286	6.50617	27.5789	8.60303	3.11959	3.9238	2.25456	2.71486	3.5217	2.48471	1.64136	1.97225	1.17284	1.44088	-0.503194	0.143372	0.843536
Creld2	102.601	161.003	602.473	436.671	165.312	145.217	121.891	258.547	343.693	268.922	144.14	290.387	0.713797	1.11618	2.07104	1.50203	0.91499	1.78653	-0.486415	0.158574	1.05035	0.586909	0.965333	0.131811	0.880048
Saraf	33.5558	46.4099	166.981	188.447	173.9	214.122	202.625	183.855	389.777	394.708	196.882	322.78	0.174628	0.239586	0.518813	0.585111	0.207107	0.551962	-2.51764	-2.06138	-0.946715	-0.773218	1.41419	0.0279333	1.55388
Hdac6	136.61	152.607	14.0174	34.9144	84.803	64.4588	60.1542	20.6837	27.7619	26.0247	69.8053	24.8234	1.9435	2.16942	0.581541	1.39077	2.05646	0.986153	0.958656	1.11731	-0.782046	0.475879	-1.06028	0.201043	0.696712
Lman2l	12.8696	12.6622	76.276	85.9264	22.5426	14.8181	15.8301	5.74548	28.8724	6.50617	17.7302	13.708	0.74049	0.729421	5.254	5.91014	0.734955	5.58207	-0.433448	-0.455177	2.39342	2.56319	2.92507	0.000856328	3.06736
Lman2	31.4046	39.0077	123.169	123.265	133.109	77.7951	111.602	237.863	180.453	307.959	107.502	242.091	0.298655	0.368729	0.51079	0.511188	0.333692	0.510989	-1.74345	-1.43937	-0.969197	-0.968074	0.614776	0.0547526	1.2616
Polr2e	302.48	366.215	35.4457	53.4964	124.521	128.918	117.934	40.2184	58.8553	21.6872	123.791	40.2536	2.43191	2.94264	0.883455	1.32101	2.68728	1.10223	1.28209	1.55711	-0.178772	0.401639	-1.28572	0.0553109	1.25719
Tmx1	34.594	49.8204	167.481	178.55	140.623	108.913	104.478	288.423	358.129	197.354	118.005	281.302	0.299097	0.427045	0.596811	0.636023	0.363071	0.616417	-1.74131	-1.22754	-0.744653	-0.65285	0.763654	0.0948794	1.02283
Mcm2	170.846	234.656	46.3707	47.9896	100.905	94.8359	121.891	95.375	57.1896	41.2057	105.877	64.5901	1.60788	2.20491	0.722223	0.746906	1.9064	0.734564	0.685159	1.14072	-0.469484	-0.421002	-1.37589	0.0272865	1.56405
Hspa5	2824.07	2149.24	6438.03	6585.94	2706.18	2571.68	2228.87	5789.15	5879.98	7685.95	2502.25	6451.69	1.12856	0.85898	0.997883	1.02081	0.993772	1.00934	0.174487	-0.219303	-0.00305785	0.0297077	0.0224315	0.873148	0.0589121
Vars	111.902	117.492	27.4906	23.2112	13.9549	14.8181	15.0386	0	6.66286	0	14.6039	2.22095	7.23553	7.59376	8.84538	7.51679	7.41465	8.18109	2.8551	2.92481	3.14492	2.91012	0.141914	0.37805	0.422451
Actb	572.187	788.555	184.415	207.611	1206.56	1207.68	1366.93	483.77	689.051	427.238	1260.39	533.353	0.45441	0.625941	0.34699	0.390399	0.540175	0.368695	-1.13793	-0.675901	-1.52703	-1.35698	-0.551002	0.16179	0.791048
Ccnb3	65.8893	45.5265	194.181	174.387	254.409	192.635	241.408	719.335	503.601	704.835	229.484	642.59	0.290212	0.201864	0.303269	0.272513	0.246038	0.287891	-1.78482	-2.30854	-1.72133	-1.8756	0.226642	0.459189	0.338008
Dnmt1	139.34	192.746	37.5486	49.7687	439.043	245.24	334.806	226.372	193.778	117.111	339.696	179.087	0.411922	0.568676	0.214055	0.281912	0.490299	0.247984	-1.27956	-0.81432	-2.22394	-1.82668	-0.983418	0.0854099	1.06849
Sycp3	811.286	715.958	2217.16	1778.25	1739	2051.57	1882.99	3826.49	3945.52	4541.31	1891.18	4104.44	0.429285	0.378905	0.540297	0.433389	0.404095	0.486843	-1.21999	-1.40009	-0.888175	-1.20626	0.268763	0.287019	0.54209
Iqcb1	162.603	140.209	435.387	422.754	400.399	395.643	429.786	1408.79	1156.01	1301.23	408.61	1288.68	0.399413	0.344741	0.338369	0.328573	0.372077	0.333471	-1.32405	-1.53641	-1.56333	-1.60571	-0.158041	0.290223	0.537269
Tubb4b	305.757	563.018	94.9059	84.2568	249.042	403.793	313.435	201.092	195.999	114.942	322.09	170.678	0.949446	1.7457	0.558639	0.496609	1.34757	0.527624	-0.0748416	0.803803	-0.840012	-1.00982	-1.35278	0.102282	0.990202
Fbxo47	62.6193	48.9906	223.175	205.595	130.962	152.626	166.216	345.878	295.942	379.527	149.935	340.449	0.421502	0.331207	0.656541	0.605055	0.376355	0.630798	-1.24639	-1.5942	-0.607043	-0.724861	0.745086	0.0544523	1.26398
Mdh2	515.93	619.277	160.252	158.691	402.546	430.466	367.257	179.259	201.552	212.535	400.09	197.782	1.28881	1.54648	0.811202	0.803348	1.41765	0.807275	0.366045	0.628988	-0.301867	-0.315903	-0.812366	0.0256356	1.59116
Isyna1	180.808	354.123	38.8784	49.3422	44.0117	11.1136	11.081	6.89458	0.555238	0	22.0688	2.48327	7.88112	15.3941	11.4486	14.4526	11.6376	12.9506	2.9784	3.94431	3.51709	3.85325	0.154218	0.704344	0.152215
Rbms3	0.441791	0.0879255	16.3078	4.475	1.07346	0	11.081	0	7.77334	0	4.0515	2.59111	0.285419	0.215367	4.81962	1.5246	0.250393	3.17211	-1.80885	-2.21513	2.26892	0.608428	3.66318	0.056231	1.25002
Banf1	248.856	277.247	941.994	630.516	156.725	163.74	173.339	237.863	284.837	169.16	164.601	230.62	1.50878	1.68022	4.07129	2.72652	1.5945	3.3989	0.593382	0.748653	2.02549	1.44706	1.09196	0.0707399	1.15034
Smc4	135.16	116.978	333.704	315.846	2213.47	2403.5	2209.88	4484.92	4260.9	5987.84	2275.61	4911.22	0.0598082	0.0518217	0.0681369	0.0645015	0.0558149	0.0663192	-4.06351	-4.2703	-3.87542	-3.95452	0.248776	0.150632	0.822083
Dnajc10	19.1008	18.1757	76.0151	67.7168	211.471	188.931	130.598	248.205	263.738	184.341	177	232.095	0.112926	0.107729	0.330402	0.294802	0.110328	0.312602	-3.14655	-3.21452	-1.5977	-1.76218	1.50253	0.00349806	2.45617
Cnpy3	16.7867	22.4559	122.361	85.2334	5.36728	7.40905	6.33202	6.89458	18.3229	28.1934	6.36945	17.8036	2.41358	3.18286	6.56047	4.586	2.79822	5.57324	1.27117	1.67032	2.7138	2.19724	0.994007	0.0945391	1.02439
Rcn2	41.46	60.9617	181.593	171.117	238.307	328.962	376.755	528.584	675.17	340.49	314.675	514.748	0.134505	0.196283	0.354035	0.333723	0.165394	0.343879	-2.89426	-2.34899	-1.49803	-1.58328	1.05599	0.0594181	1.22608
Pdia6	771.691	770.329	1738.12	1761.34	1130.35	832.778	945.846	1683.43	1523.02	2411.62	969.657	1872.69	0.796049	0.794646	0.928182	0.940571	0.795348	0.934376	-0.32907	-0.331615	-0.10752	-0.088392	0.232418	0.00171936	2.76463
Tle3	35.5859	40.5497	3.43419	2.35593	90.1703	59.2724	54.6137	35.622	29.9829	28.1934	68.0188	31.2661	0.530085	0.602006	0.137426	0.104008	0.566046	0.120717	-0.915703	-0.73215	-2.86328	-3.26524	-2.22929	0.00958636	2.01835
Hist1h2ba	6873.95	8672.1	22175.7	16374.8	2.14691	14.0772	7.91503	24.131	24.9857	21.6872	8.04638	23.6013	759.967	958.737	901.444	665.645	859.352	783.545	9.56979	9.90499	9.81609	9.37861	-0.133234	0.661829	0.179254
Incenp	155.706	171.785	40.2607	45.7154	155.651	127.436	165.424	95.375	99.3877	101.93	149.504	98.8976	1.04121	1.14805	0.41303	0.467633	1.09463	0.440331	0.0582633	0.199181	-1.27568	-1.09655	-1.31378	0.00742817	2.12912
Ly6k	269.219	183.169	704.879	799.067	369.269	380.084	395.752	680.265	820.643	520.494	381.702	673.8	0.706082	0.481234	1.04606	1.18564	0.593658	1.11585	-0.502092	-1.05519	0.0649601	0.24566	0.910433	0.0848671	1.07126
Crabp1	254.958	353.091	22.2751	45.8436	61.187	53.3452	58.5712	14.9383	5.55238	15.1811	57.7011	11.8906	4.36036	6.03211	1.80559	3.63395	5.19623	2.71977	2.12445	2.59266	0.852472	1.86154	-0.933982	0.21355	0.670501
Rad21	123.285	131.254	34.6886	30.5963	1134.64	925.391	1163.51	594.083	586.332	357.839	1074.51	512.751	0.115559	0.122968	0.0694667	0.0615012	0.119263	0.065484	-3.1133	-3.02365	-3.84753	-4.02324	-0.864938	0.0126975	1.89628
Dmrt1	198.697	258.663	59.5223	59.8893	1379.39	1258.8	1232.37	633.152	891.713	813.271	1290.19	779.379	0.154662	0.201105	0.0775551	0.0780253	0.177883	0.0777902	-2.69281	-2.31398	-3.68863	-3.67991	-1.19327	0.0247893	1.60574
Pold1	99.1776	159.923	14.3481	31.4979	62.2604	61.4951	30.0771	16.0874	13.3257	26.0247	51.2776	18.4793	1.91626	3.07824	0.787918	1.66833	2.49725	1.22813	0.938296	1.62211	-0.343882	0.738407	-1.02388	0.232755	0.633102
Gsr	62.6393	102.466	10.0288	8.25597	241.528	360.821	303.937	43.6657	87.1724	54.2181	302.095	61.6854	0.209965	0.341363	0.175939	0.147658	0.275664	0.161798	-2.25178	-1.55062	-2.50685	-2.75967	-0.768715	0.188443	0.724821
Cul7	36.326	49.7799	4.03885	7.09309	11.808	13.3363	8.70653	8.04368	4.44191	2.16872	11.2836	4.88477	3.03868	4.13395	0.856253	1.37526	3.58632	1.11576	1.60345	2.04752	-0.223891	0.459705	-1.68448	0.0525257	1.27963
Gpi1	60.0699	90.581	9.28194	8.49015	35.424	34.8225	63.3202	1.1491	21.6543	32.5308	44.5223	18.4447	1.34154	2.01178	0.528777	0.488057	1.67666	0.508417	0.423889	1.00848	-0.919268	-1.03488	-1.72151	0.0295962	1.52876
Hspg2	16.642	19.414	3.46531	2.76629	19.3222	13.3363	16.6216	25.2801	9.99429	15.1811	16.4267	16.8185	1.01236	1.17142	0.2506	0.21137	1.09189	0.230985	0.0177195	0.228264	-1.99654	-2.24216	-2.24096	0.00516333	2.28707
Tex12	147.073	90.1532	484.98	472.742	503.451	716.455	635.577	1347.89	1387.54	947.732	618.494	1227.72	0.239022	0.147141	0.395517	0.385557	0.193082	0.390537	-2.06478	-2.76473	-1.33819	-1.37498	1.01625	0.0944099	1.02498
Klhl3	5.83683	1.68627	79.2316	26.3191	0	14.0772	0	0	0	0	4.6924	0	1.20105	0.471904	80.2316	27.3191	0.836475	53.7753	0.264292	-1.08344	6.3261	4.77184	6.00648	0.0285308	1.54469
Tktl1	79.4861	79.2268	215.084	223.189	156.725	149.663	136.139	551.566	532.474	208.197	147.509	430.746	0.541963	0.540216	0.500489	0.519261	0.541089	0.509875	-0.883735	-0.888391	-0.998589	-0.94547	-0.0857237	0.0842138	1.07462
Zfr	55.9734	49.6579	155.446	130.633	281.245	358.598	387.836	737.72	773.447	646.279	342.56	719.149	0.165832	0.14745	0.217241	0.182786	0.156641	0.200014	-2.5922	-2.7617	-2.20263	-2.45177	0.352636	0.145999	0.83565
Rpn2	128.001	157.725	333.811	404.306	360.681	230.422	273.069	349.325	474.729	555.193	288.057	459.749	0.446281	0.549113	0.726666	0.879668	0.497697	0.803167	-1.16397	-0.864826	-0.460635	-0.184969	0.690432	0.0766774	1.11533
Edem2	32.1731	37.7888	124.601	119.67	18.2487	10.3727	6.33202	18.3855	13.881	26.0247	11.6511	19.4304	2.62214	3.06603	6.14774	5.90642	2.84409	6.02708	1.39075	1.61637	2.62006	2.56228	1.08349	0.011271	1.94804
Amfr	32.3479	24.3548	92.2861	97.2979	329.551	251.167	307.103	375.755	369.789	357.839	295.94	367.794	0.112305	0.085387	0.252949	0.266538	0.098846	0.259744	-3.15451	-3.54984	-1.98308	-1.90758	1.39383	0.019854	1.70215
Chtf18	84.4009	120.477	17.255	22.8854	0	0	1.58301	0	0.555238	0	0.527669	0.185079	55.9028	79.5178	15.404	20.1551	67.7103	17.7796	5.80485	6.31321	3.94523	4.33307	-1.92916	0.0266279	1.57466
Ergic3	173.512	160.409	468.31	425.211	44.0117	31.8589	16.6216	42.5166	15.5467	28.1934	30.8307	28.7522	5.4825	5.07085	15.7739	14.3254	5.27667	15.0497	2.45483	2.34223	3.97947	3.8405	1.51203	0.00348289	2.45806
Nxt2	9.71173	4.10727	52.2795	42.6279	55.8197	31.118	67.2778	209.136	114.379	140.967	51.4052	154.827	0.204402	0.0974574	0.341914	0.279976	0.15093	0.310945	-2.29052	-3.35908	-1.5483	-1.83662	1.04278	0.177361	0.751142
Rbbp7	97.9864	125.593	290.929	298.836	289.833	274.135	363.3	452.744	491.941	366.514	309.089	437.067	0.319219	0.408246	0.666404	0.684454	0.363732	0.675429	-1.64738	-1.29249	-0.58553	-0.546974	0.892927	0.0368677	1.43335
Bsg	342.304	350.89	795.344	765.271	130.962	105.949	117.142	118.357	156.022	93.2551	118.018	122.545	2.88448	2.95662	6.44579	6.20238	2.92055	6.32409	1.52831	1.56395	2.68836	2.63282	1.11462	0.000875286	3.05785
Hsp90b1	911.423	718.207	1788.73	1838.11	2429.23	1855.23	1870.32	3281.82	3516.33	4127.08	2051.59	3641.74	0.444522	0.350389	0.491314	0.504869	0.397456	0.498092	-1.16967	-1.51297	-1.02528	-0.986019	0.325617	0.1915	0.717832
Ndufb6	228.087	263.796	694.178	757.364	80.5092	116.322	114.768	204.539	257.075	65.0617	103.866	175.559	2.18456	2.52508	3.93738	4.29525	2.35482	4.11631	1.12734	1.33633	1.97723	2.10274	0.805735	0.0220001	1.65758
Ube2o	117.838	116.735	37.8488	38.7116	110.566	91.1313	65.6948	45.9639	20.5438	54.2181	89.1307	40.2419	1.31851	1.30627	0.941974	0.962894	1.31239	0.952434	0.398908	0.385458	-0.0862411	-0.0545504	-0.462508	0.00138185	2.85954
Pcx	47.2035	63.7508	148.454	149.178	17.1753	22.2272	4.74902	36.7711	47.7505	73.7366	14.7172	52.7527	3.06693	4.11975	2.78039	2.79386	3.59334	2.78713	1.6168	2.04256	1.47529	1.48226	-0.366546	0.241092	0.617817
H2-K1	337.396	309.41	721.749	768.391	619.384	550.493	586.504	1454.76	1570.77	3266.1	585.46	2097.21	0.577014	0.529295	0.34446	0.366689	0.553154	0.355575	-0.793323	-0.917857	-1.53759	-1.44737	-0.637529	0.0142642	1.84575
Hfm1	33.4064	25.7027	78.1914	97.3613	509.891	567.533	543.763	1824.77	1601.86	1845.58	540.396	1757.4	0.0635513	0.049322	0.045036	0.0559379	0.0564367	0.0504869	-3.97593	-4.34162	-4.47278	-4.16003	-0.160723	0.579653	0.236832
Aplp2	136.146	112.838	314.348	279.349	232.94	184.485	171.756	307.958	242.639	275.428	196.394	275.342	0.694783	0.576704	1.14115	1.0145	0.635744	1.07783	-0.525365	-0.794098	0.190492	0.0207718	0.761609	0.0405125	1.39241
Hsp90ab1	1194.96	1341.92	454.276	569.024	1348.26	866.859	756.677	443.551	429.755	776.403	990.599	549.903	1.20609	1.3543	0.826418	1.03471	1.2802	0.930564	0.270339	0.437547	-0.275056	0.0492254	-0.460187	0.12475	0.903961
Lamp1	86.5633	102.193	229.745	270.654	49.379	85.945	78.3588	81.5859	75.5124	60.7242	71.2276	72.6075	1.21233	1.42871	3.1348	3.69058	1.32052	3.41269	0.277777	0.514718	1.64837	1.88385	1.3698	0.0145429	1.83735
Acly	94.1079	116.673	31.2742	31.0056	123.447	248.944	179.671	56.3057	67.1839	67.2304	184.021	63.5733	0.514039	0.636001	0.499807	0.495648	0.57502	0.497728	-0.960052	-0.6529	-1.00056	-1.01261	-0.208255	0.322685	0.491221
Eef1d	95.9679	112.597	25.2325	25.2523	286.613	185.226	193.918	128.699	76.6229	75.9053	221.919	93.7424	0.434992	0.509588	0.276883	0.277092	0.47229	0.276987	-1.20094	-0.972598	-1.85265	-1.85156	-0.769851	0.0215382	1.66679
Tmed10	20.5885	21.3072	63.3318	79.9425	113.786	188.19	160.675	229.819	231.534	195.185	154.217	218.846	0.139086	0.143716	0.292622	0.368178	0.141401	0.3304	-2.84595	-2.79871	-1.77289	-1.44153	1.22442	0.0184462	1.73409
Pde6d	25.853	42.3382	139.056	170.59	41.8648	65.1997	70.4438	136.743	135.478	80.2428	59.1694	117.488	0.44629	0.72027	1.18203	1.44816	0.58328	1.3151	-1.16395	-0.47339	0.241268	0.534225	1.17291	0.0845729	1.07277
Hk2	25.8333	27.7895	0.810408	2.22383	97.6845	71.1269	67.2778	24.131	4.44191	8.67489	78.6964	12.4159	0.336694	0.36124	0.134945	0.240298	0.348967	0.187622	-1.57049	-1.46897	-2.88956	-2.0571	-0.895265	0.150803	0.82159
Itm2b	69.6455	68.8967	219.275	185.355	202.883	216.344	227.953	234.416	362.016	186.51	215.727	260.98	0.325966	0.322511	0.840808	0.71133	0.324238	0.776069	-1.61721	-1.63258	-0.250151	-0.491409	1.25913	0.00916195	2.03801
BC004004	18.3778	16.459	85.8571	56.7184	134.182	142.995	63.3202	175.812	146.028	130.123	113.499	150.654	0.16924	0.152482	0.572731	0.380592	0.160861	0.476661	-2.56286	-2.71329	-0.804071	-1.39368	1.56715	0.0369224	1.43271
Ftsj3	273.657	396.372	134.063	91.5422	178.194	147.44	107.644	52.8584	67.1839	91.0864	144.426	70.3762	1.88864	2.73247	1.89227	1.29654	2.31055	1.5944	0.917346	1.45021	0.920114	0.374668	-0.535222	0.29474	0.530561
Parp1	214.352	262.947	75.8559	93.5097	240.454	181.522	154.343	130.997	130.481	112.774	192.106	124.751	1.1152	1.36685	0.611177	0.751565	1.24102	0.681371	0.157302	0.450852	-0.710338	-0.412031	-0.865018	0.0538119	1.26912
Zc3h14	14.0733	12.2586	51.237	46.2805	268.364	188.931	231.91	344.729	249.857	182.173	229.735	258.92	0.0653274	0.0574626	0.200974	0.181904	0.061395	0.191439	-3.93617	-4.12123	-2.31492	-2.45875	1.64069	0.00505609	2.29619
Myo1b	26.2592	34.0254	2.65159	2.91048	112.713	119.286	98.9379	52.8584	42.1981	19.5185	110.312	38.1917	0.24489	0.314659	0.0931725	0.0997782	0.279774	0.0964754	-2.0298	-1.66814	-3.42395	-3.32513	-1.53603	0.0147651	1.83076
Trrap	30.0637	25.7668	6.80162	7.85863	264.07	228.199	229.536	101.121	81.6201	110.605	240.602	97.7818	0.128574	0.110789	0.0789783	0.0896787	0.119682	0.0843285	-2.95933	-3.17411	-3.6624	-3.47909	-0.505108	0.0702946	1.15308
Dpep3	386.032	443.064	884.73	898.204	10.7346	21.4863	20.5791	12.6401	23.8753	2.16872	17.6	12.8947	20.8082	23.8745	63.746	64.7157	22.3413	64.2309	4.37908	4.5774	5.99426	6.01604	1.52355	0.00424087	2.37255
Galk1	104.978	111.765	8.89673	16.2756	51.5259	37.7862	45.1157	20.6837	9.43905	8.67489	44.8092	12.9326	2.31345	2.46162	0.710331	1.23994	2.38754	0.975138	1.21005	1.29961	-0.493436	0.310276	-1.29185	0.0795717	1.09924
Pigk	19.3985	12.77	65.1793	48.871	135.255	113.359	93.3974	295.318	365.347	323.14	114.004	327.935	0.177372	0.119735	0.201193	0.151614	0.148554	0.176403	-2.49515	-3.06208	-2.31335	-2.72153	0.24789	0.532592	0.273605
Etnk1	25.5789	23.0206	70.8143	60.5823	396.105	404.534	326.891	875.612	769.561	921.707	375.843	855.627	0.0705303	0.0637415	0.0838338	0.0718893	0.0671359	0.0778616	-3.82561	-3.97162	-3.57632	-3.79808	0.213827	0.252269	0.598136
Nomo1	73.9569	77.1755	180.366	168.05	19.3222	25.9317	11.8725	27.5783	60.521	15.1811	19.0421	34.4268	3.73996	3.90055	5.11946	4.7718	3.82026	4.94563	1.90302	1.96368	2.35599	2.25453	0.372485	0.0243369	1.61374
Abca5	16.8756	10.9202	52.3906	37.6455	153.504	148.922	165.424	199.943	295.942	442.42	155.95	312.768	0.113893	0.0759493	0.170159	0.123166	0.0949213	0.146662	-3.13425	-3.71882	-2.55504	-3.02133	0.627696	0.229878	0.638502
Tbcb	169.849	192.762	30.4597	37.6129	84.803	71.8678	87.0653	34.4729	49.9715	30.3621	81.2454	38.2688	2.07731	2.3559	0.801138	0.983296	2.21661	0.892217	1.05472	1.23628	-0.319878	-0.0243021	-1.31289	0.0168904	1.77236
Sun1	43.6192	52.7858	112.383	136.996	224.352	280.062	231.91	558.461	571.34	446.757	245.442	525.519	0.181054	0.21825	0.215345	0.262092	0.199652	0.238718	-2.46551	-2.19595	-2.21528	-1.93186	0.257824	0.319065	0.496121
Kpna4	15.9114	21.3268	68.3229	57.8898	209.324	208.194	246.157	653.836	573.006	500.975	221.225	575.939	0.0761005	0.100469	0.120156	0.102073	0.0882848	0.111115	-3.71595	-3.31518	-3.05702	-3.29233	0.331811	0.280063	0.552744
Tuba3b	254.286	353.591	94.0544	92.288	247.968	168.926	161.467	73.5422	91.6144	130.123	192.787	98.4266	1.31736	1.8298	0.956026	0.93826	1.57358	0.947143	0.397644	0.871685	-0.0648788	-0.0919411	-0.732394	0.0952688	1.02105
Cops3	74.9439	71.0402	236.712	184.694	49.379	19.2635	8.70653	25.2801	56.0791	6.50617	25.783	29.2885	2.83553	2.68977	7.84828	6.13084	2.76265	6.98956	1.50362	1.42748	2.97238	2.61609	1.33915	0.0182834	1.73794
Srsf6	138.302	164.403	350.139	308.289	1129.28	964.659	1127.89	1437.52	1600.2	1721.97	1073.94	1586.56	0.129591	0.153872	0.221181	0.19482	0.141731	0.208001	-2.94797	-2.7002	-2.1767	-2.35978	0.553432	0.0689485	1.16148
Mcam	198.585	245.795	66.4056	84.7547	266.217	207.453	274.652	175.812	203.773	164.823	249.441	181.469	0.796936	0.985441	0.369408	0.469968	0.891189	0.419688	-0.327464	-0.0211584	-1.43671	-1.08936	-1.08641	0.0423804	1.37284
Leprotl1	6.0847	13.6934	43.193	62.5814	98.7579	60.0133	87.0653	98.8223	109.937	95.4238	81.9455	101.394	0.0854139	0.177145	0.431596	0.620946	0.131279	0.526271	-3.54939	-2.497	-1.21225	-0.68746	2.00316	0.0718643	1.14349
Hist1h2ai	1923.81	2159.13	927.127	656.546	0	2.22272	0	0	0	0	0.740905	0	1105.64	1240.81	928.127	657.546	1173.22	792.837	10.1107	10.2771	9.85818	9.36095	-0.565379	0.155642	0.807874
Aprt	160.671	187.69	15.4717	25.4734	23.616	37.7862	33.2431	5.74548	6.66286	28.1934	31.5484	13.5339	4.96708	5.79719	1.13333	1.82149	5.38213	1.47741	2.3124	2.53535	0.180565	0.86512	-1.86511	0.0340361	1.46806
Ociad1	45.4842	44.7564	114.572	109.742	93.3906	46.677	35.6176	63.2003	59.9658	41.2057	58.5618	54.7906	0.780437	0.768217	2.07154	1.98496	0.774327	2.02825	-0.357645	-0.380413	1.0507	0.989111	1.38922	0.000558313	3.25312
Rnf167	32.5503	15.6424	120.153	104.542	41.8648	28.1544	46.6987	57.4548	41.0876	60.7242	38.906	53.0889	0.840735	0.417041	2.23988	1.95127	0.628888	2.09557	-0.250277	-1.26174	1.16342	0.964412	1.73647	0.0716911	1.14454
Bub1b	138.942	152.985	59.6462	42.0877	28.9833	45.9361	24.5366	19.5346	30.5381	8.67489	33.152	19.5826	4.09763	4.50881	2.94649	2.09341	4.30322	2.51995	2.03479	2.17275	1.55899	1.06585	-0.772024	0.0906707	1.04253
Gcat	38.6101	54.3556	7.50111	1.6467	39.7179	40.0089	30.0771	2.29819	11.66	4.33745	36.6013	6.09855	1.05342	1.47217	1.19758	0.37285	1.2628	0.785217	0.0750872	0.557948	0.260127	-1.42333	-0.685462	0.412907	0.384148
Dync1i2	53.6874	42.7683	133.007	131.922	200.736	226.717	195.501	250.503	273.177	346.996	207.651	290.225	0.262099	0.209768	0.46015	0.456422	0.235933	0.458286	-1.93182	-2.25314	-1.11982	-1.13156	0.957869	0.026556	1.57584
Bub1	72.0688	74.7881	173.003	157.115	673.057	750.537	812.082	1688.02	1585.76	1409.67	745.225	1561.15	0.0979179	0.101562	0.111387	0.101216	0.0997399	0.106302	-3.35228	-3.29957	-3.16635	-3.30449	0.0919194	0.345494	0.46156
Dazl	416.505	484.522	898.054	893.116	7549.61	8204.78	8666.17	20050.6	17872.6	20934.7	8140.19	19619.3	0.0512831	0.0596377	0.0458227	0.045571	0.0554604	0.0456968	-4.28537	-4.06763	-4.44779	-4.45574	-0.279364	0.127388	0.894871
Setx	112.168	75.1371	196.234	245.111	2109.34	2064.9	2102.23	2991.1	2667.37	3131.64	2092.16	2930.03	0.0540659	0.0363743	0.0672917	0.0839672	0.0452201	0.0756294	-4.20914	-4.78094	-3.89343	-3.57403	0.741985	0.145662	0.836654
Dut	99.7028	180.887	35.5586	34.1516	274.805	248.944	265.945	168.917	170.458	186.51	263.231	175.295	0.381116	0.688361	0.207371	0.19939	0.534739	0.203381	-1.3917	-0.538762	-2.26971	-2.32633	-1.39465	0.0892812	1.04924
Zfp160	2.12546	1.71319	16.476	17.4387	47.2321	31.118	34.8261	0	23.32	28.1934	37.7254	17.1711	0.0807083	0.0700623	0.961742	1.01472	0.0753853	0.988233	-3.63114	-3.83522	-0.0562778	0.0210883	3.7125	0.000861462	3.06476
Sec63	30.4887	29.4611	82.1856	67.4542	212.544	177.817	190.752	335.536	270.956	316.634	193.705	307.709	0.161725	0.156448	0.269463	0.221744	0.159087	0.245603	-2.62838	-2.67625	-1.89184	-2.17304	0.626518	0.0490722	1.30916
Hnrnpd	67.6224	105.215	28.1963	28.4301	267.29	283.767	344.304	209.136	240.418	143.136	298.454	197.563	0.229159	0.354695	0.147038	0.148215	0.291927	0.147627	-2.12558	-1.49535	-2.76574	-2.75423	-0.983654	0.094771	1.02332
Slc7a3	0.166931	0	16.6372	22.3197	3.22037	6.66815	0	49.4112	77.7334	171.329	3.29617	99.4912	0.271621	0.232765	0.17551	0.232057	0.252193	0.203783	-1.88033	-2.10305	-2.51038	-2.10745	-0.307494	0.302104	0.519843
Ccdc88c	50.7658	67.5094	12.7767	19.8675	457.292	354.894	301.563	196.496	205.993	236.391	371.249	212.96	0.139062	0.184042	0.0643891	0.09753	0.161552	0.0809595	-2.8462	-2.4419	-3.95704	-3.35801	-0.996725	0.107089	0.970255
Snap23	21.5895	19.1729	84.3809	67.2593	48.3055	51.8634	68.8608	96.5241	88.2829	127.955	56.3432	104.254	0.393935	0.351792	0.81119	0.648521	0.372864	0.729855	-1.34397	-1.5072	-0.301889	-0.624775	0.968962	0.0335732	1.47401
Shmt1	84.958	109.846	17.3023	21.3656	180.341	131.14	171.756	59.753	61.6315	95.4238	161.079	72.2694	0.530347	0.683902	0.249795	0.305251	0.607124	0.277523	-0.914993	-0.548138	-2.00119	-1.71193	-1.12939	0.0405101	1.39244
Spata22	71.8607	52.1668	185.798	203.938	0	0.740905	0.791503	0	2.22095	0	0.510803	0.740318	48.2265	35.1911	107.335	117.759	41.7088	112.547	5.59175	5.13714	6.74598	6.87969	1.43211	0.0257319	1.58953
Tmem209	34.2508	47.9758	122.055	100.839	143.843	122.249	92.6059	289.572	233.2	271.09	119.566	264.621	0.292378	0.406215	0.463273	0.383399	0.349296	0.423336	-1.7741	-1.29968	-1.11007	-1.38308	0.277352	0.399953	0.397991
Gapvd1	25.8208	23.6712	63.0411	63.0179	168.533	146.699	171.756	357.369	310.378	377.358	162.329	348.368	0.164213	0.151052	0.183305	0.183239	0.157633	0.183272	-2.60636	-2.72688	-2.44768	-2.4482	0.217422	0.0682601	1.16583
Ccnd1	32.7235	63.752	7.05926	7.74849	163.165	114.84	134.556	36.7711	47.7505	49.8806	137.52	44.8007	0.243455	0.467455	0.175964	0.191012	0.355455	0.183488	-2.03827	-1.0971	-2.50665	-2.38826	-0.953983	0.204765	0.688745
Psmd6	148.75	150.499	354.949	355.562	239.381	180.781	175.714	333.238	324.815	188.679	198.625	282.244	0.750158	0.758919	1.25669	1.25885	0.754538	1.25777	-0.414733	-0.397983	0.329628	0.332107	0.737202	0.000131863	3.87988
Efr3a	14.3209	16.7773	45.4331	46.5757	439.043	457.879	453.531	923.874	696.269	973.757	450.151	864.633	0.0339595	0.0394044	0.0536406	0.0549606	0.0366819	0.0543006	-4.88004	-4.6655	-4.22053	-4.18546	0.565899	0.0345189	1.46194
Hspe1	211.106	230.452	52.3378	31.9154	1170.07	1267.69	1384.34	467.682	633.527	540.012	1274.03	547.074	0.166353	0.181526	0.0973187	0.0600566	0.17394	0.0786876	-2.58768	-2.46175	-3.36114	-4.05753	-1.14438	0.0788164	1.10338
Tsga10	16.1053	8.98245	45.9218	48.0609	197.516	196.34	194.71	327.493	405.879	310.127	196.188	347.833	0.0867457	0.0506239	0.134511	0.140643	0.0686848	0.137577	-3.52706	-4.30404	-2.89421	-2.82989	1.00217	0.113978	0.943179
Cenpp	58.9271	33.5839	177.968	174.415	83.7295	84.4632	98.1464	86.1823	117.711	88.9176	88.7797	97.6035	0.667491	0.385208	1.81503	1.77899	0.52635	1.79701	-0.58318	-1.37629	0.859994	0.831058	1.77151	0.0441573	1.355
Sohlh1	90.8771	127.416	20.8213	9.52256	200.736	172.631	113.976	44.8148	63.2972	78.074	162.448	62.062	0.562119	0.785667	0.346029	0.166861	0.673893	0.256445	-0.831053	-0.34801	-1.53104	-2.58329	-1.39387	0.126692	0.897252
Ltv1	77.5589	85.805	209.667	201.024	165.312	235.608	169.382	425.166	353.687	379.527	190.101	386.126	0.411087	0.454237	0.544181	0.521855	0.432662	0.533018	-1.28248	-1.13848	-0.87784	-0.938278	0.300945	0.0606633	1.21707
Rpl8	1328.76	1227.74	585.471	534.58	869.499	834.259	755.094	398.737	602.434	598.568	819.617	533.246	1.62044	1.49733	1.09775	1.0025	1.55889	1.05013	0.696383	0.582396	0.134556	0.00359819	-0.569953	0.0223934	1.64988
Prdx4	233.711	271.176	531.359	636.031	450.851	473.438	499.438	903.19	941.684	633.267	474.576	826.047	0.49353	0.572309	0.643686	0.770247	0.532919	0.706966	-1.01879	-0.805134	-0.635572	-0.376607	0.407725	0.136809	0.863885
Fbn2	14.6237	15.3716	2.98312	2.33884	140.623	66.6815	127.432	10.3419	19.4333	23.856	111.579	17.8771	0.13878	0.145424	0.211003	0.176873	0.142102	0.193938	-2.84913	-2.78167	-2.24466	-2.49921	0.448671	0.0779854	1.10799
Mttp	4.93845	2.62094	28.3566	17.23	28.9833	23.709	29.2856	65.4985	59.4105	47.7119	27.326	57.5403	0.209647	0.127831	0.501476	0.311409	0.168739	0.406443	-2.25397	-2.96769	-0.995747	-1.68312	1.26826	0.124192	0.905907
Pfn1	244.765	438.42	102.67	67.6167	15.0284	17.7817	45.1157	20.6837	24.9857	19.5185	25.9753	21.7293	9.11077	16.2897	4.56108	3.01886	12.7002	3.78997	3.18757	4.02589	2.18938	1.59401	-1.7446	0.0793161	1.10064
Mov10	29.7241	31.4085	3.55209	1.94945	18.2487	44.4543	38.7836	2.29819	3.33143	4.33745	33.8289	3.32236	0.882143	0.930507	1.05315	0.68237	0.906325	0.86776	-0.180916	-0.103912	0.0747106	-0.551373	-0.062732	0.789765	0.102502
Usp22	42.7639	54.8058	9.04895	12.6915	129.888	118.545	155.926	37.9202	34.98	60.7242	134.786	44.5415	0.3223	0.410983	0.220655	0.300637	0.366641	0.260646	-1.63352	-1.28285	-2.18014	-1.73391	-0.492278	0.220841	0.65592
Heatr1	89.3393	102.027	31.6375	40.5142	246.895	177.817	161.467	118.357	109.937	130.123	195.393	119.473	0.459993	0.524595	0.270912	0.344594	0.492294	0.307753	-1.12032	-0.930724	-1.8841	-1.53703	-0.677745	0.07417	1.12977
Oip5	17.6139	19.4866	91.7901	66.1185	13.9549	42.9725	47.4902	85.0332	121.597	67.2304	34.8059	91.2869	0.519856	0.572158	1.00545	0.72728	0.546007	0.866366	-0.943816	-0.805515	0.00784378	-0.459416	0.666058	0.116802	0.932549
Sypl	25.1153	27.269	62.8634	72.6602	495.937	444.543	461.446	907.786	925.583	678.81	467.309	837.393	0.0557651	0.0603639	0.0761736	0.0878588	0.0580645	0.0820162	-4.16449	-4.05017	-3.71457	-3.50867	0.498252	0.0520595	1.2835
Mob1a	32.533	30.9863	102.933	111.414	398.252	484.552	585.712	808.964	825.084	947.732	489.505	860.594	0.0683643	0.0652108	0.120629	0.130472	0.0667875	0.125551	-3.87061	-3.93874	-3.05135	-2.93819	0.910618	0.00522717	2.28173
Epcam	117.802	114.616	283.875	241.424	119.154	113.359	145.637	188.452	179.342	180.004	126.05	182.599	0.935086	0.910007	1.55161	1.3204	0.922547	1.43601	-0.0968288	-0.13605	0.63377	0.400971	0.638367	0.0329785	1.48177
Yipf4	25.5257	25.7394	81.6597	85.036	259.776	259.317	349.844	1155.99	893.934	908.695	289.646	986.207	0.0912648	0.0919999	0.0837309	0.087151	0.0916323	0.085441	-3.4538	-3.44222	-3.5781	-3.52034	-0.100929	0.0752532	1.12348
Diablo	115.646	111.396	331.68	219.955	112.713	77.7951	49.0732	116.059	77.7334	162.654	79.8604	118.815	1.44257	1.39	2.7766	1.84413	1.41628	2.31036	0.528637	0.475084	1.47332	0.882938	0.706011	0.150036	0.823805
Taldo1	149.818	311.378	70.0025	36.4977	156.725	128.918	127.432	70.0949	51.6372	45.5432	137.691	55.7584	1.08743	2.25232	1.25096	0.660654	1.66988	0.955807	0.120927	1.17141	0.323035	-0.598034	-0.804952	0.378526	0.421904
Erp29	74.9508	149.361	359.305	301.705	140.623	54.0861	68.0693	96.5241	106.606	88.9176	87.5927	97.3492	0.857303	1.69722	3.66353	3.07786	1.27726	3.37069	-0.222123	0.763172	1.87323	1.62193	1.39999	0.100872	0.996231
Wdhd1	102.324	103.669	38.5198	35.8212	164.239	141.513	144.845	159.724	92.7248	119.28	150.199	123.91	0.683367	0.692262	0.316387	0.294782	0.687814	0.305585	-0.549268	-0.53061	-1.66024	-1.76228	-1.17045	0.00195503	2.70885
Dnmt3a	16.8264	17.793	4.04096	3.20342	89.0968	82.2405	98.9379	45.9639	28.8724	15.1811	90.0917	30.0058	0.195697	0.206309	0.162581	0.135569	0.201003	0.149075	-2.3533	-2.27712	-2.62077	-2.8829	-0.431177	0.0853924	1.06858
Cdkn2a	157.985	272.806	51.1092	49.6263	0	0.740905	0	0	5.55238	0	0.246968	1.85079	127.498	219.578	18.2788	17.7587	173.538	18.0187	6.99433	7.77859	4.1921	4.15045	-3.26768	0.0145911	1.83591
Sox3	69.7242	76.9623	17.3023	9.49581	49.379	43.7134	39.5752	24.131	27.7619	8.67489	44.2225	20.1893	1.56392	1.72397	0.863753	0.495336	1.64394	0.679545	0.645162	0.785736	-0.211309	-1.01352	-1.27452	0.0825667	1.08319
Gps2	23.4711	30.7907	106.163	106.482	30.0568	9.63177	11.081	9.19277	14.4362	30.3621	16.9232	17.997	1.36533	1.77372	5.64103	5.65786	1.56952	5.64944	0.449252	0.826775	2.49596	2.50026	1.84778	0.010143	1.99383
Lamb1	16.8917	21.7544	1.54592	1.69685	78.3623	30.3771	64.9032	18.3855	9.99429	15.1811	57.8809	14.5203	0.303862	0.386448	0.164038	0.173763	0.345155	0.168901	-1.71851	-1.37165	-2.6079	-2.52481	-1.03107	0.029165	1.53514
Cd81	62.4355	89.9426	5.88427	8.07347	40.7913	25.9317	41.1582	25.2801	6.10762	15.1811	35.9604	15.5229	1.71631	2.46054	0.416649	0.549144	2.08843	0.482897	0.77931	1.29898	-1.26309	-0.864743	-2.11263	0.0233873	1.63102
Pabpc1	69.077	47.6474	131.451	176.445	4104.89	3919.39	4468.83	3933.36	3482.46	3801.77	4164.37	3739.2	0.0168237	0.011679	0.0354128	0.0474427	0.0142514	0.0414277	-5.89336	-6.41994	-4.81959	-4.39767	1.5395	0.0443617	1.35299
Hprt	94.4736	93.7134	231.75	241.658	366.048	328.962	362.508	957.198	1018.31	680.979	352.506	885.495	0.270076	0.267926	0.262551	0.273728	0.269001	0.26814	-1.88856	-1.9001	-1.92933	-1.86919	-0.00462605	0.886929	0.0521113
Naa15	76.6216	67.9693	145.939	150.93	614.017	560.124	559.593	893.997	964.449	1073.52	577.911	977.321	0.134082	0.119136	0.150195	0.155297	0.126609	0.152746	-2.89881	-3.06932	-2.7351	-2.6869	0.27075	0.0911032	1.04047
Lmbrd1	8.60168	10.3161	28.162	34.0937	115.933	85.945	127.432	190.75	203.773	236.391	109.77	210.304	0.0866812	0.102159	0.138009	0.166081	0.0944199	0.152045	-3.52814	-3.29112	-2.85716	-2.59004	0.687337	0.0615564	1.21073
Bahcc1	13.6478	14.8156	2.91443	2.51349	107.346	46.677	96.5634	19.5346	6.66286	2.16872	83.5287	9.45541	0.173288	0.187104	0.374393	0.336045	0.180196	0.355219	-2.52875	-2.41809	-1.41737	-1.57327	0.979142	0.0094169	2.02609
Sdf4	30.0447	19.6269	62.628	69.602	119.154	102.986	114.768	90.7786	107.716	145.304	112.302	114.6	0.273999	0.182052	0.550416	0.610745	0.228025	0.580581	-1.86776	-2.45758	-0.861405	-0.711358	1.3483	0.0455716	1.34131
Cars	27.1625	36.77	87.3271	85.203	15.0284	22.9681	16.6216	48.2621	72.181	78.074	18.206	66.1724	1.46634	1.96657	1.31493	1.28331	1.71646	1.29912	0.552217	0.975684	0.394989	0.35987	-0.401896	0.210486	0.676776
Msi1	58.7668	77.3164	5.75907	4.74102	84.803	60.7542	53.0307	6.89458	11.66	8.67489	66.196	9.07649	0.88944	1.16549	0.670776	0.569744	1.02747	0.62026	-0.169031	0.22094	-0.576097	-0.811615	-0.728146	0.0872376	1.0593
Emc7	138.448	134.775	345.794	315.534	354.24	211.158	324.516	337.834	322.038	292.778	296.638	317.55	0.468517	0.456176	1.08866	0.993672	0.462346	1.04117	-1.09383	-1.13234	0.122559	-0.00915886	1.17116	0.00342299	2.46559
Nes	18.763	18.1601	1.4581	2.40069	8.58765	14.8181	0	0	0	0	7.80192	0	2.24531	2.17681	2.4581	3.40069	2.21106	2.9294	1.16691	1.12222	1.29754	1.76583	0.405864	0.241534	0.617023
Fancc	6.4807	6.05642	31.2028	22.262	10.7346	7.40905	3.95752	14.9383	12.2152	17.3498	7.36704	14.8344	0.894068	0.843359	2.03372	1.46908	0.868713	1.7514	-0.161543	-0.245781	1.02412	0.554912	1.01156	0.0530543	1.27528
Ece1	20.6008	29.0998	1.85472	3.56265	12.8815	25.1908	11.081	10.3419	3.88667	15.1811	16.3844	9.8032	1.24254	1.73143	0.264247	0.422343	1.48698	0.343295	0.313288	0.79196	-1.92004	-1.24351	-2.11486	0.0356849	1.44752
Vmp1	20.9434	31.7823	88.5823	71.5974	132.035	127.436	149.594	118.357	245.971	203.86	136.355	189.396	0.159757	0.238669	0.470506	0.381297	0.199213	0.425901	-2.64605	-2.06692	-1.08772	-1.39101	1.09621	0.0759857	1.11927
Clgn	26.9107	14.2703	82.3436	71.0154	67.6277	46.677	45.1157	31.0256	75.5124	65.0617	53.1401	57.1999	0.515527	0.282052	1.43202	1.23738	0.39879	1.3347	-0.95588	-1.82597	0.518054	0.307288	1.74282	0.0564323	1.24847
Rps3	317.405	401.203	149.823	143.569	288.76	268.949	279.401	171.215	176.011	60.7242	279.036	135.983	1.13701	1.43625	1.10103	1.05537	1.28663	1.0782	0.18525	0.52231	0.138858	0.0777524	-0.254973	0.288193	0.540317
Mt2	509.211	667.827	200.817	180.747	45.0851	21.4863	33.2431	17.2365	22.7648	17.3498	33.2715	19.117	14.8873	19.5155	10.0321	9.0345	17.2014	9.53332	3.89601	4.28655	3.32656	3.17544	-0.851478	0.056846	1.2453
Nedd4	83.6857	101.246	36.5812	34.7991	341.359	339.335	308.686	191.899	175.455	145.304	329.793	170.886	0.256008	0.309093	0.21864	0.208272	0.282551	0.213456	-1.96574	-1.69389	-2.19337	-2.26346	-0.404571	0.104867	0.97936
H2-Ab1	22.312	14.5327	104.822	71.9101	2.14691	3.70453	7.12353	20.6837	10.5495	10.8436	4.32499	14.0256	4.37785	2.91694	7.04276	4.85238	3.6474	5.94757	2.13022	1.54446	2.81614	2.27869	0.705432	0.215945	0.665658
Prep	64.5231	95.1151	11.498	23.4383	65.4808	102.986	69.6523	56.3057	64.9629	21.6872	79.373	47.652	0.815238	1.19586	0.256886	0.502309	1.00555	0.379598	-0.294707	0.258052	-1.9608	-0.993353	-1.40544	0.120132	0.92034
Hk1	14.7584	20.6674	0	0	10.7346	1.48181	7.91503	4.59639	2.22095	0	6.71047	2.27245	2.04377	2.81012	0.305582	0.305582	2.42694	0.305582	1.03123	1.49063	-1.71037	-1.71037	-2.98951	0.00592328	2.22744
Farsb	68.7797	76.5359	179.42	153.496	138.476	102.986	167.799	183.855	236.532	277.597	136.42	232.661	0.507784	0.564225	0.772145	0.661196	0.536005	0.716671	-0.977713	-0.825657	-0.373056	-0.59685	0.419065	0.0911959	1.04002
Glt8d1	24.6367	13.1814	63.777	73.8929	76.2154	108.913	121.1	165.47	178.787	95.4238	102.076	146.56	0.248716	0.137581	0.438987	0.507542	0.193149	0.473264	-2.00743	-2.86164	-1.18775	-0.978402	1.29293	0.0915673	1.03826
Mdc1	94.7375	76.2486	165.841	176.698	274.805	293.398	272.277	587.188	546.91	683.148	280.16	605.749	0.340509	0.274749	0.274975	0.29287	0.307629	0.283922	-1.55424	-1.86381	-1.86263	-1.77167	-0.115695	0.571752	0.242792
Rsrp1	145.076	102.105	277.754	330.856	231.866	278.58	395.752	552.716	645.742	561.699	302.066	586.719	0.481995	0.340208	0.474298	0.564651	0.411101	0.519475	-1.05291	-1.55551	-1.07613	-0.824569	0.337559	0.335014	0.474937
Rcc2	143.143	177.962	78.2497	44.8968	115.933	116.322	129.015	48.2621	49.9715	39.037	120.423	45.7568	1.18711	1.47387	1.69493	0.981607	1.33049	1.33827	0.247457	0.559608	0.761227	-0.0267832	0.00841023	0.939527	0.0270909
Ddx4	206.112	269.536	471.855	467.164	675.204	651.997	747.179	1060.62	1052.18	939.057	691.46	1017.28	0.299097	0.390688	0.464365	0.459758	0.344892	0.462061	-1.74132	-1.35591	-1.10667	-1.12105	0.421939	0.152871	0.815673
Maoa	10.9526	8.68056	37.5668	31.8096	258.703	190.413	174.131	527.435	516.372	869.658	207.749	637.822	0.0572582	0.0463742	0.0603718	0.0513596	0.0518162	0.0558657	-4.12637	-4.43053	-4.04998	-4.28322	0.10856	0.618517	0.208648
Trim71	16.5455	22.1227	1.7204	1.41628	118.08	117.063	91.8143	4.59639	12.7705	13.0123	108.986	10.1264	0.159525	0.210233	0.2445	0.217166	0.184879	0.230833	-2.64814	-2.24994	-2.0321	-2.20313	0.320265	0.265765	0.575502
Spg7	27.1183	17.2268	73.3302	71.8659	13.9549	45.1952	21.3706	45.9639	63.2972	36.8683	26.8402	48.7098	1.00999	0.654693	1.49528	1.46583	0.832341	1.48055	0.0143396	-0.61111	0.580419	0.551714	0.830892	0.109939	0.958849
Hexa	15.3538	20.1419	57.4734	76.2274	18.2487	10.3727	22.1621	31.0256	16.1019	10.8436	16.9278	19.3237	0.912199	1.17928	2.8771	3.79987	1.04574	3.33848	-0.132579	0.237902	1.52462	1.92595	1.67467	0.0256377	1.59112
Prrc2a	94.5635	105.126	182.997	197.289	5.36728	16.2999	11.8725	10.3419	12.2152	10.8436	11.1799	11.1336	7.846	8.71317	15.1643	16.3422	8.27958	15.7532	2.97196	3.1232	3.9226	4.03053	0.928018	0.00985282	2.00644
Rad21l	66.61	55.7364	164.217	155.133	24.6895	59.2724	15.0386	75.8404	83.2858	97.5925	33.0002	85.5729	1.98852	1.66871	1.90841	1.80349	1.82862	1.85595	0.991695	0.738734	0.932373	0.850791	0.0214073	0.861064	0.0649647
Gse1	12.645	14.9612	1.28467	0.70505	0	5.18634	6.33202	0	0.555238	0	3.83945	0.185079	2.81954	3.29814	1.92786	1.43876	3.05884	1.68331	1.49546	1.72165	0.947003	0.52483	-0.861679	0.0677463	1.16911
Hspa4l	45.5675	43.4493	106.696	99.2016	294.127	396.384	364.883	495.261	374.786	470.613	351.798	446.887	0.131995	0.125991	0.240453	0.223721	0.128993	0.232087	-2.92145	-2.98861	-2.05617	-2.16023	0.847375	0.0053047	2.27534
Rpl13a	352.991	466.812	130.589	160.063	3.22037	9.63177	3.95752	0	3.88667	0	5.60322	1.29556	53.6089	70.846	57.3236	70.1627	62.2275	63.7431	5.7444	6.14661	5.84106	6.13263	0.0347186	0.883132	0.0539745
Tomm70a	32.5592	29.6377	74.4754	79.8005	462.659	443.061	345.095	819.306	609.097	607.242	416.939	678.548	0.0802968	0.0733068	0.111067	0.118903	0.0768018	0.114985	-3.63851	-3.76991	-3.1705	-3.07214	0.582235	0.0192514	1.71554
Cog6	41.4356	48.2422	97.8884	120.876	171.753	149.663	202.625	368.86	342.027	442.42	174.68	384.435	0.24155	0.280295	0.256563	0.316205	0.260922	0.286384	-2.0496	-1.83498	-1.96262	-1.66107	0.134329	0.5539	0.256568
Usp29	0.0523503	0	7.53635	1.90896	1.07346	0	0	1.1491	0.555238	0	0.357819	0.568112	0.77503	0.736475	5.44372	1.85507	0.755753	3.64939	-0.367676	-0.441291	2.44459	0.891476	2.27167	0.116607	0.933277
Ribc1	9.90859	12.4716	83.0362	37.4339	3.22037	20.0044	22.1621	11.491	24.4305	43.3745	15.129	26.432	0.676336	0.835246	3.06344	1.40106	0.755791	2.23225	-0.564189	-0.259728	1.61515	0.486521	1.56244	0.129385	0.888117
Wdr81	17.9792	20.5981	3.87856	3.19293	19.3222	12.5954	10.2895	4.59639	13.881	10.8436	14.069	9.77365	1.25948	1.43327	0.452823	0.389184	1.34638	0.421003	0.332832	0.519314	-1.14298	-1.36148	-1.67718	0.00724433	2.14
Psmc5	277.925	376.189	125.906	113.246	98.7579	94.095	90.2313	44.8148	48.3057	60.7242	94.3614	51.2816	2.92492	3.95536	2.42735	2.18521	3.44014	2.30628	1.5484	1.98381	1.27938	1.12777	-0.576901	0.134801	0.870306
4930513N10Rik	5.89924	2.06178	307.517	55.0909	1.07346	8.14996	7.91503	10.3419	7.77334	4.33745	5.71281	7.48422	1.02777	0.45611	36.3636	6.6112	0.741941	21.4874	0.0395193	-1.13255	5.18442	2.72491	4.85604	0.0806657	1.09331
Atp6v1d	83.8077	64.0422	209.054	180.791	166.386	232.644	213.706	343.58	323.704	318.802	204.245	328.695	0.413202	0.3169	0.637116	0.55139	0.365051	0.594253	-1.27508	-1.6579	-0.650372	-0.858854	0.702981	0.0823278	1.08445
Rab11fip4	38.2147	44.1018	8.5205	6.23493	23.616	32.5998	35.6176	5.74548	14.4362	2.16872	30.6112	7.45014	1.24053	1.42677	1.12667	0.856191	1.33365	0.991429	0.310962	0.51275	0.172062	-0.223996	-0.427799	0.187654	0.726642
Asna1	83.6869	166.042	10.6931	27.3867	1.07346	1.48181	1.58301	0	2.22095	0	1.37942	0.740318	35.5913	70.2025	6.71896	16.3112	52.8969	11.5151	5.15345	6.13345	2.74824	4.02779	-2.19966	0.107471	0.968709
Nisch	98.7689	103.587	43.974	41.2467	91.2437	102.245	107.644	43.6657	77.7334	52.0494	100.378	57.8161	0.984131	1.03166	0.764654	0.718284	1.0079	0.741469	-0.0230777	0.0449691	-0.387121	-0.477374	-0.442888	0.0158749	1.79929
Dmc1	178.843	147.149	334.107	335.798	509.891	496.407	511.311	1887.97	1405.31	2290.17	505.87	1861.15	0.354812	0.292282	0.179957	0.180865	0.323547	0.180411	-1.49487	-1.77457	-2.47428	-2.46701	-0.842686	0.026883	1.57052
Gfod1	0.5455	1.30279	8.72559	6.99895	2.14691	5.92724	7.91503	4.59639	2.22095	23.856	5.32973	10.2244	0.244165	0.363805	0.866466	0.712638	0.303985	0.789552	-2.03407	-1.45876	-0.206785	-0.48876	1.37703	0.0486625	1.31281
D330045A20Rik	23.1971	29.7616	4.7792	0.655727	163.165	192.635	172.548	32.1747	98.2772	75.9053	176.116	68.7857	0.136617	0.173681	0.0828134	0.0237259	0.155149	0.0532696	-2.87179	-2.52549	-3.59399	-5.3974	-1.54227	0.189454	0.722495
Atpif1	199.783	361.868	24.858	63.6651	362.828	323.035	288.899	122.953	208.214	95.4238	324.92	142.197	0.616048	1.11336	0.180576	0.451581	0.864706	0.316079	-0.698886	0.154926	-2.46932	-1.14694	-1.45193	0.190219	0.720746
Aldh9a1	63.3503	95.6225	23.6472	19.8996	66.5543	86.6859	51.4477	60.9021	39.9772	19.5185	68.2293	40.1326	0.929524	1.39569	0.599212	0.508102	1.16261	0.553657	-0.105436	0.480977	-0.738861	-0.97681	-1.0703	0.0806564	1.09336
Serinc1	44.438	53.9851	145.922	97.9761	209.324	255.612	208.165	565.356	426.978	275.428	224.367	422.587	0.201618	0.24398	0.346853	0.233662	0.222799	0.290257	-2.31031	-2.03516	-1.5276	-2.09751	0.38159	0.372985	0.428309
Canx	190.51	195.716	340.507	370.895	637.633	629.029	706.021	990.521	1051.07	891.345	657.561	977.644	0.290801	0.298705	0.348959	0.38001	0.294753	0.364485	-1.78189	-1.7432	-1.51887	-1.39589	0.30635	0.0418381	1.37843
Dusp9	31.9658	37.19	4.9624	0	21.4691	5.18634	14.2471	5.74548	9.99429	4.33745	13.6342	6.69241	2.25266	2.60965	0.775102	0.129998	2.43115	0.45255	1.17163	1.38386	-0.367542	-2.94344	-2.42549	0.151266	0.82026
Ehmt2	47.0574	61.0426	18.6501	12.6439	81.5826	50.3816	75.1928	6.89458	22.7648	17.3498	69.0523	15.6697	0.686021	0.88566	1.17879	0.818483	0.785841	0.998638	-0.543675	-0.175175	0.23731	-0.288975	0.345725	0.408126	0.389205
Snord104	23391.8	42463	204954	116478	4.29382	8.89086	2.37451	0	8.32858	0	5.1864	2.77619	3781.32	6864.1	54275.5	30845.6	5322.71	42560.6	11.8847	12.7449	15.728	14.9128	2.99928	0.0367397	1.43486
Myh9	57.0108	59.3657	19.8229	24.7254	19.3222	17.0408	15.8301	2.29819	6.10762	13.0123	17.3977	7.13939	3.15315	3.28116	2.55829	3.1606	3.21716	2.85945	1.6568	1.7142	1.35518	1.6602	-0.17005	0.37049	0.431224
4932438A13Rik	34.0511	29.9729	56.8006	70.2168	827.634	839.446	704.438	1121.52	1156.56	1181.95	790.506	1153.34	0.0442841	0.0391316	0.0500722	0.0616946	0.0417078	0.0558834	-4.49707	-4.67552	-4.31985	-4.01871	0.422102	0.140065	0.85367
1700013H16Rik	159.807	131.023	335.692	322.409	627.972	571.979	706.812	2136.17	2210.4	1793.53	635.588	2046.7	0.252608	0.207391	0.164424	0.157937	0.23	0.161181	-1.98503	-2.26957	-2.60451	-2.66258	-0.512952	0.0733347	1.13469
Dync2li1	12.7648	9.79889	60.5809	55.4131	26.8364	31.8589	35.6176	34.4729	52.1924	58.5555	31.4377	48.4069	0.424346	0.332912	1.2464	1.14181	0.378629	1.1941	-1.23669	-1.58679	0.317769	0.191317	1.65707	0.0122474	1.91196
Atp6v0b	41.3025	45.6937	125.555	157.501	57.9666	68.1633	64.1117	78.1386	126.039	65.0617	63.4139	89.7465	0.656729	0.724902	1.3946	1.74663	0.690815	1.57061	-0.60663	-0.464143	0.479848	0.804577	1.18496	0.0219275	1.65901
Exd2	26.2155	26.5219	73.9208	64.1728	109.492	191.894	139.305	149.383	174.9	80.2428	146.897	134.842	0.184017	0.186088	0.55153	0.47977	0.185052	0.51565	-2.44209	-2.42594	-0.85849	-1.05959	1.47846	0.00464443	2.33307
Dnajb11	89.7344	79.919	165.618	188.605	182.487	153.367	165.424	286.125	384.225	227.716	167.093	299.355	0.539787	0.481394	0.554736	0.631269	0.510591	0.593002	-0.889537	-1.05471	-0.850128	-0.663674	0.21587	0.226119	0.645662
Msh4	16.963	10.5175	48.1657	42.2946	52.5993	58.5315	72.8183	205.688	134.923	206.029	61.3164	182.213	0.288255	0.184823	0.268352	0.236307	0.236539	0.25233	-1.79458	-2.43578	-1.8978	-2.08126	0.0932313	0.742543	0.129278
Cfap57	3.52052	2.78201	16.0529	18.8789	4.29382	2.96362	1.58301	0	3.33143	0	2.94682	1.11048	1.14536	0.958244	8.08014	9.41914	1.0518	8.74964	0.195799	-0.061535	3.01438	3.23559	3.05636	0.00306475	2.51361
Meiob	35.2864	30.1175	112.769	86.3572	145.99	193.376	241.408	197.645	259.296	143.136	193.592	200.026	0.186474	0.159912	0.565941	0.434558	0.173193	0.500249	-2.42295	-2.64465	-0.821277	-1.20238	1.53026	0.0203418	1.69161
Rrm1	212.097	221.219	90.5076	106.703	170.679	257.094	199.459	173.514	114.379	156.148	209.077	148.014	1.01437	1.0578	0.614089	0.722774	1.03608	0.668432	0.0205864	0.0810618	-0.70348	-0.468383	-0.632289	0.0344666	1.4626
Usp15	5.16836	5.06659	12.7616	17.1911	200.736	127.436	235.076	428.613	362.571	314.465	187.749	368.55	0.0326801	0.032141	0.0372387	0.049225	0.0324106	0.0432319	-4.93544	-4.95944	-4.74705	-4.34447	0.415631	0.184599	0.73377
Tmem59	158.031	124.454	335.541	285.751	179.267	120.768	147.22	233.267	178.232	216.872	149.085	209.457	1.05961	0.83589	1.5991	1.36252	0.94775	1.48081	0.0835339	-0.258616	0.677256	0.446273	0.643804	0.0879312	1.05586
Klhl7	31.4219	19.3932	82.1033	62.9406	128.815	114.84	209.748	345.878	258.186	214.704	151.134	272.923	0.213113	0.134047	0.303383	0.233426	0.17358	0.268404	-2.23031	-2.89919	-1.72079	-2.09896	0.628804	0.230397	0.637523
Sdc1	25.0747	47.5136	4.38432	4.81238	28.9833	25.1908	20.5791	8.04368	15.5467	0	24.9177	7.86345	1.00606	1.87183	0.607474	0.65577	1.43894	0.631622	0.00871083	0.904451	-0.719105	-0.608739	-1.18788	0.131052	0.882558
Spdya	17.6148	17.419	62.9895	54.6425	82.6561	154.108	136.93	390.693	360.905	255.909	124.565	335.836	0.148249	0.146689	0.189972	0.165192	0.147469	0.177582	-2.75391	-2.76916	-2.39614	-2.59779	0.268074	0.120268	0.91985
Prpf6	103.896	119.887	36.548	44.1279	74.0684	58.5315	45.9072	28.7274	52.1924	73.7366	59.5024	51.5521	1.73375	1.99805	0.71449	0.858727	1.8659	0.786608	0.793896	0.998596	-0.485015	-0.219729	-1.24616	0.0175324	1.75616
Kansl1l	4.57533	2.88351	20.6419	15.4482	62.2604	37.0453	38.7836	63.2003	49.4162	93.2551	46.0298	68.6239	0.118549	0.0825756	0.31084	0.236243	0.100562	0.273542	-3.07645	-3.59814	-1.68575	-2.08166	1.44367	0.0471849	1.3262
Erlec1	10.9438	11.9677	35.7191	39.2065	68.7012	97.7995	109.227	348.176	319.817	320.971	91.9094	329.655	0.128553	0.139574	0.11105	0.121597	0.134063	0.116323	-2.95957	-2.8409	-3.17072	-3.03983	-0.204778	0.146032	0.835552
Ndufa1	235.603	279.874	652.259	566.787	834.075	1030.6	959.302	1625.97	2206.52	1273.04	941.325	1701.84	0.251084	0.298064	0.383628	0.333435	0.274574	0.358531	-1.99376	-1.7463	-1.38222	-1.58452	0.384904	0.136666	0.864341
Hist1h4f	892.231	1394.35	2819.42	2115.62	0	0	0	2.29819	0	0	0	0.766064	893.231	1395.35	1597.01	1198.5	1144.29	1397.75	9.80289	10.4464	10.6412	10.227	0.288657	0.503595	0.297918
Atxn2l	86.0199	95.5941	164.568	199.095	35.424	37.0453	45.9072	47.113	46.64	54.2181	39.4588	49.3237	2.15083	2.38747	3.29006	3.97615	2.26915	3.63311	1.10489	1.25548	1.71811	1.99137	0.679054	0.0495434	1.30501
Ccdc157	11.8205	7.5717	31.2076	30.9243	10.7346	8.14996	9.49804	17.2365	16.6572	28.1934	9.46085	20.6957	1.22557	0.819407	1.48452	1.47146	1.02249	1.47799	0.293454	-0.287347	0.569996	0.557247	0.53155	0.193392	0.713562
Psma7	72.4988	103.524	19.65	16.9467	462.659	337.112	409.999	193.048	207.659	253.741	403.257	218.149	0.181812	0.258558	0.0942279	0.0818925	0.220185	0.0880602	-2.45948	-1.95144	-3.4077	-3.61013	-1.32216	0.0413009	1.38404
Twsg1	5.48106	6.24756	25.3822	21.8038	135.255	121.508	155.135	111.462	152.691	158.317	137.299	140.823	0.0468625	0.0524048	0.186022	0.16079	0.0496337	0.173406	-4.41542	-4.25416	-2.42646	-2.63675	1.80476	0.00535642	2.27112
Polr2a	160.328	171.749	284.524	303.203	382.15	426.021	463.029	792.877	866.172	1006.29	423.733	888.445	0.379835	0.406723	0.321013	0.342015	0.393279	0.331514	-1.39656	-1.29788	-1.6393	-1.54787	-0.246483	0.0671175	1.17316
Sdc4	64.5946	42.8739	10.8931	9.96385	36.4975	54.0861	50.6562	24.131	0	0	47.0799	8.04368	1.36428	0.912521	1.31507	1.21232	1.1384	1.2637	0.448143	-0.132071	0.39514	0.277773	0.15064	0.607886	0.216178
Tm9sf2	35.0358	43.1739	80.2217	109.667	548.536	570.497	627.662	875.612	1044.4	986.769	582.232	968.928	0.0617864	0.0757399	0.0837399	0.114099	0.0687631	0.0989192	-4.01657	-3.7228	-3.57794	-3.13165	0.524616	0.193759	0.712737
Cdt1	61.2967	75.174	24.4609	5.59358	149.21	163.74	132.973	51.7094	76.0677	47.7119	148.641	58.4963	0.416308	0.509045	0.427941	0.110823	0.462677	0.269382	-1.26428	-0.974134	-1.22451	-3.17367	-0.780348	0.387441	0.411795
Ggt5	0.584926	0.174618	19.4322	1.18497	1.07346	0.740905	3.16601	1.1491	2.77619	0	1.66012	1.30843	0.595809	0.441565	8.85111	0.946517	0.518687	4.89881	-0.747078	-1.1793	3.14586	-0.0792996	3.2395	0.264681	0.577277
Prr12	12.0775	15.8572	2.59698	1.06895	0	9.63177	3.95752	0	2.22095	0	4.52976	0.740318	2.36493	3.04845	2.06685	1.18884	2.70669	1.62784	1.2418	1.60808	1.04744	0.249549	-0.733568	0.218956	0.659643
Smdt1	197.172	208.692	549.681	423.182	98.7579	80.7587	75.1928	167.768	209.325	123.617	84.9031	166.903	2.30692	2.44103	3.27975	2.52635	2.37398	2.90305	1.20597	1.28749	1.71359	1.33705	0.290262	0.285018	0.545128
Otud6a	105.331	70.3364	250.678	238.653	0	0	0	0	0	4.33745	0	1.44582	106.331	71.3364	102.901	97.9849	88.8336	100.443	6.73242	6.15657	6.68512	6.61449	0.177201	0.552452	0.257706
Cdca7l	33.9822	34.5843	3.42103	3.75505	49.379	9.63177	5.54052	2.29819	8.88382	0	21.5171	3.72734	1.55358	1.58032	0.935206	1.00586	1.56695	0.970534	0.635599	0.660219	-0.0966437	0.00843187	-0.691111	0.00602538	2.22002
Pprc1	51.6054	65.8477	17.0334	22.9032	88.0234	91.8723	87.8568	42.5166	63.2972	8.67489	89.2508	38.1629	0.58288	0.740688	0.460472	0.610353	0.661784	0.535412	-0.77873	-0.433062	-1.11881	-0.712285	-0.30571	0.36562	0.43697
Sh3bgrl3	92.4125	211.508	12.6341	20.8015	7.51419	10.3727	8.70653	0	0	0	8.86447	0	9.4696	21.5428	13.6341	21.8015	15.5062	17.7178	3.2433	4.42913	3.76915	4.44635	0.192356	0.729294	0.137097
Eef2k	10.3289	17.5328	2.66001	0.364965	35.424	23.709	18.2046	16.0874	18.8781	0	25.7792	11.6552	0.423048	0.692061	0.289211	0.107858	0.557554	0.198535	-1.24111	-0.531028	-1.7898	-3.21279	-1.48972	0.179305	0.746407
Ppp1r11	48.2815	51.2002	138.321	118.249	16.1018	13.3363	10.2895	21.8328	31.0934	6.50617	13.2426	19.8108	3.46016	3.66509	6.69463	5.73014	3.56262	6.21239	1.79084	1.87385	2.74301	2.51857	0.802209	0.0217259	1.66302
Far1	28.9673	27.0638	72.2744	59.2265	443.337	445.284	459.863	1362.83	1196.54	1155.93	449.495	1238.43	0.0665208	0.0622956	0.0591193	0.048592	0.0644082	0.0538556	-3.91005	-4.00473	-4.08023	-4.36314	-0.258146	0.218436	0.660676
Poln	21.3383	31.8111	66.0457	76.5216	41.8648	46.677	43.5327	102.27	114.379	80.2428	44.0248	98.9638	0.496132	0.728733	0.6707	0.775496	0.612433	0.723098	-1.0112	-0.456538	-0.57626	-0.366809	0.23964	0.469548	0.32832
Llgl1	26.3402	27.1001	7.06511	3.32353	97.6845	76.3132	75.9843	16.0874	27.7619	34.6996	83.3273	26.1829	0.324216	0.333226	0.296697	0.159053	0.328721	0.227875	-1.62497	-1.58543	-1.75294	-2.65242	-0.528618	0.31568	0.500753
Morn5	16.3661	15.7043	90.6177	88.8082	32.2037	13.3363	24.5366	22.9819	46.0848	49.8806	23.3589	39.6491	0.712926	0.685757	2.25387	2.20935	0.699342	2.23161	-0.488176	-0.54423	1.1724	1.14362	1.67402	0.000353925	3.45109
Ccnf	39.4327	57.3441	15.8528	6.32748	46.1586	60.0133	71.2353	32.1747	44.9743	28.1934	59.1357	35.1141	0.672357	0.970207	0.466653	0.202898	0.821282	0.334775	-0.572701	-0.043635	-1.09958	-2.30118	-1.29468	0.168014	0.774655
4930447C04Rik	44.5538	31.0139	93.5321	118.064	1375.1	1366.97	1450.03	5289.29	4964.39	6115.8	1397.37	5456.49	0.0325764	0.0228938	0.0173215	0.0218166	0.0277351	0.0195691	-4.94003	-5.4489	-5.85129	-5.51843	-0.503138	0.248087	0.605396
Itpr3	11.0808	11.8123	1.49038	1.90854	12.8815	13.3363	11.8725	2.29819	9.43905	8.67489	12.6968	6.80405	0.882021	0.935422	0.319113	0.372696	0.908721	0.345905	-0.181116	-0.0963105	-1.64786	-1.42393	-1.39346	0.00726298	2.13889
Ext2	17.1381	23.1489	71.5581	48.6636	48.3055	51.1225	44.3242	41.3675	76.6229	54.2181	47.9174	57.4028	0.37079	0.493667	1.24237	0.850362	0.432228	1.04637	-1.43133	-1.01839	0.313099	-0.233851	1.27552	0.0662241	1.17898
Cdca7	39.8011	59.9702	7.56656	9.34348	151.357	130.399	156.718	96.5241	118.821	54.2181	146.158	89.8544	0.27726	0.414318	0.0942888	0.113847	0.345789	0.104068	-1.85069	-1.27119	-3.40677	-3.13483	-1.73237	0.0332987	1.47757
Etfa	39.6695	77.4701	195.242	142.312	380.003	529.747	622.121	1705.26	1275.94	1212.32	510.624	1397.84	0.079491	0.153375	0.140289	0.10245	0.116433	0.12137	-3.65307	-2.70487	-2.83352	-3.287	0.0599131	0.84228	0.0745433
Irx2	0.327492	0	7.2532	13.9324	5.36728	0	0	0	0	4.33745	1.78909	1.44582	0.475958	0.35854	3.37442	6.10528	0.417249	4.73985	-1.07109	-1.4798	1.75464	2.61006	3.50586	0.0182793	1.73804
Syngr4	40.1633	41.2155	152.887	114.419	3.22037	3.70453	0	2.29819	8.32858	0	2.3083	3.54226	12.4424	12.7605	33.879	25.41	12.6015	29.6445	3.6372	3.67361	5.08232	4.66733	1.23417	0.0279597	1.55347
Dmrtc2	21.9215	41.4965	124.137	83.268	76.2154	97.7995	109.227	248.205	202.662	160.486	94.4141	203.784	0.240232	0.44539	0.611066	0.411497	0.342811	0.511281	-2.0575	-1.16686	-0.7106	-1.28105	0.576703	0.364014	0.438881
Swi5	202.687	187.082	400.809	465.082	239.381	220.79	256.447	168.917	230.979	180.004	238.872	193.3	0.849149	0.784092	2.06798	2.39877	0.81662	2.23338	-0.235911	-0.350905	1.04822	1.2623	1.45149	0.00696103	2.15733
Polr1b	40.4517	57.6399	12.2881	14.714	17.1753	31.8589	30.8686	2.29819	3.33143	19.5185	26.6343	8.38271	1.50001	2.122	1.41623	1.67478	1.811	1.54551	0.584972	1.08542	0.502056	0.743973	-0.228711	0.524961	0.279873
Nat10	70.5996	76.9981	24.323	27.9691	100.905	77.7951	71.2353	60.9021	58.3	58.5555	83.3117	59.2526	0.849224	0.925116	0.42028	0.480794	0.88717	0.450537	-0.235783	-0.112294	-1.25058	-1.05651	-0.977565	0.0135084	1.86939
Lrpap1	168.148	157.053	288.833	320.406	55.8197	78.536	76.7758	151.681	173.234	97.5925	70.3771	140.836	2.36978	2.21434	2.04344	2.26604	2.29206	2.15474	1.24476	1.14688	1.031	1.18017	-0.0891323	0.418271	0.378542
Mff	19.6788	19.7545	90.9995	48.6279	227.573	224.494	299.98	375.755	361.46	312.296	250.682	349.837	0.0821622	0.0824633	0.262229	0.141456	0.0823127	0.201842	-3.60538	-3.6001	-1.9311	-2.82158	1.29404	0.110403	0.957019
Ccdc73	10.5326	14.2867	37.369	37.2886	270.511	195.599	205.791	367.711	282.616	579.049	223.967	409.792	0.0512635	0.0679511	0.0934024	0.0932068	0.0596073	0.0933046	-4.28592	-3.87936	-3.4204	-3.42342	0.64646	0.0830397	1.08071
Nrd1	22.9074	17.3862	55.8942	49.5531	48.3055	31.118	61.7372	35.622	66.0734	169.16	47.0536	90.2853	0.497516	0.382618	0.623257	0.553792	0.440067	0.588525	-1.00719	-1.38602	-0.682101	-0.852584	0.419379	0.174735	0.75762
Ikbkap	70.1858	83.615	36.9763	28.2514	93.3906	166.704	128.223	73.5422	71.0705	75.9053	129.439	73.506	0.545739	0.648693	0.509708	0.392604	0.597216	0.451156	-0.873717	-0.624393	-0.972257	-1.34885	-0.404625	0.210005	0.67777
Smarcc1	149.649	280.274	78.7266	95.4864	406.84	384.53	317.393	201.092	197.11	431.576	369.587	276.592	0.406515	0.758995	0.287207	0.347583	0.582755	0.317395	-1.29862	-0.397838	-1.79984	-1.52457	-0.876609	0.226065	0.645767
Stt3b	40.9041	29.9572	91.0165	73.7655	276.952	291.176	330.057	464.235	500.825	446.757	299.395	470.606	0.139497	0.103055	0.195113	0.158534	0.121276	0.176824	-2.8417	-3.27851	-2.35762	-2.65714	0.544018	0.17214	0.764119
Dnd1	46.1235	75.2394	6.08054	6.67422	9.6611	17.0408	3.16601	0	4.99715	2.16872	9.95598	2.38862	4.30117	6.9587	2.0895	2.2647	5.62994	2.1771	2.10473	2.79882	1.06316	1.17932	-1.37071	0.0633634	1.19816
Rab14	34.2961	35.8736	78.2774	86.7156	471.247	428.984	565.133	771.044	714.037	869.658	488.455	784.913	0.0721131	0.0753361	0.100873	0.11161	0.0737246	0.106241	-3.79359	-3.73051	-3.30939	-3.16346	0.527128	0.0221126	1.65536
Sparc	79.7145	50.8768	15.2198	17.6339	62.2604	112.618	111.602	42.5166	5.55238	6.50617	95.4933	18.1917	0.836478	0.537621	0.845145	0.970933	0.687049	0.908039	-0.257601	-0.895339	-0.242729	-0.0425568	0.402341	0.32379	0.489737
Ift81	37.0495	33.3037	95.379	75.6104	172.826	130.399	148.803	225.223	199.331	331.815	150.676	252.123	0.25086	0.226164	0.38076	0.302661	0.238512	0.341711	-1.99504	-2.14456	-1.39305	-1.72422	0.518712	0.106522	0.972561
Slc4a7	6.60442	4.79056	21.7596	15.591	101.978	81.4996	68.8608	124.102	113.824	110.605	84.1129	116.177	0.0893452	0.0680338	0.194233	0.141589	0.0786895	0.167911	-3.48447	-3.8776	-2.36414	-2.82022	1.09345	0.068669	1.16324
Dmrtb1	193.003	323.569	89.572	102.414	110.566	94.095	82.3163	66.6476	116.045	75.9053	95.6591	86.1993	2.00708	3.35788	1.03868	1.18595	2.68248	1.11231	1.0051	1.74755	0.0547495	0.246043	-1.27	0.0854363	1.06836
Cpt1a	21.7547	28.3852	6.2304	2.84946	61.187	81.4996	21.3706	26.4292	32.7591	34.6996	54.6857	31.296	0.408628	0.527698	0.223879	0.119193	0.468163	0.171536	-1.29114	-0.922215	-2.15921	-3.06863	-1.4485	0.091653	1.03785
Ubqln1	23.0867	23.91	52.1012	65.1678	109.492	97.0586	92.6059	187.303	217.098	303.621	99.719	236.007	0.239148	0.247322	0.224049	0.27918	0.243235	0.251614	-2.06403	-2.01554	-2.15812	-1.84073	0.0488639	0.824981	0.0835558
Phf3	8.64114	4.39495	21.8553	20.7474	98.7579	75.5723	88.6483	89.6295	141.586	216.872	87.6595	149.363	0.108743	0.0608502	0.152001	0.144633	0.0847968	0.148317	-3.201	-4.03859	-2.71784	-2.78953	0.806603	0.175507	0.755706
Dock9	10.1666	11.544	2.01043	1.3792	123.447	156.331	106.061	114.91	52.7477	58.5555	128.613	75.4043	0.0861534	0.0967804	0.0394013	0.0311396	0.0914669	0.0352704	-3.53695	-3.36914	-4.66561	-5.00511	-1.37479	0.0182516	1.7387
Stk33	6.23322	5.43155	31.7146	25.5964	53.6728	20.0044	26.9111	79.2877	52.1924	71.5679	33.5294	67.6827	0.20948	0.186263	0.476315	0.387235	0.197871	0.431775	-2.25512	-2.42459	-1.07001	-1.36872	1.12572	0.0226897	1.64417
Cant1	3.81989	2.42785	19.1036	17.2244	17.1753	7.40905	16.6216	28.7274	47.1953	19.5185	13.7353	31.8137	0.327098	0.232629	0.61266	0.555389	0.279863	0.584024	-1.6122	-2.1039	-0.706842	-0.848429	1.06131	0.0517573	1.28603
Mcm3ap	66.7228	76.7327	27.2881	32.6405	145.99	106.69	124.266	85.0332	86.062	71.5679	125.649	80.8877	0.534729	0.613766	0.345451	0.410812	0.574247	0.378131	-0.90312	-0.70424	-1.53345	-1.28345	-0.602785	0.0632143	1.19918
Psmb1	422.771	595.489	211.237	215.3	869.499	721.642	704.438	456.191	501.38	373.02	765.193	443.531	0.553087	0.77851	0.477441	0.48658	0.665798	0.482011	-0.854422	-0.361213	-1.0666	-1.03925	-0.46602	0.213303	0.671003
Hnrnpdl	100.313	100.873	47.0977	25.848	790.063	778.691	785.171	588.338	656.847	537.843	784.642	594.343	0.128956	0.129668	0.0807899	0.0450968	0.129312	0.0629433	-2.95505	-2.9471	-3.62968	-4.47083	-1.03873	0.120514	0.918963
Mut	4.0605	5.11083	23.0904	18.0081	54.7462	45.9361	23.7451	43.6657	34.4248	60.7242	41.4758	46.2716	0.119138	0.143866	0.509616	0.402105	0.131502	0.45586	-3.06929	-2.7972	-0.972517	-1.31436	1.7935	0.0145722	1.83647
Ndufs8	112.313	130.833	26.0925	26.2533	96.611	109.654	98.1464	57.4548	27.2067	58.5555	101.47	47.739	1.10581	1.28655	0.555868	0.559169	1.19618	0.557518	0.145108	0.363506	-0.847186	-0.838644	-1.10134	0.00977478	2.00989
4921524J17Rik	6.06856	4.52913	47.6017	23.0512	125.594	158.554	163.05	235.565	190.447	216.872	149.066	214.295	0.0471031	0.0368447	0.225745	0.111713	0.0419739	0.168729	-4.40804	-4.7624	-2.14723	-3.16213	2.00714	0.0695287	1.15784
Ddx17	83.3306	103.696	193.906	152.523	347.8	340.076	326.891	618.214	579.114	561.699	338.255	586.342	0.248576	0.308604	0.331844	0.261385	0.27859	0.296615	-2.00824	-1.69617	-1.59142	-1.93575	0.0904467	0.739612	0.130996
Fam216a	126.777	107.294	313.494	241.869	21.4691	17.0408	25.3281	34.4729	17.2124	4.33745	21.2793	18.6742	5.73522	4.86073	15.9851	12.3445	5.29797	14.1648	2.51985	2.28117	3.99865	3.6258	1.4188	0.0237142	1.62499
Uba1	109.49	182.445	57.3207	62.384	82.6561	75.5723	74.4013	34.4729	40.5324	41.2057	77.5432	38.737	1.40674	2.3356	1.46767	1.59509	1.87117	1.53138	0.49236	1.22379	0.553525	0.673636	-0.289111	0.577254	0.238633
Klhl22	15.2511	13.5208	49.4724	43.0676	25.7629	40.0089	31.6601	43.6657	50.5267	67.2304	32.4773	53.8076	0.485436	0.43375	0.920901	0.804041	0.459593	0.862471	-1.04265	-1.20506	-0.118882	-0.314659	0.90812	0.0190992	1.71898
Bspry	5.32189	2.07228	51.2468	14.0626	0	0	0	0	2.22095	0	0	0.740318	6.32189	3.07228	30.0214	8.65507	4.69708	19.3382	2.66036	1.61931	4.90792	3.11355	2.04162	0.213049	0.671521
Clta	186.512	303.258	91.4572	75.29	77.2888	88.1677	83.1078	58.6039	52.7477	26.0247	82.8548	45.7921	2.23615	3.6284	1.97592	1.6304	2.93227	1.80316	1.16102	1.85933	0.982521	0.705229	-0.701493	0.218129	0.661286
Hnrnph3	16.5564	9.99626	41.2007	57.6598	211.471	184.485	231.119	582.592	369.234	793.753	209.025	581.859	0.0835919	0.0523569	0.0724029	0.100641	0.0679744	0.0865222	-3.58049	-4.25548	-3.78781	-3.3127	0.348078	0.466941	0.330738
Zpbp	2.20271	1.69091	20.9079	7.64975	12.8815	23.709	25.3281	40.2184	86.062	28.1934	20.6395	51.4913	0.148003	0.124352	0.417363	0.164785	0.136177	0.291074	-2.7563	-3.0075	-1.26063	-2.60135	1.0959	0.297937	0.525875
Ndufa11	36.8296	49.4085	5.03513	10.1323	178.194	188.931	172.548	82.735	152.135	15.1811	179.891	83.3505	0.209129	0.278668	0.0715483	0.131977	0.243899	0.101763	-2.25753	-1.84338	-3.80494	-2.92164	-1.26107	0.114768	0.94018
Slc12a7	25.3934	25.6289	3.48239	7.16698	32.2037	14.8181	22.9536	6.89458	1.66572	0	23.3251	2.85343	1.08503	1.09471	1.16322	2.1194	1.08987	1.64131	0.117729	0.130544	0.218123	1.08366	0.590698	0.347709	0.458785
Zbtb16	17.7442	30.2293	5.23992	4.31364	15.0284	5.18634	22.9536	0	1.11048	4.33745	14.3894	1.81597	1.21799	2.02927	2.2159	1.88696	1.62363	2.05143	0.284506	1.02096	1.14789	0.916066	0.337407	0.429484	0.367053
Ercc3	159.029	215.665	70.1754	85.2798	101.978	151.886	121.891	172.365	98.2772	171.329	125.252	147.324	1.26754	1.71613	0.479865	0.5817	1.49184	0.530782	0.342031	0.779161	-1.0593	-0.781654	-1.4909	0.0292297	1.53418
Mt1	409.259	465.159	148.323	153.759	244.748	229.681	227.161	133.295	126.594	73.7366	233.863	111.209	1.7468	1.98481	1.33076	1.37921	1.86581	1.35498	0.804715	0.989001	0.412248	0.463843	-0.461523	0.0408475	1.38883
Lmnb1	101.394	138.688	53.3929	39.6452	8.58765	24.4499	15.0386	8.04368	7.2181	13.0123	16.0254	9.42471	6.0142	8.20469	5.21769	3.89893	7.10945	4.55831	2.58837	3.03645	2.38341	1.96308	-0.641238	0.17295	0.76208
Mtmr3	23.172	17.5697	51.1633	44.9269	207.177	216.344	196.293	233.267	179.342	346.996	206.605	253.201	0.116433	0.0894476	0.205204	0.180671	0.10294	0.192938	-3.10243	-3.48281	-2.28487	-2.46856	0.90633	0.0492787	1.30734
Hist1h2bj	2248.74	4851.34	676.691	319.958	1.07346	0.740905	3.16601	0	3.33143	4.33745	1.66012	2.55629	845.727	1824.1	190.561	90.2507	1334.91	140.406	9.72405	10.833	7.57411	6.49587	-3.24907	0.0524194	1.28051
Lclat1	3.60578	9.04206	24.9562	24.1057	27.9098	54.827	35.6176	109.164	56.0791	34.6996	39.4515	66.6476	0.113859	0.248249	0.383697	0.371124	0.181054	0.377411	-3.13468	-2.01014	-1.38196	-1.43003	1.05971	0.173975	0.759514
Fgf21	1.27763	0	28.2967	23.2946	0	0	0	8.04368	6.66286	26.0247	0	13.5771	2.27763	1	2.00978	1.66663	1.63882	1.8382	1.18754	0	1.00704	0.736933	0.165642	0.692574	0.159534
Park7	604.736	1282.39	385.781	350.158	50.4524	91.1313	79.1503	37.9202	79.3991	26.0247	73.578	47.7813	8.12218	17.2087	7.92888	7.19862	12.6655	7.56375	3.02187	4.10507	2.98712	2.84772	-0.743726	0.358349	0.445694
Cxxc1	67.8801	95.1046	24.6457	26.0859	51.5259	57.7906	64.9032	39.0693	18.8781	6.50617	58.0732	21.4845	1.16601	1.62687	1.1406	1.20465	1.39644	1.17262	0.221583	0.7021	0.189787	0.268609	-0.252019	0.440149	0.356401
Sbf2	8.05149	6.05106	23.0697	18.4783	100.905	120.768	94.1889	104.568	174.9	156.148	105.287	145.205	0.0851608	0.0663398	0.164629	0.133225	0.0757503	0.148927	-3.55367	-3.91398	-2.60271	-2.90806	0.975284	0.0536098	1.27076
Rabgap1l	13.4308	14.4647	32.9467	28.4141	165.312	212.64	227.953	247.056	358.129	271.09	201.968	292.092	0.0710988	0.0761926	0.115823	0.100358	0.0736457	0.10809	-3.81403	-3.71421	-3.11001	-3.31677	0.553567	0.0408098	1.38924
Nol6	51.5491	70.5799	22.9136	21.3235	17.1753	11.1136	12.664	4.59639	3.33143	0	13.651	2.64261	3.58673	4.88567	6.56497	6.12844	4.2362	6.3467	1.84267	2.28856	2.71479	2.61552	0.583236	0.119639	0.922126
Sf3b3	127.775	146.193	56.0997	67.8487	246.895	162.258	139.305	73.5422	42.1981	138.798	182.819	84.8462	0.700551	0.80075	0.66514	0.802001	0.75065	0.73357	-0.513438	-0.320576	-0.588271	-0.318324	-0.0332061	0.847123	0.0720535
Tdrd1	42.3831	52.5572	17.2312	17.1123	70.8481	92.6132	79.1503	37.9202	46.64	78.074	80.8705	54.2114	0.529899	0.65417	0.330207	0.328053	0.592034	0.32913	-0.91621	-0.612263	-1.59856	-1.608	-0.847024	0.0313049	1.50439
Slc16a1	23.2152	24.2973	52.4245	56.4363	242.601	209.676	265.154	282.678	293.166	277.597	239.144	284.48	0.100836	0.105342	0.187139	0.201192	0.103089	0.194165	-3.30991	-3.24684	-2.41782	-2.31336	0.913392	0.00443826	2.35279
Pgm2	51.8389	54.1642	13.3947	11.5519	44.0117	49.6407	32.4516	19.5346	7.77334	15.1811	42.0347	14.163	1.22782	1.28186	0.949327	0.827798	1.25484	0.888562	0.296101	0.358234	-0.0750237	-0.272649	-0.497957	0.0401856	1.39593
Tln1	20.9663	22.6171	9.39146	4.29516	50.4524	34.8225	54.6137	26.4292	39.9772	54.2181	46.6296	40.2082	0.46119	0.495849	0.25217	0.128498	0.47852	0.190334	-1.11657	-1.01203	-1.98753	-2.96018	-1.33005	0.102273	0.99024
Ssu72	26.6833	52.2754	132.353	103.044	18.2487	20.0044	18.9961	10.3419	71.0705	19.5185	19.0831	33.6436	1.37844	2.65275	3.84929	3.00328	2.01559	3.42628	0.463033	1.40749	1.94459	1.58654	0.765441	0.241883	0.616395
Ncoa5	72.0237	46.9756	154.603	114.982	49.379	33.3407	49.8647	58.6039	53.8581	49.8806	44.1948	54.1142	1.61575	1.06153	2.82329	2.1044	1.33864	2.46384	0.692208	0.0861446	1.49738	1.07341	0.880141	0.136309	0.865477
Klhl21	15.5317	22.0706	2.29328	0.629296	35.424	65.9406	57.7797	17.2365	24.4305	19.5185	53.0481	20.3952	0.30587	0.426854	0.153926	0.0761526	0.366362	0.115039	-1.70901	-1.22819	-2.69969	-3.71496	-1.67114	0.0904268	1.0437
Trim23	22.2586	14.7601	57.6888	41.4466	231.866	341.557	280.984	790.579	617.425	592.061	284.802	666.688	0.0813799	0.0551433	0.0878984	0.0635725	0.0682616	0.0757355	-3.61918	-4.18067	-3.50802	-3.97545	0.149895	0.707207	0.150453
Nop14	117.917	124.855	51.2402	48.0787	150.284	107.431	125.849	74.6913	84.9515	232.053	127.855	130.565	0.922878	0.976723	0.397066	0.373037	0.9498	0.385051	-0.115788	-0.033979	-1.33255	-1.42261	-1.30257	0.00217378	2.66278
Snap47	83.6471	126.626	36.4684	28.0203	27.9098	40.0089	36.4091	9.19277	22.2095	8.67489	34.776	13.3591	2.36603	3.56736	2.60939	2.02104	2.9667	2.31521	1.24247	1.83486	1.38371	1.0151	-0.357712	0.433383	0.363128
Uhrf2	6.83957	11.0258	29.0338	31.1757	145.99	153.367	163.841	249.354	290.39	253.741	154.399	264.495	0.0504478	0.0773866	0.113124	0.121192	0.0639172	0.117158	-4.30906	-3.69177	-3.14402	-3.04464	0.874177	0.101277	0.994487
Elavl1	28.5592	40.0133	76.2876	66.2571	266.217	231.903	382.296	322.896	308.713	349.164	293.472	326.924	0.10038	0.139277	0.235687	0.205099	0.119829	0.220393	-3.31645	-2.84397	-2.08505	-2.2856	0.879106	0.0733183	1.13479
Yars	57.2544	65.6038	111.887	144.133	48.3055	22.2272	20.5791	35.622	41.6429	73.7366	30.3706	50.3338	1.85697	2.12313	2.19908	2.82723	1.99005	2.51315	0.892954	1.08619	1.1369	1.49939	0.336693	0.250785	0.600698
Lig1	187.728	219.039	106.609	91.9426	283.392	154.108	178.88	174.663	177.121	238.56	205.46	196.781	0.914115	1.06577	0.544082	0.469927	0.989942	0.507004	-0.129552	0.0918934	-0.878105	-1.08949	-0.965346	0.0242512	1.61527
Sae1	148.441	173.045	64.5301	73.6264	224.352	70.386	87.8568	47.113	76.0677	86.7489	127.532	69.9765	1.16268	1.35411	0.923264	1.05142	1.25839	0.987344	0.217455	0.43734	-0.115185	0.0723441	-0.349958	0.137161	0.86277
Mcm3	294.025	384.227	181.061	154.574	165.312	145.217	153.552	95.375	143.807	130.123	154.694	123.102	1.89491	2.47426	1.46703	1.2536	2.18458	1.36031	0.922127	1.307	0.552895	0.32608	-0.683418	0.0942555	1.02569
Poldip3	97.5681	116.731	41.2388	46.0195	107.346	112.618	96.5634	59.753	65.5181	56.3868	105.509	60.5527	0.925446	1.10536	0.686222	0.763891	1.0154	0.725057	-0.11178	0.144517	-0.543253	-0.388561	-0.485887	0.0843215	1.07406
Pja2	63.1613	44.8236	110.088	109.899	224.352	264.503	196.293	406.78	405.324	166.992	228.383	326.365	0.279713	0.199769	0.33934	0.338761	0.239741	0.339051	-1.83798	-2.3236	-1.5592	-1.56166	0.500025	0.165351	0.781593
Zcwpw1	201.108	288.242	432.924	482.928	142.77	113.359	95.7719	170.066	140.475	258.078	117.3	189.54	1.70843	2.44499	2.27734	2.53977	2.07671	2.40855	0.772675	1.28983	1.18735	1.3447	0.213867	0.476628	0.32182
Hypk	208.33	224.852	51.7601	56.8137	5.36728	0.740905	1.58301	0	1.11048	0	2.56373	0.370159	58.7392	63.3751	38.5066	42.1949	61.0571	40.3507	5.87625	5.98584	5.26703	5.399	-0.597565	0.0199553	1.69994
Gga2	21.5218	28.6536	9.13138	2.50573	10.7346	2.96362	7.91503	12.6401	8.88382	4.33745	7.2044	8.62044	2.74508	3.61435	1.05311	0.364404	3.17972	0.708757	1.45685	1.85374	0.0746562	-1.45639	-2.16554	0.0973152	1.01182
Stra8	260.278	252.218	125.851	96.0227	932.833	615.692	602.334	397.587	393.664	548.687	716.953	446.646	0.363921	0.352694	0.283372	0.21674	0.358308	0.250056	-1.4583	-1.50351	-1.81923	-2.20596	-0.518948	0.111996	0.950799
Mdn1	66.5403	71.6403	31.5832	38.7613	358.534	370.453	422.663	278.081	307.047	342.658	383.883	309.262	0.175483	0.188733	0.105018	0.128154	0.182108	0.116586	-2.5106	-2.40558	-3.25129	-2.96405	-0.643399	0.051199	1.29074
Ccdc6	17.4905	15.861	2.43122	3.11336	140.623	134.845	142.471	45.9639	50.5267	52.0494	139.313	49.5133	0.131781	0.120167	0.0679271	0.0814313	0.125974	0.0746792	-2.92379	-3.05688	-3.87987	-3.61827	-0.754348	0.0354344	1.45058
Aff4	9.48256	4.69042	21.529	18.8083	200.736	187.449	203.416	397.587	410.876	292.778	197.201	367.081	0.0528887	0.0287104	0.0612066	0.0538151	0.0407996	0.0575109	-4.2409	-5.12228	-4.03017	-4.21584	0.495281	0.340637	0.467708
Apbb1	23.2384	31.1613	1.40622	5.40231	10.7346	5.18634	3.95752	1.1491	4.44191	0	6.62614	1.86367	3.17833	4.21725	0.840259	2.2357	3.69779	1.53798	1.66827	2.0763	-0.251095	1.16073	-1.26562	0.193511	0.713294
Anp32a	65.2549	141.09	32.0691	26.9868	15.0284	22.9681	2.37451	12.6401	6.10762	0	13.457	6.24923	4.5829	9.82849	4.56174	3.86066	7.2057	4.2112	2.19626	3.29697	2.18959	1.94885	-0.774906	0.352246	0.453154
Ints1	80.1737	105.826	42.0684	44.7974	84.803	61.4951	56.1967	43.6657	42.7534	36.8683	67.4983	41.0958	1.18505	1.55954	1.02311	1.08793	1.37229	1.05552	0.244944	0.641116	0.0329551	0.12159	-0.378634	0.213348	0.670912
Ero1lb	8.08706	9.71375	30.5541	24.2856	82.6561	120.768	95.7719	121.804	144.917	151.811	99.7318	139.511	0.0902104	0.106359	0.224567	0.179955	0.0982848	0.202261	-3.47056	-3.23298	-2.15478	-2.47429	1.04118	0.0349202	1.45692
Uap1l1	27.6826	22.655	0	0	7.51419	14.0772	17.4131	0	3.33143	0	13.0015	1.11048	2.04854	1.68947	0.473827	0.473827	1.869	0.473827	1.03459	0.756567	-1.07757	-1.07757	-1.97984	0.00492694	2.30742
Crispld2	15.0633	21.5848	0	2.95314	16.1018	10.3727	11.8725	1.1491	6.10762	0	12.7824	2.41891	1.16549	1.63868	0.292491	1.15626	1.40209	0.724375	0.220942	0.712533	-1.77354	0.209464	-0.952767	0.34604	0.460873
Dad1	11.8778	15.6664	39.46	36.7502	152.431	135.586	128.223	155.128	216.543	99.7613	138.747	157.144	0.0921513	0.119262	0.255843	0.238708	0.105707	0.247275	-3.43985	-3.0678	-1.96667	-2.06668	1.22605	0.0233969	1.63084
Aurkb	50.0784	71.243	11.4107	15.0298	52.5993	46.677	73.6098	6.89458	12.7705	8.67489	57.6287	9.44665	0.871219	1.23221	1.18801	1.53444	1.05171	1.36123	-0.198893	0.301249	0.248547	0.617714	0.372163	0.344089	0.463329
Smc1a	39.7211	38.7583	77.6234	84.5848	81.5826	64.4588	20.5791	37.9202	35.5353	86.7489	55.5402	53.4015	0.720216	0.703187	1.44524	1.57321	0.711701	1.50923	-0.473499	-0.50802	0.531314	0.653709	1.08447	0.00342767	2.465
Usp32	17.5325	14.9195	38.7016	34.3381	240.454	348.966	346.678	641.196	634.638	481.457	312.033	585.763	0.0592031	0.0508557	0.067662	0.0602256	0.0550294	0.0639438	-4.07818	-4.29745	-3.88551	-4.05348	0.216601	0.254708	0.593957
Psmb4	528.676	525.241	268.252	227.289	604.356	516.411	529.516	446.999	407.545	362.177	550.094	405.573	0.961135	0.954902	0.662247	0.561495	0.958018	0.611871	-0.0571891	-0.0665758	-0.594559	-0.832654	-0.646826	0.0318314	1.49714
Akap8	77.3868	80.9397	38.6785	25.2076	211.471	199.304	200.25	280.38	261.517	188.679	203.675	243.525	0.382982	0.400341	0.162268	0.107177	0.391661	0.134722	-1.38465	-1.3207	-2.62355	-3.22193	-1.53962	0.0348198	1.45817
Dnajc6	0.0720705	0.258183	7.98099	1.31403	0	0	0	2.29819	2.22095	0	0	1.50638	1.07207	1.25818	3.58325	0.923255	1.16513	2.25325	0.1004	0.331342	1.84127	-0.115198	0.951521	0.578676	0.237565
Clptm1	19.1353	28.8539	47.5698	68.2346	20.3957	19.2635	16.6216	27.5783	22.2095	19.5185	18.7603	23.1021	1.01898	1.5108	2.01517	2.87255	1.26489	2.44386	0.027128	0.595317	1.0109	1.52233	0.950147	0.129652	0.88722
Junb	44.276	30.6233	4.85452	1.33212	12.8815	23.709	22.9536	10.3419	2.77619	15.1811	19.848	9.43304	2.17172	1.51685	0.561152	0.223532	1.84429	0.392342	1.11884	0.601079	-0.833537	-2.16144	-2.23288	0.0805005	1.0942
Dnah5	0.258265	0.09252	4.00399	0.784806	2.14691	5.92724	5.54052	0	0	0	4.53822	0	0.227196	0.197269	5.00399	1.78481	0.212233	3.3944	-2.13799	-2.34176	2.32308	0.835767	3.99944	0.0365209	1.43746
Arl13b	6.75229	6.1498	25.3471	22.2575	101.978	104.468	53.0307	113.761	123.818	119.28	86.4922	118.953	0.0886055	0.0817192	0.219646	0.193889	0.0851624	0.206767	-3.49646	-3.61318	-2.18675	-2.3667	1.27972	0.0069673	2.15694
Trim37	45.9327	47.9291	92.6984	84.356	117.007	106.69	101.312	210.285	143.252	193.016	108.336	182.184	0.42925	0.447509	0.511498	0.465957	0.43838	0.488728	-1.22011	-1.16001	-0.967199	-1.10173	0.156849	0.169082	0.771903
H1f0	25.9004	28.0879	70.241	68.5325	111.639	82.2405	93.3974	205.688	191.557	225.547	95.7591	207.598	0.278014	0.300622	0.341524	0.333333	0.289318	0.337428	-1.84677	-1.73398	-1.54994	-1.58496	0.221924	0.0635565	1.19684
Ssr2	90.0025	147.166	256.719	275.568	98.7579	54.827	83.1078	76.9895	173.234	75.9053	78.8976	108.71	1.13899	1.85445	2.3491	2.52091	1.49672	2.435	0.187754	0.890992	1.23211	1.33394	0.702121	0.171402	0.765984
Ccdc47	19.7457	19.8946	45.0989	55.5024	55.8197	80.0178	67.2778	57.4548	86.6172	86.7489	67.7051	76.9403	0.301953	0.304121	0.591464	0.724945	0.303037	0.658204	-1.7276	-1.71728	-0.757637	-0.464057	1.11904	0.0170152	1.76916
Ubr7	38.5048	46.4986	79.7774	102.664	138.476	136.327	127.432	272.336	253.744	175.667	134.078	233.915	0.292459	0.351638	0.343857	0.441283	0.322048	0.39257	-1.77369	-1.50784	-1.54012	-1.18022	0.285673	0.33648	0.473041
Lin28a	19.1223	19.7206	0	2.11302	19.3222	3.70453	10.2895	0	0	0	11.1054	0	1.66225	1.71168	1	3.11302	1.68697	2.05651	0.733141	0.775411	0	1.63832	0.285768	0.944099	0.0249823
Pcbp2	92.5644	131.938	238.815	196.599	60.1135	71.1269	96.5634	118.357	146.028	69.3991	75.9346	111.261	1.21616	1.72793	2.13623	1.76017	1.47204	1.9482	0.282328	0.789045	1.09506	0.815717	0.404321	0.283942	0.54677
Ppil1	46.1396	93.3467	11.0276	8.06949	103.052	65.9406	90.2313	40.2184	67.7391	39.037	86.4079	48.9982	0.539306	1.07938	0.24056	0.181396	0.809345	0.210978	-0.890824	0.110208	-2.05553	-2.46278	-1.93966	0.0743911	1.12848
Rint1	19.5168	23.0105	47.8761	57.8056	57.9666	85.945	74.4013	79.2877	59.4105	67.2304	72.771	68.6429	0.278115	0.325473	0.701811	0.844388	0.301794	0.773099	-1.84625	-1.61939	-0.510845	-0.244023	1.35709	0.0162855	1.7882
Uqcr11	116.552	210.423	10.2435	16.8654	420.795	406.757	506.562	145.935	241.529	177.835	444.705	188.433	0.263744	0.474356	0.0593533	0.0943099	0.36905	0.0768316	-1.92279	-1.07596	-4.07453	-3.40645	-2.26404	0.0533216	1.2731
Cbx4	27.0837	40.7277	12.0312	8.96114	151.357	129.658	177.297	67.7967	94.3905	138.798	152.771	100.329	0.182633	0.271363	0.128604	0.0983054	0.226998	0.113455	-2.45298	-1.8817	-2.959	-3.34659	-1.00057	0.103915	0.983324
Plod3	16.8557	23.1396	40.8739	63.5583	12.8815	11.1136	15.0386	11.491	14.9914	15.1811	13.0112	13.8878	1.27439	1.72288	2.81263	4.33631	1.49863	3.57447	0.349804	0.784821	1.49192	2.11647	1.25408	0.0830431	1.0807
Dld	82.7159	86.6114	158.875	174.387	284.466	326.739	275.443	581.443	515.817	440.251	295.549	512.503	0.2823	0.295436	0.311342	0.34155	0.288868	0.326446	-1.8247	-1.75908	-1.68343	-1.54983	0.176433	0.1427	0.845576
Mtpn	49.6899	38.4253	109.389	78.2268	286.613	299.326	300.771	667.625	669.062	535.675	295.57	624.121	0.170921	0.132938	0.176588	0.126738	0.151929	0.151663	-2.5486	-2.91118	-2.50154	-2.98007	-0.00252765	0.974291	0.0113112
Myo5c	3.23508	2.79	21.2295	6.18966	3.22037	2.96362	7.91503	10.3419	1.66572	0	4.69967	4.00253	0.743039	0.664951	4.44366	1.43721	0.703995	2.94043	-0.42849	-0.58868	2.15175	0.523267	2.06239	0.152675	0.816233
Rbm26	41.4605	36.9557	75.0707	85.9828	253.336	213.381	210.54	367.711	336.475	312.296	225.752	338.827	0.187255	0.167389	0.223851	0.255962	0.177322	0.239906	-2.41692	-2.57873	-2.15939	-1.966	0.436101	0.0746694	1.12686
Mtx1	129.577	216.434	76.2945	46.7031	49.379	36.3044	11.8725	27.5783	36.0905	4.33745	32.5186	22.6688	3.89567	6.48696	3.26567	2.01545	5.19132	2.64056	1.96187	2.69754	1.70738	1.0111	-0.975256	0.195406	0.709061
Phf13	147.372	155.195	81.3846	60.3373	363.901	372.675	409.207	168.917	163.24	114.942	381.928	149.033	0.387467	0.407897	0.549109	0.408825	0.397682	0.478967	-1.36786	-1.29372	-0.864835	-1.29044	0.268312	0.361928	0.441377
Fto	29.6982	40.8099	11.2972	6.889	40.7913	22.2272	35.6176	9.19277	4.44191	19.5185	32.8787	11.0511	0.906122	1.23411	1.02042	0.654631	1.07011	0.837528	-0.142223	0.303466	0.0291695	-0.611246	-0.353555	0.441297	0.355269
Tmem67	4.80127	5.59997	16.0742	24.4296	15.0284	16.2999	10.2895	17.2365	21.0991	19.5185	13.8726	19.2847	0.390064	0.443767	0.84173	1.25364	0.416915	1.04768	-1.35822	-1.17213	-0.248571	0.326121	1.32938	0.049688	1.30375
Rangap1	78.5924	128.02	38.6809	39.1916	113.786	52.6043	34.0346	11.491	38.3115	26.0247	66.8084	25.2757	1.17378	1.90271	1.51018	1.52961	1.53825	1.51989	0.231166	0.928054	0.594717	0.613164	-0.0173159	0.950703	0.0219551
Kif2a	26.9318	32.2744	62.6196	64.0736	279.098	251.908	277.026	476.875	387.556	609.411	269.344	491.281	0.10332	0.123081	0.129234	0.132188	0.113201	0.130711	-3.27482	-3.02231	-2.95194	-2.91934	0.207502	0.236362	0.626422
Nmb	64.1094	50.1084	187.166	155.851	24.6895	15.559	29.2856	64.3494	41.0876	45.5432	23.178	50.3268	2.69292	2.11384	3.66603	3.05593	2.40338	3.36098	1.42917	1.07986	1.87422	1.61161	0.48382	0.154942	0.80983
Slc1a4	1.13	0.920015	10.2383	7.49192	4.29382	1.48181	0.791503	6.89458	18.8781	0	2.18905	8.5909	0.667911	0.602066	1.17176	0.885415	0.634988	1.02859	-0.582273	-0.732007	0.228682	-0.175575	0.695865	0.0866687	1.06214
Spast	8.073	4.92263	30.4338	16.1806	239.381	269.69	216.872	389.544	431.976	236.391	241.981	352.637	0.0373404	0.0243749	0.0888873	0.0485827	0.0308577	0.068735	-4.74312	-5.35846	-3.49188	-4.36341	1.15542	0.169875	0.76987
Wfdc15a	35.484	48.0564	258.769	99.9378	77.2888	100.763	69.6523	104.568	101.053	143.136	82.5681	116.252	0.436579	0.587023	2.21547	0.86086	0.511801	1.53816	-1.19569	-0.76851	1.14761	-0.21615	1.58756	0.179983	0.744769
Atpaf2	29.0086	24.4289	69.5215	76.3093	19.3222	23.709	26.9111	57.4548	55.5238	41.2057	23.3141	51.3948	1.23421	1.04585	1.34596	1.47551	1.14003	1.41074	0.303585	0.0646739	0.42864	0.561218	0.307382	0.150719	0.821832
Sugp2	45.6696	42.8173	77.2514	98.9261	84.803	69.6451	59.3627	93.0768	96.0563	171.329	71.2703	120.154	0.645765	0.606298	0.645883	0.824785	0.626031	0.735334	-0.630919	-0.721902	-0.630655	-0.277909	0.232165	0.346949	0.459734
Tmem30a	7.38293	8.48717	26.8458	24.7789	681.644	657.924	667.237	1511.06	1116.58	1279.55	668.935	1302.4	0.0125131	0.0141613	0.021364	0.0197783	0.0133372	0.0205711	-6.32042	-6.1419	-5.54868	-5.65994	0.625166	0.0270172	1.56836
Dopey1	11.6695	10.2928	21.0483	29.0135	69.7746	74.8314	61.7372	57.4548	71.0705	106.267	68.7811	78.2643	0.181561	0.161832	0.278162	0.378652	0.171697	0.328407	-2.46147	-2.62743	-1.846	-1.40106	0.935624	0.0605069	1.21819
Hist1h3f	20.0983	7.99996	74.1887	67.8601	2.14691	0	0	3.44729	0	0	0.715637	1.1491	12.2977	5.24584	34.9862	32.0414	8.77175	33.5138	3.62031	2.39117	5.12871	5.00187	1.93382	0.0794184	1.10008
Lemd3	13.9452	23.76	50.8481	41.8595	173.9	243.758	163.05	422.868	399.772	464.107	193.569	428.915	0.076812	0.127256	0.120601	0.0996929	0.102034	0.110147	-3.70252	-2.9742	-3.05169	-3.32637	0.11038	0.738153	0.131853
Ift80	26.92	27.3769	61.1504	56.9328	76.2154	99.2813	74.4013	224.074	176.011	286.271	83.2993	228.785	0.3312	0.33662	0.270471	0.252117	0.33391	0.261294	-1.59422	-1.57081	-1.88645	-1.98783	-0.353786	0.0208517	1.68086
Tbc1d12	3.73698	1.20142	12.7332	15.1411	31.1302	44.4543	30.8686	74.6913	96.0563	88.9176	35.4844	86.5551	0.129836	0.0603387	0.156852	0.184353	0.0950873	0.170603	-2.94524	-4.05077	-2.67253	-2.43945	0.843316	0.237342	0.624625
Tsc2	22.9044	20.9064	7.64396	5.33927	7.51419	29.6362	9.49804	5.74548	6.10762	0	15.5495	3.95104	1.44442	1.32369	1.74589	1.28039	1.38406	1.51314	0.530493	0.404569	0.803963	0.356586	0.128642	0.675499	0.170375
Eif3b	189.143	208.243	108.417	87.5985	112.713	109.654	117.142	79.2877	113.269	80.2428	113.17	90.933	1.66544	1.83274	1.19018	0.963729	1.74909	1.07695	0.735907	0.873999	0.251176	-0.0533002	-0.699649	0.0517475	1.28611
Tsc22d3	111.945	129.584	188.901	272.139	388.591	346.744	379.13	600.978	489.72	405.551	371.488	498.75	0.303218	0.350572	0.379992	0.546553	0.326895	0.463272	-1.72157	-1.51222	-1.39596	-0.871568	0.503035	0.229155	0.639871
Cox6b1	147.746	286.097	44.2194	43.6831	196.442	177.817	257.238	98.8223	124.373	71.5679	210.499	98.2545	0.703293	1.35744	0.45559	0.450187	1.03037	0.452889	-0.507803	0.440887	-1.13419	-1.1514	-1.18593	0.144327	0.840653
Emg1	126.202	188.722	51.286	44.5656	323.11	328.221	311.852	132.146	161.574	123.617	321.061	139.113	0.394963	0.589086	0.373172	0.325207	0.492024	0.349189	-1.34021	-0.76345	-1.42209	-1.62057	-0.49472	0.263574	0.579097
Med21	69.286	80.575	188.953	194.832	363.901	498.629	416.331	1205.4	1007.76	832.79	426.287	1015.32	0.164494	0.190914	0.186903	0.192688	0.177704	0.189795	-2.6039	-2.38901	-2.41964	-2.37566	0.0949719	0.462727	0.334676
Aldoa	48.8655	40.0011	2.44855	9.40666	36.4975	29.6362	34.8261	1.1491	0	2.16872	33.6533	1.10594	1.43898	1.18318	1.63754	4.94157	1.31108	3.28956	0.525051	0.242671	0.711527	2.30497	1.32713	0.299124	0.524149
Dpp3	64.3366	73.7743	23.3046	23.7528	26.8364	18.5226	26.9111	6.89458	3.88667	8.67489	24.09	6.48538	2.60409	2.98024	3.24694	3.30682	2.79216	3.27688	1.38078	1.57543	1.69908	1.72544	0.23094	0.139925	0.854106
Polr3b	33.9011	40.3824	12.0207	12.6869	38.6444	20.0044	61.7372	40.2184	16.1019	32.5308	40.1287	29.617	0.848583	1.00617	0.425277	0.447035	0.927376	0.436156	-0.236872	0.00887184	-1.23353	-1.16154	-1.08831	0.013677	1.86401
Cox5b	60.2479	91.4104	219.776	215.387	322.037	274.876	273.069	326.343	443.636	251.572	289.994	340.517	0.210478	0.317568	0.646457	0.633606	0.264023	0.640031	-2.24826	-1.65486	-0.629375	-0.658342	1.27748	0.0479208	1.31948
Cep104	3.44601	1.76355	19.0803	11.9676	42.9382	42.2316	53.0307	59.753	45.5296	173.498	46.0668	92.9268	0.0944617	0.0587155	0.213787	0.13806	0.0765886	0.175924	-3.40413	-4.09011	-2.22575	-2.85663	1.19975	0.12248	0.911934
Senp2	19.3439	14.8719	40.1035	42.4085	185.708	199.304	178.088	318.3	393.109	461.938	187.7	391.116	0.107811	0.0841121	0.104825	0.110703	0.0959614	0.107764	-3.21343	-3.57154	-3.25395	-3.17523	0.167352	0.43423	0.362281
Fam83d	64.6004	90.779	27.6665	22.7758	114.86	114.84	153.552	72.3931	71.6258	54.2181	127.751	66.079	0.509516	0.712843	0.427354	0.354444	0.61118	0.390899	-0.972802	-0.488343	-1.2265	-1.49637	-0.644799	0.150699	0.82189
Nup54	11.2414	8.36393	24.8971	47.2984	69.7746	124.472	116.351	194.197	220.985	130.123	103.533	181.769	0.117106	0.0895791	0.141694	0.26426	0.103343	0.202977	-3.09411	-3.48069	-2.81915	-1.91997	0.973879	0.201551	0.695614
Cat	28.2994	34.265	5.25225	4.80421	40.7913	21.4863	59.3627	14.9383	12.7705	2.16872	40.5468	9.95916	0.705216	0.848802	0.570504	0.529622	0.777009	0.550063	-0.503863	-0.2365	-0.80969	-0.916966	-0.498334	0.0757476	1.12063
Rcor1	10.2234	5.83862	31.1745	29.7158	79.4357	105.209	90.2313	149.383	124.929	149.642	91.6252	141.318	0.12117	0.0738311	0.226075	0.215826	0.0975007	0.220951	-3.04489	-3.75963	-2.14512	-2.21206	1.18024	0.0763197	1.11736
4933416C03Rik	37.3962	37.1774	87.1832	84.8209	183.561	194.117	180.463	370.009	350.355	338.321	186.047	352.895	0.205276	0.204106	0.249179	0.242504	0.204691	0.245841	-2.28436	-2.29261	-2.00475	-2.04392	0.26428	0.00569316	2.24465
Tbl3	142.881	201.926	72.8082	77.9676	12.8815	6.66815	19.7876	4.59639	12.2152	15.1811	13.1124	10.6642	10.1954	14.3793	6.32774	6.77006	12.2873	6.5489	3.34984	3.84592	2.66169	2.75917	-0.907847	0.0724298	1.14008
Ganab	130.004	170.147	68.5545	74.0143	101.978	60.0133	61.7372	71.244	53.8581	82.4115	74.5763	69.1712	1.7334	2.26456	0.991212	1.06902	1.99898	1.03012	0.793604	1.17923	-0.0127343	0.0962863	-0.956457	0.042166	1.37504
Nlrp4c	28.4569	25.1859	4.94318	6.10403	165.312	175.595	129.015	27.5783	40.5324	47.7119	156.641	38.6075	0.186861	0.166112	0.150052	0.17936	0.176486	0.164706	-2.41996	-2.58978	-2.73647	-2.47907	-0.0996625	0.573232	0.24167
Derl1	19.2356	14.2412	42.6025	47.5413	34.3506	73.3496	90.2313	88.4804	62.1867	69.3991	65.9772	73.3554	0.302127	0.227558	0.586406	0.652828	0.264842	0.619617	-1.72677	-2.13569	-0.770028	-0.615224	1.22624	0.0297698	1.52622
Micu2	72.8047	74.4287	183.673	122.025	157.798	100.022	144.054	224.074	186.56	151.811	133.958	187.482	0.546872	0.558905	0.979795	0.652715	0.552889	0.816255	-0.870726	-0.839324	-0.0294484	-0.615474	0.562031	0.211194	0.675317
Dgat1	43.8926	43.2203	114.517	93.575	31.1302	33.3407	30.8686	43.6657	53.8581	65.0617	31.7799	54.1952	1.36952	1.34901	2.09288	1.71347	1.35926	1.90317	0.453669	0.431899	1.06549	0.776917	0.485582	0.0805732	1.09381
Gtsf1	82.6722	101.055	265.99	196.903	132.035	147.44	141.679	233.267	231.534	292.778	140.385	252.526	0.591805	0.721828	1.05311	0.780603	0.656816	0.916855	-0.756806	-0.470274	0.0746514	-0.357339	0.481203	0.210069	0.677638
Trmt112	42.5973	151.199	12.983	14.2506	13.9549	39.268	20.5791	3.44729	33.3143	0	24.6007	12.2539	1.70298	5.94513	1.05501	1.15065	3.82405	1.10283	0.768057	2.57171	0.077263	0.202455	-1.79389	0.232623	0.633346
Rpl22	117.584	242.149	78.6989	60.8605	1445.94	1398.83	1438.16	776.789	642.966	774.234	1427.64	731.33	0.0830045	0.170195	0.108829	0.0844708	0.1266	0.09665	-3.59067	-2.55474	-3.19986	-3.5654	-0.389436	0.629413	0.201064
Srsf7	146.177	162.723	76.3863	67.789	952.155	1056.53	1103.36	1124.97	1257.06	865.321	1037.35	1082.45	0.141741	0.157677	0.0714259	0.0634908	0.149709	0.0674583	-2.81867	-2.66496	-3.80741	-3.97731	-1.15009	0.00976863	2.01017
Rhpn2	18.7639	23.3167	3.89604	2.13821	5.36728	42.2316	37.9921	1.1491	5.55238	4.33745	28.5303	3.67964	0.669274	0.823446	1.04624	0.67061	0.74636	0.858426	-0.579331	-0.280253	0.0652168	-0.576454	0.201822	0.671389	0.173026
Iah1	82.3163	154.465	33.7615	18.5289	45.0851	42.9725	64.9032	22.9819	24.4305	26.0247	50.987	24.479	1.60264	2.99046	1.36432	0.766469	2.29655	1.06539	0.680449	1.58037	0.448178	-0.383701	-1.10808	0.214975	0.667612
Kdm5b	175.854	174.292	96.4123	93.7646	375.71	426.021	440.867	237.863	243.75	333.983	414.199	271.865	0.425951	0.422189	0.356998	0.347294	0.42407	0.352146	-1.23124	-1.24404	-1.48601	-1.52577	-0.268128	0.006006	2.22141
Polr2i	87.0908	114.118	19.4181	7.10466	33.2771	67.4224	73.6098	27.5783	27.2067	19.5185	58.1031	24.7678	1.49046	1.94774	0.792386	0.314526	1.7191	0.553456	0.575758	0.961804	-0.335724	-1.66875	-1.63511	0.125303	0.902038
Nolc1	99.6987	114.322	38.9951	53.503	90.1703	60.0133	85.4823	68.9458	52.1924	97.5925	78.5553	72.9103	1.26577	1.44958	0.541131	0.737421	1.35768	0.639276	0.340015	0.535636	-0.885951	-0.439439	-1.08663	0.0457154	1.33994
Atic	73.9884	77.1921	27.3683	27.2241	33.2771	22.2272	30.8686	6.89458	9.43905	0	28.791	5.44454	2.51715	2.62469	4.4019	4.37953	2.57092	4.39072	1.33179	1.39215	2.13813	2.13078	0.772171	0.00154515	2.81103
Ppp2r1b	23.3177	38.8399	9.86815	9.02635	111.639	73.3496	88.6483	32.1747	26.0962	2.16872	91.2125	20.1465	0.263713	0.432045	0.513944	0.474137	0.347879	0.494041	-1.92296	-1.21075	-0.960316	-1.07662	0.506043	0.267919	0.571997
Drap1	103.594	150.853	30.6501	36.0457	2.14691	7.40905	14.2471	2.29819	9.99429	2.16872	7.93434	4.8204	11.707	16.9966	5.43779	6.3648	14.3518	5.90129	3.5493	4.08717	2.44302	2.67011	-1.28213	0.049588	1.30462
Zfp541	20.4262	14.8882	37.2098	47.8291	60.1135	51.8634	44.3242	48.2621	32.7591	71.5679	52.1004	50.863	0.403503	0.299211	0.736746	0.941501	0.351357	0.839124	-1.30935	-1.74076	-0.440761	-0.0869647	1.25594	0.0456057	1.34098
Myh6	9.22185	12.0023	0.734687	1.20963	0	1.48181	0	0	8.88382	4.33745	0.493937	4.40709	6.84222	8.70338	0.320817	0.408654	7.7728	0.364735	2.77446	3.12158	-1.64018	-1.29105	-4.41351	0.00309612	2.50918
Pbx3	10.7398	7.84663	29.7327	32.6356	179.267	169.667	139.305	498.708	443.08	548.687	162.746	496.825	0.0716948	0.0540264	0.0617339	0.0675651	0.0628606	0.0646495	-3.80199	-4.21019	-4.01779	-3.88758	0.0404823	0.826413	0.0828029
Cirbp	347.434	383.629	181.349	167.831	199.663	165.963	195.501	217.179	137.144	162.654	187.042	172.326	1.85296	2.04544	1.05206	0.974065	1.9492	1.01306	0.88983	1.03241	0.0732146	-0.0379105	-0.94416	0.00905344	2.04319
Mpp5	19.7484	17.0315	38.8784	42.2298	342.432	309.698	307.103	740.018	543.578	702.666	319.745	662.088	0.0646883	0.0562175	0.0601405	0.0651947	0.0604529	0.0626676	-3.95035	-4.15284	-4.05552	-3.9391	0.0519087	0.68775	0.162569
Qsox2	21.5358	18.4567	45.6429	48.2205	12.8815	12.5954	22.9536	16.0874	37.201	26.0247	16.1435	26.4377	1.31454	1.13493	1.69996	1.7939	1.22474	1.74693	0.394557	0.182609	0.7655	0.843103	0.512351	0.0447	1.34969
Crlf2	10.0827	13.8105	49.2591	46.8594	9.6611	1.48181	5.54052	10.3419	7.77334	17.3498	5.56114	11.8217	1.68914	2.25731	3.91986	3.7327	1.97322	3.82628	0.756285	1.1746	1.9708	1.90022	0.955389	0.0446356	1.35032
Akap12	25.5012	11.6795	2.85972	4.70838	41.8648	28.8953	35.6176	17.2365	6.66286	0	35.4592	7.96644	0.726872	0.347773	0.430462	0.636639	0.537322	0.533551	-0.460226	-1.52378	-1.21604	-0.651452	-0.0101627	0.931737	0.0307068
Psme1	96.1826	99.0799	13.7139	25.0881	63.3339	67.4224	88.6483	3.44729	28.8724	4.33745	73.1349	12.219	1.31089	1.34997	1.11308	1.97352	1.33043	1.5433	0.390546	0.432928	0.154562	0.980773	0.214129	0.74244	0.129339
Copg2	66.2804	55.223	103.425	128.781	38.6444	37.0453	45.1157	33.3238	48.3057	10.8436	40.2684	30.8244	1.63031	1.36237	3.28127	4.07803	1.49634	3.67965	0.705148	0.446122	1.71426	2.02787	1.29813	0.0237724	1.62393
Tecr	68.3629	123.066	22.8253	20.8783	6.44073	25.1908	11.081	9.19277	9.99429	0	14.2375	6.39569	4.55211	8.14213	3.22152	2.95824	6.34712	3.08988	2.18654	3.02541	1.68774	1.56474	-1.03855	0.147024	0.832611
Tex19.1	156.545	204.381	79.6153	73.2936	249.042	166.704	185.212	73.5422	103.274	136.63	200.319	104.482	0.782564	1.02018	0.764256	0.704325	0.901371	0.73429	-0.353719	0.0288205	-0.387872	-0.505688	-0.295771	0.29128	0.53569
Aldh2	43.3093	40.9151	12.1418	6.66363	2.14691	8.89086	3.16601	0	0	0	4.7346	0	7.72667	7.30916	13.1418	7.66363	7.51791	10.4027	2.94985	2.8697	3.71609	2.93803	0.468557	0.39772	0.400423
Ndufaf2	244.949	244.34	91.9504	75.6959	236.16	182.263	173.339	134.444	239.308	95.4238	197.254	156.392	1.24058	1.2375	0.590566	0.487293	1.23904	0.538929	0.311011	0.307432	-0.75983	-1.03714	-1.20105	0.0129281	1.88846
Dynll2	44.637	82.7719	15.8431	21.7374	157.798	149.663	144.845	99.9714	133.812	91.0864	150.769	108.29	0.300701	0.551971	0.154113	0.208046	0.426336	0.18108	-1.7336	-0.857336	-2.69794	-2.26502	-1.23537	0.135987	0.866501
Clptm1l	40.8734	32.8086	77.0028	91.7361	184.634	286.73	269.111	463.086	389.777	477.119	246.825	443.327	0.168963	0.136421	0.175552	0.208711	0.152692	0.192132	-2.56522	-2.87386	-2.51003	-2.26042	0.33147	0.234132	0.63054
Txndc12	51.6004	72.5798	168.27	128.904	17.1753	11.8545	11.8725	27.5783	32.2038	19.5185	13.6341	26.4336	3.59437	5.02797	6.17017	4.73524	4.31117	5.4527	1.84574	2.32998	2.62531	2.24344	0.338892	0.37787	0.422658
Xrcc6	90.2811	129.231	38.0458	42.9205	81.5826	68.1633	92.6059	109.164	104.385	65.0617	80.7839	92.8702	1.11613	1.59238	0.415956	0.467885	1.35425	0.44192	0.158499	0.671187	-1.2655	-1.09577	-1.61564	0.0274689	1.56116
Nav3	1.55477	0.835462	6.88691	5.98445	0	0	0	0	1.11048	0	0	0.370159	2.55477	1.83546	5.7562	5.09755	2.19511	5.42687	1.35319	0.876143	2.52512	2.3498	1.30583	0.034981	1.45617
Mon2	8.4537	6.60042	17.7629	18.7067	85.8765	52.6043	106.061	162.023	144.362	82.4115	81.514	129.599	0.114571	0.0921106	0.143668	0.150895	0.103341	0.147282	-3.12569	-3.44049	-2.79919	-2.72838	0.511169	0.0844675	1.07331
Ppp1r10	44.1116	65.6724	113.134	101.549	88.0234	67.4224	32.4516	51.7094	61.6315	88.9176	62.6325	67.4195	0.708941	1.04777	1.66815	1.49883	0.878357	1.58349	-0.496263	0.0673264	0.738253	0.583836	0.85023	0.0956591	1.01927
Tmco1	6.21997	4.1981	19.965	16.9835	269.437	319.33	330.057	602.127	480.281	390.37	306.275	490.926	0.0234968	0.0169168	0.0426181	0.0365574	0.0202068	0.0395877	-5.41139	-5.8854	-4.55239	-4.77369	0.970214	0.0637948	1.19521
Cenpj	29.1179	26.1606	7.16551	7.86511	95.5376	85.2041	114.768	72.3931	95.501	73.7366	98.5032	80.5436	0.302683	0.272962	0.100137	0.108716	0.287822	0.104427	-1.72412	-1.87323	-3.31996	-3.20136	-1.46269	0.00421879	2.37481
Tcof1	27.619	44.1646	9.64822	12.1788	47.2321	45.1952	29.2856	5.74548	18.3229	47.7119	40.571	23.9268	0.688436	1.08645	0.42718	0.528699	0.887442	0.47794	-0.538605	0.119618	-1.22708	-0.919481	-0.892823	0.140528	0.852239
Rpl18	89.0957	129.797	19.7327	14.4395	384.297	246.721	291.273	140.19	169.348	108.436	307.431	139.325	0.29211	0.424074	0.147748	0.110027	0.358092	0.128888	-1.77542	-1.23761	-2.75879	-3.18407	-1.47422	0.0506406	1.2955
Foxr1	19.3665	22.1142	0	0	12.8815	31.118	23.7451	0	9.43905	2.16872	22.5815	3.86926	0.863662	0.980181	0.20537	0.20537	0.921921	0.20537	-0.211462	-0.0288797	-2.2837	-2.2837	-2.16642	0.00177572	2.75063
Xk	0.559815	0.429742	5.31369	5.34645	24.6895	16.2999	33.2431	45.9639	24.4305	10.8436	24.7442	27.0793	0.060589	0.0555365	0.224852	0.226019	0.0580628	0.225435	-4.0448	-4.17042	-2.15295	-2.14549	1.95703	0.00103067	2.98688
Uchl3	30.3564	43.4991	134.465	92.2459	416.501	363.044	444.033	720.484	922.251	589.893	407.859	744.209	0.0766924	0.108837	0.181781	0.125127	0.0927649	0.153454	-3.70477	-3.19976	-2.45972	-2.99853	0.726158	0.189279	0.722898
Vkorc1	69.015	138.105	5.9708	19.6613	8.58765	7.40905	18.2046	10.3419	7.2181	6.50617	11.4004	8.02205	5.64618	11.2178	0.772641	2.29009	8.43198	1.53136	2.49727	3.48771	-0.37213	1.1954	-2.46105	0.108452	0.964764
Eln	20.8	44.1348	8.26848	7.13096	28.9833	0.740905	37.2006	1.1491	16.6572	0	22.3083	5.93542	0.935289	1.93643	1.3364	1.17238	1.43586	1.25439	-0.0965153	0.953396	0.41835	0.229444	-0.194926	0.862719	0.0641306
Zfp367	10.7471	10.1425	29.4331	30.9022	71.9215	77.7951	114.768	218.328	182.673	156.148	88.1615	185.717	0.131751	0.12497	0.162991	0.170859	0.128361	0.166925	-2.92411	-3.00034	-2.61714	-2.54912	0.378997	0.0176758	1.75262
Alg8	13.1009	14.0797	40.1754	46.5478	22.5426	14.8181	6.33202	13.7892	25.541	8.67489	14.5642	16.0017	0.905982	0.968868	2.42184	2.79665	0.937425	2.60925	-0.142446	-0.0456282	1.2761	1.4837	1.47686	0.00598383	2.22302
Col1a1	19.1438	20.6047	3.80261	4.69561	61.187	25.1908	63.3202	9.19277	11.66	2.16872	49.8993	7.67384	0.395757	0.42446	0.553689	0.656642	0.410108	0.605166	-1.33731	-1.2363	-0.852853	-0.606821	0.561324	0.0525523	1.27941
Ugt8a	17.1453	14.0505	43.4331	36.7768	127.741	155.59	228.744	463.086	499.715	297.115	170.692	419.972	0.105685	0.0876599	0.105549	0.0897371	0.0966725	0.097643	-3.24216	-3.51194	-3.24402	-3.47815	0.0144099	0.93693	0.0282928
Vps13b	12.2159	13.993	23.0473	28.0472	158.871	151.145	163.841	406.78	287.058	325.308	157.952	339.716	0.0831439	0.0943239	0.0705787	0.0852535	0.0887339	0.0779161	-3.58825	-3.40623	-3.82462	-3.5521	-0.187564	0.363732	0.439218
Pik3c3	37.0543	36.3294	5.75907	11.8525	66.5543	41.4907	61.7372	19.5346	14.9914	8.67489	56.5941	14.4003	0.660733	0.648147	0.438891	0.834563	0.65444	0.636727	-0.597862	-0.625608	-1.18806	-0.260907	-0.0395843	0.830581	0.080618
Slc25a31	181.966	203.367	311.15	357.792	898.482	946.877	1074.86	2146.51	2156.55	1335.93	973.407	1879.66	0.187771	0.209734	0.165978	0.190779	0.198753	0.178379	-2.41295	-2.25337	-2.59093	-2.39002	-0.156031	0.344873	0.462341
4933412E12Rik	0	0.838047	12.9529	9.95229	4.29382	0	0	0	7.77334	0	1.43127	2.59111	0.411307	0.756001	3.8854	3.04983	0.583654	3.46761	-1.28171	-0.403539	1.95806	1.60873	2.57076	0.0308894	1.51019
Rars	141.564	184.752	69.1616	73.6137	143.843	169.667	149.594	109.164	170.458	97.5925	154.368	125.738	0.917589	1.19556	0.553594	0.588723	1.05657	0.571158	-0.124079	0.257685	-0.8531	-0.76434	-0.887431	0.0466262	1.33137
Bcat1	0.0497786	0	3.85869	0.907593	0	1.48181	1.58301	0	0	0	1.02161	0	0.51928	0.494656	4.85869	1.90759	0.506968	3.38314	-0.945416	-1.0155	2.28057	0.931754	2.7384	0.0619015	1.2083
Vat1	41.4821	49.1822	8.17379	15.2521	21.4691	6.66815	7.12353	16.0874	12.2152	0	11.7536	9.4342	3.33099	3.93475	0.879204	1.55758	3.63287	1.21839	1.73595	1.97627	-0.18573	0.639309	-1.57613	0.0630371	1.2004
Nmd3	119.043	123.863	246.692	210.135	440.117	424.539	378.338	950.303	1013.87	991.106	414.331	985.092	0.289029	0.300635	0.251186	0.214113	0.294832	0.23265	-1.79072	-1.73392	-1.99317	-2.22356	-0.341734	0.100188	0.999184
Vps4a	12.6337	14.2739	53.8092	34.2564	37.571	41.4907	41.1582	50.5603	42.1981	26.0247	40.0733	39.5944	0.331936	0.371868	1.35017	0.868506	0.351902	1.10934	-1.59102	-1.42714	0.433138	-0.203393	1.65645	0.0385994	1.41342
Pramef12	31.9694	25.5482	7.26205	1.99277	145.99	76.3132	75.1928	16.0874	9.43905	4.33745	99.1653	9.95462	0.32915	0.265043	0.754207	0.273197	0.297097	0.513702	-1.60318	-1.9157	-0.406968	-1.87199	0.789999	0.494866	0.305513
Nucb1	237.338	269.906	419.707	417.032	17.1753	14.0772	20.5791	54.0075	16.6572	21.6872	17.2772	30.784	13.0402	14.8221	13.2365	13.1523	13.9311	13.1944	3.70489	3.88968	3.72645	3.71724	-0.078391	0.500445	0.300643
Hook1	23.1195	14.6558	50.5722	41.6324	308.082	300.067	347.47	795.175	572.451	637.605	318.539	668.41	0.075482	0.048995	0.0770413	0.0636865	0.0622385	0.0703639	-3.72772	-4.35122	-3.69822	-3.97287	0.177028	0.610189	0.214536
Clspn	62.7384	75.6906	28.6867	32.4715	256.556	189.672	165.424	187.303	225.427	180.004	203.884	197.578	0.311095	0.374313	0.149496	0.168556	0.342704	0.159026	-1.68457	-1.41768	-2.74182	-2.5687	-1.1077	0.0201283	1.69619
Fkbp6	311.792	346.371	170.6	163.5	298.421	211.899	181.254	145.935	178.232	127.955	230.525	150.707	1.35101	1.50036	1.13113	1.08433	1.42569	1.10773	0.434039	0.585313	0.177762	0.116801	-0.364055	0.047088	1.32709
Ywhab	98.6829	102.828	41.8451	44.1641	301.641	220.79	257.238	188.452	139.92	134.461	259.89	154.278	0.382088	0.397975	0.275926	0.29086	0.390032	0.283393	-1.38802	-1.32925	-1.85765	-1.7816	-0.460786	0.0106926	1.97092
Slc27a3	18.8744	10.8439	0	0	12.8815	6.66815	4.74902	0	3.33143	0	8.09954	1.11048	2.18411	1.30159	0.473827	0.473827	1.74285	0.473827	1.12704	0.38028	-1.07757	-1.07757	-1.87902	0.0391488	1.40728
Rad54l2	9.55723	7.97843	28.7336	14.981	39.7179	26.6726	26.1196	39.0693	48.3057	56.3868	30.8367	47.9206	0.331606	0.282015	0.607793	0.326673	0.30681	0.467233	-1.59246	-1.82616	-0.718348	-1.61408	0.606794	0.361477	0.441919
Slc20a1	20.2525	19.2662	49.3617	40.6358	86.9499	117.804	45.9072	89.6295	101.609	149.642	83.5537	113.627	0.25135	0.239685	0.439354	0.36323	0.245517	0.401292	-1.99223	-2.06079	-1.18654	-1.46105	0.708828	0.0382189	1.41772
Aldh1a2	53.0854	67.0067	112.443	132.083	39.7179	48.1588	30.8686	55.1566	84.9515	54.2181	39.5818	64.7754	1.33275	1.67579	1.7247	2.02329	1.50427	1.874	0.414407	0.744845	0.786348	1.0167	0.317052	0.251084	0.600181
4933403O08Rik	0.530666	0.950521	8.81479	17.7383	1.07346	1.48181	0	5.74548	8.88382	4.33745	0.851755	6.32225	0.826603	1.05334	1.34041	2.55909	0.93997	1.94975	-0.274734	0.0749662	0.422671	1.35563	1.0526	0.185515	0.731621
Evpl	10.5901	12.9846	0.698056	2.68174	0	6.66815	3.16601	0	0	0	3.27805	0	2.7092	3.26892	1.69806	3.68174	2.98906	2.6899	1.43787	1.70881	0.763884	1.88039	-0.152142	0.704586	0.152066
Gaa	63.5178	112.06	168.201	173.004	20.3957	27.4135	13.4556	14.9383	19.4333	13.0123	20.4216	15.7946	3.01182	5.27785	10.0747	10.3607	4.14483	10.2177	1.59063	2.39995	3.33267	3.37305	1.30168	0.0786996	1.10403
Vrk1	35.3796	31.0196	65.8864	70.3821	115.933	168.185	190.752	276.932	271.512	446.757	158.29	331.734	0.228386	0.201014	0.201021	0.214532	0.2147	0.207777	-2.13046	-2.31463	-2.31458	-2.22073	-0.0472885	0.705071	0.151767
Tdrd9	89.6516	92.3838	37.1483	47.911	89.0968	78.536	96.5634	57.4548	63.2972	80.2428	88.0654	66.9983	1.01781	1.04849	0.561019	0.719298	1.03315	0.640159	0.0254679	0.0683073	-0.833877	-0.475339	-0.690545	0.0603094	1.21961
Cenpf	133.227	83.853	51.8014	55.9774	1205.49	1135.81	912.603	800.92	848.404	1392.32	1084.63	1013.88	0.123639	0.0781599	0.0520271	0.056142	0.100899	0.0540845	-3.01579	-3.67743	-4.26459	-4.15478	-0.899631	0.123594	0.908004
Bag5	19.8533	20.9979	73.2844	42.518	42.9382	17.0408	20.5791	41.3675	19.4333	6.50617	26.8527	22.4357	0.748701	0.789795	3.16972	1.85691	0.769248	2.51331	-0.417539	-0.340451	1.66435	0.892907	1.70807	0.0505753	1.29606
Arc	22.8088	25.7408	2.92001	4.80766	2.14691	5.18634	3.95752	1.1491	0	0	3.76359	0.383032	4.99807	5.61359	2.83436	4.19922	5.30583	3.51679	2.32137	2.48892	1.50302	2.07012	-0.593319	0.171523	0.765678
Shq1	84.512	77.3218	26.9316	28.3294	30.0568	96.3177	69.6523	31.0256	38.3115	13.0123	65.3422	27.4498	1.28895	1.18057	0.981786	1.03092	1.23476	1.00635	0.366199	0.239486	-0.0265195	0.0439276	-0.295099	0.0557089	1.25408
Wbp11	37.0414	31.5816	73.8344	76.5408	193.222	223.012	249.323	273.485	261.517	175.667	221.853	236.89	0.170702	0.146202	0.314576	0.325953	0.158452	0.320264	-2.55045	-2.77396	-1.66852	-1.61726	1.01522	0.0124175	1.90597
Eif2s3y	84.9066	72.7711	146.597	172.007	469.1	434.911	503.396	1015.8	928.914	657.123	469.136	867.28	0.182727	0.156914	0.169988	0.199253	0.169821	0.184621	-2.45224	-2.67195	-2.55649	-2.32733	0.120551	0.528021	0.277349
Fkbp4	176.063	223.686	76.2565	104.062	140.623	140.031	95.7719	88.4804	61.0762	39.037	125.475	62.8646	1.39998	1.77652	1.20969	1.64507	1.58825	1.42738	0.485406	0.829056	0.274641	0.71815	-0.154067	0.6243	0.204607
Tsc22d4	15.8782	22.0701	4.21999	0	17.1753	16.2999	15.8301	1.1491	1.11048	6.50617	16.4351	2.92191	0.96806	1.3232	1.33098	0.254978	1.14563	0.792979	-0.0468321	0.404028	0.41249	-1.97156	-0.530784	0.512418	0.290375
Fth1	40.037	44.9406	112.319	92.464	310.229	434.17	397.335	209.136	373.676	153.979	380.578	245.597	0.107546	0.120396	0.459532	0.379015	0.113971	0.419274	-3.21698	-3.05414	-1.12176	-1.39967	1.87922	0.0072984	2.13677
Syce2	138.352	132.062	240.711	271.353	415.427	509.002	542.18	1033.04	928.359	680.979	488.87	880.792	0.284468	0.271628	0.274113	0.308864	0.278048	0.291488	-1.81366	-1.8803	-1.86716	-1.69496	0.0681056	0.549277	0.260209
Sema4d	18.0174	14.9439	3.93148	2.15766	31.1302	28.8953	18.9961	6.89458	13.881	10.8436	26.3405	10.5397	0.695577	0.583161	0.427348	0.273634	0.639369	0.350491	-0.523719	-0.778034	-1.22652	-1.86968	-0.86727	0.121962	0.913775
Cbx2	22.4299	26.6553	8.35912	3.27688	7.51419	19.2635	20.5791	9.19277	5.55238	4.33745	15.7856	6.36087	1.39583	1.64756	1.27147	0.581029	1.5217	0.92625	0.481125	0.72033	0.346497	-0.783317	-0.716206	0.291801	0.534913
Usp3	14.7498	18.1311	32.027	39.9876	104.125	90.3904	89.4398	179.259	241.529	336.152	94.6518	252.313	0.164658	0.200008	0.13038	0.161806	0.182333	0.146093	-2.60246	-2.32187	-2.93921	-2.62766	-0.319689	0.265094	0.5766
Als2	29.6853	35.3793	12.7169	13.2605	21.4691	8.14996	3.95752	2.29819	12.7705	6.50617	11.1922	7.19162	2.5168	2.98382	1.6745	1.74087	2.75031	1.70768	1.33159	1.57716	0.74373	0.799809	-0.687552	0.0323981	1.48948
Fbxo3	37.5346	40.0657	71.3084	74.6661	194.295	137.808	212.123	283.827	352.021	320.971	181.409	318.94	0.211254	0.22513	0.226006	0.236501	0.218192	0.231254	-2.24295	-2.15117	-2.14556	-2.08008	0.0838791	0.273695	0.562734
Padi3	12.7512	26.3717	0	2.39678	2.14691	5.18634	0	0	0	0	2.44442	0	3.99232	7.94669	1	3.39678	5.9695	2.19839	1.99723	2.99035	0	1.76417	-1.44116	0.252339	0.598016
Pex7	21.081	15.6379	42.445	66.0013	57.9666	162.999	93.3974	186.154	144.362	119.28	104.788	149.932	0.208729	0.157277	0.287845	0.443918	0.183003	0.365881	-2.2603	-2.66862	-1.79663	-1.17164	0.999511	0.11954	0.922485
Plk1	86.4097	137.068	42.5735	43.3923	55.8197	57.7906	51.4477	18.3855	60.521	13.0123	55.0193	30.6396	1.56035	2.46466	1.37718	1.40306	2.0125	1.39012	0.641869	1.30139	0.461717	0.488576	-0.533782	0.271404	0.566384
Midn	19.2517	27.6646	1.20447	6.61032	21.4691	11.8545	9.49804	1.1491	2.77619	0	14.2739	1.30843	1.3259	1.87671	0.954963	3.29675	1.6013	2.12586	0.406975	0.908203	-0.0664826	1.72105	0.408797	0.871799	0.0595835
Eif3d	487.98	551.063	282.935	287.46	252.262	267.467	176.505	171.215	182.118	223.378	232.078	192.237	2.09792	2.36858	1.46936	1.49277	2.23325	1.48107	1.06896	1.24402	0.555185	0.577995	-0.59251	0.0216655	1.66423
Ube2t	114.62	161.312	311.409	246.625	560.344	511.966	383.879	1031.89	977.22	982.432	485.396	997.18	0.237708	0.333703	0.312979	0.248077	0.285705	0.280528	-2.07274	-1.58336	-1.67586	-2.01114	-0.0263851	0.963188	0.016289
Hspa14	15.7439	17.2679	5.37629	2.9506	163.165	111.877	129.806	96.5241	131.592	127.955	134.949	118.69	0.123162	0.134373	0.0532733	0.0330069	0.128768	0.0431401	-3.02137	-2.89568	-4.23044	-4.92109	-1.57767	0.0440165	1.35638
Ctu2	54.1951	82.2297	23.3068	26.3818	1.07346	21.4863	22.9536	13.7892	21.6543	41.2057	15.1711	25.5497	3.4132	5.14682	0.915518	1.03134	4.28001	0.973429	1.77112	2.36368	-0.127339	0.0445185	-2.13647	0.0207361	1.68327
Eftud2	152.465	230.178	89.7788	94.8673	148.137	128.177	155.926	145.935	162.13	145.304	144.08	151.123	1.0578	1.59346	0.596746	0.630196	1.32563	0.613471	0.0810632	0.67216	-0.744812	-0.666129	-1.11161	0.0682415	1.16595
Klf11	18.0283	19.7743	0	4.92437	98.7579	88.9086	111.602	56.3057	71.6258	39.037	99.7562	55.6562	0.188855	0.206184	0.0176503	0.104567	0.197519	0.0611087	-2.40465	-2.278	-5.82416	-3.2575	-1.69254	0.229061	0.640049
Psmd14	138.972	156.105	301.415	243.361	279.098	225.976	215.289	310.256	275.398	286.271	240.121	290.642	0.580505	0.651561	1.03694	0.83788	0.616033	0.93741	-0.784621	-0.618028	0.0523318	-0.255184	0.605673	0.075478	1.12218
Wdr55	30.6922	45.8128	0	4.90876	13.9549	33.3407	10.2895	0	0	0	19.1951	0	1.5693	2.31803	1	5.90876	1.94367	3.45438	0.650126	1.2129	0	2.56285	0.829644	0.814674	0.0890163
Mvd	24.4494	35.2672	0	2.62994	16.1018	14.0772	11.8725	0	3.33143	0	14.0172	1.11048	1.69468	2.41504	0.473827	1.71996	2.05486	1.09689	0.761015	1.27205	-1.07757	0.782378	-0.905617	0.3508	0.45494
Lgmn	110.404	137.618	57.1974	44.4704	136.329	129.658	125.849	73.5422	39.4219	71.5679	130.612	61.5107	0.846454	1.05323	0.930999	0.727403	0.949841	0.829201	-0.240497	0.0748187	-0.103149	-0.459173	-0.195964	0.492017	0.30802
Bmp7	5.60453	12.0071	0	0	6.44073	9.63177	17.4131	5.74548	20.5438	2.16872	11.1619	9.48601	0.543053	1.0695	0.0953652	0.0953652	0.806277	0.0953652	-0.880835	0.0969392	-3.39039	-3.39039	-3.07974	0.0255691	1.59228
Cdan1	8.33904	4.41313	18.8888	18.4294	37.571	48.8997	79.1503	156.277	112.713	91.0864	55.207	120.026	0.166154	0.0963071	0.164336	0.160539	0.131231	0.162437	-2.5894	-3.37621	-2.60528	-2.639	0.307778	0.456389	0.340665
Tor2a	14.4413	15.0499	37.7995	60.6394	19.3222	9.63177	1.58301	5.74548	14.4362	0	10.179	6.72723	1.38128	1.43572	5.02114	7.9769	1.4085	6.49902	0.466005	0.521776	2.32802	2.99583	2.20606	0.0230625	1.63709
Wdr18	48.6043	77.7664	22.6785	21.5737	54.7462	20.7453	27.7026	6.89458	16.1019	10.8436	34.3981	11.28	1.40133	2.22516	1.92821	1.83825	1.81324	1.88323	0.486795	1.15391	0.947265	0.878329	0.0546351	0.808666	0.0922306
Irf1	19.2051	23.0049	0	5.10647	27.9098	37.0453	23.7451	1.1491	17.7676	8.67489	29.5667	9.19721	0.661015	0.785327	0.0980661	0.598838	0.723171	0.348452	-0.597245	-0.348635	-3.3501	-0.739763	-1.05338	0.353314	0.451839
Fcho2	20.7996	18.4868	39.261	44.0519	216.838	297.103	178.88	414.824	372.01	418.564	230.94	401.799	0.0939878	0.0840164	0.0999531	0.111847	0.0890021	0.1059	-3.41138	-3.57318	-3.3226	-3.1604	0.250793	0.160022	0.79582
Col5a1	10.5603	10.7474	1.59468	2.91729	16.1018	14.0772	15.0386	6.89458	6.66286	2.16872	15.0725	5.24206	0.719257	0.730898	0.415677	0.627564	0.725077	0.52162	-0.475422	-0.452258	-1.26647	-0.672165	-0.475135	0.231273	0.635876
Hist1h1a	8976.68	12927.5	6162.7	6221.53	6.44073	18.5226	22.1621	41.3675	11.1048	21.6872	15.7085	24.7198	537.313	773.768	239.648	241.935	655.541	240.792	9.06962	9.59576	7.90477	7.91848	-1.4449	0.0326244	1.48646
Dip2c	7.58964	6.84224	21.7074	14.6627	95.5376	102.245	99.7294	275.783	225.427	327.477	99.1706	276.229	0.0857501	0.0782888	0.0819085	0.0564971	0.0820194	0.0692028	-3.54372	-3.67505	-3.60984	-4.14568	-0.245135	0.433216	0.363296
Kctd10	40.0963	42.439	11.533	13.4502	0	0.740905	1.58301	0	0.555238	0	0.774637	0.185079	23.1576	24.4777	10.5757	12.1935	23.8176	11.3846	4.53341	4.6134	3.40268	3.60804	-1.06495	0.0104774	1.97974
Acan	3.56423	4.91092	0	0	0	0	0	0	1.11048	0	0	0.370159	4.56423	5.91092	0.729842	0.729842	5.23758	0.729842	2.19037	2.56338	-0.454343	-0.454343	-2.84324	0.00431141	2.36538
Sars2	32.0956	44.6297	7.01491	6.41651	0	0.740905	3.16601	1.1491	1.11048	4.33745	1.30231	2.19901	14.375	19.8191	2.50544	2.31838	17.0971	2.41191	3.84549	4.30882	1.32506	1.21312	-2.8255	0.00712676	2.14711
Fam45a	19.9079	14.7553	62.7163	37.5489	114.86	105.209	78.3588	91.9277	144.917	190.848	99.4757	142.564	0.208089	0.156807	0.443817	0.268513	0.182448	0.356165	-2.26473	-2.67294	-1.17196	-1.89694	0.96506	0.153766	0.81314
Tmem50a	59.2448	88.3222	12.2249	15.6549	142.77	128.918	152.76	89.6295	69.9601	45.5432	141.482	68.3776	0.422823	0.6269	0.190622	0.240061	0.524861	0.215342	-1.24187	-0.673694	-2.39121	-2.05853	-1.28531	0.0613566	1.21214
Wdr3	60.4724	71.2281	26.0569	27.171	187.855	154.849	188.378	153.979	116.6	104.099	177.027	124.893	0.345298	0.405714	0.214921	0.22377	0.375506	0.219345	-1.53409	-1.30147	-2.21812	-2.15991	-0.775631	0.0233252	1.63217
Rnps1	80.7872	67.6542	27.8845	21.6799	85.8765	90.3904	79.9418	48.2621	49.9715	75.9053	85.4029	58.0463	0.946579	0.794582	0.489183	0.384104	0.870581	0.436644	-0.0792048	-0.331732	-1.03155	-1.38043	-0.995521	0.0433341	1.36317
Prmt1	223.851	261.078	103.658	120.28	3.22037	2.96362	3.16601	3.44729	21.0991	0	3.11667	8.18212	54.6197	63.6627	11.398	13.2083	59.1412	12.3031	5.77135	5.99238	3.51071	3.72337	-2.26514	0.00455392	2.34162
Tmem203	13.2376	10.2748	92.8414	29.4991	12.8815	6.66815	11.081	8.04368	13.881	15.1811	10.2102	12.3686	1.27006	1.00576	7.01956	2.2814	1.13791	4.65048	0.344895	0.00828493	2.81138	1.18992	2.03099	0.158481	0.800021
Hist1h3d	109.629	227.899	469.656	359.885	0	0	1.58301	0	0	0	0.527669	0	72.4168	149.835	470.656	360.885	111.126	415.77	6.17825	7.22723	8.87853	8.49539	1.90359	0.0708759	1.1495
Ndrg4	18.6288	20.459	3.01157	1.6528	207.177	165.222	183.629	71.244	46.64	49.8806	185.343	55.9216	0.105337	0.115159	0.0704754	0.0466045	0.110248	0.05854	-3.24691	-3.1183	-3.82674	-4.42339	-0.913257	0.0907994	1.04192
Stk31	105.248	109.765	169.653	201.357	1129.28	1200.27	1125.52	2148.81	1957.77	3064.41	1151.69	2390.33	0.0921745	0.0960929	0.0713634	0.0846212	0.0941337	0.0779923	-3.43949	-3.37943	-3.80867	-3.56284	-0.271379	0.160657	0.794101
Dhx38	39.1756	36.0336	9.59318	15.2097	26.8364	34.0816	39.5752	29.8765	18.3229	28.1934	33.4977	25.4643	1.16459	1.07351	0.400283	0.612514	1.11905	0.506398	0.219818	0.102334	-1.32091	-0.707185	-1.14393	0.0639794	1.19396
Sox30	4.7131	5.54762	20.8769	18.8232	50.4524	62.9769	48.2817	103.419	86.062	86.7489	53.9037	92.0765	0.104057	0.119256	0.235042	0.212977	0.111657	0.22401	-3.26456	-3.06786	-2.08901	-2.23123	1.00449	0.014241	1.84646
Ncor2	16.0725	18.4897	8.02184	4.12737	15.0284	10.3727	7.12353	6.89458	8.32858	4.33745	10.8415	6.5202	1.44175	1.64588	1.19968	0.681813	1.54381	0.940747	0.527819	0.718857	0.262651	-0.552553	-0.71462	0.207905	0.682136
Atp11c	9.00387	5.2564	16.2486	23.9152	156.725	189.672	253.281	398.737	403.658	275.428	199.892	359.274	0.0497971	0.031143	0.0478764	0.0691562	0.0404701	0.0585163	-4.32779	-5.00495	-4.38454	-3.854	0.531984	0.331273	0.479814
Dzip3	10.9021	8.76239	20.8952	27.6073	278.025	384.53	323.725	428.613	568.564	657.123	328.76	551.433	0.0360931	0.0296045	0.0396341	0.0517842	0.0328488	0.0457092	-4.79213	-5.07804	-4.65711	-4.27134	0.476642	0.188884	0.723804
Slc38a10	23.6187	21.6198	41.254	50.2629	19.3222	21.4863	11.081	21.8328	9.99429	52.0494	17.2965	27.9588	1.34554	1.23629	1.45911	1.7702	1.29092	1.61465	0.428188	0.306021	0.545085	0.823911	0.322826	0.172379	0.763517
Ptov1	28.7005	28.0058	0	2.60341	25.7629	10.3727	26.1196	10.3419	0	0	20.7517	3.44729	1.36543	1.33349	0.224856	0.810248	1.34946	0.517552	0.449357	0.415211	-2.15293	-0.303565	-1.38261	0.214421	0.668732
Orc4	12.8008	10.0131	28.7097	27.5737	79.4357	101.504	131.39	370.009	313.71	188.679	104.11	290.799	0.131299	0.104777	0.101816	0.0979225	0.118038	0.0998691	-2.92907	-3.2546	-3.29597	-3.35222	-0.241144	0.294929	0.530283
Lrwd1	109.387	174.051	69.6877	50.6195	86.9499	57.7906	98.9379	40.2184	37.201	6.50617	81.2261	27.9752	1.34248	2.1289	2.43959	1.78151	1.73569	2.11055	0.4249	1.09011	1.28664	0.833097	0.282109	0.530937	0.274957
Rpl4	655.16	647.718	380.032	348.188	2110.41	2115.28	1970.05	1809.83	1489.7	1500.76	2065.25	1600.1	0.317561	0.313959	0.237982	0.218093	0.31576	0.228038	-1.65489	-1.67135	-2.07108	-2.19698	-0.469558	0.0176962	1.75212
Pcsk1n	15.632	17.7881	40.7311	51.414	0	1.48181	0	0	1.11048	4.33745	0.493937	1.81597	11.133	12.5763	14.8194	18.6131	11.8546	16.7162	3.47677	3.65263	3.88942	4.21825	0.495799	0.119758	0.921696
Atp2b1	12.0483	8.91597	22.55	25.783	420.795	312.662	345.887	489.515	372.01	687.485	359.781	516.337	0.0361668	0.0274847	0.0455217	0.051771	0.0318257	0.0486463	-4.78919	-5.18523	-4.4573	-4.27171	0.612137	0.104375	0.981404
Asf1b	108.961	172.128	282.103	257.527	107.346	111.136	111.602	271.187	261.517	268.922	110.028	267.209	0.990391	1.55932	1.05553	0.963903	1.27486	1.00972	-0.0139305	0.64092	0.0779698	-0.0530398	-0.336384	0.46246	0.334926
Snrpd2	134.711	247.213	27.4559	50.2276	194.295	190.413	273.069	167.768	181.563	121.448	219.259	156.927	0.616143	1.12692	0.180184	0.324376	0.87153	0.25228	-0.698663	0.172381	-2.47245	-1.62426	-1.78852	0.0990271	1.00425
Las1l	85.5078	84.321	152.119	153.839	65.4808	48.1588	56.1967	94.2259	79.3991	112.774	56.6121	95.4662	1.50155	1.48096	1.58729	1.60511	1.49126	1.5962	0.586457	0.566529	0.666562	0.682674	0.0981131	0.0166274	1.77918
Atp5c1	110.747	172.267	47.169	62.6742	239.381	412.684	247.74	267.74	271.512	255.909	299.935	265.053	0.371332	0.575761	0.18105	0.239329	0.473547	0.210189	-1.42922	-0.796457	-2.46554	-2.06294	-1.17182	0.0917122	1.03757
Nemf	32.6156	24.8433	58.7968	62.5618	403.619	301.548	280.192	582.592	490.831	761.222	328.453	611.548	0.102034	0.0784429	0.0976198	0.103766	0.0902387	0.100693	-3.29287	-3.67221	-3.35668	-3.26859	0.158145	0.474905	0.323394
Slc25a25	12.4665	15.5116	36.8843	30.6533	10.7346	20.7453	17.4131	37.9202	23.8753	19.5185	16.2977	27.1047	0.778517	0.954556	1.34797	1.12627	0.866537	1.23712	-0.361199	-0.067099	0.430791	0.171547	0.513651	0.119345	0.923197
Aplp1	2.86631	1.51003	14.937	14.3459	4.29382	8.89086	0	2.29819	2.22095	0	4.3949	1.50638	0.716661	0.465259	6.35856	6.12275	0.59096	6.24065	-0.480638	-1.10389	2.6687	2.61418	3.40056	0.00819766	2.08631
Pwp2	33.3397	34.3376	12.6912	9.49796	1.07346	31.118	19.7876	11.491	11.66	30.3621	17.3264	17.8377	1.87379	1.92824	0.7268	0.557285	1.90102	0.642042	0.905959	0.947285	-0.460371	-0.843514	-1.56603	0.0145742	1.83641
Bcap29	25.1062	15.8294	62.2771	52.4888	185.708	281.544	313.435	332.089	287.614	221.21	260.229	280.304	0.0999362	0.0644239	0.224942	0.190146	0.0821801	0.207544	-3.32285	-3.95626	-2.15237	-2.39482	1.33656	0.0564636	1.24823
Kdm5c	6.22443	6.68946	12.9748	16.2443	2.14691	8.89086	2.37451	11.491	9.99429	0	4.47076	7.16175	1.32055	1.40556	1.71223	2.11282	1.36305	1.91252	0.401142	0.491141	0.775874	1.07917	0.488633	0.0931395	1.03087
Eif3c	340.613	445.168	635.366	625.959	451.925	383.048	366.466	591.785	579.114	802.428	400.48	657.775	0.850886	1.11131	0.965984	0.951704	0.981098	0.958844	-0.232962	0.152262	-0.0499293	-0.0714151	-0.0331018	0.925716	0.0335223
Rnaseh2a	27.6237	25.093	0	3.59751	10.7346	5.92724	16.6216	8.04368	6.66286	0	11.0945	4.90218	2.36668	2.15744	0.169429	0.778952	2.26206	0.47419	1.24287	1.10932	-2.56125	-0.360394	-2.2541	0.139206	0.856343
Fkbp9	28.1283	28.0705	7.41641	5.69835	39.7179	45.1952	57.7797	22.9819	9.99429	30.3621	47.5643	21.1128	0.599789	0.598599	0.380613	0.302918	0.599194	0.341765	-0.737473	-0.740338	-1.3936	-1.723	-0.810018	0.0381093	1.41897
Tmem165	9.35943	7.2392	25.9113	37.4906	91.2437	68.1633	102.104	90.7786	81.0648	47.7119	87.1703	73.1851	0.117493	0.0934465	0.362758	0.518845	0.10547	0.440801	-3.08935	-3.41972	-1.46292	-0.946625	2.0633	0.0216325	1.66489
Phyhipl	21.1702	20.1599	57.8672	41.5304	31.1302	20.7453	24.5366	63.2003	51.6372	49.8806	25.4707	54.906	0.837538	0.79937	1.05297	0.760747	0.818454	0.906857	-0.255773	-0.323065	0.0744595	-0.394511	0.147974	0.639701	0.194023
Strbp	10.3368	6.36317	15.8452	19.4913	779.329	717.937	800.21	1403.05	1354.23	1726.3	765.825	1494.53	0.014784	0.00960214	0.0112637	0.0137017	0.0121931	0.0124827	-6.07982	-6.70243	-6.47217	-6.1895	0.0338707	0.876268	0.057363
Cfl1	262.626	300.795	124.479	136.633	127.741	90.3904	119.517	73.5422	62.1867	80.2428	112.55	71.9906	2.32168	2.65783	1.71911	1.88562	2.48976	1.80237	1.21517	1.41025	0.781666	0.915041	-0.46611	0.0590674	1.22865
Rnf216	51.4602	51.191	103.264	81.861	853.397	684.596	634.785	1091.64	813.424	1288.22	724.26	1064.43	0.072333	0.0719618	0.0978608	0.0777724	0.0721474	0.0878166	-3.7892	-3.79662	-3.35312	-3.6846	0.283547	0.240119	0.619573
Prdx5	247.377	406.348	162.288	89.0664	93.3906	70.386	53.8222	48.2621	31.0934	97.5925	72.533	58.9827	3.37776	5.53966	2.72225	1.50154	4.45871	2.1119	1.75607	2.4698	1.4448	0.586443	-1.07809	0.188219	0.725336
Capn8	0.108855	0	6.02721	2.64627	0	1.48181	0	0	1.11048	0	0.493937	0.370159	0.742237	0.669372	5.12875	2.6612	0.705804	3.89498	-0.430049	-0.579119	2.35861	1.41208	2.46427	0.0379157	1.42118
Tonsl	32.6902	32.7972	13.8008	8.73939	50.4524	22.2272	10.2895	27.5783	35.5353	15.1811	27.6564	26.0982	1.17566	1.17939	0.546192	0.359411	1.17753	0.452801	0.233471	0.238046	-0.87252	-1.4763	-1.37881	0.0429045	1.3675
Syce3	125.441	92.7489	234.211	292.537	220.058	177.076	216.872	293.02	257.631	219.041	204.669	256.564	0.614778	0.455824	0.913214	1.13967	0.535301	1.02644	-0.701862	-1.13345	-0.130975	0.188613	0.939228	0.0719125	1.1432
Dis3l	5.68896	7.09659	17.9996	21.6093	2.14691	22.2272	9.49804	45.9639	13.3257	26.0247	11.2907	28.4381	0.544229	0.658757	0.64541	0.768027	0.601493	0.706719	-0.877714	-0.602182	-0.631712	-0.380771	0.232588	0.336489	0.47303
Pygo2	13.3214	20.4808	3.68799	1.34936	63.3339	34.0816	20.5791	34.4729	23.32	6.50617	39.3315	21.433	0.355093	0.532606	0.208977	0.104728	0.443849	0.156852	-1.49373	-0.90886	-2.25858	-3.25529	-1.50066	0.114707	0.94041
Cstf2	17.4063	22.8983	43.1899	39.5057	39.7179	45.1952	56.9882	89.6295	61.6315	78.074	47.3004	76.445	0.38108	0.494784	0.570598	0.523025	0.437932	0.546811	-1.39184	-1.01513	-0.809454	-0.935049	0.320336	0.237199	0.624887
Ssr4	32.6056	66.4892	116.653	164.627	33.2771	37.0453	45.9072	105.717	41.6429	34.6996	38.7432	60.6865	0.845569	1.69813	1.90728	2.68497	1.27185	2.29613	-0.242005	0.763949	0.931518	1.42491	0.852274	0.24322	0.614001
Rps6ka6	13.2627	11.1067	26.7035	31.9277	148.137	229.681	299.98	341.282	541.358	305.79	225.932	396.143	0.06285	0.0533492	0.069757	0.0829115	0.0580996	0.0763342	-3.99194	-4.22839	-3.84152	-3.59228	0.393802	0.149226	0.826155
Rab2a	34.5075	42.1427	106.389	69.1124	316.669	466.029	434.535	472.279	502.491	557.362	405.745	510.71	0.0872968	0.106068	0.209862	0.137016	0.0966825	0.173439	-3.51793	-3.23693	-2.25248	-2.86759	0.843102	0.136848	0.86376
Cox19	85.325	129.101	17.6064	25.7672	19.3222	22.9681	33.2431	5.74548	8.32858	2.16872	25.1778	5.41426	3.29764	4.9699	2.90079	4.17308	4.13377	3.53693	1.72144	2.31322	1.53644	2.06111	-0.224959	0.636009	0.196537
2900060B14Rik	160.107	134.315	44.886	28.7399	1.07346	0	7.12353	3.44729	2.22095	0	2.73233	1.88941	43.1652	36.2548	15.8807	10.2927	39.71	13.0867	5.4318	5.1801	3.98921	3.36355	-1.6014	0.0402489	1.39525
Nans	41.9405	53.1174	7.03702	14.1608	37.571	54.827	46.6987	11.491	9.43905	41.2057	46.3655	20.7119	0.906576	1.14255	0.370166	0.698271	1.02456	0.534219	-0.141499	0.192254	-1.43376	-0.518141	-0.939505	0.176226	0.75393
Rest	27.4165	29.6342	9.42228	8.61852	199.663	164.481	241.408	150.532	54.4134	62.893	201.851	89.2793	0.140086	0.151018	0.115445	0.106542	0.145552	0.110993	-2.83562	-2.72721	-3.11473	-3.23051	-0.391063	0.0387264	1.41199
Dhcr7	22.6287	32.3231	4.75798	6.09295	3.22037	17.0408	17.4131	8.04368	2.77619	0	12.5581	3.60662	1.74278	2.4578	1.24994	1.53973	2.10029	1.39483	0.801387	1.29737	0.321854	0.622676	-0.590497	0.184903	0.733057
Mdh1	47.9931	55.3419	20.5288	8.76289	108.419	95.5768	107.644	22.9819	60.521	36.8683	103.88	40.1237	0.467134	0.537203	0.523513	0.237403	0.502169	0.380458	-1.09809	-0.896461	-0.933702	-2.07459	-0.400434	0.47385	0.324359
Rftn1	23.4614	20.883	1.59392	4.37385	38.6444	27.4135	37.2006	25.2801	26.6514	13.0123	34.4195	21.648	0.69062	0.617822	0.114532	0.237277	0.654221	0.175905	-0.534035	-0.694736	-3.12618	-2.07535	-1.89498	0.0647262	1.18892
Sycp2	129.495	75.8344	194.761	179.728	2082.5	2414.61	2021.5	4391.85	4087.11	5419.64	2172.87	4632.87	0.0600288	0.0353445	0.0422458	0.0390015	0.0476867	0.0406236	-4.0582	-4.82237	-4.56505	-4.68033	-0.231267	0.683384	0.165335
Ubtf	32.0764	27.2233	12.0883	8.67558	106.272	93.3541	84.6908	34.4729	81.0648	45.5432	94.7723	53.6936	0.345365	0.294692	0.239302	0.176905	0.320029	0.208104	-1.53381	-1.76272	-2.0631	-2.49895	-0.620899	0.123843	0.90713
Mphosph8	103.092	90.7298	205.218	145.164	1042.33	791.287	693.357	1497.27	1367.55	2938.62	842.323	1934.48	0.12343	0.108772	0.106546	0.0755183	0.116101	0.0910323	-3.01823	-3.20062	-3.23045	-3.72703	-0.350931	0.297436	0.526607
Inpp4a	1.72846	1.75439	5.10418	9.45427	16.1018	4.44543	15.0386	20.6837	13.3257	23.856	11.8619	19.2885	0.212134	0.21415	0.30087	0.515281	0.213142	0.408075	-2.23695	-2.2233	-1.73279	-0.956568	0.937019	0.150088	0.823653
Tubg1	25.8176	56.5705	2.77574	7.61686	10.7346	17.7817	3.95752	4.59639	8.32858	0	10.8246	4.30832	2.26795	4.86871	0.711286	1.62327	3.56833	1.16728	1.18139	2.28354	-0.491498	0.698907	-1.6121	0.182421	0.738926
Rbfa	55.4208	58.2665	13.3418	10.9833	17.1753	14.8181	30.8686	3.44729	10.5495	2.16872	20.954	5.38851	2.56995	2.69957	2.24493	1.87576	2.63476	2.06034	1.36174	1.43273	1.16667	0.907473	-0.354788	0.115558	0.937199
Grb10	14.8562	16.8064	5.19522	2.37602	105.199	120.768	101.312	57.4548	72.181	78.074	109.093	69.2366	0.144026	0.16174	0.088205	0.0480664	0.152883	0.0681357	-2.7956	-2.62825	-3.503	-4.37883	-1.16594	0.11026	0.957584
Boll	45.2037	66.0378	134.908	120.802	117.007	127.436	118.725	311.405	272.622	201.691	121.056	261.906	0.378545	0.549238	0.516944	0.46329	0.463892	0.490117	-1.40146	-0.864496	-0.951919	-1.11001	0.0793384	0.750422	0.124695
Tbk1	39.2788	29.0962	61.9276	83.349	115.933	101.504	102.104	176.961	195.999	164.823	106.514	179.261	0.374638	0.279929	0.349092	0.467927	0.327284	0.408509	-1.41643	-1.83687	-1.51832	-1.09565	0.319827	0.395781	0.402546
Mcm4	71.9187	102.854	33.5989	42.3429	244.748	309.698	309.478	195.346	279.285	333.983	287.975	269.538	0.252336	0.359389	0.127889	0.16021	0.305863	0.144049	-1.98658	-1.47638	-2.96704	-2.64197	-1.08632	0.0710952	1.14816
Synj2	1.40866	1.09703	5.42586	7.07229	4.29382	0	3.16601	0	3.33143	0	2.48661	1.11048	0.690832	0.601453	3.04474	3.82486	0.646143	3.4348	-0.533593	-0.733476	1.60632	1.93541	2.4103	0.00635005	2.19722
Dnmt3b	14.0742	17.6968	2.06432	3.39881	134.182	99.2813	99.7294	39.0693	40.5324	43.3745	111.064	40.9921	0.134514	0.16684	0.0729738	0.104753	0.150677	0.0888636	-2.89417	-2.58346	-3.77648	-3.25493	-0.761796	0.124728	0.904035
Rad51ap2	32.7726	25.0279	54.8599	69.4802	290.907	348.966	261.196	441.253	357.574	381.695	300.356	393.507	0.112069	0.0863692	0.141594	0.178654	0.099219	0.160124	-3.15754	-3.53334	-2.82017	-2.48476	0.690501	0.1106	0.956246
Hnrnpll	37.1571	45.7123	83.4659	79.5605	136.329	192.635	160.675	279.231	258.186	268.922	163.213	268.779	0.232363	0.284461	0.313093	0.298616	0.258412	0.305854	-2.10555	-1.8137	-1.67534	-1.74364	0.243171	0.237055	0.625152
Trp53bp1	36.2071	34.7537	13.9219	18.8468	22.5426	44.4543	15.8301	57.4548	19.4333	19.5185	27.609	32.1356	1.30054	1.24974	0.45033	0.598959	1.27514	0.524644	0.379108	0.321624	-1.15094	-0.739472	-1.28124	0.0247586	1.60627
Coro1c	47.4202	64.755	23.3966	20.6875	4.29382	10.3727	22.1621	8.04368	12.2152	8.67489	12.2762	9.64461	3.64714	4.95285	2.29193	2.03741	4.3	2.16467	1.86677	2.30826	1.19656	1.02674	-0.990189	0.0540237	1.26742
Pex5	11.674	12.5462	39.4633	26.1392	46.1586	69.6451	46.6987	40.2184	89.9486	39.037	54.1675	56.4013	0.229737	0.245547	0.704919	0.472797	0.237642	0.588858	-2.12194	-2.02593	-0.50447	-1.08071	1.30913	0.0482353	1.31664
Mybbp1a	98.3531	111.597	41.2228	58.9409	31.1302	19.2635	22.9536	2.29819	12.2152	28.1934	24.4491	14.2356	3.90399	4.42439	2.77132	3.93426	4.16419	3.35279	1.96495	2.14548	1.47057	1.97609	-0.312674	0.341764	0.466274
Arrb2	22.3158	29.797	0	3.69885	13.9549	21.4863	27.7026	5.74548	1.66572	6.50617	21.0479	4.63912	1.0575	1.39682	0.177333	0.83326	1.22716	0.505296	0.0806618	0.482148	-2.49547	-0.263162	-1.28013	0.280675	0.551797
Ccar1	62.3243	39.5237	87.7673	108.379	622.604	458.62	467.778	890.55	788.439	1257.86	516.334	978.949	0.122405	0.0783317	0.0905836	0.111617	0.100368	0.1011	-3.03027	-3.67426	-3.46461	-3.16338	0.0104798	0.924093	0.0342845
Top2a	299.871	310.587	451.153	475.469	1542.56	1451.43	1605.17	2510.78	2322.56	2938.62	1533.05	2590.65	0.196128	0.203114	0.174465	0.183847	0.199621	0.179156	-2.35013	-2.29964	-2.51899	-2.44342	-0.156045	0.0751132	1.12428
Trip10	25.9245	18.8093	0	3.98878	5.36728	2.96362	2.37451	0	0	0	3.56847	0	5.89355	4.3361	1	4.98878	5.11482	2.99439	2.55914	2.1164	0	2.31869	-0.772422	0.423259	0.373394
Stk17b	22.5153	20.4951	42.2364	53.8376	329.551	349.707	266.737	677.967	573.561	648.448	315.332	633.326	0.0743374	0.0679511	0.0681612	0.0864503	0.0711443	0.0773057	-3.74977	-3.87936	-3.8749	-3.53199	0.119828	0.606006	0.217523
Nipbl	17.6507	15.0359	29.0495	31.658	619.384	525.302	444.033	680.265	665.176	1288.22	529.573	877.888	0.0351521	0.0302238	0.0341904	0.0371584	0.0326879	0.0356744	-4.83025	-5.04817	-4.87026	-4.75017	0.126131	0.40874	0.388553
Numa1	121.336	115.434	67.4326	65.7923	21.4691	34.0816	43.5327	29.8765	36.0905	43.3745	33.0278	36.4472	3.59517	3.42173	1.82744	1.78364	3.50845	1.80554	1.84606	1.77473	0.869827	0.834826	-0.958402	0.00171526	2.76567
Smad5	4.83406	4.22866	12.4492	12.9815	158.871	85.945	124.266	170.066	199.886	253.741	123.027	207.898	0.0470384	0.0421573	0.0643819	0.0669298	0.0445978	0.0656558	-4.41002	-4.56807	-3.9572	-3.90121	0.557949	0.0217005	1.66353
Ttc26	8.08561	2.96636	24.812	15.9855	40.7913	58.5315	66.4863	86.1823	115.49	86.7489	55.2697	96.1403	0.161465	0.0704884	0.265719	0.174855	0.115977	0.220287	-2.6307	-3.82647	-1.91203	-2.51577	0.925547	0.269	0.570248
Hspa2	162.767	127.989	224.891	277.018	334.918	310.439	213.706	272.336	268.735	216.872	286.354	252.648	0.569912	0.448884	0.890567	1.09608	0.509398	0.993323	-0.811189	-1.15558	-0.167203	0.132351	0.963469	0.0515431	1.28783
Nhp2	77.9297	110.806	31.1386	19.5307	130.962	123.731	114.768	51.7094	104.385	30.3621	123.154	62.1521	0.635743	0.900544	0.508907	0.3251	0.768144	0.417003	-0.653485	-0.151131	-0.974525	-1.62105	-0.881316	0.160223	0.795276
Ampd2	23.049	31.1027	8.01208	7.538	23.616	17.0408	19.7876	8.04368	11.1048	17.3498	20.1481	12.1661	1.13717	1.51799	0.684492	0.648485	1.32758	0.666488	0.185448	0.602162	-0.546894	-0.624855	-0.994147	0.0437649	1.35887
Dnajc21	30.6458	19.7049	69.6138	58.5018	308.082	311.921	311.852	478.024	357.574	464.107	310.618	433.235	0.101553	0.0664432	0.162617	0.137027	0.0839981	0.149822	-3.29969	-3.91174	-2.62045	-2.86747	0.834818	0.120671	0.918397
Uqcrh	672.177	943.349	400.809	390.561	1021.93	826.109	938.723	529.734	655.737	427.238	928.921	537.57	0.723909	1.01552	0.746067	0.727039	0.869712	0.736553	-0.466121	0.0222123	-0.422622	-0.459896	-0.239748	0.464989	0.332557
Denr	126.8	185.445	89.8825	52.6177	363.901	393.421	329.265	317.151	399.216	281.934	362.196	332.767	0.351876	0.513346	0.272293	0.160644	0.432611	0.216469	-1.50686	-0.961996	-1.87677	-2.63806	-0.998913	0.160449	0.794662
Nudt9	10.5815	18.9534	53.5671	47.7727	41.8648	12.5954	25.3281	39.0693	87.7277	125.786	26.5961	84.1943	0.419679	0.723053	0.640502	0.572488	0.571366	0.606495	-1.25264	-0.467827	-0.642725	-0.804683	0.0860806	0.765757	0.115909
Fkbp2	131.605	211.83	376.098	339.1	53.6728	39.268	37.9921	36.7711	72.181	32.5308	43.6443	47.161	2.97026	4.76725	7.82994	7.06174	3.86875	7.44584	1.57059	2.25316	2.969	2.82002	0.944566	0.106553	0.972433
Btaf1	22.9879	18.5077	35.1666	42.6329	151.357	137.067	113.976	174.663	235.421	201.691	134.134	203.925	0.177512	0.144359	0.176487	0.212922	0.160935	0.194704	-2.49401	-2.79227	-2.50237	-2.23161	0.274803	0.303925	0.517234
Ndfip2	5.80416	6.53483	29.3826	18.1414	107.346	131.14	128.223	309.107	355.908	206.029	122.236	290.348	0.0552123	0.0611413	0.104283	0.0656995	0.0581768	0.0849913	-4.17887	-4.03171	-3.26142	-3.92797	0.546871	0.273305	0.563352
Cnih4	7.77488	6.63154	21.8661	23.251	166.386	168.185	201.833	302.212	251.523	229.885	178.801	261.207	0.0488032	0.0424443	0.0872066	0.0924881	0.0456237	0.0898473	-4.35688	-4.55829	-3.51942	-3.43459	0.977692	0.0121911	1.91396
Nfe2l2	32.3429	30.429	3.61779	8.93477	105.199	80.0178	137.722	43.6657	37.201	36.8683	107.646	39.245	0.306895	0.289279	0.114742	0.246857	0.298087	0.1808	-1.70418	-1.78947	-3.12353	-2.01825	-0.721341	0.275446	0.559964
Itm2c	37.262	42.4729	6.6198	10.8992	30.0568	30.3771	34.0346	18.3855	16.1019	8.67489	31.4895	14.3875	1.17767	1.33806	0.495196	0.773305	1.25787	0.63425	0.235939	0.420143	-1.01393	-0.370891	-0.987855	0.0927208	1.03282
Tet1	0.0859196	0.0512993	2.53723	0.348119	0	0	5.54052	0	0	0	1.84684	0	0.381447	0.369286	3.53723	1.34812	0.375367	2.44267	-1.39044	-1.43719	1.82262	0.430948	2.70209	0.067575	1.17021
Lias	45.2148	59.7666	115.135	107.273	147.063	156.331	162.258	222.925	214.877	279.765	155.218	239.189	0.295836	0.388987	0.483514	0.450781	0.342412	0.467147	-1.75713	-1.36221	-1.04837	-1.1495	0.448146	0.152255	0.817428
Eif3l	201.547	231.64	94.3721	117.829	477.688	325.998	369.632	320.598	195.999	338.321	391.106	284.973	0.516561	0.593309	0.333501	0.415526	0.554935	0.374514	-0.952989	-0.753145	-1.58424	-1.26699	-0.567301	0.0925695	1.03353
Fam84a	2.38643	2.56472	13.2135	10.8777	2.14691	17.7817	11.081	2.29819	0	0	10.3366	0.766064	0.298717	0.314445	8.04812	6.72551	0.306581	7.38681	-1.74315	-1.66912	3.00865	2.74964	4.59061	0.000861721	3.06463
Sall4	18.3646	17.5152	7.04303	2.899	110.566	130.399	114.768	26.4292	10.5495	0	118.578	12.3263	0.161942	0.154838	0.603548	0.292581	0.15839	0.448064	-2.62645	-2.69116	-0.728461	-1.77309	1.50022	0.114827	0.939958
Abca1	15.8414	18.0951	9.14126	4.06129	80.5092	117.063	64.1117	43.6657	37.201	19.5185	87.228	33.4617	0.190885	0.216429	0.294276	0.146867	0.203657	0.220572	-2.38923	-2.20803	-1.76476	-2.76742	0.115106	0.954879	0.0200519
Sltm	49.1473	29.7895	73.1964	87.4701	274.805	229.681	187.586	264.292	332.588	409.889	230.691	335.59	0.216441	0.132891	0.220436	0.262843	0.174666	0.241639	-2.20795	-2.91169	-2.18157	-1.92773	0.468257	0.309367	0.509527
Gpaa1	30.7036	37.61	94.3246	62.6019	33.2771	27.4135	18.9961	43.6657	29.4276	54.2181	26.5622	42.4371	1.15025	1.40083	2.19454	1.46423	1.27554	1.82939	0.201953	0.486282	1.13392	0.550142	0.520248	0.264858	0.576987
Rnaseh2c	107.382	197.932	27.6542	45.5314	16.1018	11.1136	15.0386	3.44729	12.2152	2.16872	14.0847	5.94375	7.18491	13.1877	4.12662	6.70119	10.1863	5.4139	2.84497	3.72112	2.04496	2.74442	-0.91189	0.253881	0.595369
Gtf2b	110.813	101.551	203.332	203.606	158.871	211.158	204.999	360.816	299.274	544.349	191.676	401.48	0.580314	0.532245	0.507682	0.508364	0.556279	0.508023	-0.785095	-0.909839	-0.978004	-0.976066	-0.130916	0.173403	0.760943
Ptpdc1	5.08959	4.5582	14.5762	15.9994	31.1302	76.3132	30.8686	67.7967	54.9686	65.0617	46.104	62.609	0.12928	0.117998	0.244875	0.267248	0.123639	0.256061	-2.95143	-3.08316	-2.02988	-1.90375	1.05036	0.00745152	2.12775
Gstt2	1.76631	1.58189	13.0399	19.6804	26.8364	8.89086	15.8301	9.19277	16.1019	15.1811	17.1858	13.4919	0.152114	0.141973	0.968808	1.42703	0.147043	1.19792	-2.71678	-2.81631	-0.0457176	0.513017	3.02622	0.00882754	2.05416
Tbx1	18.0029	31.8759	2.29151	1.25762	15.0284	5.92724	15.0386	2.29819	4.44191	6.50617	11.9981	4.41542	1.46198	2.52929	0.607804	0.416888	1.99564	0.512346	0.547924	1.33873	-0.718323	-1.26227	-1.96166	0.0564353	1.24845
Tsta3	45.8023	89.1983	10.2123	18.6822	12.8815	8.14996	18.2046	20.6837	6.66286	0	13.0787	9.11553	3.32434	6.40674	1.10842	1.94574	4.86554	1.52708	1.73307	2.67959	0.148504	0.96032	-1.67182	0.117807	0.928829
Obscn	1.88468	2.65426	0.318636	0.437182	4.29382	2.22272	1.58301	0	1.11048	0	2.69985	0.370159	0.779674	0.987678	0.962396	1.04892	0.883676	1.00566	-0.359056	-0.0178877	-0.0552971	0.0688998	0.186548	0.394606	0.403837
Hist1h2bb	2419.02	5451.88	1804.69	1955.88	0	0	3.95752	0	3.33143	8.67489	1.31917	4.00211	1043.48	2351.22	360.986	391.212	1697.35	376.099	10.0272	11.1992	8.4958	8.61181	-2.1741	0.0729308	1.13709
Cpeb1	22.7945	34.3335	58.803	62.97	71.9215	106.69	110.81	117.208	143.252	149.642	96.4741	136.7	0.244111	0.362492	0.434298	0.464559	0.303301	0.449428	-2.03439	-1.46398	-1.20324	-1.10607	0.567341	0.176225	0.753932
Cluap1	58.9156	55.7083	103.604	133.697	15.0284	14.0772	28.4941	58.6039	31.0934	30.3621	19.1999	40.0198	2.96613	2.80736	2.55008	3.2837	2.88675	2.91689	1.56858	1.48921	1.35054	1.71532	0.0149867	0.984721	0.00668698
Gls	53.3828	46.4101	85.3026	80.5359	424.015	477.143	645.075	1016.95	815.09	1127.74	515.411	986.592	0.105309	0.091807	0.0873869	0.0825603	0.098558	0.0849736	-3.2473	-3.44525	-3.51644	-3.59841	-0.213958	0.187507	0.726982
Faf1	15.2981	13.7009	26.2181	39.8464	95.5376	171.149	136.93	202.241	258.741	190.848	134.539	217.277	0.120247	0.108463	0.124696	0.187131	0.114355	0.155913	-3.05593	-3.20473	-3.00352	-2.41788	0.447229	0.299298	0.523897
Ppp2r2a	24.576	33.9993	11.0631	7.89309	176.047	153.367	191.544	56.3057	98.2772	132.292	173.653	95.625	0.146439	0.200394	0.124844	0.0920371	0.173417	0.108441	-2.77162	-2.31909	-3.0018	-3.44164	-0.677337	0.165296	0.781738
Terf1	34.498	20.0666	80.7375	55.1175	118.08	160.776	225.578	182.706	163.795	212.535	168.145	186.346	0.209867	0.124547	0.436293	0.29954	0.167207	0.367916	-2.25245	-3.00523	-1.19663	-1.73918	1.13774	0.129424	0.887986
Pask	40.4961	48.8277	19.1943	19.6318	105.199	126.695	79.1503	105.717	81.0648	97.5925	103.681	94.7914	0.396404	0.475995	0.210815	0.215383	0.436199	0.213099	-1.33496	-1.07098	-2.24595	-2.21502	-1.03346	0.016318	1.78733
Senp6	23.3588	16.5311	42.509	41.1992	401.472	386.753	345.887	564.206	622.978	860.983	378.037	682.722	0.0642649	0.0462518	0.0636355	0.0617198	0.0552583	0.0626777	-3.95983	-4.43435	-3.97402	-4.01812	0.18176	0.48771	0.311838
Prpf38a	151.074	172.158	323.422	246.886	205.03	175.595	109.227	222.925	260.407	138.798	163.284	207.377	0.925677	1.05401	1.5569	1.1896	0.989846	1.37325	-0.111419	0.0758938	0.638677	0.250481	0.472321	0.165087	0.782286
Npc2	18.0511	25.4677	1.36915	6.0113	112.713	49.6407	85.4823	33.3238	26.6514	19.5185	82.6119	26.4979	0.227852	0.316554	0.0861573	0.254976	0.272203	0.170566	-2.13383	-1.65948	-3.53688	-1.97157	-0.674347	0.404384	0.393206
Ttll12	20.0049	29.3174	8.2926	5.20129	51.5259	59.2724	30.8686	8.04368	15.5467	28.1934	47.2223	17.2613	0.435584	0.628701	0.50887	0.339587	0.532142	0.424229	-1.19898	-0.669554	-0.974631	-1.55815	-0.32697	0.487947	0.311627
Cpne5	9.79168	14.2295	1.02294	1.68422	31.1302	13.3363	24.5366	1.1491	10.5495	2.16872	23.001	4.62245	0.449634	0.634536	0.359797	0.477412	0.542085	0.418604	-1.15318	-0.656226	-1.47474	-1.06669	-0.372932	0.372931	0.428371
Kpna1	11.4314	7.54367	34.4234	19.5016	132.035	148.181	213.706	206.837	240.974	245.066	164.641	230.959	0.0750502	0.0515795	0.152714	0.0883846	0.0633149	0.120549	-3.736	-4.27706	-2.71109	-3.50006	0.929008	0.200321	0.698274
Unc50	10.8539	13.3019	44.282	39.926	247.968	200.044	236.659	344.729	458.627	399.045	228.224	400.8	0.051713	0.0623927	0.112698	0.101856	0.0570529	0.107277	-4.27333	-4.00248	-3.14947	-3.29539	0.910972	0.0270927	1.56715
Anapc5	45.2825	37.1533	84.1146	79.8984	133.109	125.954	97.3549	122.953	167.682	160.486	118.806	150.374	0.386313	0.31846	0.562281	0.534429	0.352386	0.548355	-1.37216	-1.65082	-0.830636	-0.90393	0.637953	0.0465494	1.33209
Pcmt1	53.2272	75.7442	144.445	113.797	194.295	140.031	182.046	286.125	290.945	286.271	172.124	287.781	0.313227	0.44329	0.503654	0.397523	0.378259	0.450588	-1.67472	-1.17368	-0.989495	-1.33089	0.252437	0.475644	0.322718
Morc1	19.438	18.9481	1.46431	4.01821	32.2037	48.1588	43.5327	13.7892	9.99429	23.856	41.2984	15.8798	0.483187	0.471604	0.145992	0.297291	0.477396	0.221641	-1.04935	-1.08435	-2.77604	-1.75005	-1.10696	0.145098	0.838337
Cacna1c	2.26577	1.22241	0	0	22.5426	13.3363	16.6216	10.3419	21.6543	10.8436	17.5001	14.2799	0.176527	0.120129	0.0654453	0.0654453	0.148328	0.0654453	-2.50204	-3.05734	-3.93357	-3.93357	-1.18043	0.0533113	1.27318
Glipr1l2	11.1612	4.22904	26.1457	36.5253	38.6444	10.3727	21.3706	34.4729	14.4362	41.2057	23.4626	30.0383	0.497136	0.213757	0.874588	1.209	0.355446	1.04179	-1.00829	-2.22596	-0.193325	0.273814	1.55137	0.126168	0.899052
Vamp3	97.4419	79.5831	175.268	149.5	176.047	230.422	208.957	458.49	369.234	357.839	205.142	395.188	0.477545	0.390911	0.44491	0.379871	0.434228	0.41239	-1.06629	-1.35509	-1.16841	-1.39642	-0.0744422	0.734231	0.134167
Rnf214	14.0763	20.438	33.0652	45.3669	80.5092	74.8314	56.9882	106.866	103.83	175.667	70.7763	128.787	0.210045	0.298678	0.262469	0.357252	0.254361	0.309861	-2.25123	-1.74334	-1.92978	-1.48498	0.28474	0.480944	0.317905
Ibtk	13.9908	18.0279	34.7807	31.6692	206.103	265.244	167.007	444.7	523.035	503.144	212.785	490.293	0.070121	0.0890051	0.0728297	0.0664963	0.079563	0.069663	-3.83401	-3.48997	-3.77933	-3.91058	-0.191706	0.425056	0.371554
1700021F05Rik	30.0908	23.3291	79.5752	84.615	80.5092	47.4179	53.0307	111.462	122.152	199.523	60.3193	144.379	0.507031	0.39676	0.554242	0.588909	0.451896	0.571575	-0.979853	-1.33366	-0.851412	-0.763884	0.338954	0.195476	0.708905
Nutm1	9.94484	16.4577	1.19704	1.31391	12.8815	12.5954	15.8301	3.44729	12.2152	19.5185	13.769	11.727	0.74107	1.18205	0.172628	0.181811	0.961561	0.17722	-0.432319	0.241294	-2.53426	-2.45949	-2.43984	0.0193385	1.71358
Matr3	171.171	165.576	265.653	254.867	1009.05	1258.06	1234.74	1912.1	2131.01	1830.4	1167.28	1957.83	0.147371	0.142582	0.136128	0.130622	0.144976	0.133375	-2.76248	-2.81014	-2.87696	-2.93653	-0.120328	0.0873597	1.05869
Phpt1	75.4038	76.8243	7.66065	0	0	0	0.791503	0	1.66572	0	0.263834	0.555238	60.454	61.5779	5.5687	0.642988	61.0159	3.10584	5.91776	5.94434	2.47734	-0.637136	-4.29613	0.0845186	1.07305
Hmces	87.9994	108.847	244.417	149.819	66.5543	60.0133	82.3163	149.383	142.141	190.848	69.628	160.79	1.26011	1.55529	1.51688	0.932187	1.4077	1.22453	0.333555	0.637186	0.601107	-0.101309	-0.201112	0.600974	0.221144
Mapk8ip3	33.543	32.8069	50.1101	71.1541	17.1753	13.3363	7.12353	41.3675	42.1981	21.6872	12.545	35.0843	2.55024	2.49589	1.41641	1.9996	2.52306	1.708	1.35063	1.31956	0.502237	0.999711	-0.562865	0.143791	0.842267
Rbm27	48.4818	41.6323	72.7248	81.3905	447.631	451.211	408.416	653.836	680.167	863.152	435.753	732.385	0.113295	0.0976121	0.100527	0.112343	0.105453	0.106435	-3.14185	-3.3568	-3.31435	-3.15402	0.0133639	0.920421	0.0360133
Lgals1	55.9588	118.292	16.7481	15.3194	39.7179	35.5635	55.4052	65.4985	24.9857	0	43.5622	30.1614	1.27819	2.67699	0.569554	0.523706	1.97759	0.54663	0.354098	1.42061	-0.812096	-0.933171	-1.85511	0.0817454	1.08754
Fanca	15.2761	26.2487	6.88463	4.31818	4.29382	16.2999	3.95752	0	4.99715	4.33745	8.18375	3.11153	1.77227	2.96706	1.91769	1.29348	2.36966	1.60558	0.825598	1.56903	0.939368	0.371257	-0.561584	0.36628	0.436187
Tcp1	228.04	253.807	380.669	374.679	249.042	217.826	187.586	212.583	262.073	199.523	218.151	224.726	1.04512	1.1627	1.69085	1.66431	1.10391	1.67758	0.0636721	0.217478	0.75775	0.734928	0.60376	0.0160755	1.79384
Rab1b	33.1876	77.9479	14.6032	13.3575	19.3222	29.6362	11.081	6.89458	12.2152	17.3498	20.0132	12.1532	1.62696	3.75707	1.18627	1.09156	2.69202	1.13892	0.702181	1.90961	0.246432	0.126393	-1.24103	0.206298	0.685506
Dnajc8	149.791	177.485	93.045	51.0647	215.765	293.398	265.154	157.426	202.662	173.498	258.106	177.862	0.581969	0.688852	0.525796	0.291089	0.63541	0.408442	-0.780987	-0.537735	-0.927424	-1.78047	-0.637555	0.257829	0.588668
Pcm1	60.4888	45.4245	90.5915	86.5681	294.127	462.325	333.223	614.767	488.61	787.246	363.225	630.208	0.168821	0.127461	0.145105	0.138731	0.148141	0.141918	-2.56643	-2.97187	-2.78483	-2.84964	-0.0619121	0.836617	0.0774732
Rhox13	136.044	209.691	313.415	318.605	117.007	120.027	159.884	321.747	393.109	184.341	132.306	299.732	1.02804	1.58051	1.0455	1.06275	1.30427	1.05413	0.0398968	0.660389	0.0641882	0.0878083	-0.307201	0.470384	0.327548
Etfb	59.7822	95.0942	14.8213	16.2684	10.7346	8.89086	13.4556	9.19277	13.881	4.33745	11.027	9.13706	5.05381	7.98988	1.56074	1.70349	6.52185	1.63212	2.33737	2.99817	0.642231	0.768496	-1.99854	0.0281471	1.55057
Psma4	105.978	148.302	44.8246	44.7282	519.553	538.638	578.589	321.747	315.375	275.428	545.593	304.183	0.195718	0.27315	0.150154	0.149838	0.234434	0.149996	-2.35315	-1.87223	-2.73548	-2.73852	-0.644257	0.121828	0.914252
Aldoc	28.6722	27.5886	0	4.3204	16.1018	7.40905	11.8725	0	2.22095	0	11.7945	0.740318	2.31914	2.23445	0.574608	3.05714	2.27679	1.81587	1.21359	1.15992	-0.799351	1.61218	-0.326339	0.583967	0.233611
Dhx9	244.362	267.473	128.766	162.061	391.811	330.444	331.64	283.827	324.259	422.901	351.298	343.662	0.696461	0.762061	0.376503	0.473104	0.729261	0.424803	-0.521886	-0.392021	-1.40927	-1.07977	-0.779641	0.0470192	1.32772
Lrrc15	0.303923	0.136096	2.5242	4.15598	5.36728	0	0	0	0	0	1.78909	0	0.467508	0.407335	3.5242	5.15598	0.437422	4.34009	-1.09694	-1.29571	1.8173	2.36625	3.31063	0.00778979	2.10847
Gart	47.7616	60.7968	26.848	17.6816	2.14691	8.14996	5.54052	6.89458	11.66	4.33745	5.27913	7.63068	7.76566	9.84162	3.22663	2.16455	8.80364	2.69559	2.95711	3.2989	1.69003	1.11407	-1.7075	0.0356429	1.44803
Zfp513	10.9134	9.04454	0	0	0	4.44543	0	3.44729	0.555238	2.16872	1.48181	2.05708	4.80028	4.04726	0.327109	0.327109	4.42377	0.327109	2.26312	2.01695	-1.61216	-1.61216	-3.75743	0.00107435	2.96885
Abi1	16.1092	28.2363	3.82268	5.59454	259.776	303.03	307.103	268.889	244.86	273.259	289.97	262.336	0.0588007	0.100479	0.0183138	0.0250423	0.0796398	0.021678	-4.08802	-3.31504	-5.77093	-5.31949	-1.87726	0.0541881	1.2661
Wdr35	28.2829	24.5075	43.7261	60.2731	64.4073	80.7587	118.725	166.619	176.011	145.304	87.9638	162.645	0.329155	0.286718	0.273312	0.374428	0.307936	0.32387	-1.60316	-1.8023	-1.87138	-1.41724	0.072782	0.835659	0.0779711
Eef1a1	365.884	441.352	217.192	230.177	612.943	706.824	725.808	321.747	406.99	221.21	681.858	316.649	0.537277	0.647795	0.686896	0.727774	0.592536	0.707335	-0.896263	-0.626391	-0.541837	-0.458438	0.255491	0.205641	0.68689
Pphln1	33.869	34.2304	61.8117	63.8219	132.035	137.808	214.497	153.979	209.325	262.415	161.447	208.573	0.214649	0.216873	0.299713	0.309305	0.215761	0.304509	-2.21995	-2.20508	-1.73835	-1.6929	0.497049	0.00230738	2.63688
Gtpbp10	31.4997	56.1754	13.7092	14.2117	162.092	169.667	172.548	111.462	163.795	292.778	168.102	189.345	0.19219	0.338111	0.0772766	0.0799166	0.265151	0.0785966	-2.3794	-1.56443	-3.69382	-3.64536	-1.75427	0.0532402	1.27376
Casp7	15.4524	21.5273	1.9013	0	23.616	38.5271	45.1157	24.131	31.6486	30.3621	35.7529	28.7139	0.447648	0.61294	0.0976412	0.0336543	0.530294	0.0656477	-1.15956	-0.706182	-3.35637	-4.89307	-3.01397	0.0576028	1.23956
Eif4a3	192.694	256.764	128.215	88.7961	157.798	188.931	201.833	97.6732	115.49	110.605	182.854	107.923	1.05352	1.402	1.1863	0.824403	1.22776	1.00535	0.0752179	0.487491	0.246472	-0.278579	-0.28833	0.466935	0.330744
Wdr6	26.9068	39.8977	7.64006	13.777	0	2.96362	0	0	2.22095	0	0.987874	0.740318	14.0385	20.5736	4.96464	8.49097	17.3061	6.72781	3.81132	4.36272	2.31169	3.08593	-1.36307	0.0999439	1.00024
Ywhae	538.389	540.58	307.344	326.736	373.563	415.648	307.895	225.223	277.064	262.415	365.702	254.901	1.47092	1.4769	1.20494	1.28071	1.47391	1.24282	0.556719	0.562569	0.268956	0.356947	-0.246024	0.030493	1.5158
9130401M01Rik	44.7433	42.5589	6.83422	7.50147	99.8314	61.4951	55.4052	17.2365	46.64	6.50617	72.2439	23.4609	0.624533	0.59471	0.320275	0.347554	0.609622	0.333915	-0.67915	-0.749741	-1.64262	-1.52469	-0.868436	0.00619237	2.20814
Reln	8.5157	8.46027	2.29073	2.72392	66.5543	51.8634	36.4091	44.8148	16.6572	13.0123	51.6089	24.8281	0.180876	0.179823	0.127409	0.144181	0.180349	0.135795	-2.46693	-2.47535	-2.97246	-2.79405	-0.409365	0.0438912	1.35762
Eif2b4	60.0833	86.3024	31.886	23.3328	71.9215	49.6407	61.7372	50.5603	35.5353	62.893	61.0998	49.6628	0.98363	1.40584	0.649114	0.480288	1.19474	0.564701	-0.0238118	0.491433	-0.623456	-1.05803	-1.08113	0.0858854	1.06608
Kmt2c	8.39223	6.69999	13.8074	15.3012	279.098	303.771	301.563	750.36	696.269	583.387	294.811	676.672	0.0317508	0.0260301	0.0218504	0.0240547	0.0288905	0.0229525	-4.97706	-5.26367	-5.5162	-5.37754	-0.331939	0.176746	0.75265
Prtg	2.11685	3.54439	0	0	95.5376	65.9406	62.5287	4.59639	22.2095	4.33745	74.669	10.3811	0.0411906	0.0600562	0.0878648	0.0878648	0.0506234	0.0878648	-4.60154	-4.05754	-3.50857	-3.50857	0.79548	0.0944707	1.0247
Nupl1	22.5744	28.063	67.1603	49.145	0	0.740905	0.791503	0	0	0	0.510803	0	15.6039	19.2368	68.1603	50.145	17.4203	59.1526	3.96383	4.2658	6.09086	5.64803	1.76367	0.0225418	1.64701
Fbxo10	12.4456	13.0948	3.85512	1.05788	9.6611	14.0772	8.70653	9.19277	3.33143	2.16872	10.8149	4.89764	1.13801	1.19296	0.823231	0.348933	1.16549	0.586082	0.186519	0.25455	-0.280631	-1.51898	-0.991761	0.212556	0.672527
Plbd2	17.6131	17.4822	37.2698	40.2268	21.4691	16.2999	9.49804	25.2801	16.1019	15.1811	15.7557	18.8544	1.11085	1.10304	1.92752	2.07646	1.10695	2.00199	0.151668	0.141485	0.946748	1.05413	0.854851	0.0039654	2.40171
Stxbp1	16.7163	16.0532	35.6847	36.1087	67.6277	71.8678	49.8647	50.5603	53.8581	93.2551	63.1201	65.8912	0.276299	0.265958	0.548423	0.554762	0.271129	0.551593	-1.8557	-1.91073	-0.866638	-0.850059	1.02463	0.000785355	3.10493
Rcc1	37.6096	67.3657	23.0313	10.5333	53.6728	33.3407	25.3281	4.59639	19.4333	19.5185	37.4472	14.5161	1.00422	1.77817	1.5488	0.743315	1.3912	1.14606	0.00608026	0.830394	0.631153	-0.427955	-0.279646	0.683498	0.165263
Gadd45g	23.5262	21.4043	0	0	11.808	4.44543	2.37451	0	6.66286	13.0123	6.20932	6.5584	3.40202	3.10769	0.132303	0.132303	3.25485	0.132303	1.76639	1.63584	-2.91808	-2.91808	-4.62067	0.000199622	3.69979
Hspa8	48.8798	75.8791	12.7362	25.6294	1742.22	1753.72	1759.51	980.18	1223.75	975.925	1751.82	1059.95	0.0284569	0.0438603	0.0129471	0.0250996	0.0361586	0.0190233	-5.13508	-4.51094	-6.27123	-5.31619	-0.926568	0.230929	0.636522
Ppan	135.16	187.624	77.5097	70.4088	36.4975	28.1544	32.4516	19.5346	21.0991	26.0247	32.3678	22.2195	4.08056	5.65287	3.3812	3.07539	4.86672	3.22829	2.02877	2.49898	1.75754	1.62077	-0.592177	0.143454	0.843289
Nrde2	35.9457	33.5502	13.1887	11.8443	22.5426	22.9681	19.7876	5.74548	13.881	30.3621	21.7661	16.6629	1.62284	1.51762	0.803305	0.727191	1.57023	0.765248	0.698521	0.601809	-0.31598	-0.459593	-1.03698	0.00688469	2.16212
Ubxn1	193.259	248.957	402.084	370.157	166.386	170.408	183.629	234.416	163.24	145.304	173.474	180.987	1.1134	1.43263	2.21491	2.03947	1.27302	2.12719	0.154969	0.518669	1.14725	1.0282	0.7407	0.059223	1.22751
Aebp2	9.02197	8.40757	22.2768	17.7831	144.917	122.99	210.54	384.947	273.177	331.815	159.482	329.98	0.0624491	0.0586207	0.0703269	0.05675	0.0605349	0.0635385	-4.00118	-4.09245	-3.82978	-4.13923	0.069864	0.736548	0.132799
Hmox1	61.1613	77.0067	170.031	111.979	25.7629	26.6726	41.1582	42.5166	23.8753	4.33745	31.1979	23.5764	1.9306	2.42273	6.95917	4.59707	2.17666	5.77812	0.949051	1.27663	2.79891	2.20071	1.40848	0.0554687	1.25595
Mrpl1	8.28184	6.55469	23.4612	18.1433	168.533	166.704	105.27	234.416	265.959	273.259	146.835	257.878	0.062785	0.0511021	0.0944893	0.0739473	0.0569435	0.0842183	-3.99344	-4.29047	-3.40371	-3.75736	0.564602	0.135603	0.867729
Nckap1	13.3673	11.9716	30.4165	27.8219	53.6728	38.5271	53.8222	91.9277	114.934	34.6996	48.674	80.5206	0.289231	0.261135	0.385382	0.353553	0.275183	0.369467	-1.78971	-1.93713	-1.37564	-1.5	0.425058	0.0476992	1.32149
Hint1	108.529	254.594	472.979	353.198	606.502	474.92	615.789	1375.47	1511.91	1476.9	565.737	1454.76	0.193262	0.450993	0.325588	0.243308	0.322127	0.284448	-2.37137	-1.14882	-1.61888	-2.03915	-0.179467	0.924824	0.033941
Stk10	8.66556	9.82561	0	1.4495	6.44073	31.8589	34.8261	6.89458	9.43905	10.8436	24.3753	9.05908	0.380905	0.426621	0.0994126	0.243511	0.403763	0.171462	-1.3925	-1.22897	-3.33043	-2.03794	-1.23562	0.169511	0.770803
Rdh11	25.623	20.653	68.099	54.5036	54.7462	31.8589	45.1157	52.8584	47.1953	47.7119	43.9069	49.2552	0.592849	0.482175	1.37496	1.10444	0.537512	1.2397	-0.754264	-1.05237	0.459392	0.143309	1.20562	0.0310152	1.50843
Fbxo32	2.90734	4.06192	0	0	32.2037	57.0497	24.5366	8.04368	3.33143	0	37.93	3.7917	0.100368	0.130026	0.208694	0.208694	0.115197	0.208694	-3.31662	-2.94313	-2.26054	-2.26054	0.857283	0.0431794	1.36472
Zfp462	4.1883	3.78542	0	0.233528	62.2604	64.4588	64.9032	25.2801	11.1048	34.6996	63.8741	23.6948	0.0799749	0.0737647	0.0404943	0.0499509	0.0768698	0.0452226	-3.64431	-3.76093	-4.62614	-4.32335	-0.765373	0.0414246	1.38274
Hmgn1	38.9863	84.8815	18.609	8.17036	1317.13	1234.35	1256.91	607.872	644.077	717.847	1269.46	656.599	0.0314738	0.0675987	0.0298191	0.0139452	0.0495363	0.0218822	-4.9897	-3.88686	-5.06762	-6.16409	-1.17873	0.269128	0.57004
Ipo5	61.115	53.4759	92.3765	102.463	183.561	185.967	219.246	409.078	344.803	355.671	196.258	369.851	0.314892	0.276165	0.25179	0.278988	0.295529	0.265389	-1.66707	-1.8564	-1.98971	-1.84172	-0.155189	0.32849	0.483477
Mettl13	33.1029	26.6691	12.8062	3.51413	11.808	1.48181	3.95752	11.491	2.22095	0	5.74911	4.57064	5.05295	4.09967	2.47839	0.810343	4.57631	1.64436	2.33713	2.03551	1.3094	-0.303395	-1.47665	0.176624	0.752951
Dvl2	55.7896	74.5779	27.3904	26.7242	47.2321	30.3771	30.8686	25.2801	12.7705	4.33745	36.1593	14.1294	1.52828	2.03389	1.87651	1.83247	1.78108	1.85449	0.611904	1.02424	0.908054	0.873793	0.0582707	0.758377	0.120115
Wdr1	23.963	47.1892	7.75914	11.0717	76.2154	103.727	69.6523	25.2801	44.4191	54.2181	83.1981	41.3058	0.296479	0.572331	0.207044	0.285344	0.434405	0.246194	-1.754	-0.805079	-2.27199	-1.80922	-0.819245	0.286105	0.543474
Fbxo21	60.4599	85.9335	28.5633	36.9955	112.713	156.331	133.764	101.121	112.158	104.099	134.269	105.792	0.454352	0.64267	0.27683	0.355788	0.548511	0.316309	-1.13812	-0.63785	-1.85293	-1.49091	-0.794187	0.126378	0.898329
Lrrfip1	7.3737	7.16987	0.77767	0	19.3222	14.0772	4.74902	1.1491	3.33143	0	12.7161	1.49351	0.6105	0.595639	0.712919	0.401041	0.60307	0.55698	-0.711937	-0.747489	-0.48819	-1.31818	-0.114699	0.716785	0.144611
Morc2a	48.8926	50.8905	83.5593	83.7625	115.933	63.7179	80.7333	73.5422	121.042	136.63	86.7948	110.405	0.568287	0.591042	0.759029	0.760853	0.579665	0.759941	-0.815309	-0.758666	-0.397773	-0.39431	0.390669	0.00522629	2.28181
Bcl9l	6.43413	9.35536	0.838243	0	27.9098	8.89086	6.33202	3.44729	3.88667	4.33745	14.3776	3.89047	0.48344	0.673406	0.375883	0.204479	0.578423	0.290181	-1.04859	-0.570451	-1.41165	-2.28997	-0.995171	0.172726	0.762642
Top1mt	13.4081	36.2151	0	2.58692	42.9382	19.2635	24.5366	4.59639	2.77619	4.33745	28.9128	3.90334	0.48167	1.24412	0.203943	0.731526	0.862895	0.467734	-1.05388	0.315126	-2.29377	-0.45102	-0.883497	0.474349	0.323902
Srsf3	40.8479	27.5561	5.87459	12.8963	1209.78	1326.22	1237.91	1324.91	1316.47	1231.83	1257.97	1291.07	0.0332397	0.022682	0.0053206	0.0107551	0.0279609	0.00803784	-4.91095	-5.46231	-7.5542	-6.53884	-1.79853	0.0844379	1.07346
Akap1	20.4307	23.8586	5.54527	6.69535	59.0401	71.8678	41.9497	19.5346	43.3086	47.7119	57.6192	36.8517	0.365592	0.42407	0.172919	0.203303	0.394831	0.188111	-1.45169	-1.23763	-2.53183	-2.2983	-1.06965	0.0212044	1.67357
Apex1	54.0005	57.4822	10.2513	15.0029	10.7346	4.44543	0	0	0	0	5.06	0	9.07599	9.65053	11.2513	16.0029	9.36326	13.6271	3.18206	3.27061	3.49202	4.00027	0.541399	0.181455	0.741232
Sptbn2	5.92594	6.05286	1.08468	0.59529	8.58765	11.8545	18.2046	9.19277	2.77619	4.33745	12.8822	5.43547	0.498906	0.50805	0.323936	0.24789	0.503478	0.285913	-1.00316	-0.976959	-1.62622	-2.01223	-0.816354	0.0503545	1.29796
Specc1l	19.1066	17.2801	28.4425	42.6412	81.5826	89.6495	68.0693	113.761	81.0648	156.148	79.7671	116.991	0.248946	0.22633	0.249531	0.369868	0.237638	0.3097	-2.0061	-2.1435	-2.00271	-1.43492	0.382104	0.347183	0.459442
Acin1	127.317	120.86	76.4292	63.1652	110.566	126.695	90.2313	63.2003	107.161	91.0864	109.164	87.1492	1.16478	1.10617	0.878387	0.727916	1.13548	0.803151	0.220061	0.14557	-0.187071	-0.458157	-0.499553	0.0693926	1.15869
1700020N01Rik	29.2692	31.3197	54.722	110.889	26.8364	26.6726	33.2431	125.252	135.478	34.6996	28.9174	98.4764	1.01176	1.0803	0.560153	1.12478	1.04603	0.842465	0.0168662	0.111431	-0.836107	0.16964	-0.312234	0.513848	0.289165
1110008L16Rik	5.30496	4.6352	14.3284	20.4455	7.51419	11.8545	15.8301	10.3419	24.4305	2.16872	11.7329	12.3137	0.49517	0.44257	1.15133	1.61079	0.46887	1.38106	-1.014	-1.17602	0.203295	0.687767	1.55851	0.0264058	1.5783
Ppp2r5d	32.3913	36.0457	15.2637	6.70159	7.51419	5.92724	1.58301	3.44729	0	0	5.00815	1.1491	5.55768	6.16592	7.56769	3.58364	5.8618	5.57567	2.47448	2.62432	2.91985	1.84143	-0.0721987	0.785884	0.104641
Fnip1	26.3263	18.2871	39.8193	46.0485	335.992	480.848	428.995	839.99	853.957	1062.67	415.278	918.874	0.0656444	0.0463322	0.0443749	0.0511467	0.0559883	0.0477608	-3.92918	-4.43184	-4.49411	-4.28922	-0.229298	0.518002	0.285669
Ndrg1	15.909	29.2458	3.09077	5.0888	32.2037	32.5998	46.6987	5.74548	0	8.67489	37.1674	4.80679	0.443021	0.792451	0.70448	1.04857	0.617736	0.876523	-1.17455	-0.335606	-0.50537	0.0684172	0.5048	0.40173	0.396066
Jade2	12.0992	10.1846	3.66079	1.60728	18.2487	18.5226	15.8301	0	4.99715	4.33745	17.5338	3.11153	0.706773	0.60347	1.13359	0.634139	0.655121	0.883864	-0.500682	-0.728646	0.180898	-0.657128	0.432062	0.477276	0.32123
Sh2d3c	7.12168	5.495	0	0	0	4.44543	0.791503	1.1491	0	0	1.74564	0.383032	2.95802	2.36556	0.723049	0.723049	2.66179	0.723049	1.56463	1.24218	-0.467835	-0.467835	-1.88023	0.00734175	2.1342
Mrps18c	115.69	77.708	266.902	209.955	195.369	217.085	178.088	316.002	360.35	286.271	196.847	320.874	0.589795	0.397821	0.832319	0.655397	0.493808	0.743858	-0.761714	-1.32981	-0.264792	-0.60956	0.591075	0.208477	0.680943
D10Wsu102e	34.8253	33.5567	14.0005	10.4778	210.397	142.254	129.015	67.7967	104.94	56.3868	160.555	76.3745	0.221752	0.2139	0.193869	0.148341	0.217826	0.171105	-2.17298	-2.22499	-2.36685	-2.75301	-0.348298	0.20512	0.687993
Yars2	28.2086	27.3118	67.5412	66.4131	107.346	109.654	75.9843	148.233	121.597	28.1934	97.6613	99.3414	0.296049	0.286959	0.68308	0.671837	0.291504	0.677459	-1.75609	-1.80108	-0.549874	-0.573816	1.21662	0.00043832	3.35821
Lman1	45.0652	56.4068	93.7966	85.7953	166.386	131.881	195.501	159.724	184.894	268.922	164.589	204.514	0.278189	0.346682	0.461267	0.422334	0.312436	0.4418	-1.84586	-1.52832	-1.11633	-1.24354	0.499836	0.097406	1.01141
Nek9	8.38662	8.18161	17.4135	22.2993	35.424	62.9769	60.9457	112.611	81.0648	49.8806	53.1156	81.1856	0.173455	0.169667	0.224048	0.283496	0.171561	0.253772	-2.52737	-2.55922	-2.15812	-1.8186	0.564814	0.0828426	1.08175
Pom121	10.6951	8.15462	24.8076	19.7634	36.4975	26.6726	17.4131	21.8328	26.6514	30.3621	26.8611	26.2821	0.419765	0.328581	0.945951	0.761064	0.374173	0.853507	-1.25235	-1.60568	-0.0801632	-0.393911	1.1897	0.0371144	1.43046
Uimc1	65.1115	76.5208	121.694	122.722	333.845	360.08	290.482	395.289	412.542	275.428	328.135	361.086	0.200864	0.235529	0.338852	0.341693	0.218196	0.340272	-2.31571	-2.08603	-1.56127	-1.54923	0.641063	0.0302938	1.51865
Ifrd1	37.5324	43.3597	86.0769	83.6832	212.544	199.304	189.961	882.506	543.578	752.547	200.603	726.211	0.19113	0.220035	0.119741	0.116449	0.205583	0.118095	-2.38737	-2.18419	-3.06201	-3.10223	-0.799769	0.0164945	1.78266
Tnks1bp1	17.053	13.7013	3.88564	4.69152	0	5.18634	1.58301	4.59639	0.555238	0	2.25645	1.71721	5.54376	4.51451	1.79804	2.09462	5.02914	1.94633	2.47087	2.17457	0.846424	1.06669	-1.36956	0.0177729	1.75024
Cenpq	40.2747	42.0813	74.3328	108.787	252.262	325.998	341.929	451.595	342.582	524.831	306.73	439.669	0.134126	0.139997	0.170951	0.249137	0.137062	0.210044	-2.89833	-2.83653	-2.54835	-2.00499	0.615863	0.163303	0.787005
Ets1	9.16606	16.9892	3.53056	1.93763	66.5543	60.7542	72.8183	79.2877	34.98	28.1934	66.7089	47.487	0.150144	0.265684	0.0934386	0.060586	0.207914	0.0770123	-2.73559	-1.91222	-3.41984	-4.04487	-1.43282	0.112413	0.949183
Pex19	38.6432	48.452	11.4115	18.7884	51.5259	55.5679	49.0732	45.9639	23.32	13.0123	52.0557	27.4321	0.747201	0.932078	0.43653	0.695989	0.839639	0.56626	-0.420432	-0.101478	-1.19585	-0.522863	-0.568305	0.249299	0.60328
Cpsf1	99.1298	101.257	54.393	53.7333	37.571	25.9317	22.1621	32.1747	22.7648	56.3868	28.5549	37.1088	3.38792	3.4599	1.45355	1.43624	3.42391	1.44489	1.7604	1.79073	0.539581	0.522296	-1.24468	0.000196605	3.7064
Rbpms2	3.09284	2.21594	22.8331	10.025	138.476	191.154	202.625	773.342	754.014	876.164	177.418	801.173	0.0229396	0.0180247	0.0297107	0.0137439	0.0204822	0.0217273	-5.44602	-5.79388	-5.07287	-6.18507	0.085139	0.989049	0.00478203
Anapc16	45.2165	58.7049	120.98	103.282	82.6561	96.3177	72.8183	202.241	138.254	91.0864	83.9307	143.861	0.544167	0.702984	0.842048	0.719879	0.623575	0.780963	-0.877879	-0.508437	-0.248026	-0.474173	0.324691	0.26495	0.576835
Sf3b2	160.05	184.118	88.4115	99.318	222.205	217.826	204.208	170.066	159.353	290.609	214.746	206.676	0.746479	0.858036	0.430533	0.48305	0.802258	0.456791	-0.421826	-0.220889	-1.2158	-1.04976	-0.81253	0.0248427	1.6048
Rbl1	10.5761	9.20505	23.0937	22.1799	220.058	226.717	248.532	410.228	304.826	203.86	231.769	306.304	0.0497321	0.0438419	0.0784034	0.0754298	0.046787	0.0769166	-4.32968	-4.51154	-3.67294	-3.72872	0.717187	0.0170172	1.76911
Bscl2	18.9604	20.9482	37.2834	58.1545	13.9549	7.40905	5.54052	3.44729	7.2181	4.33745	8.96817	5.00095	2.00241	2.20183	6.37956	9.85754	2.10212	8.11855	1.00174	1.1387	2.67346	3.30123	1.94938	0.0269525	1.5694
Nip7	63.2182	37.6681	20.002	18.0344	274.805	262.28	265.154	253.95	208.214	123.617	267.413	195.261	0.239252	0.144062	0.107011	0.0969852	0.191657	0.101998	-2.0634	-2.79524	-3.22417	-3.36609	-0.909986	0.14585	0.836094
Dr1	14.7966	5.62906	33.3512	28.6493	228.646	258.576	265.154	488.366	424.202	346.996	250.792	419.855	0.0627369	0.0263275	0.0816225	0.0704502	0.0445322	0.0760363	-3.99454	-5.24728	-3.61489	-3.82725	0.77184	0.29235	0.534097
Prkag2	19.9322	27.9772	6.45399	6.37571	55.8197	59.2724	100.521	48.2621	41.6429	47.7119	71.871	45.8723	0.28725	0.397651	0.159028	0.157358	0.34245	0.158193	-1.79962	-1.33043	-2.65265	-2.66788	-1.11421	0.0429886	1.36665
Strap	28.0667	24.0434	55.7425	55.6227	524.92	588.279	459.863	946.856	911.702	826.283	524.354	894.947	0.0553279	0.0476697	0.0633325	0.0631987	0.0514988	0.0632656	-4.17585	-4.39078	-3.98091	-3.98396	0.296883	0.107427	0.968885
Itfg1	20.556	16.5796	38.6047	43.1044	317.743	297.103	288.899	445.85	388.667	466.275	301.248	433.597	0.0713189	0.0581627	0.0911296	0.101483	0.0647408	0.0963065	-3.80957	-4.10376	-3.45594	-3.30068	0.572957	0.0736767	1.13267
Pygl	6.43346	9.73097	0	0	19.3222	22.2272	14.2471	2.29819	17.2124	0	18.5988	6.50353	0.379281	0.547532	0.133271	0.133271	0.463406	0.133271	-1.39866	-0.868986	-2.90757	-2.90757	-1.79792	0.0215745	1.66606
Usp9x	34.055	30.3477	53.66	49.8377	139.549	58.5315	73.6098	88.4804	92.1696	134.461	90.5635	105.037	0.382849	0.34236	0.51548	0.479433	0.362605	0.497457	-1.38515	-1.54641	-0.956011	-1.0606	0.456174	0.0414092	1.3829
Dnlz	7.72671	7.6614	0	0	9.6611	5.18634	24.5366	3.44729	18.8781	0	13.128	7.4418	0.617688	0.613066	0.118458	0.118458	0.615377	0.118458	-0.695049	-0.705886	-3.07755	-3.07755	-2.37709	5.19548e-06	5.28437
Rbm46	44.7618	36.0594	75.972	73.1368	1053.06	804.623	889.649	1414.54	1206.53	1294.73	915.778	1305.27	0.049916	0.0404235	0.0589252	0.0567547	0.0451697	0.05784	-4.32435	-4.62866	-4.08497	-4.13912	0.35671	0.142381	0.846549
Morn2	9.35023	6.69919	62.1259	34.0958	1.07346	4.44543	5.54052	9.19277	11.66	8.67489	3.68647	9.84256	2.20853	1.64286	5.82205	3.23685	1.92569	4.52945	1.14309	0.716205	2.54153	1.69459	1.23396	0.129103	0.889065
Lrp6	5.29647	3.70222	10.0138	12.3	129.888	100.022	120.308	162.023	200.996	143.136	116.74	168.718	0.0534779	0.0399375	0.0648947	0.0783653	0.0467077	0.07163	-4.22491	-4.64611	-3.94576	-3.67364	0.616904	0.12995	0.886225
Mtss1	13.1035	20.9411	5.21342	4.29182	49.379	130.399	122.683	33.3238	79.9543	21.6872	100.82	44.9885	0.138514	0.215488	0.135108	0.115068	0.177001	0.125088	-2.8519	-2.21432	-2.88781	-3.11944	-0.500809	0.299733	0.523265
Egr4	18.0528	19.2639	2.12674	0	41.8648	51.1225	64.1117	2.29819	0	0	52.3663	0.766064	0.357018	0.379713	1.77046	0.566231	0.368366	1.16834	-1.48593	-1.39702	0.824123	-0.820538	1.66525	0.221778	0.654082
Esx1	150.232	253.742	379.624	330.899	28.9833	34.8225	56.1967	112.611	103.274	132.292	40.0009	116.059	3.6885	6.21308	3.25154	2.83531	4.95079	3.04343	1.88303	2.63531	1.70113	1.50351	-0.701962	0.233277	0.632128
Arhgap19	13.8882	20.5194	39.1006	31.9502	83.7295	100.022	121.891	134.444	104.94	156.148	101.881	131.844	0.144713	0.209168	0.301862	0.248037	0.17694	0.274949	-2.78874	-2.25727	-1.72804	-2.01137	0.635904	0.16228	0.789734
Adh5	108.058	141.31	74.1271	34.8705	78.3623	127.436	84.6908	88.4804	93.8353	80.2428	96.8296	87.5195	1.11478	1.45468	0.848707	0.405227	1.28473	0.626967	0.156758	0.540699	-0.236661	-1.3032	-1.035	0.187124	0.727871
Tns3	6.89873	7.62653	0.596841	1.63778	36.4975	35.5635	15.0386	0	7.77334	0	29.0332	2.59111	0.263	0.287233	0.444665	0.734531	0.275117	0.589598	-1.92686	-1.79971	-1.16921	-0.445105	1.09969	0.102801	0.988003
Fsd1l	2.63226	2.04311	6.80151	7.46557	113.786	54.827	60.9457	122.953	69.4048	104.099	76.5197	98.819	0.046856	0.039256	0.0781566	0.0848092	0.043056	0.0814829	-4.41562	-4.67094	-3.67749	-3.55963	0.920284	0.0223475	1.65077
Atg2b	16.0958	19.9541	28.9754	34.4548	141.696	73.3496	97.3549	139.041	126.594	286.271	104.134	183.969	0.16261	0.19931	0.162056	0.19168	0.18096	0.176868	-2.62051	-2.32692	-2.62543	-2.38323	-0.0329969	0.886961	0.0520954
Abcb8	14.541	17.937	3.0382	1.66742	11.808	11.1136	11.8725	12.6401	4.99715	2.16872	11.598	6.60198	1.2336	1.50317	0.531204	0.350885	1.36839	0.441045	0.302878	0.588011	-0.912661	-1.51093	-1.63348	0.037733	1.42328
Rbfox3	0.573693	0.440396	5.44543	3.48664	0	0	0	0	1.11048	0	0	0.370159	1.57369	1.4404	4.70415	3.27454	1.50704	3.98934	0.654155	0.526465	2.23393	1.71129	1.40443	0.0358481	1.44553
Cbr1	11.5657	31.4085	0	0	7.51419	10.3727	8.70653	0	3.88667	0	8.86447	1.29556	1.27383	3.28538	0.435624	0.435624	2.27961	0.435624	0.349176	1.71606	-1.19884	-1.19884	-2.38763	0.0823793	1.08418
Csnk2a2	16.7063	16.1129	36.7634	34.4951	91.2437	108.172	119.517	87.3314	195.444	214.704	106.311	165.826	0.165	0.15947	0.226364	0.212767	0.162235	0.219565	-2.59947	-2.64864	-2.14329	-2.23265	0.436564	0.0134039	1.87277
Topbp1	31.4849	25.7241	52.43	52.2736	530.287	566.793	595.21	815.859	952.234	830.621	564.097	866.238	0.0574856	0.0472913	0.0616094	0.0614291	0.0523884	0.0615192	-4.12066	-4.40228	-4.02071	-4.02493	0.23179	0.232233	0.634076
Fbxl17	1.49566	0.637859	3.68061	3.7514	46.1586	33.3407	39.5752	79.2877	39.9772	75.9053	39.6915	65.0567	0.0613313	0.0402506	0.0708575	0.0719291	0.050791	0.0713933	-4.02723	-4.63484	-3.81894	-3.79728	0.491216	0.227542	0.642939
Mapk8	12.6822	13.3033	27.157	26.4018	185.708	179.299	183.629	372.307	203.773	455.432	182.879	343.837	0.0744086	0.0777869	0.081653	0.0794629	0.0760978	0.0805579	-3.74839	-3.68433	-3.61435	-3.65357	0.082173	0.159487	0.797274
Abtb1	19.7363	31.1245	2.37562	3.91134	7.51419	3.70453	0	5.74548	3.88667	0	3.73957	3.21072	4.37514	6.77794	0.801673	1.16639	5.57654	0.984031	2.12933	2.76085	-0.318915	0.222051	-2.50259	0.0266941	1.57358
Exosc7	138.454	226.402	68.9089	78.0005	56.8932	64.4588	84.6908	55.1566	71.0705	4.33745	68.6809	43.5215	2.00133	3.26347	1.57023	1.77443	2.6324	1.67233	1.00096	1.70641	0.650973	0.827358	-0.654519	0.233062	0.632529
Dcaf4	35.8906	40.4277	8.19479	12.368	35.424	45.9361	43.5327	11.491	11.1048	2.16872	41.6309	8.25482	0.865347	0.971775	0.993514	1.44443	0.918561	1.21897	-0.208649	-0.0413061	-0.00938851	0.530503	0.408219	0.305743	0.514643
Plxnd1	6.01427	5.02027	0	0.354873	0	5.18634	0.791503	1.1491	8.88382	0	1.99261	3.3443	2.34386	2.01171	0.230186	0.311873	2.17779	0.27103	1.22889	1.00842	-2.11913	-1.68097	-3.00634	0.00653577	2.1847
Tmem5	31.9016	19.9209	64.8209	71.1497	137.402	155.59	179.671	418.271	313.71	540.012	157.555	423.998	0.20751	0.131948	0.154874	0.169765	0.169729	0.162319	-2.26875	-2.92196	-2.69084	-2.55839	-0.0643974	0.938036	0.0277804
Alcam	9.27141	6.1183	18.0123	21.2538	57.9666	106.69	51.4477	195.346	167.682	195.185	72.0349	186.071	0.140637	0.0974643	0.101632	0.118959	0.119051	0.110295	-2.82995	-3.35898	-3.29858	-3.07146	-0.110205	0.782865	0.106313
Lpin1	9.15805	12.2397	2.34035	2.1407	99.8314	76.3132	88.6483	44.8148	44.4191	15.1811	88.2643	34.805	0.113797	0.14832	0.0932928	0.087717	0.131059	0.0905049	-3.13546	-2.75321	-3.42209	-3.511	-0.534148	0.116942	0.932029
Kif26a	5.01364	6.05652	0.645585	0	7.51419	11.8545	15.8301	1.1491	1.11048	0	11.7329	0.753191	0.472291	0.554195	0.938623	0.570388	0.513243	0.754506	-1.08225	-0.851534	-0.0913825	-0.809983	0.55589	0.304752	0.516053
Bbs7	10.0904	8.89787	37.8197	19.8126	64.4073	90.3904	88.6483	108.015	127.15	279.765	81.1487	171.643	0.135004	0.120487	0.224855	0.120553	0.127746	0.172704	-2.88892	-3.05305	-2.15293	-3.05226	0.435024	0.504873	0.296818
Bbs1	6.48519	4.00112	15.9591	13.5759	17.1753	28.8953	31.6601	27.5783	44.4191	2.16872	25.9102	24.722	0.278154	0.185845	0.659322	0.56667	0.231999	0.612996	-1.84605	-2.42783	-0.600944	-0.81942	1.40176	0.0443027	1.35357
Ankrd42	15.9467	8.30937	32.1075	34.3613	38.6444	57.7906	30.0771	106.866	107.161	34.6996	42.1707	82.9089	0.392551	0.215641	0.394566	0.421425	0.304096	0.407995	-1.34905	-2.2133	-1.34166	-1.24665	0.424026	0.379061	0.42129
Kdm2a	21.6503	24.9582	42.4178	39.4741	289.833	256.353	305.52	459.639	400.327	618.086	283.902	492.684	0.0795021	0.0911127	0.0879465	0.0819839	0.0853074	0.0849652	-3.65286	-3.4562	-3.50723	-3.60852	-0.00579946	0.978654	0.00937104
Lrp1	6.2293	3.88098	1.19969	1.31683	15.0284	13.3363	3.16601	0	1.11048	8.67489	10.5102	3.26179	0.628076	0.424056	0.516143	0.543627	0.526066	0.529885	-0.670989	-1.23767	-0.954157	-0.87931	0.0104363	0.907379	0.0422114
Ctsa	16.6839	31.0794	8.62193	4.73187	2.14691	17.0408	12.664	4.59639	3.88667	0	10.6173	2.82769	1.52221	2.76135	2.51377	1.49748	2.14178	2.00562	0.60617	1.46538	1.32985	0.582533	-0.0947614	0.901648	0.0449629
Tfpt	51.5374	115.856	22.982	23.1236	2.14691	2.22272	14.2471	0	9.43905	0	6.20556	3.14635	7.29124	16.2175	5.78387	5.81804	11.7544	5.80096	2.86616	4.01948	2.53203	2.54053	-1.01883	0.256565	0.590802
Dhcr24	10.8136	14.5268	0	3.04259	2.14691	4.44543	0	4.59639	1.66572	0	2.19745	2.08737	3.69469	4.85601	0.323901	1.3094	4.27535	0.816648	1.88545	2.27977	-1.62638	0.388901	-2.38826	0.119184	0.923782
Cpxm1	26.4873	38.1936	3.68952	11.1368	20.3957	2.96362	8.70653	0	0.555238	6.50617	10.6886	2.3538	2.35163	3.35315	1.39827	3.61882	2.85239	2.50854	1.23366	1.74552	0.483641	1.85552	-0.185322	0.704709	0.15199
Grwd1	76.5477	99.1301	32.8739	38.661	66.5543	51.8634	39.5752	35.622	11.1048	23.856	52.6643	23.5276	1.44505	1.86586	1.38106	1.617	1.65546	1.49903	0.531122	0.899842	0.465771	0.693316	-0.143204	0.594431	0.225898
Lats2	9.44001	6.37332	1.60827	0.441323	67.6277	183.004	134.556	48.2621	52.7477	104.099	128.396	68.3695	0.0806829	0.0569828	0.0375996	0.0207775	0.0688328	0.0291886	-3.63159	-4.13333	-4.73314	-5.58884	-1.23769	0.123271	0.909141
Cdc6	23.0779	21.0526	7.60036	7.29962	65.4808	52.6043	40.3667	14.9383	21.6543	15.1811	52.8172	17.2579	0.447402	0.409768	0.471049	0.454577	0.428585	0.462813	-1.16036	-1.28712	-1.08605	-1.1374	0.110848	0.24309	0.614233
Psmc4	231.424	456.78	161.727	167.276	79.4357	76.3132	69.6523	74.6913	56.6343	49.8806	75.1337	60.4021	3.05284	6.01284	2.65019	2.74056	4.53284	2.69538	1.61015	2.58805	1.4061	1.45447	-0.749928	0.305209	0.515402
Dhrs7b	10.7073	15.0689	47.9929	32.5368	44.0117	37.7862	21.3706	21.8328	33.8695	15.1811	34.3895	23.6278	0.330812	0.45406	1.98933	1.36175	0.392436	1.67554	-1.59592	-1.13905	0.992283	0.445457	2.0941	0.0279453	1.55369
Ccdc9	37.8198	34.0116	81.6769	61.993	11.808	14.8181	9.49804	14.9383	8.32858	0	12.0414	7.75561	2.97666	2.68466	9.44273	7.19458	2.83066	8.31865	1.5737	1.42474	3.2392	2.84691	1.55521	0.0179729	1.74538
Rab3gap1	33.7749	28.7191	43.0752	77.2638	74.0684	62.236	37.2006	87.3314	47.1953	110.605	57.835	81.7105	0.591058	0.505126	0.532885	0.946237	0.548092	0.739561	-0.758629	-0.985285	-0.908104	-0.0797259	0.432252	0.471519	0.3265
Sec61a2	28.9414	19.8209	60.328	50.6983	24.6895	42.9725	59.3627	26.4292	32.7591	26.0247	42.3416	28.4043	0.690823	0.480391	2.08568	1.75819	0.585607	1.92193	-0.533611	-1.05772	1.06052	0.814088	1.71455	0.0268042	1.5718
Zfyve26	8.5242	13.5719	2.86048	3.9247	46.1586	43.7134	56.9882	39.0693	40.5324	2.16872	48.9534	27.2568	0.190662	0.29171	0.136621	0.174284	0.241186	0.155452	-2.39091	-1.77739	-2.87175	-2.52049	-0.633672	0.225544	0.646769
Syne2	4.32684	1.92923	0.822573	0.564303	89.0968	92.6132	54.6137	37.9202	24.9857	28.1934	78.7746	30.3664	0.0667737	0.0367188	0.0581058	0.0498719	0.0517463	0.0539888	-3.90458	-4.76734	-4.10517	-4.32563	0.0612064	0.811958	0.0904666
Ezh2	45.9712	36.5667	95.4522	67.0907	142.77	196.34	210.54	382.649	458.072	366.514	183.216	402.412	0.254978	0.203927	0.239091	0.168787	0.229453	0.203939	-1.97155	-2.29387	-2.06437	-2.56672	-0.170058	0.602497	0.220045
Isy1	65.5155	73.1766	13.793	30.2793	48.3055	71.8678	55.4052	14.9383	25.541	67.2304	58.5262	35.9032	1.11742	1.24612	0.400858	0.847603	1.18177	0.62423	0.160166	0.317441	-1.31884	-0.23854	-0.920795	0.203327	0.691806
Hnrnpab	470.339	661.085	287.8	358.276	126.668	86.6859	117.142	103.419	110.492	143.136	110.165	119.016	4.23998	5.95585	2.40635	2.99357	5.09792	2.69996	2.08406	2.57431	1.26685	1.58187	-0.916969	0.089927	1.04611
Golm1	3.71308	1.36929	10.8842	11.9469	2.14691	0	1.58301	10.3419	6.66286	0	1.24331	5.66824	2.10095	1.05616	1.78221	1.94158	1.57856	1.86189	1.07105	0.078826	0.833669	0.957228	0.238165	0.587117	0.231275
Ssrp1	150.176	159.33	79.0471	89.2677	287.686	191.154	193.127	148.233	205.438	171.329	223.989	175	0.671927	0.712615	0.454812	0.512884	0.692271	0.483848	-0.573624	-0.488805	-1.13666	-0.963297	-0.516783	0.0329041	1.48275
Gdpd4	1.45455	0	7.32157	8.03641	6.44073	1.48181	0.791503	1.1491	8.32858	0	2.90468	3.15922	0.628616	0.256103	2.00075	2.17262	0.44236	2.08669	-0.669748	-1.96521	1.00054	1.11944	2.23792	0.0673748	1.1715
Irf2bpl	13.7313	22.1357	7.6029	1.78826	81.5826	30.3771	60.1542	28.7274	14.9914	26.0247	57.3713	23.2478	0.252371	0.396354	0.35479	0.11499	0.324362	0.23489	-1.98638	-1.33514	-1.49496	-3.12042	-0.465621	0.536917	0.270093
Fam32a	29.8123	39.4855	6.97474	8.93167	56.8932	71.1269	53.0307	33.3238	31.6486	39.037	60.3503	34.6698	0.502237	0.659907	0.223571	0.278434	0.581072	0.251002	-0.993561	-0.599665	-2.16119	-1.84459	-1.21102	0.0411861	1.38525
Alad	17.4436	20.5681	8.73624	3.1964	70.8481	84.4632	38.7836	6.89458	18.3229	2.16872	64.6983	9.12872	0.280732	0.32829	0.96125	0.414307	0.304511	0.687779	-1.83274	-1.60696	-0.0570159	-1.27123	1.17545	0.22946	0.639294
Pmpcb	119.526	112.252	207.078	191.973	158.871	237.831	178.88	398.737	304.271	333.983	191.861	345.664	0.62494	0.587222	0.600229	0.556657	0.606081	0.578443	-0.67821	-0.768021	-0.736415	-0.84514	-0.0673361	0.438522	0.358009
Arntl	1.52557	0.496834	7.67909	8.42884	10.7346	24.4499	11.8725	48.2621	22.7648	19.5185	15.6857	30.1818	0.151362	0.0897078	0.278339	0.302383	0.120535	0.290361	-2.72393	-3.47862	-1.84509	-1.72555	1.2684	0.0749365	1.12531
Sec62	61.6247	69.7624	120.494	97.6487	1423.4	1228.42	1136.6	1512.21	1479.71	2188.24	1262.81	1726.72	0.0495524	0.0559915	0.0703204	0.0570976	0.052772	0.063709	-4.3349	-4.15865	-3.82991	-4.13043	0.271725	0.265538	0.575873
Sh3bgrl2	22.2395	36.9454	7.65627	10.5047	159.945	96.3177	129.806	140.19	112.158	71.5679	128.69	107.972	0.179193	0.292586	0.0794358	0.105575	0.23589	0.0925055	-2.48041	-1.77307	-3.65407	-3.24366	-1.3505	0.0838009	1.07675
AA467197	12.6033	16.9312	69.7837	53.618	27.9098	45.1952	26.9111	57.4548	34.4248	71.5679	33.3387	54.4825	0.396151	0.522185	1.27579	0.984418	0.459168	1.1301	-1.33588	-0.937368	0.351385	-0.0226574	1.29936	0.0414013	1.38299
Fubp1	52.0676	51.5282	27.5222	26.8107	639.78	712.751	661.697	444.7	449.743	527	671.409	473.814	0.0789216	0.0781194	0.0600701	0.0585718	0.0785205	0.059321	-3.66344	-3.67818	-4.05721	-4.09365	-0.404527	0.00235123	2.62871
Aars	69.4794	88.2821	116.613	143.833	47.2321	26.6726	25.3281	51.7094	63.8524	56.3868	33.0776	57.3162	2.06821	2.61996	2.01682	2.48359	2.34409	2.2502	1.04838	1.38955	1.01208	1.31243	-0.0589702	0.826239	0.0828944
Gatb	11.8877	10.9596	21.2951	42.4986	27.9098	11.1136	18.2046	16.0874	8.88382	2.16872	19.076	9.04663	0.641944	0.595718	2.21916	4.32967	0.618831	3.27442	-0.639481	-0.747299	1.15001	2.11426	2.40362	0.0408686	1.38861
Palm3	8.39879	8.5543	0	0	10.7346	5.18634	1.58301	0	0	0	5.83463	0	1.37517	1.39792	1	1	1.38655	1	0.459611	0.483287	0	0	-0.471497	0.000629911	3.20072
Stom	18.3321	17.7008	42.8218	38.2985	2.14691	0	1.58301	8.04368	16.1019	6.50617	1.24331	10.2173	8.61769	8.33625	3.90665	3.5034	8.47697	3.70502	3.1073	3.0594	1.96593	1.80876	-1.19407	0.00468545	2.32925
Foxo3	24.0113	21.2543	4.63776	5.93899	69.7746	78.536	80.7333	24.131	13.3257	13.0123	76.348	16.823	0.323361	0.287717	0.316319	0.389327	0.305539	0.352823	-1.62878	-1.79728	-1.66055	-1.36094	0.207588	0.36031	0.443323
Copg1	55.3505	82.2983	36.6973	31.0267	10.7346	27.4135	11.081	22.9819	29.4276	23.856	16.4097	25.4218	3.23673	4.78459	1.42675	1.21213	4.01066	1.31944	1.69454	2.2584	0.51273	0.277542	-1.60392	0.0353491	1.45162
Slc35a2	3.71369	3.19291	13.16	15.3476	22.5426	29.6362	8.70653	50.5603	55.5238	54.2181	20.2951	53.4341	0.221351	0.196896	0.26013	0.30032	0.209123	0.280225	-2.17559	-2.3445	-1.94269	-1.73543	0.422234	0.0877677	1.05667
Atg2a	20.2925	24.0419	4.93109	10.8251	31.1302	8.89086	7.12353	4.59639	4.44191	4.33745	15.7149	4.45858	1.27387	1.49818	1.08656	2.16633	1.38602	1.62645	0.349217	0.583211	0.119772	1.11525	0.23077	0.795199	0.0995242
Crocc	19.1389	18.2762	7.35445	6.97171	31.1302	20.0044	11.081	3.44729	9.99429	6.50617	20.7386	6.64925	0.926415	0.886728	1.09219	1.04216	0.906572	1.06717	-0.110269	-0.173437	0.127227	0.0595708	0.235303	0.036591	1.43663
Ggh	20.3782	9.80628	47.154	49.9094	113.786	85.2041	93.3974	122.953	133.812	93.2551	97.4626	116.674	0.21712	0.10975	0.409217	0.432632	0.163435	0.420924	-2.20343	-3.18771	-1.28906	-1.20879	1.36484	0.099428	1.00249
Foxo1	19.6132	19.257	7.23981	6.62223	96.611	139.29	199.459	85.0332	73.2915	39.037	145.12	65.7872	0.141071	0.138632	0.123374	0.114127	0.139852	0.118751	-2.82551	-2.85066	-3.01889	-3.13129	-0.235962	0.0542827	1.26534
Sptbn1	10.7973	8.32601	2.8372	3.5591	64.4073	87.4268	99.7294	44.8148	71.0705	34.6996	83.8545	50.195	0.13903	0.109906	0.0749527	0.0890537	0.124468	0.0820032	-2.84654	-3.18566	-3.73788	-3.48918	-0.60202	0.104766	0.97978
Rbm14	20.6236	20.2946	42.2932	43.3276	74.0684	57.0497	50.6562	60.9021	88.8382	84.5802	60.5914	78.1068	0.351082	0.345739	0.547275	0.560352	0.348411	0.553813	-1.51012	-1.53224	-0.869662	-0.835596	0.668611	0.000921569	3.03547
Copb2	253.276	336.39	164.381	176.402	366.048	392.68	333.223	294.169	331.477	370.852	363.984	332.166	0.696678	0.924398	0.496391	0.532474	0.810538	0.514433	-0.521437	-0.113414	-1.01045	-0.909216	-0.655897	0.0924537	1.03408
Magea4	2.55257	1.52404	18.8446	20.6844	0	11.8545	1.58301	8.04368	14.9914	0	4.47916	7.67837	0.648379	0.460662	2.28667	2.49868	0.55452	2.39267	-0.625091	-1.11822	1.19325	1.32116	2.10931	0.0140165	1.85336
Dek	104.624	131.597	72.0902	48.0424	578.593	609.765	563.55	622.81	711.261	1151.59	583.969	828.554	0.180563	0.226674	0.0881078	0.059119	0.203619	0.0736134	-2.46942	-2.14131	-3.50459	-4.08023	-1.46783	0.0462204	1.33517
Mrpl11	23.7898	25.8178	51.1392	50.1788	89.0968	83.7223	72.8183	120.655	103.274	114.942	81.8791	112.957	0.299107	0.323577	0.457533	0.449105	0.311342	0.453319	-1.74126	-1.62782	-1.12805	-1.15488	0.542026	0.0113235	1.94602
Grsf1	32.5316	22.392	53.4869	60.4359	206.103	256.353	291.273	279.231	291.5	333.983	251.243	301.571	0.132934	0.0927358	0.18008	0.203046	0.112835	0.191563	-2.91122	-3.43073	-2.47329	-2.30012	0.763607	0.103336	0.98575
Gnl3l	2.15009	4.29557	11.9049	10.0517	28.9833	43.7134	41.9497	35.622	77.7334	54.2181	38.2155	55.8578	0.0803277	0.135038	0.226967	0.194374	0.107683	0.210671	-3.63796	-2.88856	-2.13944	-2.36309	0.968204	0.122469	0.911974
Laptm4a	63.4606	78.7205	130.062	122.037	162.092	96.3177	88.6483	142.488	130.481	223.378	115.686	165.449	0.552428	0.683206	0.787399	0.739188	0.617817	0.763294	-0.856141	-0.549608	-0.344833	-0.435987	0.305059	0.18989	0.721497
Hnrnpa2b1	1127.75	1560.68	815.074	830.312	4567.55	3775.65	4471.2	5323.77	4947.73	5163.73	4271.47	5145.08	0.26419	0.365521	0.158582	0.161543	0.314856	0.160062	-1.92035	-1.45197	-2.6567	-2.63001	-0.976056	0.0551338	1.25858
Cdca5	41.6849	42.8283	11.7161	12.86	38.6444	32.5998	33.2431	9.19277	30.5381	0	34.8291	13.2436	1.19135	1.22326	0.892754	0.973063	1.2073	0.932908	0.252592	0.290731	-0.163666	-0.0393948	-0.37198	0.0290185	1.53732
Tex16	27.1105	12.9129	51.7229	38.8771	550.683	577.906	567.508	1103.13	1059.95	1377.14	565.366	1180.07	0.0496331	0.0245653	0.0446398	0.0337634	0.0370992	0.0392016	-4.33255	-5.34724	-4.48553	-4.8884	0.0795245	0.805669	0.0938432
Map3k5	8.74965	7.90309	1.65628	0.908996	57.9666	51.8634	37.9921	8.04368	19.9886	17.3498	49.274	15.1273	0.19393	0.177091	0.164707	0.11837	0.185511	0.141538	-2.36639	-2.49744	-2.60203	-3.07862	-0.390309	0.24023	0.619373
Sptlc1	30.782	33.7568	73.0447	56.3144	50.4524	74.8314	83.1078	81.5859	82.1753	34.6996	69.4639	66.1536	0.451039	0.493257	1.10262	0.853482	0.472148	0.978049	-1.14868	-1.01959	0.140932	-0.228568	1.05067	0.0336135	1.47349
Rcor2	34.243	41.249	13.3053	8.51924	9.6611	8.14996	11.081	8.04368	4.44191	2.16872	9.6307	4.88477	3.31521	3.97425	2.43091	1.61761	3.64473	2.02426	1.7291	1.99068	1.2815	0.69386	-0.848418	0.113316	0.945708
Brdt	26.245	17.6825	37.3291	48.2905	272.658	204.49	220.829	224.074	188.781	171.329	232.659	194.728	0.116602	0.0799564	0.195828	0.251831	0.098279	0.22383	-3.10034	-3.64464	-2.35234	-1.98947	1.18745	0.0667635	1.17546
Ptk7	24.3595	23.0895	7.34738	8.6408	8.58765	2.96362	7.12353	9.19277	0.555238	0	6.22493	3.24934	3.51	3.33422	1.9644	2.26878	3.42211	2.11659	1.81147	1.73735	0.974086	1.18191	-0.693147	0.02419	1.61636
Psmc3	459.794	571.289	330.523	278.841	227.573	188.931	166.216	97.6732	134.923	242.897	194.24	158.498	2.36015	2.93121	2.07854	1.75452	2.64568	1.91653	1.23888	1.5515	1.05557	0.811074	-0.465141	0.145392	0.837458
Pdcd11	63.536	73.8774	30.3016	41.3723	125.594	124.472	167.799	51.7094	78.8439	106.267	139.288	78.9402	0.460024	0.533739	0.391563	0.53005	0.496881	0.460806	-1.12022	-0.905794	-1.35269	-0.9158	-0.108741	0.667719	0.175406
Col6a3	1.19046	2.66542	0	0	16.1018	14.0772	36.4091	10.3419	1.11048	0	22.1961	3.81745	0.0944325	0.158019	0.207579	0.207579	0.126226	0.207579	-3.40457	-2.66183	-2.26827	-2.26827	0.717651	0.175611	0.755449
Tbl2	24.2765	30.6552	46.3508	54.8333	88.0234	60.0133	60.9457	111.462	64.9629	73.7366	69.6608	83.3873	0.357716	0.447988	0.561113	0.661632	0.402852	0.611373	-1.48311	-1.15847	-0.833636	-0.595899	0.601802	0.0948025	1.02318
Tmbim4	45.921	21.4573	82.9114	112.241	79.4357	58.5315	89.4398	126.401	111.603	84.5802	75.8024	107.528	0.610932	0.292404	0.773178	1.04343	0.451668	0.908304	-0.710916	-1.77397	-0.371128	0.0613335	1.00791	0.198535	0.702162
Dhx29	25.4896	25.5606	9.80855	8.37372	27.9098	53.3452	62.5287	37.9202	27.7619	23.856	47.9279	29.846	0.5414	0.542852	0.350403	0.303887	0.542126	0.327145	-0.885232	-0.881369	-1.51291	-1.71839	-0.728697	0.0191247	1.71841
Dab2	0.784304	0.780463	7.72024	3.17775	13.9549	3.70453	7.12353	0	0.555238	0	8.26099	0.185079	0.192669	0.192254	7.35836	3.52529	0.192461	5.44183	-2.37581	-2.37891	2.87938	1.81774	4.82145	0.0123823	1.9072
Adprh	65.222	104.503	166.458	151.743	76.2154	79.2769	44.3242	51.7094	92.7248	104.099	66.6055	82.8443	0.979537	1.56057	1.99725	1.82174	1.27006	1.9095	-0.0298288	0.642076	0.998017	0.865317	0.588301	0.209273	0.679287
Prrc2b	12.7908	10.1375	5.43176	3.43967	26.8364	52.6043	41.1582	37.9202	29.9829	49.8806	40.1996	39.2612	0.334731	0.27033	0.159751	0.110272	0.30253	0.135011	-1.57892	-1.88721	-2.64611	-3.18087	-1.164	0.062064	1.20716
Atp11b	19.6512	15.743	38.5647	32.2514	124.521	166.704	167.007	211.434	281.506	275.428	152.744	256.123	0.134322	0.108902	0.153875	0.129321	0.121612	0.141598	-2.89623	-3.1989	-2.70017	-2.95097	0.219514	0.375928	0.424895
Plod1	67.3418	111.292	46.6942	38.4399	20.3957	9.63177	23.7451	9.19277	12.7705	13.0123	17.9242	11.6585	3.61135	5.93377	3.76775	3.11567	4.77256	3.44171	1.85254	2.56895	1.9137	1.63954	-0.471637	0.375134	0.425814
Elovl5	17.6927	22.859	0	6.16963	77.2888	81.4996	95.7719	47.113	12.2152	39.037	84.8534	32.7884	0.217728	0.277904	0.0295959	0.212192	0.247816	0.120894	-2.1994	-1.84734	-5.07846	-2.23656	-1.03553	0.371977	0.429484
Pdxp	6.65123	14.0797	0	0	6.44073	17.0408	9.49804	16.0874	2.77619	0	10.9932	6.28785	0.637964	1.25735	0.137215	0.137215	0.947659	0.137215	-0.648452	0.33039	-2.86549	-2.86549	-2.78793	0.0311797	1.50613
Ptprf	24.152	27.0143	11.0953	12.1786	220.058	165.222	155.135	78.1386	99.9429	71.5679	180.138	83.2165	0.138855	0.154657	0.143622	0.156485	0.146756	0.150053	-2.84835	-2.69286	-2.79965	-2.6759	0.0320567	0.772532	0.112083
Stxbp2	18.3525	25.1222	4.95689	4.53405	5.36728	6.66815	3.16601	0	0	4.33745	5.06715	1.44582	3.18971	4.30551	2.43554	2.26266	3.74761	2.3491	1.67343	2.10619	1.28424	1.17802	-0.673863	0.0979041	1.0092
Pmm1	37.1711	107.083	24.0116	15.0606	28.9833	40.0089	30.0771	22.9819	27.2067	13.0123	33.0231	21.067	1.12192	3.17676	1.13344	0.72781	2.14934	0.930625	0.165966	1.66756	0.180708	-0.458367	-1.20762	0.325038	0.488065
Vldlr	0	0.521711	3.22544	2.06521	3.22037	3.70453	7.91503	25.2801	31.0934	39.037	4.94664	31.8035	0.168162	0.255894	0.128811	0.0934415	0.212028	0.111126	-2.57208	-1.96638	-2.95668	-3.41979	-0.932059	0.137471	0.86179
Ppp1r1b	9.19907	15.1764	0	0	7.51419	7.40905	7.12353	6.89458	4.99715	2.16872	7.34892	4.68682	1.2216	1.93754	0.175845	0.175845	1.57957	0.175845	0.288775	0.954228	-2.50762	-2.50762	-3.16716	0.0111183	1.95396
Gm960	6.41867	9.58085	15.7954	34.6752	49.379	46.677	37.9921	62.0512	88.8382	58.5555	44.6827	69.815	0.162396	0.231616	0.237174	0.503781	0.197006	0.370477	-2.62242	-2.11019	-2.07598	-0.989131	0.911147	0.299582	0.523485
Jak1	25.3446	30.9462	55.6268	44.8683	178.194	183.004	216.872	197.645	159.353	86.7489	192.69	147.916	0.136014	0.164935	0.380261	0.308016	0.150475	0.344138	-2.87817	-2.60003	-1.39494	-1.69892	1.19347	0.0285878	1.54382
Zbtb33	9.99998	9.87265	1.74391	1.91418	25.7629	29.6362	20.5791	11.491	26.6514	0	25.3261	12.7141	0.417836	0.412999	0.200079	0.212495	0.415418	0.206287	-1.25899	-1.27579	-2.32136	-2.2345	-1.00991	0.0019104	2.71887
Psmc1	193.274	206.745	92.7955	110.07	234.013	193.376	191.544	197.645	164.351	134.461	206.311	165.485	0.937111	1.00209	0.563386	0.667145	0.969601	0.615265	-0.093708	0.00301451	-0.827804	-0.583929	-0.656183	0.0372512	1.42886
Eif1ax	268.29	234.818	154.338	89.9974	512.038	550.493	609.457	527.435	497.494	403.382	557.329	476.104	0.482314	0.422363	0.325586	0.190729	0.452339	0.258157	-1.05195	-1.24344	-1.61889	-2.39041	-0.809154	0.163828	0.785612
Tusc3	57.8437	32.4672	112.171	89.1017	148.137	164.481	164.633	384.947	286.503	288.44	159.083	319.964	0.367581	0.209061	0.352596	0.280723	0.288321	0.316659	-1.44386	-2.258	-1.50391	-1.83278	0.135255	0.717868	0.143955
Nubp1	14.7828	46.8471	6.29628	5.75918	9.6611	7.40905	14.2471	0	3.33143	4.33745	10.4391	2.55629	1.37973	4.18278	2.05165	1.90063	2.78126	1.97614	0.464388	2.06446	1.03679	0.926474	-0.493052	0.758054	0.1203
Cyth3	10.2544	9.7735	25.003	21.7266	94.4641	94.095	64.1117	118.357	117.155	95.4238	84.2236	110.312	0.132057	0.126414	0.233605	0.20417	0.129236	0.218887	-2.92077	-2.98377	-2.09786	-2.29215	0.760186	0.0177062	1.75188
Ptch1	10.2115	12.5853	18.6738	33.023	48.3055	42.2316	56.9882	13.7892	2.77619	6.50617	49.1751	7.69051	0.223447	0.270758	2.26383	3.91497	0.247102	3.0894	-2.162	-1.88493	1.17877	1.969	3.64415	0.0132777	1.87688
Lmnb2	9.93012	19.5011	2.64975	2.18135	15.0284	0	7.91503	2.29819	9.99429	2.16872	7.6478	4.8204	1.26392	2.37067	0.627062	0.546585	1.81729	0.586824	0.337904	1.24529	-0.67332	-0.871481	-1.63079	0.0779891	1.10797
Slc12a9	16.9109	23.0992	6.73629	3.69699	9.6611	2.22272	7.91503	0	3.88667	0	6.59962	1.29556	2.35682	3.17111	3.37012	2.04612	2.76396	2.70812	1.23684	1.66499	1.7528	1.03289	-0.0294476	0.902425	0.044589
Asz1	66.7542	48.9901	123.204	102.834	241.528	304.512	187.586	313.703	289.279	151.811	244.542	251.598	0.275937	0.203591	0.491708	0.411064	0.239764	0.451386	-1.85759	-2.29626	-1.02413	-1.28257	0.912746	0.068284	1.16568
Pdia3	210.965	210.539	331.328	303.373	115.933	197.822	205.791	145.935	120.487	117.111	173.182	127.844	1.21692	1.21447	2.57929	2.36233	1.2157	2.47081	0.283231	0.280332	1.36698	1.24021	1.0232	0.00382757	2.41708
Nop2	77.9552	97.77	39.1619	43.9199	11.808	28.1544	7.91503	16.0874	9.43905	8.67489	15.9591	11.4004	4.65561	5.82399	3.23875	3.62245	5.2398	3.4306	2.21897	2.54201	1.69544	1.85697	-0.611051	0.0788836	1.10301
Hyou1	196.284	240.255	318.436	326.851	45.0851	14.8181	22.1621	28.7274	23.32	65.0617	27.3551	39.0364	6.95763	8.50836	7.97863	8.18883	7.73299	8.08373	2.7986	3.08888	2.99614	3.03366	0.0639947	0.674856	0.170789
Espl1	58.154	94.5761	35.7023	42.8851	158.871	120.027	136.93	109.164	81.0648	95.4238	138.609	95.2176	0.423711	0.684597	0.381451	0.456103	0.554154	0.418777	-1.23885	-0.546673	-1.39043	-1.13257	-0.404104	0.42326	0.373393
Pola2	47.7452	57.0975	20.2159	23.0431	8.58765	11.1136	11.081	10.3419	2.77619	15.1811	10.2608	9.43304	4.32877	5.15929	2.03353	2.30452	4.74403	2.16902	2.11396	2.36717	1.02399	1.20447	-1.12907	0.0185262	1.73221
Hars	68.1302	97.3364	31.436	36.9699	120.227	92.6132	89.4398	29.8765	38.8667	86.7489	100.76	51.8307	0.679345	0.966356	0.613961	0.718709	0.822851	0.666335	-0.557783	-0.0493728	-0.70378	-0.476519	-0.304382	0.411579	0.385546
Atrn	8.90902	6.36655	16.3577	15.991	89.0968	98.5404	104.478	220.627	114.934	164.823	97.3719	166.795	0.10073	0.0748847	0.103446	0.10126	0.0878075	0.102353	-3.31143	-3.73919	-3.27305	-3.30386	0.221142	0.384453	0.415156
Ncstn	46.1931	42.0027	81.3451	78.1263	5.36728	5.18634	11.8725	10.3419	16.1019	10.8436	7.47539	12.4291	5.56825	5.07384	6.13183	5.89214	5.32104	6.01198	2.47722	2.34308	2.61632	2.55879	0.176132	0.135637	0.867621
Cgn	12.8059	13.0459	4.43159	2.43214	85.8765	52.6043	49.0732	21.8328	19.4333	67.2304	62.518	36.1655	0.217355	0.221132	0.146146	0.0923473	0.219243	0.119247	-2.20188	-2.17702	-2.77452	-3.43679	-0.878584	0.1097	0.959792
Ppp1ca	82.2591	92.7508	39.3206	28.7731	4.29382	11.8545	0.791503	0	2.22095	0	5.6466	0.740318	12.5266	14.1051	23.1685	17.1078	13.3158	20.1382	3.64692	3.81814	4.53409	4.09659	0.596791	0.13123	0.881967
Pcmtd1	1.69586	2.07109	35.8522	4.68484	27.9098	57.0497	58.5712	13.7892	24.4305	0	47.8436	12.7399	0.0551937	0.062876	2.68213	0.413747	0.0590349	1.54794	-4.17935	-3.99135	1.42338	-1.27318	4.71264	0.0913088	1.03949
Zfp869	7.97368	3.51884	0	0	0	5.92724	0	1.1491	0.555238	0	1.97575	0.568112	3.01561	1.51855	0.63771	0.63771	2.26708	0.63771	1.59245	0.602699	-0.649028	-0.649028	-1.82986	0.0717466	1.1442
Maf1	40.5843	39.6512	94.4814	71.4731	36.4975	27.4135	32.4516	42.5166	56.6343	34.6996	32.1209	44.6168	1.25553	1.22736	2.09312	1.58874	1.24145	1.84093	0.328298	0.295559	1.06565	0.667879	0.568411	0.108679	0.963854
Ssb	303.832	305.842	489.823	422.605	1069.16	966.14	1000.46	1617.93	1746.78	1763.17	1011.92	1709.29	0.300944	0.302928	0.286982	0.247679	0.301936	0.267331	-1.73244	-1.72295	-1.80097	-2.01345	-0.175616	0.233465	0.631779
Scml2	133.774	98.2731	174.767	190.324	700.967	928.354	943.472	1406.49	1429.18	1758.83	857.597	1531.5	0.15697	0.115622	0.114693	0.124844	0.136296	0.119768	-2.67143	-3.11251	-3.12416	-3.0018	-0.186504	0.53284	0.273403
Eef1b2	92.846	109.499	55.4515	39.309	712.775	669.037	625.287	368.86	379.228	494.469	669.033	414.186	0.140062	0.164916	0.135967	0.0970867	0.152489	0.116527	-2.83586	-2.6002	-2.87867	-3.36458	-0.388042	0.273612	0.562865
Stim1	24.3953	20.4452	60.7219	34.0054	45.0851	46.677	45.1157	68.9458	44.9743	17.3498	45.6259	43.7566	0.544661	0.459941	1.37906	0.782127	0.502301	1.08059	-0.876569	-1.12048	0.463682	-0.354526	1.1052	0.132449	0.877952
Fos	110.606	74.207	49.0787	33.9618	397.179	227.458	466.987	137.892	161.574	67.2304	363.874	122.232	0.305875	0.206117	0.406377	0.283707	0.255996	0.345042	-1.70899	-2.27846	-1.29911	-1.81753	0.430651	0.375505	0.425385
Kif20a	66.7186	100.266	42.317	41.4272	8.58765	1.48181	0	0	12.2152	10.8436	3.35649	7.68629	15.5443	23.2449	4.98683	4.88438	19.3946	4.9356	3.95831	4.53884	2.31812	2.28818	-1.97436	0.0216001	1.66554
Srgap2	11.2866	12.9384	18.3313	28.0475	64.4073	64.4588	79.1503	117.208	116.045	210.366	69.3388	147.873	0.174677	0.198161	0.129851	0.195116	0.186419	0.162483	-2.51724	-2.33525	-2.94507	-2.3576	-0.198259	0.540337	0.267336
Glul	20.9771	19.559	3.18216	5.23927	46.1586	51.1225	32.4516	19.5346	14.9914	26.0247	43.2442	20.1836	0.496723	0.464671	0.197424	0.294533	0.480697	0.245979	-1.00949	-1.10572	-2.34063	-1.7635	-0.966592	0.0767152	1.11512
Zkscan3	7.90493	1.94342	17.1643	22.6082	118.08	120.768	163.05	353.922	188.226	297.115	133.966	279.754	0.0659792	0.0218086	0.0646983	0.0840885	0.0438939	0.0743934	-3.92185	-5.51896	-3.95013	-3.57195	0.761155	0.362865	0.440255
Unc45a	17.4329	39.8624	8.21489	8.26553	2.14691	1.48181	2.37451	0	1.66572	0	2.00108	0.555238	6.1421	13.6159	5.92506	5.95763	9.87902	5.94135	2.61873	3.76722	2.56683	2.57474	-0.733578	0.391836	0.406895
Suv39h1	36.3876	37.0571	63.3402	68.7848	26.8364	37.7862	18.9961	86.1823	106.051	47.7119	27.8729	79.9816	1.29491	1.31809	0.794505	0.861737	1.3065	0.828121	0.372846	0.398452	-0.331873	-0.21468	-0.657793	0.00818392	2.08704
Msh2	110.593	112.52	51.1504	64.9672	83.7295	73.3496	58.5712	41.3675	54.4134	36.8683	71.8835	44.2164	1.53111	1.55755	1.15335	1.45892	1.54433	1.30614	0.614577	0.639281	0.205833	0.544902	-0.241676	0.277028	0.557476
Ap1s1	36.9513	67.8837	3.49738	17.2748	26.8364	19.2635	21.3706	4.59639	11.66	36.8683	22.4902	17.7082	1.61563	2.93245	0.240396	0.976834	2.27404	0.608615	0.692094	1.55211	-2.05651	-0.033815	-1.90165	0.187355	0.727334
Psmd4	275.473	282.723	156.183	149.547	136.329	83.7223	87.8568	82.735	79.3991	99.7613	102.636	87.2984	2.66773	2.73769	1.78013	1.70498	2.70271	1.74255	1.41561	1.45296	0.831982	0.769751	-0.633205	0.00326619	2.48596
Anln	51.1852	96.3461	21.4204	43.4064	214.691	195.599	208.957	185.005	197.665	297.115	206.416	226.595	0.251597	0.469329	0.0985103	0.195112	0.360463	0.146811	-1.99081	-1.09133	-3.34358	-2.35763	-1.29589	0.188714	0.724196
Nit2	43.2786	49.433	17.3645	5.71798	15.0284	14.0772	29.2856	10.3419	13.881	0	19.4637	8.07428	2.16376	2.46451	2.0238	0.740332	2.31413	1.38207	1.11354	1.3013	1.01707	-0.433756	-0.743645	0.33715	0.472177
Eid1	52.3363	35.7931	21.0751	11.5664	137.402	80.7587	99.7294	64.3494	34.98	91.0864	105.963	63.4719	0.49864	0.343978	0.342398	0.194912	0.421309	0.268655	-1.00393	-1.53961	-1.54625	-2.3591	-0.649124	0.296752	0.527607
Lars2	39.8007	23.2671	63.2927	59.3672	287.686	222.272	207.374	170.066	231.534	518.325	239.11	306.642	0.169925	0.101066	0.208985	0.196225	0.135495	0.202605	-2.55703	-3.30663	-2.25853	-2.34942	0.580429	0.238207	0.623046
Limk1	21.8463	25.2176	9.4081	5.16333	2.14691	10.3727	2.37451	10.3419	7.77334	0	4.9647	6.0384	3.83025	4.39545	1.47876	0.875672	4.11285	1.17722	1.93744	2.13601	0.564387	-0.191538	-1.80476	0.0418273	1.37854
Fpgs	37.7821	64.4826	13.8149	20.5793	7.51419	22.9681	15.0386	10.3419	9.99429	0	15.1736	6.77872	2.39787	4.04873	1.90454	2.77415	3.2233	2.33935	1.26175	2.01747	0.929444	1.47205	-0.462433	0.445037	0.351604
Cdc73	44.2764	46.9369	93.3924	73.222	309.155	411.202	406.833	796.324	607.986	793.753	375.73	732.688	0.120183	0.127245	0.128655	0.101163	0.123714	0.114909	-3.0567	-2.97432	-2.95842	-3.30525	-0.106513	0.580987	0.235834
Ccs	53.0365	82.0128	16.9013	18.5514	2.14691	9.63177	2.37451	2.29819	0	8.67489	4.71773	3.6577	9.45069	14.5185	3.84337	4.19766	11.9846	4.02052	3.24042	3.85982	1.94237	2.06959	-1.57573	0.0394582	1.40386
Trmt11	8.71922	7.65575	0	0	59.0401	131.881	89.4398	36.7711	73.8467	13.0123	93.4537	41.2101	0.102899	0.0916401	0.023691	0.023691	0.0972697	0.023691	-3.2807	-3.44788	-5.39951	-5.39951	-2.03765	0.00168265	2.77401
Sycp1	233.277	133.886	304.068	307.369	6771.36	7413.5	7401.34	13861.6	12119.2	18460.2	7195.4	14813.6	0.0325548	0.0187435	0.0205923	0.0208151	0.0256492	0.0207037	-4.94099	-5.73746	-5.60175	-5.58622	-0.30902	0.58792	0.230682
Rnf19b	14.1763	10.5563	45.861	22.2652	100.905	116.322	117.142	176.961	144.362	114.942	111.456	145.422	0.134952	0.102763	0.320042	0.158892	0.118858	0.239467	-2.88948	-3.28261	-1.64367	-2.65389	1.01059	0.225905	0.646075
Igfbp7	32.9162	38.1149	3.68191	6.06209	3.22037	1.48181	0.791503	2.29819	4.99715	0	1.83123	2.43178	11.9793	13.8155	1.36428	2.05785	12.8974	1.71107	3.58247	3.78822	0.448141	1.04114	-2.91412	0.0111986	1.95084
Sec61a1	118.643	162.593	77.8896	74.2026	42.9382	45.1952	38.7836	21.8328	29.9829	13.0123	42.3057	21.6094	2.76275	3.77762	3.48925	3.32617	3.27019	3.40771	1.46611	1.91748	1.80292	1.73386	0.0594288	0.769178	0.113973
Pcdh8	1.71277	0.541391	7.80992	6.12317	0	7.40905	3.16601	0	2.22095	0	3.52502	0.740318	0.599504	0.340637	5.06225	4.09303	0.470071	4.57764	-0.738159	-1.55369	2.33978	2.03317	3.28365	0.0166634	1.77824
Haus8	127.754	183.843	262.086	255.385	74.0684	94.095	79.1503	183.855	159.909	223.378	82.4379	189.048	1.54311	2.21534	1.38432	1.34906	1.87923	1.36669	0.625842	1.14753	0.469174	0.43195	-0.459456	0.237303	0.624697
Rnf149	32.8485	45.7627	80.8355	70.579	36.4975	22.2272	45.1157	57.4548	24.4305	34.6996	34.6134	38.8616	0.950441	1.31306	2.05299	1.79569	1.13175	1.92434	-0.0733303	0.392935	1.03773	0.844535	0.765804	0.090394	1.04386
Bccip	76.8357	83.0407	28.7213	27.5848	8.58765	6.66815	21.3706	3.44729	22.7648	10.8436	12.2088	12.3519	5.89272	6.36248	2.226	2.14088	6.1276	2.18344	2.55893	2.66959	1.15445	1.0982	-1.48872	0.00173542	2.76059
Vim	61.1337	20.8762	12.176	8.01889	159.945	185.226	195.501	55.1566	39.9772	19.5185	180.224	38.2174	0.342855	0.120714	0.335973	0.229971	0.231785	0.282972	-1.54433	-3.05034	-1.57358	-2.12047	0.287876	0.630644	0.200216
Hmox2	140.537	160.768	62.1208	77.1578	27.9098	17.7817	5.54052	11.491	10.5495	0	17.0774	7.34683	7.82953	8.94862	7.56225	9.36377	8.38908	8.46301	2.96893	3.16167	2.91882	3.22709	0.0126588	0.97023	0.0131254
Ubxn6	17.5454	35.6739	5.25122	2.88196	2.14691	0	0.791503	2.29819	3.88667	0	0.979471	2.06162	9.36885	18.5271	2.0418	1.26794	13.948	1.65487	3.22787	4.21157	1.02984	0.342489	-3.07527	0.0369671	1.43218
Sh3glb1	6.84122	5.54343	19.2403	10.5594	374.636	423.798	441.659	708.993	578.003	687.485	413.364	658.16	0.0189235	0.0157915	0.0307062	0.0175366	0.0173575	0.0241214	-5.72368	-5.98471	-5.02533	-5.83349	0.474755	0.422514	0.374159
Tom1l2	7.22957	5.89664	16.4407	14.5152	9.6611	12.5954	11.081	13.7892	21.0991	0	11.1125	11.6294	0.679427	0.569381	1.38096	1.2285	0.624404	1.30473	-0.55761	-0.812532	0.465673	0.296895	1.0632	0.0199377	1.70032
Tmbim6	33.3811	28.8649	58.9539	61.2121	78.3623	37.7862	66.4863	57.4548	54.9686	58.5555	60.8782	56.993	0.555624	0.48264	1.03381	1.07275	0.519132	1.05328	-0.847818	-1.05098	0.0479762	0.101316	1.02072	0.010355	1.98485
Gns	12.2404	9.55699	25.4878	25.433	38.6444	31.118	18.9961	37.9202	35.5353	19.5185	29.5862	30.9913	0.432889	0.345156	0.827969	0.826256	0.389023	0.827112	-1.20793	-1.53468	-0.272352	-0.27534	1.08823	0.0214527	1.66852
Arhgap10	12.3461	9.51147	0	0.806816	8.58765	8.89086	9.49804	0	0.555238	0	8.99218	0.185079	1.33566	1.05197	0.843825	1.52464	1.19381	1.18423	0.417548	0.0730929	-0.244984	0.608466	-0.0116259	0.902765	0.0444253
Thyn1	52.7691	106.522	13.9133	25.4528	236.16	207.453	220.829	185.005	177.676	164.823	221.481	175.835	0.241679	0.483284	0.0843346	0.149591	0.362482	0.116963	-2.04883	-1.04906	-3.56773	-2.74091	-1.63186	0.131764	0.880204
Zmynd8	4.79857	6.64906	1.50393	0.825381	33.2771	72.6087	29.2856	0	7.2181	6.50617	45.0572	4.57476	0.1259	0.166078	0.449154	0.327437	0.145989	0.388296	-2.98966	-2.59007	-1.15472	-1.61071	1.4113	0.0434124	1.36239
Zc3h8	29.3407	21.2063	59.8528	61.0039	70.8481	60.0133	95.7719	179.259	144.362	164.823	75.5444	162.815	0.396381	0.29011	0.371473	0.3785	0.343245	0.374987	-1.33504	-1.78533	-1.42867	-1.40163	0.127601	0.586089	0.232036
Swt1	28.1479	31.9052	57.2272	52.791	579.666	620.138	599.959	890.55	787.883	828.452	599.921	835.629	0.0485054	0.0547579	0.0695975	0.064295	0.0516316	0.0669462	-4.36571	-4.19079	-3.84482	-3.95915	0.374748	0.069204	1.15987
4930524B15Rik	21.8226	18.4379	43.3165	51.2993	81.5826	94.095	103.687	180.408	173.79	158.317	93.1215	170.838	0.24248	0.206519	0.257897	0.304352	0.2245	0.281124	-2.04406	-2.27565	-1.95513	-1.71619	0.324496	0.190694	0.719662
Sf3b1	107.796	113.983	59.8662	70.0655	592.548	563.829	534.265	555.014	523.59	483.625	563.547	520.743	0.192714	0.203673	0.116659	0.136208	0.198193	0.126434	-2.37547	-2.29568	-3.09963	-2.87612	-0.648526	0.031536	1.50119
Gsta4	103.563	39.9655	18.6478	15.3514	16.1018	43.7134	15.8301	1.1491	1.66572	10.8436	25.2151	4.55281	3.98866	1.56267	3.53836	2.94471	2.77566	3.24153	1.9959	0.644013	1.82308	1.55812	0.223844	0.644379	0.190858
Sox4	24.447	26.9094	3.02483	9.96047	11.808	10.3727	8.70653	1.1491	5.55238	2.16872	10.2957	2.95673	2.25279	2.47079	1.01721	2.77008	2.36179	1.89364	1.17171	1.30497	0.024617	1.46993	-0.318717	0.568386	0.245356
Tlk2	7.73386	7.18292	17.1287	15.3194	142.77	200.785	189.961	327.493	231.534	286.271	177.839	281.766	0.0488366	0.0457559	0.0641121	0.0577135	0.0472962	0.0609128	-4.35589	-4.4499	-3.96326	-4.11495	0.36502	0.0552218	1.25789
Dst	2.6214	1.87817	0.744335	0.490205	64.4073	45.1952	49.8647	26.4292	14.4362	0	53.1558	13.6218	0.0668702	0.0531461	0.119297	0.101917	0.0600081	0.110607	-3.90249	-4.23389	-3.06737	-3.29454	0.882209	0.0476344	1.32208
Ccne2	11.8988	10.993	29.1271	25.8812	75.1419	146.699	113.976	213.732	203.217	153.979	111.939	190.31	0.11421	0.10619	0.157478	0.140512	0.1102	0.148995	-3.13024	-3.23528	-2.66677	-2.83124	0.435142	0.0470597	1.32735
Acer3	20.2746	28.6609	58.3308	38.0532	226.499	251.167	238.242	498.708	554.128	381.695	238.636	478.177	0.088779	0.123775	0.123818	0.0815005	0.106277	0.102659	-3.49364	-3.01421	-3.01371	-3.61705	-0.0499618	0.88794	0.0516166
Skp2	6.03009	5.08282	0	0	8.58765	25.1908	24.5366	5.74548	0	0	19.4383	1.91516	0.343966	0.297618	0.343034	0.343034	0.320792	0.343034	-1.53966	-1.74847	-1.54358	-1.54358	0.0967144	0.437346	0.359175
Ptpn2	10.0299	9.88524	20.1944	18.3745	347.8	305.994	358.551	515.944	480.837	750.378	337.448	582.386	0.0325896	0.0321622	0.03633	0.0332105	0.0323759	0.0347703	-4.93945	-4.95849	-4.78269	-4.91222	0.102934	0.261101	0.583192
Thbd	5.31523	4.85742	0	0	55.8197	20.7453	105.27	31.0256	16.1019	0	60.6116	15.7092	0.102501	0.0950701	0.0598474	0.0598474	0.0987853	0.0598474	-3.2863	-3.39486	-4.06257	-4.06257	-0.723009	0.00560561	2.25138
Taok2	24.1375	33.6852	11.6779	14.2423	11.808	11.1136	13.4556	5.74548	13.881	2.16872	12.1257	7.26506	1.91513	2.64254	1.53392	1.84419	2.27884	1.68906	0.937443	1.40193	0.617223	0.882988	-0.432081	0.257393	0.589403
Fuk	14.7229	20.0059	6.74647	3.08548	13.9549	9.63177	8.70653	5.74548	2.77619	6.50617	10.7644	5.00928	1.33648	1.78555	1.28908	0.679862	1.56102	0.984473	0.41844	0.836368	0.366346	-0.556686	-0.665062	0.289899	0.537754
Snx33	4.32998	3.95703	0	0	2.14691	1.48181	0	0	2.22095	0	1.20957	0.740318	2.41222	2.24343	0.574608	0.574608	2.32783	0.574608	1.27036	1.16571	-0.799351	-0.799351	-2.01833	0.00067208	3.17258
Wwp1	2.73091	1.77875	9.62238	6.03535	93.3906	129.658	127.432	216.03	114.379	145.304	116.827	158.571	0.0316643	0.0235833	0.0665683	0.0440891	0.0276238	0.0553287	-4.981	-5.40609	-3.90902	-4.50343	1.00211	0.11401	0.943057
Papss1	42.5843	53.9878	18.373	21.0071	37.571	37.0453	67.2778	35.622	35.5353	19.5185	47.298	30.2253	0.902404	1.13851	0.620426	0.704785	1.02046	0.662605	-0.148155	0.187148	-0.688669	-0.504745	-0.622994	0.0842976	1.07419
Topors	44.2986	24.4434	16.2744	10.2076	200.736	188.19	154.343	56.3057	98.8325	156.148	181.09	103.762	0.248771	0.13973	0.164892	0.106982	0.19425	0.135937	-2.00711	-2.83929	-2.60041	-3.22456	-0.514983	0.446149	0.35052
Uba1y	18.5393	22.0475	33.6561	35.7107	82.6561	56.3088	41.1582	34.4729	83.841	73.7366	60.041	64.0168	0.320102	0.377574	0.533032	0.564633	0.348838	0.548833	-1.6434	-1.40517	-0.907705	-0.824614	0.65381	0.0348345	1.45799
Tet3	6.28664	5.1666	1.22854	1.57324	135.255	117.804	110.81	43.6657	47.7505	62.893	121.29	51.4364	0.059585	0.050426	0.0424999	0.0490735	0.0550055	0.0457867	-4.06891	-4.30969	-4.5564	-4.34891	-0.264646	0.239341	0.620983
Arap1	3.68143	2.27383	0	0	0	2.22272	0.791503	0	1.11048	0	1.00474	0.370159	2.33518	1.63305	0.729842	0.729842	1.98411	0.729842	1.22353	0.707565	-0.454343	-0.454343	-1.44284	0.0314625	1.50221
Golga4	40.6948	25.5121	53.9592	60.5292	158.871	185.967	123.474	207.987	230.979	318.802	156.104	252.589	0.265395	0.168755	0.216725	0.242633	0.217075	0.229679	-1.91379	-2.567	-2.20606	-2.04315	0.0814258	0.763663	0.117098
Plekhg2	10.0158	11.2297	4.23333	0.929329	31.1302	23.709	18.9961	2.29819	6.66286	13.0123	24.6118	7.32446	0.430106	0.477502	0.628668	0.231766	0.453804	0.430217	-1.21724	-1.06642	-0.669629	-2.10926	-0.0770038	0.764863	0.116416
Nudt16l1	22.7928	34.5888	3.50562	1.92395	92.3172	45.9361	76.7758	39.0693	44.9743	21.6872	71.6764	35.2436	0.327381	0.489689	0.124315	0.0806748	0.408535	0.102495	-1.61096	-1.03006	-3.00793	-3.63174	-1.99491	0.0425619	1.37098
Lin54	3.75248	3.51345	16.9996	7.25639	25.7629	59.2724	58.5712	76.9895	71.6258	54.2181	47.8689	67.6111	0.0972497	0.0923584	0.262342	0.120336	0.0948041	0.191339	-3.36216	-3.43661	-1.93048	-3.05486	1.01311	0.248828	0.604101
Dpm1	29.373	41.2708	68.1708	70.5508	8.58765	8.89086	9.49804	9.19277	10.5495	6.50617	8.99218	8.74949	3.03967	4.23039	7.09481	7.33893	3.63503	7.21687	1.60392	2.08079	2.82676	2.87557	0.989406	0.0520779	1.28335
Tpm3	8.69403	10.8143	0	0.733864	72.995	73.3496	93.3974	21.8328	37.201	19.5185	79.914	26.1841	0.119807	0.146011	0.0367862	0.0637823	0.132909	0.0502842	-3.06122	-2.77585	-4.76469	-3.9707	-1.40226	0.0752959	1.12323
Eps15	27.2101	26.0383	49.5323	43.4947	179.267	231.162	228.744	337.834	365.347	310.127	213.058	337.77	0.131787	0.126313	0.149164	0.131342	0.12905	0.140253	-2.92372	-2.98492	-2.74503	-2.9286	0.1201	0.348495	0.457803
Acat2	17.0958	17.7467	0	2.36137	40.7913	45.1952	70.4438	64.3494	32.7591	15.1811	52.1434	37.4298	0.340509	0.352757	0.0260214	0.0874678	0.346633	0.0567446	-1.55423	-1.50325	-5.26416	-3.5151	-2.61085	0.0821606	1.08534
Ppa1	147.338	215.824	79.5059	91.0628	199.663	250.426	272.277	209.136	210.435	123.617	240.789	181.063	0.613503	0.896751	0.442188	0.505665	0.755127	0.473927	-0.704858	-0.15722	-1.17727	-0.983746	-0.672056	0.154814	0.810189
Polr2f	222.594	341.749	103.065	122.555	186.781	217.826	235.076	118.357	144.917	143.136	213.228	135.47	1.04372	1.59993	0.76255	0.905366	1.32182	0.833958	0.0617357	0.678006	-0.391096	-0.143426	-0.664482	0.195051	0.709851
Arid3a	6.39815	6.92946	0	0.904301	60.1135	19.2635	40.3667	17.2365	24.9857	0	39.9146	14.0741	0.180819	0.193805	0.0663391	0.12633	0.187312	0.0963344	-2.46738	-2.36732	-3.914	-2.98474	-0.959323	0.157875	0.801687
Ret	4.2303	6.59318	0	1.00168	9.6611	8.89086	22.1621	0	0	0	13.5713	0	0.358944	0.521103	1	2.00168	0.440024	1.50084	-1.47817	-0.940358	0	1.00121	1.77012	0.0949759	1.02239
Pogz	20.3237	21.4639	8.18406	9.94559	187.855	147.44	204.999	152.83	142.141	166.992	180.098	153.988	0.117747	0.124043	0.0592568	0.0706224	0.120895	0.0649396	-3.08624	-3.01109	-4.07688	-3.82373	-0.89658	0.0207776	1.68241
Mrfap1	38.5987	89.5239	16.4399	22.5562	782.549	773.505	695.731	532.032	571.34	453.263	750.595	518.878	0.0526862	0.120442	0.033546	0.045311	0.0865643	0.0394285	-4.24643	-3.05358	-4.89771	-4.464	-1.13453	0.245796	0.609426
Xpc	13.9952	14.1256	4.92003	1.3501	68.7012	22.9681	36.4091	17.2365	17.2124	84.5802	42.6928	39.6763	0.343196	0.346181	0.14554	0.0577756	0.344689	0.101658	-1.54289	-1.5304	-2.78051	-4.1134	-1.76157	0.103215	0.986256
Ncam2	0.392576	0	2.17367	3.18119	4.29382	3.70453	0	0	1.11048	2.16872	2.66612	1.09307	0.37985	0.272768	1.51628	1.99764	0.326309	1.75696	-1.3965	-1.87425	0.600532	0.998295	2.42877	0.0159099	1.79833
Ppp2r1a	71.687	180.599	59.3904	48.8918	19.3222	27.4135	30.0771	4.59639	18.8781	6.50617	25.6043	9.99356	2.73216	6.82594	5.49326	4.53827	4.77905	5.01576	1.45004	2.77103	2.45766	2.18214	0.0697472	0.785675	0.104757
Eef1g	27.5743	26.7725	0	6.26481	312.376	318.589	299.188	197.645	213.212	166.992	310.051	192.616	0.0918637	0.089286	0.00516486	0.0375217	0.0905749	0.0213433	-3.44436	-3.48542	-7.59705	-4.73613	-2.08533	0.199561	0.699924
Amn1	12.9592	11.2545	39.1387	45.3467	71.9215	73.3496	72.0268	130.997	108.827	82.4115	72.4326	107.412	0.190095	0.16688	0.370243	0.427506	0.178488	0.398874	-2.3952	-2.58311	-1.43346	-1.22598	1.16011	0.0142607	1.84586
Scrib	35.1903	36.3347	12.8824	19.4427	48.3055	64.4588	64.9032	17.2365	56.0791	65.0617	59.2225	46.1257	0.600942	0.619946	0.294582	0.433791	0.610444	0.364186	-0.734702	-0.689786	-1.76326	-1.20493	-0.745183	0.110302	0.957418
Sf3a3	274.971	308.625	192.121	144.438	404.693	335.63	340.346	475.726	349.8	468.444	360.223	431.323	0.76399	0.857158	0.446705	0.336409	0.810574	0.391557	-0.388374	-0.222366	-1.1626	-1.57171	-1.04972	0.0406101	1.39137
Dennd1a	6.57968	4.81376	17.4459	14.0803	32.2037	20.7453	21.3706	16.0874	12.7705	4.33745	24.7732	11.0651	0.294091	0.225574	1.52887	1.24992	0.259833	1.38939	-1.76566	-2.14833	0.612464	0.32183	2.4188	0.00968068	2.01409
Ngly1	6.81214	5.97639	23.0929	16.0534	47.2321	109.654	75.9843	165.47	93.2801	60.7242	77.6234	106.491	0.0993615	0.0887317	0.224138	0.158649	0.0940466	0.191393	-3.33117	-3.49441	-2.15754	-2.65609	1.02509	0.061753	1.20934
Irf2	0.324723	0.581639	10.7878	1.97352	16.1018	5.92724	4.74902	0	0	0	8.92603	0	0.13346	0.159343	11.7878	2.97352	0.146401	7.38067	-2.90553	-2.6498	3.55923	1.57217	5.65575	0.0333947	1.47632
Pa2g4	73.1325	64.4572	25.7098	34.2671	76.2154	80.7587	128.223	50.5603	47.1953	41.2057	95.0658	46.3204	0.771684	0.681379	0.564446	0.745283	0.726531	0.654864	-0.373918	-0.553471	-0.825094	-0.424139	-0.149829	0.540031	0.267581
Wrap53	20.4206	36.577	2.35557	7.75667	20.3957	26.6726	26.9111	11.491	10.5495	15.1811	24.6598	12.4072	0.834792	1.46443	0.250281	0.653132	1.14961	0.451707	-0.260511	0.550342	-1.99838	-0.614553	-1.34769	0.212036	0.673591
Myo10	12.5504	10.2588	3.8606	3.93485	49.379	107.431	68.0693	37.9202	14.9914	28.1934	74.9598	27.035	0.178389	0.14822	0.173376	0.176024	0.163305	0.1747	-2.4869	-2.75419	-2.52802	-2.50615	0.0973154	0.521078	0.283097
Pomt1	20.4152	16.3658	41.1045	39.0442	5.36728	4.44543	4.74902	0	4.44191	0	4.85391	1.48064	3.65827	2.96653	16.9733	16.1427	3.3124	16.558	1.87116	1.56878	4.08519	4.01281	2.32158	0.00442603	2.35399
Psmd12	197.791	240.659	352.523	325.771	317.743	305.994	318.184	261.994	308.157	453.263	313.974	341.138	0.631135	0.767235	1.03328	0.955085	0.699185	0.994181	-0.663978	-0.382259	0.0472264	-0.0662992	0.507833	0.077421	1.11114
Yaf2	3.1318	9.34939	25.0475	19.0336	134.182	164.481	168.59	248.205	256.52	199.523	155.751	234.749	0.026359	0.0660244	0.110488	0.0849785	0.0461917	0.0977333	-5.24556	-3.92086	-3.17804	-3.55676	1.08122	0.219628	0.658312
Lamtor4	55.1845	71.663	10.1851	16.7693	39.7179	31.118	49.0732	12.6401	7.2181	43.3745	39.9697	21.0775	1.37137	1.77358	0.506627	0.804857	1.57247	0.655742	0.455614	0.826664	-0.981003	-0.313196	-1.26184	0.0777996	1.10902
Hist3h2a	2405.55	4010.15	2057.25	1664.63	0	4.44543	1.58301	0	0	2.16872	2.00948	0.722908	799.656	1332.84	1194.64	966.755	1066.25	1080.7	9.64324	10.3803	10.2224	9.91701	0.0194172	0.897867	0.0467881
Smtnl2	10.6052	3.85425	0	0	19.3222	15.559	21.3706	1.1491	1.11048	0	18.7506	0.753191	0.587589	0.245777	0.570388	0.570388	0.416683	0.570388	-0.76712	-2.02458	-0.809983	-0.809983	0.452994	0.449798	0.346983
Podxl	3.78336	3.11728	0	0	11.808	34.0816	21.3706	12.6401	1.66572	15.1811	22.4201	9.82895	0.204242	0.175801	0.0923451	0.0923451	0.190022	0.0923451	-2.29165	-2.50798	-3.43682	-3.43682	-1.04106	0.0107055	1.97039
Asap3	2.52879	4.14129	0	0	0	2.96362	0	0	0	0	0.987874	0	1.77516	2.58633	1	1	2.18074	1	0.827949	1.3709	0	0	-1.12482	0.0559084	1.25252
Dcaf10	1.84516	2.20334	5.57264	7.47599	81.5826	73.3496	75.9843	110.313	103.83	151.811	76.9722	121.985	0.0364894	0.0410832	0.0534428	0.0689192	0.0387863	0.061181	-4.77638	-4.60531	-4.22586	-3.85895	0.657538	0.0851773	1.06968
Nae1	39.7061	43.5515	93.8684	71.8521	367.122	430.466	443.242	472.279	418.65	290.609	413.61	393.846	0.0981792	0.107454	0.240267	0.184508	0.102817	0.212387	-3.34844	-3.21821	-2.05729	-2.43825	1.04662	0.035772	1.44646
Jam3	49.1338	43.2704	86.1493	88.3394	240.454	209.676	273.86	297.616	270.956	412.057	241.33	326.877	0.206882	0.182686	0.265799	0.272479	0.194784	0.269139	-2.27312	-2.45256	-1.91159	-1.87578	0.466473	0.0359884	1.44384
Gkap1	19.9262	11.8972	50.0163	40.3674	244.748	209.676	271.486	459.639	391.443	375.189	241.97	408.757	0.0861268	0.0530814	0.124504	0.100956	0.0696041	0.11273	-3.53739	-4.23565	-3.00574	-3.3082	0.695626	0.195213	0.709492
Sirt2	27.9262	22.1023	55.1378	56.5741	26.8364	17.7817	26.1196	32.1747	29.9829	47.7119	23.5792	36.6232	1.17686	0.939911	1.49211	1.53028	1.05838	1.5112	0.234937	-0.0894039	0.577351	0.613799	0.513828	0.0851705	1.06971
Actr10	28.8864	35.5719	63.3104	51.814	214.691	170.408	212.123	415.973	378.673	242.897	199.074	345.848	0.149377	0.182792	0.185414	0.152269	0.166084	0.168841	-2.74297	-2.45173	-2.43118	-2.71531	0.0237533	0.916504	0.0378654
Gml	426.765	225.446	529.545	627.856	104.125	131.14	49.0732	65.4985	51.6372	123.617	94.7795	80.251	4.46614	2.36424	6.5297	7.73968	3.41519	7.13469	2.15903	1.24138	2.70702	2.95227	1.06288	0.140495	0.852338
Ipo4	83.3195	77.421	46.9992	38.691	57.9666	65.1997	49.8647	5.74548	31.0934	26.0247	57.677	20.9545	1.43701	1.33649	2.1863	1.80787	1.38675	1.99709	0.523071	0.418446	1.12849	0.854294	0.526191	0.0710744	1.14829
Atr	124.479	92.335	168.712	158.469	631.192	631.992	675.152	930.768	986.104	1019.3	646.112	978.724	0.193905	0.144233	0.173224	0.162769	0.169069	0.167997	-2.36657	-2.79353	-2.52929	-2.6191	-0.00918228	0.981023	0.00832081
Fsd1	23.9954	20.2502	5.11002	1.40223	7.51419	21.4863	6.33202	2.29819	1.66572	0	11.7775	1.3213	1.9562	1.6631	2.63215	1.03486	1.80965	1.83351	0.968055	0.733875	1.39624	0.0494424	0.0188956	0.868603	0.0611789
Stk25	62.8385	64.6027	104.311	103.197	40.7913	37.7862	55.4052	71.244	56.0791	93.2551	44.6609	73.5261	1.3981	1.43674	1.41308	1.39812	1.41742	1.4056	0.483467	0.522797	0.49884	0.483491	-0.01208	0.627937	0.202084
Notch1	4.76028	3.42584	0.941334	0.25831	2.14691	0	0	1.1491	0	0	0.715637	0.383032	3.35752	2.57971	1.40368	0.90982	2.96861	1.15675	1.7474	1.36721	0.489214	-0.136347	-1.35971	0.0636258	1.19637
Dmxl1	7.29922	4.55528	12.0697	12.4452	238.307	293.398	214.497	558.461	459.737	388.201	248.734	468.8	0.0332322	0.0222448	0.0278197	0.028619	0.0277385	0.0282194	-4.91128	-5.49039	-5.16775	-5.12688	0.0247987	0.870724	0.0601197
Ddb2	62.76	70.5421	109.613	124.155	0	0	0	2.29819	4.99715	0	0	2.43178	63.76	71.5421	32.2321	36.4695	67.651	34.3508	5.99458	6.16072	5.01042	5.18862	-0.977769	0.0151583	1.81935
Bax	48.7309	71.4914	10.2788	14.103	51.5259	19.2635	26.1196	4.59639	9.43905	2.16872	32.303	5.40139	1.49329	2.17672	1.76194	2.35934	1.83501	2.06064	0.578491	1.12216	0.817163	1.23838	0.167306	0.657222	0.182288
H2bfm	22.6836	19.2823	51.0905	65.4252	10.7346	8.89086	12.664	20.6837	6.10762	52.0494	10.7632	26.2802	2.01337	1.72422	1.90946	2.43492	1.86879	2.17219	1.00961	0.785943	0.933164	1.28387	0.217041	0.417577	0.379263
Robo1	6.28834	3.91362	0	0.971633	51.5259	48.8997	26.1196	10.3419	11.66	0	42.1817	7.33396	0.168783	0.113789	0.119991	0.236578	0.141286	0.178285	-2.56676	-3.13556	-3.059	-2.07961	0.335563	0.668018	0.175212
Erlin2	19.0152	17.9455	37.3595	35.4152	124.521	119.286	128.223	75.8404	164.351	69.3991	124.01	103.197	0.160109	0.151551	0.368145	0.349485	0.15583	0.358815	-2.64288	-2.72212	-1.44165	-1.5167	1.20327	0.00205018	2.68821
Rtn3	62.4413	101.807	113.471	158.12	216.838	183.745	271.486	517.094	428.644	492.3	224.023	479.346	0.281933	0.456872	0.23831	0.331262	0.369402	0.284786	-1.82658	-1.13014	-2.06909	-1.59396	-0.375315	0.490311	0.309528
Ythdc2	38.9285	53.7869	85.7922	65.7623	459.439	538.638	563.55	868.717	839.521	1160.27	520.542	956.168	0.0765584	0.105048	0.0906761	0.0697499	0.0908031	0.080213	-3.7073	-3.25088	-3.46313	-3.84167	-0.178907	0.617997	0.209013
Ubr5	36.3309	25.676	46.0711	55.5761	346.726	368.971	330.848	399.886	429.199	637.605	348.848	488.897	0.106706	0.0762502	0.0960838	0.115486	0.0914781	0.105785	-3.22829	-3.71311	-3.37956	-3.11421	0.209633	0.50304	0.298397
Cisd2	4.49836	2.51794	10.8969	16.2325	170.679	165.963	223.995	349.325	420.871	229.885	186.879	333.36	0.0292654	0.0187245	0.035581	0.0515387	0.0239949	0.0435598	-5.09466	-5.73893	-4.81275	-4.2782	0.860268	0.172836	0.762367
Sgsm1	0.435268	0.334133	6.19726	0.755815	0	3.70453	0	0	0	0	1.23484	0	0.642223	0.59697	7.19726	1.75581	0.619597	4.47654	-0.638853	-0.74427	2.84745	0.81214	2.85298	0.131806	0.880063
Eaf2	9.85034	11.6516	28.8139	29.3681	81.5826	62.236	102.895	287.274	372.01	262.415	82.238	307.233	0.130353	0.151992	0.0967253	0.0985231	0.141173	0.0976242	-2.9395	-2.71793	-3.36996	-3.34339	-0.532152	0.0418794	1.378
Ndc80	89.6033	111.264	42.6122	53.4544	180.341	220.049	185.212	144.786	174.345	182.173	195.2	167.101	0.46179	0.572191	0.25944	0.323938	0.51699	0.291689	-1.11469	-0.805431	-1.94653	-1.62621	-0.825707	0.0655327	1.18354
Arpc5l	10.4714	10.799	31.6251	38.5697	165.312	179.299	217.663	229.819	218.209	253.741	187.425	233.923	0.0608804	0.0626191	0.138876	0.168437	0.0617497	0.153656	-4.03788	-3.99725	-2.84814	-2.56972	1.3152	0.0113604	1.94461
Pds5a	19.2607	12.5452	35.5483	31.3335	230.793	215.603	267.528	337.834	435.862	219.041	237.975	330.913	0.0847816	0.0566806	0.110114	0.0974157	0.0707311	0.103765	-3.56011	-4.141	-3.18293	-3.3597	0.552904	0.196634	0.706342
Nol8	81.1292	58.965	104.553	120.854	958.596	786.841	655.364	999.714	883.384	988.938	800.267	957.345	0.102499	0.0748377	0.110141	0.127151	0.0886684	0.118646	-3.28632	-3.74009	-3.18258	-2.97539	0.420167	0.223825	0.650092
Gab2	2.95364	4.08813	14.124	6.93555	30.0568	22.2272	12.664	57.4548	39.9772	23.856	21.6493	40.4293	0.174559	0.224648	0.365056	0.191544	0.199604	0.2783	-2.51821	-2.15426	-1.45381	-2.38425	0.479504	0.491494	0.308481
Kdsr	6.0691	8.80024	0.8001	1.31733	65.4808	77.7951	70.4438	63.2003	35.5353	54.2181	71.2399	50.9846	0.097856	0.135662	0.0346276	0.0445772	0.116759	0.0396024	-3.3532	-2.88191	-4.85193	-4.48755	-1.55988	0.0349082	1.45707
Mael	32.348	60.7448	112.665	84.0289	428.309	447.507	373.589	397.587	426.978	357.839	416.468	394.135	0.0798815	0.147903	0.287661	0.215189	0.113892	0.251425	-3.64599	-2.75728	-1.79756	-2.21632	1.14246	0.135523	0.867986
Eid2	48.2214	42.065	3.46752	15.2243	77.2888	49.6407	50.6562	28.7274	37.7562	23.856	59.1952	30.1132	0.817697	0.715422	0.143589	0.521459	0.766559	0.332524	-0.290362	-0.483133	-2.79998	-0.939374	-1.20494	0.253724	0.595638
Zbtb40	7.45825	6.22755	13.6618	16.0181	2.14691	6.66815	4.74902	11.491	12.2152	8.67489	4.52136	10.7937	1.53192	1.30902	1.24319	1.44298	1.42047	1.34308	0.615336	0.388484	0.314044	0.529051	-0.0808153	0.658273	0.181594
Cebpz	63.9038	78.14	41.6272	33.6674	320.963	303.03	267.528	206.837	290.39	266.753	297.174	254.66	0.217671	0.265416	0.166734	0.1356	0.241543	0.151167	-2.19978	-1.91368	-2.58438	-2.88258	-0.676141	0.0819266	1.08657
Hddc2	41.0047	59.3612	12.4406	0	129.888	114.84	99.7294	41.3675	26.6514	30.3621	114.819	32.7937	0.362674	0.521168	0.397724	0.0295913	0.441921	0.213658	-1.46325	-0.940181	-1.33016	-5.07868	-1.04849	0.400864	0.397003
L3mbtl2	32.815	48.539	19.9277	15.44	27.9098	28.1544	26.1196	31.0256	28.3172	8.67489	27.3946	22.6726	1.19089	1.74466	0.884051	0.694477	1.46778	0.789264	0.252044	0.802946	-0.177798	-0.526002	-0.895053	0.114251	0.94214
Pak1	25.5607	22.892	46.6897	48.0452	59.0401	77.0541	39.5752	109.164	97.1667	58.5555	58.5565	88.2955	0.445976	0.401166	0.534066	0.549246	0.423571	0.541656	-1.16496	-1.31773	-0.90491	-0.864475	0.354774	0.0457403	1.3397
Pgrmc1	51.7847	53.8456	85.0466	109.353	410.06	495.666	458.28	794.026	773.447	594.23	454.669	720.568	0.11584	0.120363	0.119249	0.152935	0.118102	0.136092	-3.10979	-3.05454	-3.06795	-2.70901	0.204557	0.397833	0.4003
Polr3g	18.4519	16.9976	2.91906	4.80609	101.978	148.181	97.3549	54.0075	57.1896	65.0617	115.838	58.7529	0.166486	0.154038	0.0655877	0.0971683	0.160262	0.081378	-2.58653	-2.69864	-3.93043	-3.36337	-0.977725	0.073768	1.13213
Wfs1	2.48955	8.1077	0	0	7.51419	8.89086	7.91503	1.1491	11.66	4.33745	8.10669	5.71552	0.383185	1.00011	0.148909	0.148909	0.691648	0.148909	-1.38389	0.000159455	-2.7475	-2.7475	-2.21561	0.0971047	1.01276
Prpsap1	56.5665	71.5435	31.0814	20.9945	49.379	62.9769	32.4516	3.44729	52.7477	41.2057	48.2692	32.4669	1.16841	1.47239	0.958601	0.657201	1.3204	0.807901	0.224545	0.558161	-0.0609971	-0.605593	-0.708724	0.151315	0.820117
Rpusd1	6.39417	15.2709	0	0	3.22037	1.48181	7.12353	1.1491	0	0	3.9419	0.383032	1.49622	3.29243	0.723049	0.723049	2.39432	0.723049	0.581322	1.71915	-0.467835	-0.467835	-1.72745	0.104586	0.980527
Tert	4.35562	6.11485	0	0	22.5426	14.8181	4.74902	1.1491	1.11048	4.33745	14.0366	2.19901	0.356173	0.47317	0.312597	0.312597	0.414671	0.312597	-1.48935	-1.07957	-1.67762	-1.67762	-0.407665	0.195002	0.70996
Pnma5	34.5641	24.6379	3.90569	10.7176	49.379	46.677	53.8222	12.6401	18.8781	45.5432	49.9594	25.6871	0.697891	0.503105	0.183822	0.439072	0.600498	0.311447	-0.518927	-0.99107	-2.44361	-1.18747	-0.947171	0.254755	0.593877
Txndc16	26.0327	28.8743	11.0878	10.3448	121.3	101.504	113.185	52.8584	54.4134	28.1934	111.996	45.1551	0.239235	0.264383	0.261895	0.245797	0.251809	0.253846	-2.0635	-1.9193	-1.93294	-2.02446	0.0116256	0.895409	0.0479786
Cnot6l	4.52999	5.08153	10.641	10.8456	156.725	181.522	167.007	284.976	229.314	299.284	168.418	271.191	0.0326411	0.0358966	0.0427676	0.0435194	0.0342689	0.0431435	-4.93716	-4.80001	-4.54734	-4.5222	0.332245	0.0409601	1.38764
Dusp1	13.7066	22.3191	2.29977	1.26216	74.0684	48.1588	90.2313	20.6837	59.9658	17.3498	70.8195	32.6664	0.204772	0.324691	0.0980138	0.0671932	0.264731	0.0826035	-2.28791	-1.62286	-3.35087	-3.89554	-1.68025	0.0604542	1.21857
Sucla2	40.9429	51.0612	95.3402	76.7424	157.798	251.167	231.91	299.914	395.33	299.284	213.625	331.509	0.195424	0.242568	0.289737	0.233805	0.218996	0.261771	-2.35532	-2.04354	-1.78718	-2.09662	0.257401	0.361743	0.4416
Wee1	45.5327	58.1044	20.9004	25.8087	135.255	163.74	148.011	97.6732	167.682	108.436	149.002	124.597	0.310213	0.394024	0.17437	0.21345	0.352119	0.19391	-1.68867	-1.34365	-2.51977	-2.22803	-0.860674	0.0628967	1.20137
Dctn4	41.0473	47.4595	12.0252	24.4187	114.86	128.918	149.594	51.7094	91.6144	34.6996	131.124	59.3411	0.318242	0.366774	0.21586	0.42125	0.342508	0.318555	-1.6518	-1.44704	-2.21184	-1.24725	-0.104596	0.749882	0.125007
Abcc1	14.8819	11.0763	4.51507	3.71693	42.9382	51.8634	35.6176	14.9383	12.7705	28.1934	43.4731	18.634	0.357113	0.271543	0.280893	0.240242	0.314328	0.260568	-1.48555	-1.88075	-1.83191	-2.05744	-0.270611	0.369263	0.432664
Col18a1	17.5502	7.23519	1.54245	4.23261	6.44073	14.8181	8.70653	0	0	2.16872	9.98846	0.722908	1.68815	0.74944	1.47567	3.03708	1.2188	2.25638	0.755446	-0.416115	0.561373	1.60269	0.888551	0.364457	0.438353
Cyba	43.0406	47.5887	0	6.45878	1.07346	0	2.37451	2.29819	0	0	1.14932	0.766064	20.4905	22.6065	0.566231	4.22339	21.5485	2.39481	4.35688	4.49867	-0.820538	2.0784	-3.1696	0.120185	0.920149
Bop1	40.8845	65.3541	21.6454	20.7889	10.7346	20.7453	6.33202	0	10.5495	0	12.604	3.51651	3.07884	4.87755	5.01391	4.82427	3.9782	4.91909	1.62239	2.28616	2.32594	2.27031	0.306277	0.410366	0.386828
Hnrnpu	478.583	491.308	271.377	337.278	1170.07	1081.72	1161.13	993.969	856.178	1119.06	1137.64	989.736	0.421189	0.432365	0.274924	0.341441	0.426777	0.308182	-1.24746	-1.20968	-1.8629	-1.55029	-0.469697	0.0935076	1.02915
Pacrg	3.86936	3.73194	9.88818	28.943	4.29382	17.0408	11.081	50.5603	36.0905	10.8436	10.8052	32.4981	0.412475	0.400834	0.325038	0.89387	0.406654	0.609454	-1.27762	-1.31892	-1.62132	-0.161864	0.583714	0.633493	0.198258
Ptgfrn	4.32164	1.87279	0	0	17.1753	20.7453	13.4556	1.1491	0	0	17.1254	0.383032	0.293601	0.158495	0.723049	0.723049	0.226048	0.723049	-1.76807	-2.65749	-0.467835	-0.467835	1.67746	0.0592389	1.22739
E2f1	8.19887	3.26349	37.4702	7.11841	22.5426	12.5954	12.664	13.7892	17.2124	15.1811	15.934	15.3942	0.543219	0.251771	2.34657	0.4952	0.397495	1.42089	-0.880394	-1.98982	1.23056	-1.01392	1.83778	0.34286	0.464883
Cenpa	53.0599	79.0478	25.4241	23.2553	203.957	207.453	287.316	103.419	158.243	130.123	232.909	130.595	0.231116	0.342218	0.200798	0.184318	0.286667	0.192558	-2.11331	-1.54701	-2.31618	-2.43973	-0.574083	0.199305	0.700481
Emc1	27.9346	34.9789	52.2735	51.0893	22.5426	65.1997	28.4941	90.7786	49.9715	93.2551	38.7454	78.0017	0.727999	0.905234	0.674333	0.659344	0.816617	0.666838	-0.457992	-0.143637	-0.568467	-0.600898	-0.292322	0.214251	0.669078
Atp6v1h	127.36	145.503	196.638	233.202	545.316	430.466	460.655	830.797	847.849	1056.17	478.812	911.605	0.267521	0.305334	0.216564	0.256631	0.286428	0.236598	-1.90227	-1.71154	-2.20713	-1.96223	-0.275735	0.215388	0.666779
Vamp5	12.481	8.76694	0	0	5.36728	0	1.58301	2.29819	0.555238	0	2.31676	0.951144	4.0645	2.94472	0.51252	0.51252	3.50461	0.51252	2.02308	1.55813	-0.96432	-0.96432	-2.77357	0.00704554	2.15209
Acbd3	43.6886	34.5485	63.0486	74.1476	114.86	120.027	142.471	213.732	176.011	145.304	125.786	178.349	0.352474	0.280382	0.357117	0.419002	0.316428	0.38806	-1.50441	-1.83453	-1.48553	-1.25497	0.2944	0.275563	0.55978
1700028K03Rik	5.95103	4.21934	16.4752	15.0698	82.6561	132.622	67.2778	312.554	229.869	297.115	94.1853	279.846	0.0730263	0.0548335	0.0622235	0.0572193	0.0639299	0.0597214	-3.77544	-4.1888	-4.0064	-4.12735	-0.0982428	0.731886	0.135556
Arhgap33	7.7088	6.49783	17.0732	17.6378	0	2.96362	3.16601	2.29819	1.66572	2.16872	2.04321	2.04421	2.86172	2.46379	5.93692	6.12238	2.66275	6.02965	1.51688	1.30088	2.56972	2.61409	1.17916	0.00857448	2.06679
D10Jhu81e	25.4471	24.3802	0	3.59663	35.424	31.8589	21.3706	17.2365	12.2152	13.0123	29.5512	14.1547	0.865664	0.830744	0.0659862	0.303315	0.848204	0.18465	-0.20812	-0.267524	-3.92169	-1.72111	-2.19962	0.143454	0.843288
Zfp518b	6.44634	7.24286	0.648962	1.78081	117.007	114.099	86.2738	51.7094	34.4248	36.8683	105.793	41.0008	0.0697267	0.0771851	0.0392603	0.0662085	0.0734559	0.0527344	-3.84215	-3.69553	-4.67079	-3.91684	-0.478135	0.304998	0.515703
Emc3	41.8137	39.1083	79.8343	75.1105	161.018	162.999	172.548	172.365	249.302	160.486	165.522	194.051	0.257106	0.240859	0.414427	0.390209	0.248982	0.402318	-1.95957	-2.05374	-1.27081	-1.35768	0.692293	0.00845145	2.07307
Fus	809.894	1235.2	632.141	611.447	301.641	241.535	216.872	263.143	223.206	281.934	253.349	256.094	3.18811	4.86026	2.46268	2.38219	4.02418	2.42243	1.6727	2.28103	1.30023	1.25229	-0.732239	0.148529	0.828189
Iqcg	5.50828	1.25572	14.4177	11.5647	23.616	18.5226	14.2471	33.3238	17.2124	32.5308	18.7952	27.689	0.32878	0.113953	0.537408	0.437962	0.221366	0.487685	-1.6048	-3.1335	-0.895911	-1.19112	1.13951	0.230702	0.636948
Vav2	9.26609	8.09117	1.28264	0	16.1018	12.5954	17.4131	0	2.77619	0	15.3701	0.925397	0.627124	0.555352	1.18554	0.519373	0.591238	0.852458	-0.673176	-0.848525	0.245548	-0.945156	0.52789	0.565078	0.247892
Tob1	19.7682	9.16827	35.182	39.6897	415.427	429.725	478.068	690.607	935.577	535.675	441.073	720.62	0.0469791	0.0230013	0.05014	0.0563866	0.0349902	0.0532633	-4.41184	-5.44214	-4.31789	-4.1485	0.606192	0.315208	0.501403
Exoc4	54.7888	69.1242	30.0954	31.7124	77.2888	80.0178	73.6098	95.375	91.0591	75.9053	76.9721	87.4465	0.715497	0.899349	0.351573	0.369856	0.807423	0.360714	-0.482983	-0.153047	-1.5081	-1.43497	-1.16247	0.0207908	1.68213
Kdm6a	10.8774	8.36964	25.4482	17.2253	128.815	135.586	136.93	316.002	380.894	164.823	133.777	287.239	0.0881265	0.0695197	0.0917578	0.0632296	0.0788231	0.0774937	-3.50428	-3.84643	-3.44603	-3.98326	-0.0245397	0.913107	0.0394785
Ero1l	16.7968	23.0552	41.4469	34.3976	134.182	128.918	156.718	191.899	182.673	75.9053	139.939	150.159	0.126273	0.170678	0.280809	0.234174	0.148476	0.257492	-2.98538	-2.55065	-1.83234	-2.09435	0.7943	0.0867287	1.06184
Fbxl5	28.8422	27.3503	50.9958	52.2922	340.285	419.352	433.744	761.851	630.196	650.617	397.794	680.888	0.0748312	0.0710902	0.0762527	0.078154	0.0729607	0.0772033	-3.74022	-3.81421	-3.71307	-3.67754	0.0815435	0.184067	0.735023
C1qbp	66.8139	75.03	38.3361	10.5198	149.21	148.922	118.725	129.848	72.7362	82.4115	138.953	94.9986	0.484549	0.543255	0.409758	0.119999	0.513902	0.264879	-1.04529	-0.880298	-1.28716	-3.0589	-0.956163	0.306773	0.513183
Eci1	31.052	77.4705	16.3746	8.98664	81.5826	73.3496	40.3667	37.9202	29.4276	13.0123	65.0996	26.7867	0.484904	1.18716	0.625283	0.359403	0.83603	0.492343	-1.04423	0.247509	-0.67742	-1.47632	-0.763891	0.465886	0.33172
Mov10l1	194.985	210.55	292.086	287.938	172.826	192.635	176.505	171.215	166.572	297.115	180.656	211.634	1.07888	1.16457	1.37836	1.35885	1.12172	1.36861	0.109534	0.219795	0.462952	0.44239	0.28699	0.0358875	1.44506
Kdm1a	56.8508	63.4942	108.136	91.0527	259.776	243.758	237.451	299.914	290.945	268.922	246.995	286.594	0.233274	0.260062	0.379479	0.320079	0.246668	0.349779	-2.0999	-1.94307	-1.39791	-1.6435	0.503873	0.0752206	1.12366
Ptbp1	59.6914	63.2213	27.3028	31.5458	2.14691	0	1.58301	5.74548	1.11048	0	1.24331	2.28532	27.0545	28.628	8.61492	9.90642	27.8412	9.26067	4.75779	4.83935	3.10684	3.30836	-1.58803	0.00463579	2.33388
Patz1	25.0184	33.8169	11.5438	10.559	72.995	73.3496	53.0307	22.9819	54.4134	4.33745	66.4584	27.2443	0.385696	0.516124	0.444118	0.409253	0.45091	0.426686	-1.37446	-0.95421	-1.17099	-1.28893	-0.0796665	0.792034	0.101256
Trim41	52.5344	56.0013	81.0859	96.0664	105.199	93.3541	93.3974	120.655	111.603	119.28	97.3167	117.179	0.54451	0.579773	0.694588	0.821349	0.562141	0.757968	-0.876969	-0.786441	-0.525771	-0.283933	0.431205	0.0805873	1.09373
Zkscan8	2.85519	1.21766	7.52808	5.50872	16.1018	28.8953	25.3281	13.7892	40.5324	30.3621	23.4417	28.2279	0.15773	0.0907324	0.291779	0.222689	0.124231	0.257234	-2.66447	-3.46224	-1.77705	-2.1669	1.05005	0.133201	0.875492
Uggt2	3.1576	1.21989	9.59875	6.02053	31.1302	17.7817	33.2431	21.8328	36.6457	15.1811	27.385	24.5532	0.146472	0.0782064	0.414772	0.274741	0.112339	0.344756	-2.77131	-3.67657	-1.26961	-1.86385	1.61772	0.0922173	1.03519
Rab11fip5	4.21483	1.5335	9.48074	9.20566	1.07346	2.22272	3.16601	10.3419	4.99715	4.33745	2.15406	6.55882	1.65337	0.80325	1.38656	1.35017	1.22831	1.36836	0.725409	-0.316079	0.471508	0.433136	0.155775	0.681447	0.166568
Clk3	60.3181	61.9859	109.236	97.2973	3.22037	2.96362	0	3.44729	5.55238	4.33745	2.06133	4.44571	20.0299	20.5747	20.2428	18.0504	20.3023	19.1466	4.32408	4.3628	4.33934	4.17396	-0.0845522	0.414284	0.382702
Zmiz1	1.66146	2.97598	0	0	51.5259	10.3727	8.70653	19.5346	8.32858	0	23.535	9.28774	0.108476	0.162053	0.0972031	0.0972031	0.135265	0.0972031	-3.20455	-2.62546	-3.36285	-3.36285	-0.476712	0.261987	0.581721
Ralbp1	14.7789	17.6478	6.17584	3.95431	271.584	257.835	305.52	168.917	191.002	143.136	278.313	167.685	0.0564919	0.0667632	0.0425399	0.0293702	0.0616275	0.035955	-4.14581	-3.9048	-4.55504	-5.0895	-0.777382	0.112851	0.947494
Zmynd11	10.0974	3.1607	19.5408	19.0655	36.4975	33.3407	25.3281	56.3057	24.4305	49.8806	31.7221	43.539	0.33914	0.127153	0.461187	0.450515	0.233146	0.455851	-1.56005	-2.97537	-1.11657	-1.15035	0.967329	0.250248	0.601629
Dock11	7.44287	6.3948	2.68037	0.367758	120.227	124.472	75.1928	52.8584	44.9743	28.1934	106.631	42.0087	0.078443	0.0687054	0.0855725	0.0318019	0.0735742	0.0586872	-3.67221	-3.86343	-3.54671	-4.97474	-0.326153	0.56448	0.248351
Mrpl28	80.6613	104.459	33.5486	34.5226	81.5826	75.5723	119.517	22.9819	56.0791	60.7242	92.224	46.5951	0.875969	1.13125	0.725886	0.746351	1.00361	0.736118	-0.191049	0.177912	-0.462185	-0.422074	-0.447185	0.143458	0.843274
Col11a2	2.80624	0.386653	9.56181	5.68499	1.07346	1.48181	2.37451	3.44729	9.43905	15.1811	1.64326	9.3558	1.43998	0.5246	1.01989	0.645531	0.982289	0.832712	0.526047	-0.930711	0.0284172	-0.631441	-0.238331	0.91263	0.0397054
Ndufv3	35.2478	63.1353	11.3139	17.0755	22.5426	69.6451	38.7836	2.29819	9.99429	2.16872	43.6571	4.8204	0.811692	1.43617	2.11564	3.10554	1.12393	2.61059	-0.300996	0.522229	1.0811	1.63484	1.21582	0.128398	0.891442
Abhd11	13.768	21.2595	0	1.44268	3.22037	2.22272	10.2895	4.59639	0	0	5.24421	1.53213	2.36507	3.56482	0.394925	0.964673	2.96494	0.679799	1.24188	1.83383	-1.34035	-0.0518884	-2.12482	0.0876728	1.05714
Tgfb1	3.08162	2.75987	12.797	14.0465	0	0	0	0	0	15.1811	0	5.06035	4.08162	3.75987	2.2766	2.48277	3.92074	2.37969	2.02914	1.91068	1.18688	1.31195	-0.720356	0.0139914	1.85414
Lrrfip2	5.4434	2.65913	16.4399	12.03	28.9833	21.4863	18.9961	60.9021	39.9772	49.8806	23.1552	50.2533	0.26675	0.151484	0.340268	0.254227	0.209117	0.297247	-1.90644	-2.72276	-1.55526	-1.97581	0.507354	0.354306	0.450621
Paip1	26.0777	24.8099	36.9261	53.0025	147.063	126.695	128.223	112.611	183.229	171.329	133.994	155.723	0.200585	0.191193	0.241994	0.344573	0.195889	0.293283	-2.31772	-2.3869	-2.04696	-1.53712	0.582261	0.161308	0.792343
Ddx41	46.6409	68.7996	20.2547	25.5671	37.571	18.5226	14.2471	17.2365	9.43905	0	23.4469	8.89184	1.94875	2.85516	2.14871	2.68576	2.40195	2.41724	0.96255	1.51357	1.10347	1.42533	0.00915001	0.941722	0.0260772
Atg3	25.6449	22.6085	62.1224	43.835	105.199	121.508	92.6059	125.252	102.164	156.148	106.438	127.854	0.248004	0.219742	0.489874	0.347951	0.233873	0.418912	-2.01157	-2.18612	-1.02952	-1.52305	0.840925	0.088082	1.05511
Akt3	12.0949	8.54365	25.467	20.1886	32.2037	102.986	83.1078	113.761	78.2886	80.2428	72.7658	90.764	0.17752	0.129378	0.288425	0.230904	0.153449	0.259664	-2.49394	-2.95034	-1.79373	-2.11464	0.758887	0.110506	0.956614
S100pbp	56.8699	59.8103	106.887	107.811	290.907	291.176	285.733	622.81	591.329	819.777	289.272	677.972	0.199365	0.209494	0.158898	0.160258	0.204429	0.159578	-2.32652	-2.25502	-2.65383	-2.64153	-0.357342	0.0101731	1.99255
Ormdl3	19.338	32.1382	0	8.48134	32.2037	41.4907	38.7836	11.491	7.2181	10.8436	37.4927	9.85089	0.52836	0.860897	0.0921583	0.873784	0.694629	0.482971	-0.920408	-0.216087	-3.43974	-0.194651	-0.524305	0.530391	0.275404
Sdr39u1	5.25909	6.47625	43.6788	11.9859	0	0	0	0	0	4.33745	0	1.44582	6.25909	7.47625	18.2675	5.30942	6.86767	11.7884	2.64595	2.90231	4.1912	2.40855	0.77948	0.618403	0.208728
Scd2	8.06465	7.68648	0.819329	1.79865	72.995	128.918	129.015	9.19277	11.1048	6.50617	110.309	8.93457	0.0814367	0.0780392	0.183131	0.281708	0.0797379	0.232419	-3.61818	-3.67966	-2.44905	-1.82773	1.54339	0.0401568	1.39624
Zbtb11	11.7813	9.53945	26.8077	19.1263	183.561	196.34	255.655	304.511	280.951	362.177	211.852	315.879	0.0600476	0.0495153	0.0877548	0.063514	0.0547815	0.0756344	-4.05775	-4.33598	-3.51038	-3.97678	0.465354	0.237006	0.625241
Adad1	29.0413	29.6725	61.1492	58.4189	128.815	214.863	150.386	372.307	327.591	487.963	164.688	395.954	0.181313	0.185122	0.156566	0.149687	0.183218	0.153126	-2.46344	-2.43345	-2.67516	-2.73998	-0.258836	0.0184674	1.73359
Rpp25l	52.8769	57.6884	5.32319	14.6073	27.9098	20.7453	22.1621	6.89458	13.881	30.3621	23.6058	17.0459	2.1896	2.38515	0.350395	0.864868	2.28738	0.607632	1.13067	1.25408	-1.51294	-0.209448	-1.91242	0.0883654	1.05372
Med12	34.4723	36.8596	50.7578	59.1957	2.14691	0	0.791503	1.1491	1.66572	0	0.979471	0.938271	17.9201	19.1261	26.7031	31.0564	18.5231	28.8797	4.1635	4.25747	4.73893	4.95682	0.640733	0.0329439	1.48223
Smarcad1	23.8123	21.9638	38.5467	41.8294	150.284	191.894	178.088	272.336	278.174	175.667	173.422	242.059	0.142254	0.131656	0.162704	0.17621	0.136955	0.169457	-2.81345	-2.92515	-2.61968	-2.50463	0.307213	0.0618783	1.20846
Epg5	5.0455	6.94612	11.0823	13.4314	41.8648	73.3496	56.9882	66.6476	68.2943	80.2428	57.4009	71.7282	0.103517	0.136062	0.166129	0.198429	0.119789	0.182279	-3.27206	-2.87767	-2.58962	-2.3333	0.605649	0.120912	0.917532
Fads2	59.9076	49.3414	23.6932	14.6286	1.07346	2.96362	0	1.1491	0	0	1.34569	0.383032	25.9657	21.4612	17.8544	11.3003	23.7135	14.5773	4.69854	4.42366	4.1582	3.49828	-0.701982	0.176829	0.752446
Hspa13	13.9573	13.8889	25.7601	30.6315	57.9666	74.0905	72.8183	50.5603	21.0991	88.9176	68.2918	53.5257	0.215859	0.214872	0.49078	0.580121	0.215366	0.535451	-2.21184	-2.21845	-1.02685	-0.785575	1.31397	0.00839395	2.07603
Obsl1	3.35506	2.50397	0	0	2.14691	2.96362	1.58301	1.1491	0.555238	0	2.23118	0.568112	1.34782	1.08443	0.63771	0.63771	1.21612	0.63771	0.430633	0.116931	-0.649028	-0.649028	-0.93132	0.0276956	1.55759
Nrk	10.0185	7.98772	18.2651	18.5634	92.3172	75.5723	75.1928	83.8841	40.5324	84.5802	81.0274	69.6656	0.134327	0.10957	0.272624	0.276844	0.121948	0.274734	-2.89618	-3.19008	-1.87502	-1.85285	1.17176	0.0152619	1.81639
Zfp207	65.5563	61.9141	31.1983	34.2444	537.801	547.529	725.017	381.5	411.432	340.49	603.449	377.807	0.110111	0.104085	0.0849993	0.0930404	0.107098	0.0890198	-3.18297	-3.26416	-3.55641	-3.426	-0.266731	0.0734094	1.13425
Pik3cb	3.73894	8.78067	29.4432	8.07946	72.995	55.5679	55.4052	28.7274	46.0848	32.5308	61.3227	35.781	0.0760387	0.156936	0.827687	0.246852	0.116487	0.537269	-3.71712	-2.67175	-0.272843	-2.01828	2.20547	0.181599	0.740885
Camk4	1.53722	3.33927	0	0.198776	19.3222	15.559	7.91503	22.9819	6.10762	8.67489	14.2654	12.5882	0.166207	0.284255	0.0735935	0.0882222	0.225231	0.0809078	-2.58895	-1.81474	-3.76428	-3.50272	-1.47705	0.072686	1.13855
Lca5l	2.79897	5.01347	21.1332	7.7322	27.9098	28.8953	37.2006	32.1747	17.7676	78.074	31.3353	42.6721	0.117487	0.185973	0.506805	0.199949	0.15173	0.353377	-3.08943	-2.42684	-0.980497	-2.3223	1.2197	0.277212	0.557187
Rpl39l	178.858	223.449	105.412	82.211	545.316	580.129	598.376	320.598	348.135	266.753	574.607	311.828	0.312466	0.389935	0.340162	0.265996	0.351201	0.303079	-1.67823	-1.35869	-1.5557	-1.91053	-0.212601	0.463493	0.333957
Ttf2	20.0721	25.4533	8.85167	8.63636	23.616	28.8953	30.0771	8.04368	14.9914	8.67489	27.5295	10.57	0.738607	0.927226	0.851484	0.832874	0.832917	0.842179	-0.437122	-0.109006	-0.231949	-0.263829	0.0159551	0.892626	0.0493305
Atp2a2	50.017	45.9305	74.111	74.9247	267.29	205.231	220.829	181.557	289.279	229.885	231.117	233.574	0.21979	0.202185	0.320202	0.323671	0.210988	0.321936	-2.1858	-2.30625	-1.64295	-1.6274	0.609617	0.00973859	2.0115
Tmem147	15.7977	11.6516	46.3081	48.0055	57.9666	83.7223	94.1889	136.743	121.042	45.5432	78.6259	101.109	0.210958	0.158887	0.463309	0.479933	0.184923	0.471621	-2.24497	-2.65392	-1.10995	-1.0591	1.35071	0.0220388	1.65681
Cox7c	91.6197	98.1429	9.9469	21.8361	1483.52	1927.84	1689.07	1500.72	1439.73	1162.44	1700.14	1367.63	0.0544457	0.0582803	0.00799844	0.0166854	0.056363	0.0123419	-4.19904	-4.10085	-6.96607	-5.90527	-2.19118	0.0502494	1.29887
Cdca8	189.251	305.219	409.261	376.861	127.741	145.958	79.9418	85.0332	209.325	156.148	117.88	150.169	1.60036	2.57586	2.71393	2.4996	2.08811	2.60676	0.678396	1.36505	1.44038	1.3217	0.320063	0.410799	0.38637
Osbpl8	19.1728	17.8781	31.2232	32.2153	132.035	212.64	261.196	302.212	459.182	310.127	201.957	357.174	0.0993947	0.0930153	0.0899651	0.0927352	0.096205	0.0913501	-3.33069	-3.42639	-3.47449	-3.43074	-0.074705	0.294467	0.530963
Mdm2	27.5899	33.1011	51.8818	58.5292	172.826	191.894	175.714	243.609	253.744	294.946	180.145	264.1	0.157829	0.188253	0.199479	0.224554	0.173041	0.212017	-2.66357	-2.40925	-2.32569	-2.15487	0.293063	0.192901	0.714666
Vps53	54.7099	60.5417	104.676	87.9126	28.9833	32.5998	31.6601	76.9895	33.8695	104.099	31.0811	71.6526	1.73653	1.91832	1.45453	1.2238	1.82743	1.33917	0.796211	0.939842	0.540557	0.291373	-0.448475	0.0880384	1.05533
Slc39a11	7.79549	4.47875	0	0	28.9833	19.2635	25.3281	12.6401	3.88667	4.33745	24.525	6.95473	0.344584	0.214643	0.125711	0.125711	0.279613	0.125711	-1.53707	-2.21999	-2.99181	-2.99181	-1.15332	0.082587	1.08309
Herc3	8.95479	9.01277	0.94442	2.07326	62.2604	77.7951	57.7797	55.1566	56.0791	39.037	65.9451	50.0909	0.148701	0.149567	0.038058	0.0601527	0.149134	0.0491054	-2.74952	-2.74114	-4.71566	-4.05523	-1.60266	0.0382327	1.41756
Pygb	16.2878	21.0809	5.81834	5.74777	4.29382	3.70453	3.16601	8.04368	8.88382	0	3.72145	5.6425	3.66154	4.67671	1.02647	1.01585	4.16912	1.02116	1.87245	2.22549	0.0376953	0.022686	-2.02953	0.00757267	2.12075
Kpnb1	57.8102	67.6062	114.885	80.8878	104.125	145.958	95.7719	93.0768	155.467	65.0617	115.285	104.535	0.505741	0.589983	1.09807	0.775929	0.547862	0.937001	-0.983528	-0.761256	0.134973	-0.366003	0.774237	0.109898	0.959012
Ptprs	23.0643	19.0513	12.8025	6.32362	35.424	82.2405	63.3202	12.6401	22.2095	17.3498	60.3283	17.3998	0.392384	0.32695	0.750145	0.398027	0.359667	0.574086	-1.34966	-1.61286	-0.414758	-1.32906	0.674604	0.328688	0.483216
Prc1	114.259	165.256	81.2029	74.5461	77.2888	70.386	54.6137	65.4985	56.6343	82.4115	67.4295	68.1814	1.68435	2.42959	1.18822	1.092	2.05697	1.14011	0.75219	1.28071	0.248804	0.126971	-0.851346	0.0925034	1.03384
Dtymk	28.6317	33.0868	57.9578	78.5851	108.419	108.172	108.436	145.935	134.923	136.63	108.342	139.163	0.270999	0.311744	0.420639	0.567806	0.291372	0.494222	-1.88364	-1.68157	-1.24935	-0.816531	0.762299	0.0882657	1.05421
Sptan1	263.796	276.799	169.139	184.743	89.0968	183.004	110.019	79.2877	121.042	73.7366	127.373	91.3554	2.06271	2.164	1.84222	2.01118	2.11335	1.9267	1.04454	1.1137	0.881447	1.00804	-0.133403	0.203483	0.691473
Anp32e	55.0526	88.6376	45.2096	24.8118	120.227	108.913	126.64	135.593	102.164	93.2551	118.594	110.337	0.468692	0.749519	0.415041	0.231834	0.609105	0.323437	-1.09329	-0.415964	-1.26867	-2.10884	-0.913205	0.225559	0.646739
Haus3	33.4883	29.6216	6.86749	10.0507	238.307	228.199	174.922	159.724	163.24	208.197	213.809	177.054	0.160553	0.142552	0.044186	0.0620636	0.151553	0.0531248	-2.63888	-2.81044	-4.50027	-4.01011	-1.51236	0.0275958	1.55916
Wnk1	45.7116	44.1158	62.9976	68.1315	1192.61	1136.55	1100.19	1691.47	1523.57	2684.88	1143.12	1966.64	0.0408277	0.0394329	0.032525	0.0351342	0.0401303	0.0338296	-4.61431	-4.66446	-4.94231	-4.83098	-0.246405	0.0558987	1.2526
Zfy2	8.7364	1.02613	15.8599	23.5014	121.3	128.918	131.39	195.346	317.596	383.864	127.203	298.936	0.0759455	0.0158041	0.0562119	0.0816888	0.0458748	0.0689503	-3.71889	-5.98355	-4.15298	-3.61372	0.587856	0.493151	0.30702
Dohh	60.887	105.558	37.1149	28.8565	16.1018	14.0772	4.74902	3.44729	1.66572	0	11.6427	1.70434	4.89508	8.42842	14.094	11.0402	6.66175	12.5671	2.29133	3.07526	3.81701	3.4647	0.915681	0.15569	0.80774
Spata6	6.78243	3.25938	18.3189	17.0914	79.4357	81.4996	72.0268	194.197	156.577	86.7489	77.654	145.841	0.0989451	0.0541533	0.131564	0.123204	0.0765492	0.127384	-3.33723	-4.20681	-2.92617	-3.02088	0.734721	0.209436	0.678948
Ski	6.93702	8.59209	0.81723	1.79404	121.3	115.581	90.2313	21.8328	20.5438	4.33745	109.038	15.5714	0.07213	0.0871709	0.109661	0.168606	0.0796505	0.139134	-3.79326	-3.52001	-3.18888	-2.56827	0.804716	0.148677	0.827757
Pcdh19	0.705218	0.140353	5.20633	0.714331	27.9098	14.0772	16.6216	0	1.66572	2.16872	19.5362	1.27815	0.0830347	0.0555289	2.72429	0.752511	0.0692818	1.7384	-3.59014	-4.17062	1.44588	-0.410215	4.64914	0.0455634	1.34138
Akap8l	151.824	118.54	226.326	202.287	7.51419	9.63177	23.7451	22.9819	14.9914	13.0123	13.6303	16.9952	10.4457	8.17068	12.6325	11.2967	9.30818	11.9646	3.38483	3.03046	3.65907	3.49783	0.362206	0.197095	0.705325
Nprl3	2.26435	2.47859	6.96531	12.2326	1.07346	7.40905	7.91503	5.74548	4.44191	4.33745	5.46585	4.84161	0.504861	0.537994	1.36355	2.26523	0.521428	1.81439	-0.986042	-0.894337	0.447365	1.17966	1.79894	0.0415358	1.38158
Hp1bp3	47.1387	42.6449	25.5713	21.2929	291.98	255.612	243.783	143.637	186.005	158.317	263.792	162.653	0.181798	0.164827	0.162364	0.136221	0.173313	0.149292	-2.45959	-2.60097	-2.6227	-2.87598	-0.215239	0.270037	0.568577
Baz2a	27.565	21.4069	40.5578	39.5387	456.219	349.707	281.775	378.053	410.321	576.88	362.567	455.085	0.0785687	0.0616307	0.0911186	0.0888841	0.0700997	0.0900013	-3.6699	-4.02021	-3.45611	-3.49193	0.360539	0.169646	0.770456
Stub1	19.0557	19.4425	2.67115	1.46597	0	1.48181	0	0	6.10762	0	0.493937	2.03587	13.4248	13.6836	1.20926	0.812278	13.5542	1.01077	3.74682	3.77438	0.274119	-0.299955	-3.74522	0.00574943	2.24038
Pdcl3	31.2054	37.2631	7.85374	10.0573	59.0401	68.9042	87.0653	39.0693	54.9686	80.2428	71.6699	58.0936	0.443174	0.526533	0.149826	0.187115	0.484854	0.16847	-1.17405	-0.925403	-2.73864	-2.418	-1.52505	0.0171628	1.76541
Ppp6r3	67.2855	59.7503	90.999	103.839	136.329	136.327	148.803	116.059	167.682	121.448	140.486	135.063	0.482631	0.429373	0.67615	0.770521	0.456002	0.723335	-1.05101	-1.2197	-0.564585	-0.376094	0.665624	0.0343196	1.46446
Ttc17	11.1566	11.3292	17.5105	29.3642	16.1018	40.0089	30.0771	14.9383	23.8753	23.856	28.7293	20.8898	0.40891	0.414717	0.845623	1.38714	0.411813	1.11638	-1.29015	-1.2698	-0.241913	0.472109	1.43876	0.0597305	1.2238
Trim6	12.7515	8.49434	3.50104	0.640477	76.2154	41.4907	48.2817	17.2365	3.88667	75.9053	55.3292	32.3428	0.244128	0.168551	0.134993	0.0492003	0.206339	0.0920966	-2.03429	-2.56874	-2.88905	-4.34519	-1.1638	0.231917	0.634668
Slbp	131.191	178.135	241.351	241.767	212.544	177.817	199.459	403.333	430.865	216.872	196.607	350.357	0.66896	0.906525	0.689757	0.690942	0.787742	0.690349	-0.580008	-0.141581	-0.53584	-0.533364	-0.190398	0.510976	0.291599
Fhl3	19.3874	22.7223	0	4.36399	13.9549	3.70453	9.49804	4.59639	1.66572	0	9.0525	2.08737	2.0281	2.35984	0.323901	1.7374	2.19397	1.03065	1.02013	1.23869	-1.62638	0.796929	-1.08999	0.332066	0.478775
Nagk	17.0172	30.9889	50.2522	63.777	16.1018	14.0772	12.664	59.753	37.201	30.3621	14.281	42.4387	1.17905	2.09337	1.17987	1.49123	1.63621	1.33555	0.237629	1.06583	0.238631	0.576501	-0.292926	0.639865	0.193912
Leng1	13.3038	15.6688	2.01815	1.10759	13.9549	15.559	6.33202	6.89458	1.11048	13.0123	11.9487	7.0058	1.10466	1.2873	0.376995	0.263258	1.19598	0.320127	0.143599	0.364347	-1.40738	-1.92545	-1.90148	0.0208282	1.68135
H1fx	151.145	163.253	243.915	270.037	51.5259	45.1952	56.1967	85.0332	84.9515	153.979	50.9726	107.988	2.92741	3.16038	2.24717	2.48685	3.0439	2.36701	1.54962	1.6601	1.16811	1.31432	-0.362852	0.058019	1.23643
Tbc1d8b	14.8159	13.0856	30.2432	22.8222	10.7346	8.89086	12.664	58.6039	16.6572	21.6872	10.7632	32.3161	1.34453	1.19743	0.93778	0.715036	1.27098	0.826408	0.4271	0.259941	-0.092679	-0.483912	-0.621014	0.0971237	1.01267
Atg101	52.4626	99.2561	29.0482	23.9132	42.9382	52.6043	48.2817	32.1747	38.8667	36.8683	47.9414	35.9699	1.09238	2.04849	0.812775	0.673879	1.57044	0.743327	0.127476	1.03456	-0.299073	-0.569439	-1.0791	0.165092	0.782273
Pdlim5	11.3082	8.27171	22.2915	17.2714	114.86	137.067	142.471	235.565	288.724	299.284	131.466	274.524	0.0929161	0.0699932	0.0845351	0.0663152	0.0814546	0.0754252	-3.42793	-3.83664	-3.56431	-3.91452	-0.110951	0.729053	0.137241
Brk1	144.012	158.993	69.3376	73.869	224.352	198.563	149.594	140.19	140.475	171.329	190.836	150.665	0.755914	0.834009	0.463771	0.493648	0.794961	0.478709	-0.403706	-0.261866	-1.10852	-1.01845	-0.731735	0.0129626	1.88731
Rpap1	23.0843	35.6554	13.8931	11.6913	25.7629	24.4499	18.2046	2.29819	17.7676	2.16872	22.8058	7.41152	1.0117	1.53977	1.77056	1.5088	1.27573	1.63968	0.0167814	0.622713	0.824204	0.593402	0.362086	0.352988	0.45224
Anp32b	179.673	234.105	114.349	107.583	560.344	483.07	500.23	317.151	312.044	550.856	514.548	393.35	0.350449	0.456029	0.292505	0.275347	0.403239	0.283926	-1.51272	-1.1328	-1.77347	-1.86067	-0.50612	0.126605	0.897549
Clip2	8.71491	12.2856	2.68077	2.45209	0	2.96362	0	0	0	0	0.987874	0	4.88708	6.68335	3.68077	3.45209	5.78522	3.56643	2.28897	2.74057	1.88001	1.78747	-0.697891	0.0979949	1.0088
Pcbp3	12.98	20.5924	39.0147	38.3161	4.29382	8.14996	3.95752	10.3419	8.88382	0	5.4671	6.40856	2.16171	3.33881	5.40115	5.30685	2.75026	5.354	1.11217	1.73934	2.43327	2.40786	0.961048	0.0867684	1.06164
Isoc1	11.015	10.7105	0	0.956343	57.9666	85.2041	89.4398	63.2003	39.4219	32.5308	77.5369	45.051	0.152986	0.149109	0.021715	0.0424821	0.151047	0.0320985	-2.70853	-2.74557	-5.52516	-4.557	-2.23442	0.0411402	1.38573
Cops7a	30.9825	43.0567	69.0135	69.2586	209.324	161.517	206.582	298.765	263.738	307.959	192.474	290.154	0.165306	0.227713	0.240469	0.241311	0.19651	0.24089	-2.59679	-2.13471	-2.05608	-2.05104	0.293774	0.309193	0.509771
Marcksl1	60.962	69.4872	27.8961	24.4958	658.028	832.778	917.352	286.125	378.673	346.996	802.719	337.264	0.0770941	0.0877013	0.0854245	0.0753723	0.0823977	0.0803984	-3.69724	-3.51126	-3.54921	-3.72982	-0.0354375	0.811079	0.0909371
Ldlr	5.42724	7.01201	0.985255	0	26.8364	13.3363	16.6216	2.29819	16.1019	2.16872	18.9314	6.85628	0.322468	0.401979	0.252697	0.127287	0.362223	0.189992	-1.63277	-1.31481	-1.98452	-2.97385	-0.930944	0.192643	0.715246
Numb	20.2248	24.7967	47.9073	36.8093	62.2604	33.3407	25.3281	36.7711	70.5153	10.8436	40.3098	39.3767	0.513797	0.624469	1.21128	0.936415	0.569133	1.07385	-0.960731	-0.679299	0.276529	-0.0947798	0.91595	0.0596168	1.22463
Golph3	9.74245	11.3567	29.1122	23.496	355.314	371.934	432.952	620.512	687.941	474.95	386.733	594.468	0.0277058	0.031869	0.0505691	0.0411375	0.0297874	0.0458533	-5.17367	-4.9717	-4.3056	-4.6034	0.622323	0.0752649	1.12341
Plcb3	19.7913	14.587	3.14592	6.90615	12.8815	12.5954	20.5791	5.74548	10.5495	19.5185	15.352	11.9378	1.27148	0.953218	0.320449	0.611087	1.11235	0.465768	0.346513	-0.0691212	-1.64183	-0.71055	-1.25593	0.123203	0.909377
Armc8	25.0672	34.3848	47.457	48.8794	268.364	255.612	279.401	474.577	404.769	516.156	267.792	465.167	0.0969791	0.131644	0.103948	0.106999	0.114311	0.105473	-3.36618	-2.92529	-3.26607	-3.22433	-0.116091	0.697279	0.156593
Shmt2	73.4875	89.3201	40.6895	39.3453	20.3957	14.0772	19.7876	9.19277	9.43905	21.6872	18.0868	13.4397	3.90256	4.73207	2.88715	2.79406	4.31732	2.8406	1.96442	2.24247	1.52965	1.48236	-0.603938	0.0514526	1.28859
Leo1	28.1505	27.3535	55.012	54.7921	64.4073	81.4996	59.3627	72.3931	69.4048	173.498	68.4232	105.099	0.419896	0.408415	0.527924	0.525851	0.414155	0.526888	-1.2519	-1.29189	-0.921597	-0.927273	0.347323	0.00336184	2.47342
Srl	5.18514	7.69124	0	0.984776	21.4691	9.63177	6.33202	4.59639	3.33143	26.0247	12.4776	11.3175	0.458919	0.644864	0.0811853	0.161135	0.551891	0.12116	-1.12369	-0.632933	-3.62264	-2.63366	-2.18747	0.0552592	1.2576
Srek1	24.4188	23.4694	38.473	47.0555	156.725	140.031	128.223	195.346	221.54	405.551	141.66	274.146	0.178178	0.171523	0.143462	0.174654	0.17485	0.159058	-2.48861	-2.54353	-2.80126	-2.51742	-0.136566	0.426062	0.370527
Atp5o	133.217	141.298	69.4222	44.4501	301.641	316.367	307.103	160.874	233.755	114.942	308.37	169.857	0.433838	0.459959	0.41217	0.266012	0.446899	0.339091	-1.20477	-1.12042	-1.27869	-1.91043	-0.398274	0.308039	0.511394
Rplp2	438.973	235.884	141.783	144.51	1654.2	1250.65	1195.96	845.735	755.124	882.67	1366.93	827.843	0.321633	0.173169	0.172268	0.175558	0.247401	0.173913	-1.63651	-2.52974	-2.53728	-2.50998	-0.50849	0.428134	0.36842
Sdhc	115.279	142.764	238.65	195.423	176.047	162.258	114.768	236.714	302.05	373.02	151.024	303.928	0.764873	0.945662	0.785922	0.644163	0.855268	0.715043	-0.386708	-0.0806034	-0.347541	-0.634503	-0.258347	0.344725	0.462528
Smc6	23.9695	22.6917	43.0435	36.7469	961.816	1038.75	882.526	1584.6	1253.73	2220.77	961.03	1686.37	0.025955	0.0246268	0.0261019	0.0223703	0.0252909	0.0242361	-5.26784	-5.34363	-5.2597	-5.48227	-0.0614614	0.634649	0.197466
Rps4l	219.868	260.247	123.401	125.03	250.115	175.595	193.127	99.9714	119.932	119.28	206.279	113.061	1.06556	1.26036	1.09065	1.10493	1.16296	1.09779	0.0916147	0.333841	0.125191	0.143961	-0.0831986	0.585918	0.232163
Add1	32.7867	29.4528	15.45	12.1132	46.1586	28.1544	41.9497	12.6401	31.6486	32.5308	38.7542	25.6065	0.84989	0.766026	0.618271	0.492857	0.807958	0.555564	-0.234652	-0.384534	-0.693689	-1.02076	-0.540328	0.0930817	1.03114
Atf7ip	42.3173	38.7767	64.1264	66.5973	228.646	206.713	164.633	228.67	245.971	318.802	199.997	264.481	0.215512	0.197897	0.245315	0.254622	0.206705	0.249968	-2.21416	-2.33718	-2.02729	-1.97357	0.274175	0.0546398	1.26249
Zbtb24	7.79745	6.89919	13.5244	21.1253	55.8197	57.7906	22.9536	54.0075	83.841	127.955	45.5213	88.6011	0.189106	0.169797	0.1621	0.246931	0.179452	0.204516	-2.40273	-2.55811	-2.62504	-2.01782	0.188618	0.662333	0.178924
Rae1	78.485	71.3273	138.446	118.193	186.781	215.603	196.293	227.521	250.968	177.835	199.559	218.775	0.396317	0.360628	0.634494	0.542344	0.378473	0.588419	-1.33527	-1.47142	-0.656321	-0.882721	0.636655	0.0407927	1.38942
1700048O20Rik	55.2146	34.3998	14.5005	15.9163	41.8648	34.0816	27.7026	60.9021	33.8695	39.037	34.5497	44.6029	1.5813	0.995785	0.339902	0.370947	1.28854	0.355425	0.661108	-0.0060944	-1.55681	-1.43071	-1.85812	0.0330371	1.481
Calm1	55.9448	60.4856	94.8822	86.9925	1146.45	1178.04	1139.76	1242.17	1542.45	1344.61	1154.75	1376.41	0.0492708	0.0531996	0.0696104	0.0638825	0.0512352	0.0667465	-4.34312	-4.23244	-3.84455	-3.96843	0.381556	0.0443259	1.35334
Rnf138	22.7161	25.2316	44.9708	44.7339	424.015	564.57	436.118	1224.94	1067.72	667.967	474.901	986.876	0.0498342	0.0551198	0.046535	0.0462951	0.052477	0.0464151	-4.32672	-4.18128	-4.42554	-4.433	-0.177092	0.137801	0.860747
Trim28	316.599	374.345	464.249	508.82	161.018	151.886	171.756	255.099	204.328	201.691	161.553	220.373	1.95382	2.30906	2.10165	2.30299	2.13144	2.20232	0.966294	1.2073	1.07153	1.20351	0.0472012	0.747428	0.126431
Dnpep	87.6663	118.791	190.489	148.628	97.6845	103.727	116.351	159.724	178.787	186.51	105.921	175.007	0.829272	1.12037	1.08796	0.850126	0.974821	0.969043	-0.270083	0.163975	0.121626	-0.234251	-0.00857568	0.991791	0.00357986
Srebf2	22.151	28.6113	11.7273	9.65425	36.4975	31.8589	22.9536	13.7892	2.77619	0	30.4367	5.52178	0.736432	0.941935	1.95151	1.63364	0.839184	1.79258	-0.441376	-0.0862999	0.964592	0.70809	1.09498	0.0374198	1.4269
Ube2k	42.6016	76.1589	29.3706	30.2233	413.28	462.325	451.948	514.795	495.273	600.736	442.518	536.935	0.0983086	0.17397	0.0564577	0.0580428	0.136139	0.0572503	-3.34654	-2.52309	-4.14669	-4.10674	-1.24973	0.101689	0.992727
Vapa	305.119	454.63	524.631	623.593	459.439	661.628	590.461	1083.6	1099.93	494.469	570.51	892.665	0.535632	0.79724	0.588175	0.698911	0.666436	0.643543	-0.900687	-0.326914	-0.765683	-0.516819	-0.0504294	0.938047	0.0277753
Tsn	75.114	75.3536	47.0277	33.0686	845.883	816.478	764.592	563.057	489.165	613.749	808.984	555.324	0.0939697	0.0942655	0.0863305	0.0612387	0.0941176	0.0737846	-3.41166	-3.40713	-3.53399	-4.02941	-0.351145	0.271729	0.565864
Bcl2l12	28.1377	43.0078	4.15457	6.8403	31.1302	10.3727	72.8183	3.44729	22.7648	84.5802	38.1071	36.9308	0.745074	1.12532	0.135894	0.2067	0.935195	0.171297	-0.424544	0.170329	-2.87944	-2.27439	-2.44877	0.0287058	1.54203
Rlf	21.4362	21.6115	6.10409	11.9112	91.2437	118.545	77.5673	95.375	94.3905	65.0617	95.7853	84.9424	0.231814	0.233626	0.0826611	0.150231	0.23272	0.116446	-2.10896	-2.09773	-3.59665	-2.73474	-0.998933	0.13262	0.87739
Zfp382	11.0344	9.55289	22.4021	31.2955	3.22037	8.89086	0	9.19277	5.55238	0	4.03708	4.91505	2.38916	2.09504	3.95636	5.45988	2.2421	4.70812	1.2565	1.06698	1.98417	2.44887	1.0703	0.0522028	1.28231
Ppp3cc	14.4925	11.1252	41.2684	26.4236	56.8932	120.768	102.895	139.041	111.603	91.0864	93.5187	113.91	0.16391	0.128284	0.367839	0.238653	0.146097	0.303246	-2.60903	-2.96259	-1.44285	-2.06701	1.05357	0.102737	0.988275
Tacc2	5.53981	4.5448	1.40489	1.02804	68.7012	47.4179	60.1542	8.04368	9.43905	15.1811	58.7578	10.8879	0.109439	0.0927879	0.202297	0.170597	0.101113	0.186447	-3.19181	-3.42992	-2.30545	-2.55134	0.882792	0.0356139	1.44838
Rassf1	24.4256	22.045	60.8069	39.1256	4.29382	0	5.54052	0	0	4.33745	3.27811	1.44582	5.94318	5.38671	25.2705	16.4058	5.66494	20.8381	2.57123	2.4294	4.65938	4.03614	1.87909	0.0286459	1.54294
Rnf20	64.9106	50.427	88.0389	94.3608	387.518	300.808	297.605	475.726	411.987	509.65	328.643	465.788	0.199945	0.156008	0.190748	0.204292	0.177977	0.19752	-2.32232	-2.68031	-2.39026	-2.2913	0.15031	0.478451	0.320163
Rps6ka1	23.1487	29.2684	2.74166	12.7897	12.8815	28.1544	4.74902	8.04368	5.55238	4.33745	15.2616	5.97784	1.48501	1.86134	0.53622	1.97621	1.67317	1.25622	0.570471	0.896338	-0.899102	0.982738	-0.4135	0.544184	0.264254
Magoh	470.913	590.862	296.883	304.617	708.481	662.369	821.58	877.91	851.736	746.041	730.81	825.229	0.644857	0.808764	0.360534	0.369894	0.72681	0.365214	-0.632949	-0.306209	-1.47179	-1.43482	-0.992837	0.0268149	1.57162
Tjp2	10.5912	4.51686	1.86168	0.51086	13.9549	5.18634	27.7026	5.74548	1.66572	4.33745	15.6146	3.91622	0.697651	0.332048	0.582089	0.307322	0.51485	0.444705	-0.519423	-1.59053	-0.780688	-1.70218	-0.211301	0.816546	0.0880193
Mob1b	5.59618	11.8463	26.7603	18.5514	249.042	270.43	255.655	466.533	555.238	481.457	258.376	501.076	0.025431	0.0495277	0.0552911	0.0389412	0.0374793	0.0471161	-5.29727	-4.33562	-4.17681	-4.68256	0.330125	0.550358	0.259355
Mex3a	6.49368	9.00494	1.54645	1.69744	141.696	96.3177	104.478	42.5166	17.2124	34.6996	114.164	31.4762	0.0650696	0.0868755	0.0784099	0.0830591	0.0759726	0.0807345	-3.94187	-3.52491	-3.67282	-3.58972	0.0877069	0.67837	0.168533
Npw	141.756	82.253	14.7398	44.492	2.14691	0	0	0	1.11048	0	0.715637	0.370159	83.2089	48.526	11.4876	33.202	65.8674	22.3448	6.37867	5.60069	3.522	5.0532	-1.55963	0.18597	0.730557
Setd3	14.6522	9.54358	36.0571	23.3867	271.584	241.535	189.961	299.914	333.143	325.308	234.36	319.455	0.0665034	0.0447977	0.115639	0.0761002	0.0556505	0.0958695	-3.91043	-4.48043	-3.1123	-3.71596	0.784677	0.200538	0.697804
Arhgap11a	14.2315	18.0023	5.3423	5.86389	132.035	145.217	129.806	105.717	124.929	82.4115	135.686	104.352	0.111434	0.139021	0.0602008	0.0651518	0.125228	0.0626763	-3.16574	-2.84662	-4.05407	-3.94005	-0.998561	0.0280166	1.55258
Babam1	62.32	71.2413	30.8591	24.6342	17.1753	29.6362	17.4131	6.89458	16.6572	10.8436	21.4082	11.4651	2.82575	3.22388	2.55586	2.05648	3.02482	2.30617	1.49863	1.6888	1.35381	1.04018	-0.391348	0.16299	0.787838
Fam114a2	19.7714	24.624	34.2103	54.4482	91.2437	93.3541	63.3202	124.102	149.914	119.28	82.6393	131.099	0.248345	0.306363	0.266545	0.419748	0.277354	0.343146	-2.00958	-1.70669	-1.90755	-1.25241	0.307095	0.521449	0.282789
Dlgap4	5.75565	4.90925	13.658	11.66	25.7629	30.3771	20.5791	13.7892	14.9914	10.8436	25.573	13.2081	0.254229	0.222378	1.03167	0.891045	0.238303	0.961356	-1.9758	-2.16892	0.0449756	-0.166429	2.01227	0.00502694	2.2987
Ndufs4	113.841	108.783	177.598	182.155	358.534	382.307	342.721	453.893	436.973	303.621	361.187	398.162	0.317076	0.303112	0.447433	0.458849	0.310094	0.453141	-1.6571	-1.72208	-1.16026	-1.12391	0.547255	0.00459116	2.33808
Knop1	12.2171	9.13937	4.77494	1.74705	70.8481	55.5679	75.1928	20.6837	31.0934	56.3868	67.2029	36.0546	0.19379	0.148665	0.155849	0.074135	0.171227	0.114992	-2.36743	-2.74987	-2.68178	-3.7537	-0.574378	0.366389	0.436058
Plk2	15.8385	13.669	27.1063	36.7535	11.808	8.89086	20.5791	31.0256	76.0677	28.1934	13.7593	45.0956	1.14087	0.993884	0.60974	0.819026	1.06738	0.714383	0.19014	-0.00885107	-0.713735	-0.288019	-0.579303	0.128146	0.892294
Fiz1	10.5541	16.1317	3.11665	1.71047	7.51419	11.1136	7.91503	6.89458	9.43905	0	8.8476	5.44454	1.17329	1.73968	0.638781	0.420584	1.45648	0.529682	0.230558	0.798821	-0.646608	-1.24953	-1.45929	0.0716869	1.14456
Spata17	5.14859	1.75659	19.0049	14.9003	20.3957	1.48181	2.37451	13.7892	8.88382	0	8.08399	7.55766	0.67686	0.303455	2.33766	1.85802	0.490158	2.09784	-0.56307	-1.72044	1.22507	0.89377	2.09759	0.067316	1.17188
Naa25	25.3284	34.2004	54.6583	52.8902	56.8932	69.6451	45.9072	112.611	115.49	95.4238	57.4818	107.842	0.450199	0.601903	0.51137	0.495125	0.526051	0.503247	-1.15137	-0.732396	-0.967561	-1.01414	-0.0639348	0.8379	0.076808
Pwp1	51.4493	48.4585	29.4396	16.157	106.272	84.4632	80.7333	66.6476	60.521	36.8683	90.4895	54.679	0.573282	0.540592	0.546698	0.308141	0.556937	0.42742	-0.802682	-0.887388	-0.871183	-1.69834	-0.381862	0.401076	0.396773
Myt1l	4.396	3.64895	10.0923	9.12282	85.8765	105.949	90.2313	155.128	115.49	184.341	94.0191	151.653	0.0567886	0.0489265	0.0726638	0.0663126	0.0528576	0.0694882	-4.13825	-4.35324	-3.78262	-3.91457	0.394658	0.0877784	1.05661
Zhx1	8.55802	6.90495	18.7833	15.4629	126.668	200.785	163.841	273.485	264.849	214.704	163.765	251.012	0.0580101	0.0479772	0.0785013	0.0653258	0.0529937	0.0719136	-4.10755	-4.38151	-3.67114	-3.9362	0.440444	0.146833	0.833177
Ranbp9	33.8283	33.715	67.0507	52.798	81.5826	115.581	85.4823	135.593	232.645	164.823	94.2154	177.687	0.365784	0.364594	0.380837	0.301074	0.365189	0.340955	-1.45094	-1.45564	-1.39275	-1.73181	-0.0990597	0.586173	0.231974
Calcoco1	33.4185	35.0454	14.2335	13.0193	7.51419	2.22272	0	2.29819	0	0	3.24564	0.766064	8.10679	8.49	8.62568	7.93818	8.29839	8.28193	3.01913	3.08576	3.10864	2.98881	-0.00286443	0.961622	0.0169955
Bid	13.4364	22.9211	2.3618	2.59239	117.007	77.7951	144.054	13.7892	41.6429	41.2057	112.952	32.2126	0.126689	0.209923	0.101221	0.108164	0.168306	0.104692	-2.98064	-2.25207	-3.30443	-3.20871	-0.684934	0.223545	0.650635
Tmem14c	32.6204	38.6998	0	7.72408	53.6728	47.4179	34.0346	34.4729	41.6429	34.6996	45.0418	36.9385	0.730214	0.862256	0.0263585	0.229953	0.796235	0.128156	-0.453608	-0.213812	-5.24559	-2.12059	-2.63529	0.166034	0.779803
Scube3	6.22136	15.2619	1.49771	0.821967	2.14691	2.96362	4.74902	1.1491	2.22095	8.67489	3.28652	4.01498	1.68467	3.79373	0.498049	0.363305	2.7392	0.430677	0.752465	1.92362	-1.00564	-1.46075	-2.66908	0.0548341	1.26095
Aasdhppt	22.484	32.2184	48.2408	53.8048	153.504	245.981	179.671	314.853	253.189	138.798	193.052	235.613	0.121019	0.171183	0.208107	0.231622	0.146101	0.219864	-3.04669	-2.54639	-2.26461	-2.11016	0.589647	0.145458	0.837262
Snx19	9.38938	6.38827	19.3445	15.4825	19.3222	27.4135	23.7451	41.3675	15.5467	54.2181	23.4936	37.0441	0.424167	0.301641	0.534761	0.433248	0.362904	0.484005	-1.2373	-1.7291	-0.903034	-1.20673	0.415433	0.276539	0.558244
Ift20	33.1898	33.3275	83.5317	79.4623	291.98	236.349	299.188	437.806	461.403	726.522	275.839	541.91	0.123501	0.123998	0.155701	0.148205	0.123749	0.151953	-3.01741	-3.01161	-2.68315	-2.75433	0.296206	0.0142639	1.84576
Ndufa4	181.98	234.926	81.698	84.6927	531.361	617.915	557.218	519.392	554.683	210.366	568.831	428.147	0.321112	0.414027	0.192703	0.199681	0.36757	0.196192	-1.63885	-1.2722	-2.37555	-2.32423	-0.905749	0.0402691	1.39503
Vbp1	35.5192	35.1948	75.3194	65.8323	151.357	140.772	227.953	536.628	344.248	325.308	173.361	402.062	0.209446	0.207586	0.189349	0.165812	0.208516	0.17758	-2.25535	-2.26822	-2.40088	-2.59238	-0.231685	0.134182	0.872304
Tmed7	10.6318	12.3469	25.8758	24.1418	217.912	291.176	408.416	460.788	535.25	442.42	305.834	479.486	0.037909	0.0434986	0.0559346	0.0523259	0.0407038	0.0541302	-4.72132	-4.52289	-4.16011	-4.25633	0.411272	0.0642156	1.19236
Serf2	4.9369	12.244	0	0.769337	63.3339	46.677	53.8222	39.0693	71.6258	78.074	54.611	62.923	0.106758	0.238154	0.0156438	0.0276792	0.172456	0.0216615	-3.22759	-2.07003	-5.99826	-5.17506	-2.99302	0.053771	1.26945
Atp6ap2	28.9536	35.9978	60.3535	60.0355	324.184	300.808	211.331	327.493	411.432	310.127	278.774	349.684	0.107063	0.132242	0.174954	0.174047	0.119653	0.174501	-3.22346	-2.91875	-2.51495	-2.52245	0.544381	0.0683965	1.16497
Per1	24.9813	30.4458	10.4572	13.5651	22.5426	27.4135	34.0346	3.44729	8.32858	8.67489	27.9969	6.81692	0.896003	1.08445	1.46569	1.86328	0.990229	1.66448	-0.158425	0.116969	0.551578	0.897842	0.74924	0.0779113	1.1084
Ech1	44.6543	55.2271	15.6983	12.9232	11.808	22.2272	14.2471	8.04368	16.6572	8.67489	16.0941	11.1252	2.67077	3.28928	1.37715	1.14829	2.98002	1.26272	1.41725	1.71777	0.461686	0.199481	-1.23879	0.0250191	1.60173
Supt20	57.381	75.2496	99.8532	124.548	98.7579	67.4224	65.6948	111.462	78.2886	58.5555	77.2917	82.7688	0.745686	0.973917	1.20395	1.49874	0.859801	1.35135	-0.42336	-0.0381293	0.267771	0.583754	0.652321	0.118862	0.924956
Cul4b	63.0964	45.2926	82.1505	88.7169	380.003	425.28	368.049	661.88	633.527	529.168	391.111	608.192	0.163465	0.11806	0.136493	0.147272	0.140763	0.141883	-2.61295	-3.08241	-2.8731	-2.76345	0.0114328	0.914066	0.0390225
Cacna1h	4.01934	2.37053	0	0.297898	4.29382	0.740905	0.791503	0	0	4.33745	1.94208	1.44582	1.70605	1.14563	0.408862	0.530661	1.42584	0.469761	0.770663	0.196139	-1.29032	-0.914138	-1.60181	0.043832	1.35821
Mfn1	40.2327	37.6265	54.2129	71.4072	83.7295	111.877	102.104	171.215	128.26	156.148	99.2367	151.875	0.411354	0.385352	0.361165	0.473638	0.398353	0.417402	-1.28155	-1.37575	-1.46927	-1.07814	0.0673885	0.810368	0.0913178
Pik3ap1	12.184	8.01128	1.7079	0	5.36728	0	1.58301	0	0	0	2.31676	0	3.97497	2.71689	2.7079	1	3.34593	1.85395	1.99094	1.44196	1.43717	0	-0.851804	0.324032	0.489412
Cep72	23.3189	22.2765	31.9714	51.9645	50.4524	76.3132	48.2817	78.1386	104.94	138.798	58.3491	107.292	0.409761	0.392197	0.304467	0.489089	0.400979	0.396778	-1.28715	-1.35035	-1.71564	-1.03183	-0.0151948	0.887477	0.051843
Top1	84.73	67.2433	118.447	115.354	796.504	770.541	539.805	706.694	726.252	1236.17	702.284	889.706	0.1219	0.0970353	0.134104	0.130631	0.109467	0.132367	-3.03623	-3.36535	-2.89858	-2.93643	0.274046	0.22935	0.639502
Cdk5rap2	26.6328	23.0785	12.7536	10.4991	9.6611	30.3771	13.4556	25.2801	28.3172	10.8436	17.8313	21.4803	1.46739	1.27865	0.611808	0.51152	1.37302	0.561664	0.553251	0.354617	-0.70885	-0.967138	-1.28957	0.0155327	1.80875
Mex3d	11.6362	11.0865	2.74166	1.50467	291.98	268.208	241.408	72.3931	121.042	82.4115	267.199	91.9489	0.0471151	0.0450655	0.040255	0.0269467	0.0460903	0.0336009	-4.40767	-4.47183	-4.63469	-5.21374	-0.455964	0.238189	0.623079
Tk1	20.3274	23.7457	3.26235	1.79044	2.14691	5.18634	8.70653	3.44729	3.88667	2.16872	5.34659	3.16756	3.36044	3.89905	1.02274	0.669561	3.62974	0.846153	1.74865	1.96312	0.0324465	-0.578713	-2.10088	0.0223648	1.65044
Patl1	6.40169	8.38603	25.3939	11.6139	99.8314	74.8314	103.687	79.2877	72.7362	119.28	92.7832	90.4346	0.0789234	0.100082	0.288665	0.137955	0.0895027	0.21331	-3.6634	-3.32074	-1.79253	-2.85773	1.25295	0.172315	0.763676
Xpnpep1	24.7967	17.4796	5.31475	5.83365	6.44073	16.2999	5.54052	18.3855	1.11048	0	9.42706	6.49867	2.47402	1.77228	0.842115	0.911315	2.12315	0.876715	1.30685	0.825604	-0.247911	-0.133979	-1.27602	0.0365783	1.43678
Aldh4a1	6.852	11.4119	0	1.46117	10.7346	3.70453	11.8725	0	6.66286	0	8.77054	2.22095	0.80364	1.27034	0.310467	0.764111	1.03699	0.537289	-0.315378	0.345216	-1.68749	-0.388146	-0.948633	0.285453	0.544465
Cdyl2	3.98968	5.0917	0.552264	0.909277	33.2771	42.2316	31.6601	3.44729	7.2181	6.50617	35.7229	5.72385	0.135874	0.165883	0.230859	0.283956	0.150878	0.257408	-2.87966	-2.59177	-2.11491	-1.81626	0.770671	0.0654893	1.18383
Crebbp	20.8449	13.6646	5.94933	8.48925	581.813	422.316	389.419	301.063	301.495	320.971	464.516	307.843	0.0469263	0.0315018	0.0225012	0.0307251	0.039214	0.0266132	-4.41346	-4.98842	-5.47386	-5.02444	-0.559231	0.271842	0.565683
Txnl4a	8.468	10.6688	3.17876	2.1807	83.7295	62.9769	56.9882	32.1747	43.8638	73.7366	67.8982	49.925	0.13742	0.169363	0.0820571	0.0624585	0.153392	0.0722578	-2.86334	-2.56181	-3.60723	-4.00096	-1.086	0.0479275	1.31941
Ap1s2	6.79079	3.26339	10.0878	16.6091	37.571	57.0497	87.8568	120.655	122.708	169.16	60.8258	137.508	0.126012	0.0689581	0.0800521	0.127135	0.097485	0.103593	-2.98837	-3.85814	-3.64292	-2.97557	0.0876803	0.854494	0.0682912
Ubac2	21.5321	24.4823	49.7622	44.3794	36.4975	37.0453	34.0346	20.6837	49.9715	19.5185	35.8591	30.0579	0.611304	0.691344	1.63444	1.46112	0.651324	1.54778	-0.710037	-0.532525	0.708795	0.547076	1.24875	0.00911167	2.0404
Cldn11	28.8692	6.17433	2.38577	1.30935	22.5426	42.9725	27.7026	5.74548	0.555238	0	31.0726	2.10024	0.9313	0.22369	1.0921	0.744894	0.577495	0.918497	-0.102683	-2.16042	0.127103	-0.424892	0.669466	0.453667	0.343263
Hdgf	49.9417	69.8263	25.862	27.2952	425.088	342.298	412.373	113.761	187.671	271.09	393.253	190.841	0.129211	0.179647	0.140022	0.147493	0.154429	0.143758	-2.9522	-2.47677	-2.83627	-2.76128	-0.103301	0.759596	0.119417
Rbp1	15.9665	12.0995	0	3.73218	31.1302	22.2272	21.3706	1.1491	11.66	0	24.9093	4.2697	0.65484	0.505591	0.189764	0.897997	0.580215	0.54388	-0.610786	-0.983957	-2.39772	-0.155218	-0.0932989	0.714376	0.146073
Ecd	56.3984	74.2045	41.446	25.8837	77.2888	36.3044	39.5752	44.8148	40.5324	56.3868	51.0561	47.2447	1.10263	1.44468	0.879806	0.557236	1.27365	0.718521	0.140943	0.530752	-0.184742	-0.843638	-0.82587	0.156521	0.805427
Hnrnpc	148.758	168.661	222.994	237.009	662.322	525.302	531.89	956.048	875.611	1077.86	573.171	969.838	0.260825	0.295488	0.230722	0.245158	0.278156	0.23794	-1.93885	-1.75883	-2.11577	-2.02821	-0.225297	0.155554	0.808119
Myl6b	9.82716	11.9695	39.1768	33.4459	2.14691	2.96362	2.37451	1.1491	0	2.16872	2.49501	1.10594	3.09789	3.71087	19.0779	16.3565	3.40438	17.7172	1.63128	1.89176	4.25383	4.0318	2.37969	0.00512489	2.29032
Llgl2	15.2886	14.7917	6.17897	2.7129	15.0284	17.0408	5.54052	5.74548	7.77334	6.50617	12.5366	6.675	1.2033	1.1666	0.935371	0.483766	1.18495	0.709568	0.267	0.222307	-0.0963893	-1.04762	-0.739812	0.228451	0.641207
Wdr47	22.5386	18.1326	33.8426	40.0489	55.8197	97.0586	113.185	237.863	284.837	114.942	88.6877	212.548	0.26245	0.213325	0.163161	0.192224	0.237887	0.177692	-1.92988	-2.22888	-2.61564	-2.37914	-0.420899	0.159591	0.796992
Agfg2	16.6244	22.5089	7.24791	4.77333	15.0284	26.6726	46.6987	24.131	12.2152	13.0123	29.4665	16.4529	0.578485	0.771631	0.472582	0.330796	0.675058	0.401689	-0.789648	-0.374017	-1.08136	-1.59599	-0.748934	0.149348	0.8258
Rras2	21.4506	31.1186	7.85259	7.54187	108.419	100.022	163.841	33.3238	47.1953	52.0494	124.094	44.1895	0.17947	0.256756	0.195899	0.189023	0.218113	0.192461	-2.47819	-1.96153	-2.35182	-2.40336	-0.180504	0.605276	0.218047
Letm2	6.14562	2.75199	23.3942	11.6719	24.6895	51.8634	31.6601	144.786	67.1839	108.436	36.071	106.802	0.192755	0.101211	0.226287	0.117548	0.146983	0.171917	-2.37516	-3.30456	-2.14378	-3.08868	0.226067	0.767892	0.1147
Mat2b	31.6144	34.2322	13.8455	9.76969	113.786	211.899	186.795	137.892	118.266	117.111	170.827	124.423	0.18981	0.205045	0.118364	0.0858671	0.197427	0.102115	-2.39737	-2.28599	-3.0787	-3.54175	-0.951124	0.0554665	1.25597
Tmem33	8.62789	10.0395	20.2246	16.4581	168.533	245.981	217.663	186.154	230.424	264.584	210.725	227.054	0.0454734	0.0521409	0.0930685	0.0765524	0.0488071	0.0848105	-4.45883	-4.26144	-3.42556	-3.70741	0.79715	0.0439199	1.35734
Nedd1	6.16432	4.9073	13.9054	15.9568	77.2888	83.7223	67.2778	132.146	59.9658	47.7119	76.0963	79.9413	0.0929269	0.0766224	0.184151	0.209495	0.0847747	0.196823	-3.42776	-3.70609	-2.44104	-2.25501	1.21519	0.0183416	1.73656
Esf1	108.317	92.2163	140.884	159.698	1409.45	1344.74	1123.14	2278.66	2284.25	2736.93	1292.44	2433.28	0.0845164	0.0720682	0.0582859	0.0660145	0.0782923	0.0621502	-3.56462	-3.79449	-4.10071	-3.92107	-0.333112	0.151086	0.820777
Lamtor2	112.304	220.135	86.0381	38.6339	41.8648	51.8634	49.0732	5.74548	16.6572	0	47.6004	7.46755	2.33134	4.55006	10.279	4.68068	3.4407	7.47985	1.22116	2.18588	3.36163	2.22672	1.12031	0.28067	0.551804
Magea10	7.30868	3.17362	22.0733	17.4983	56.8932	57.0497	61.7372	109.164	136.033	67.2304	58.56	104.143	0.139501	0.0700742	0.219447	0.175935	0.104788	0.197691	-2.84165	-3.83497	-2.18805	-2.50688	0.91578	0.197885	0.703586
Urb2	40.4494	37.6652	54.9277	66.2346	31.1302	16.2999	8.70653	4.59639	3.88667	23.856	18.7122	10.7797	2.10273	1.96148	4.74781	5.70769	2.03211	5.22775	1.07226	0.971946	2.24726	2.51291	1.36321	0.0107546	1.9684
Nr4a1	18.569	18.6726	1.80378	5.93968	48.3055	36.3044	26.1196	10.3419	12.7705	23.856	36.9098	15.6561	0.5162	0.518931	0.168334	0.416645	0.517566	0.292489	-0.953999	-0.946384	-2.57061	-1.26311	-0.823359	0.277327	0.557008
Scrn2	24.1771	19.9872	5.88427	1.61469	6.44073	2.22272	1.58301	0	3.88667	0	3.41549	1.29556	5.70201	4.7531	2.99895	1.13902	5.22755	2.06899	2.51147	2.24887	1.58446	0.187799	-1.33721	0.170229	0.768965
Taf1d	49.6122	50.1723	21.0296	17.3121	604.356	650.515	583.338	375.755	476.395	522.662	612.736	458.271	0.0824657	0.0833784	0.0479665	0.0398722	0.082922	0.0439193	-3.60006	-3.58418	-4.38183	-4.64847	-0.916899	0.0203015	1.69247
Pank3	4.43555	3.33489	7.27684	11.3154	422.942	353.412	398.126	671.072	751.238	691.823	391.493	704.711	0.0138488	0.0110445	0.0117284	0.017451	0.0124466	0.0145897	-6.1741	-6.50053	-6.41385	-5.84055	0.229192	0.589328	0.229643
Dpysl3	3.4499	3.92155	55.8362	6.45134	21.4691	21.4863	13.4556	2.29819	1.11048	13.0123	18.8036	5.47367	0.224701	0.248517	8.77959	1.15102	0.236609	4.96531	-2.15392	-2.00858	3.13415	0.202916	4.39131	0.125054	0.902901
Wdr44	11.5735	10.8922	20.6364	25.6317	89.0968	134.845	82.3163	170.066	230.424	188.679	102.086	196.39	0.121971	0.115362	0.109613	0.134919	0.118666	0.122266	-3.03539	-3.11577	-3.18951	-2.88983	0.0431152	0.838484	0.0765052
Mycn	16.6232	26.9925	3.4408	7.55349	86.9499	89.6495	110.81	59.753	43.8638	78.074	95.8033	60.5636	0.182052	0.289168	0.0721335	0.138937	0.23561	0.105535	-2.45758	-1.79002	-3.79319	-2.84749	-1.15867	0.174642	0.757851
Zfyve27	10.7778	10.9395	23.0748	19.2141	21.4691	33.3407	17.4131	17.2365	36.6457	28.1934	24.0743	27.3585	0.469717	0.476167	0.848942	0.712805	0.472942	0.780874	-1.09014	-1.07046	-0.236261	-0.488422	0.723426	0.0296533	1.52793
Cpd	7.22708	7.81438	13.664	14.4624	90.1703	92.6132	116.351	211.434	169.348	197.354	99.7115	192.712	0.0816896	0.0875211	0.0756998	0.0798216	0.0846054	0.0777607	-3.6137	-3.51422	-3.72357	-3.64708	-0.121708	0.192758	0.714987
Caprin2	80.6177	113.919	165.503	132.6	458.366	580.129	532.682	822.753	891.158	887.008	523.725	866.973	0.155544	0.219007	0.19183	0.153922	0.187275	0.172876	-2.68461	-2.19095	-2.3821	-2.69973	-0.115427	0.758856	0.11984
Hist1h3c	141.997	164.044	297.744	270.643	1.07346	2.96362	6.33202	0	0	0	3.45637	0	32.0884	37.0356	298.744	271.643	34.562	285.194	5.00398	5.21084	8.22277	8.08557	3.04468	0.00165528	2.78113
Nthl1	20.9122	26.7554	4.13533	0	7.51419	5.18634	0	4.59639	0	0	4.23351	1.53213	4.1869	5.3034	2.02807	0.394925	4.74515	1.2115	2.06588	2.40692	1.02011	-1.34035	-1.96966	0.182191	0.739473
Med26	14.3327	9.98376	32.3315	23.39	5.36728	10.3727	0	0	5.55238	0	5.24665	1.85079	2.45455	1.75834	11.692	8.55549	2.10645	10.1238	1.29546	0.814217	3.54745	3.09685	2.26486	0.0204894	1.68847
Med7	9.40108	16.8391	34.7021	26.6632	260.85	226.717	288.107	365.413	377.007	572.543	258.558	438.321	0.0400723	0.0687287	0.0812666	0.062968	0.0544005	0.0721173	-4.64125	-3.86294	-3.62119	-3.98924	0.406726	0.408252	0.389071
1700080O16Rik	9.15345	1.4905	15.3582	32.0296	9.6611	14.0772	12.664	18.3855	32.2038	21.6872	12.1341	24.0922	0.773059	0.189621	0.651923	1.31633	0.48134	0.984126	-0.371349	-2.39881	-0.617227	0.39652	1.03179	0.377557	0.423017
Herc2	28.2782	30.7393	16.0067	19.007	312.376	350.448	326.891	279.231	369.789	377.358	329.905	342.126	0.0884793	0.0959166	0.049564	0.0583081	0.0921979	0.0539361	-3.49852	-3.38208	-4.33456	-4.10016	-0.773484	0.0272097	1.56528
Wars	27.6985	28.5651	52.6706	49.3112	13.9549	15.559	14.2471	17.2365	14.9914	13.0123	14.587	15.0801	1.84118	1.89678	3.33771	3.12879	1.86898	3.23325	0.880631	0.923552	1.73886	1.64561	0.790734	0.00419342	2.37743
Rsl1	2.76102	5.29875	8.73577	21.5745	2.14691	0.740905	5.54052	2.29819	0	0	2.80945	0.766064	0.987289	1.65346	5.51269	12.7824	1.32037	9.14754	-0.0184563	0.725484	2.46276	3.67609	2.79244	0.0623066	1.20547
Ehd1	43.7274	55.6213	23.8607	23.8794	59.0401	33.3407	45.9072	8.04368	14.9914	13.0123	46.096	12.0158	0.949708	1.20225	1.91004	1.91148	1.07598	1.91076	-0.0744439	0.265741	0.9336	0.934687	0.828491	0.0387729	1.41147
Fbl	119.356	152.707	42.3881	78.2493	283.392	200.044	199.459	129.848	168.237	138.798	227.632	145.628	0.52642	0.672289	0.295906	0.540479	0.599355	0.418193	-0.925713	-0.572846	-1.75679	-0.887689	-0.519242	0.346291	0.460559
Usp37	21.2414	21.9851	35.3768	34.4027	138.476	163.74	199.459	166.619	235.976	186.51	167.225	196.369	0.132212	0.136633	0.184309	0.179374	0.134423	0.181841	-2.91907	-2.87162	-2.4398	-2.47896	0.435901	0.00494159	2.30613
Nr6a1	6.96899	6.52768	1.41603	1.55428	173.9	158.554	144.054	119.506	143.807	234.222	158.836	165.845	0.0498574	0.0470963	0.0144807	0.0153093	0.0484769	0.014895	-4.32605	-4.40824	-6.10973	-6.02945	-1.70247	0.00113671	2.94435
Stard7	15.7804	18.3032	32.9447	34.5891	269.437	243.758	278.609	415.973	372.01	351.333	263.935	379.772	0.063338	0.0728601	0.0891471	0.0934655	0.068099	0.0913063	-3.98079	-3.77873	-3.48767	-3.41942	0.423081	0.0572728	1.24205
Khdrbs3	15.9789	26.3314	2.3593	5.17931	114.86	46.677	67.2778	55.1566	26.0962	32.5308	76.2715	37.9279	0.21973	0.353706	0.0862955	0.158737	0.286718	0.122516	-2.1862	-1.49938	-3.53457	-2.65529	-1.22666	0.153937	0.812658
Gadd45b	70.4034	75.8915	38.8055	21.2971	8.58765	25.9317	10.2895	10.3419	34.98	4.33745	14.9363	16.5531	4.48055	4.82493	2.26772	1.27027	4.65274	1.76899	2.16368	2.27051	1.18124	0.345131	-1.39515	0.0747309	1.1265
Wfdc10	156.402	56.6585	19.4604	26.7005	15.0284	51.1225	30.8686	0	0.555238	4.33745	32.3398	1.63089	4.72114	1.72942	7.77697	10.5289	3.22528	9.15295	2.23914	0.790288	2.95921	3.39629	1.50481	0.159051	0.798462
Rogdi	33.3191	60.7186	19.2507	10.5651	24.6895	14.8181	11.8725	14.9383	25.541	13.0123	17.1267	17.8305	1.89329	3.40485	1.07542	0.614169	2.64907	0.844793	0.920896	1.76759	0.104898	-0.703293	-1.64881	0.106869	0.971148
Cox8a	59.2009	115.318	16.3896	22.4872	110.566	131.14	157.509	24.131	64.4077	4.33745	133.072	30.9587	0.44902	0.867582	0.544126	0.734924	0.658301	0.639525	-1.15515	-0.204927	-0.877986	-0.444334	-0.0417474	0.974449	0.0112408
Arhgap1	21.099	24.1088	6.71401	8.84344	31.1302	40.7498	26.1196	5.74548	19.4333	23.856	32.6665	16.3449	0.656409	0.74581	0.444742	0.567511	0.701109	0.506126	-0.607333	-0.42312	-1.16896	-0.81728	-0.470142	0.13776	0.860876
Cd9	64.9621	83.6331	33.721	24.6756	149.21	157.813	167.799	134.444	101.053	32.5308	158.274	89.3429	0.414143	0.531368	0.384325	0.284201	0.472755	0.334263	-1.2718	-0.912216	-1.3796	-1.81501	-0.50011	0.215406	0.666743
Ppp1r35	35.2195	18.4638	80.857	60.0378	3.22037	0	0.791503	2.29819	2.77619	2.16872	1.33729	2.41437	15.4964	8.32751	23.9743	17.8767	11.9119	20.9255	3.95386	3.05788	4.58341	4.16001	0.812853	0.222672	0.652335
Unc13b	18.9947	12.5467	34.2422	24.1621	69.7746	91.8723	63.3202	112.611	88.8382	93.2551	74.989	98.2349	0.263126	0.178272	0.355139	0.253561	0.220699	0.30435	-1.92617	-2.48785	-1.49354	-1.9796	0.46365	0.332812	0.477801
Pcnt	31.6128	28.9565	12.1847	19.8043	83.7295	79.2769	90.2313	59.753	47.7505	58.5555	84.4126	55.353	0.381827	0.350727	0.233966	0.369178	0.366277	0.301572	-1.38901	-1.51158	-2.09563	-1.43761	-0.28043	0.444333	0.352291
Ltn1	22.1018	20.6346	36.9438	31.9971	213.618	231.903	164.633	247.056	261.517	160.486	203.385	223.02	0.113031	0.105852	0.169377	0.147296	0.109442	0.158336	-3.14521	-3.23988	-2.56169	-2.76321	0.532831	0.041387	1.38314
Cacfd1	6.73338	17.2593	1.2856	2.82223	27.9098	9.63177	17.4131	9.19277	6.10762	2.16872	18.3182	5.82304	0.400315	0.945186	0.334982	0.560195	0.672751	0.447588	-1.32079	-0.0813296	-1.57784	-0.836	-0.5879	0.556192	0.254775
Dcn	11.418	12.8257	2.14307	0	152.431	71.8678	127.432	36.7711	27.2067	2.16872	117.244	22.0488	0.10502	0.116925	0.136366	0.0433861	0.110973	0.0898759	-3.25126	-3.09634	-2.87445	-4.52662	-0.3042	0.59047	0.228802
Ccnb1ip1	13.1048	19.6407	56.2712	29.2572	117.007	86.6859	132.181	191.899	122.708	214.704	111.958	176.437	0.124868	0.18273	0.32277	0.170524	0.153799	0.246647	-3.00153	-2.45222	-1.63142	-2.55195	0.681405	0.357717	0.446461
Exosc9	77.0697	75.5009	140.862	116.719	37.571	54.0861	57.7797	90.7786	143.252	162.654	49.8123	132.228	1.53643	1.50556	1.06481	0.883592	1.521	0.974199	0.619586	0.5903	0.0905913	-0.178547	-0.642729	0.0408644	1.38865
Stag3	181.717	174.277	227.111	275.952	150.284	188.931	136.139	263.143	289.834	340.49	158.451	297.822	1.14591	1.09925	0.763366	0.926813	1.12258	0.845089	0.196496	0.136525	-0.389554	-0.10965	-0.409646	0.100748	0.996762
Psmc3ip	85.8893	70.6046	151.629	138.694	42.9382	33.3407	64.1117	81.5859	88.8382	34.6996	46.7969	68.3745	1.81789	1.4981	2.20007	2.01363	1.65799	2.10685	0.862262	0.583134	1.13755	1.0098	0.345648	0.149512	0.825325
Rad17	23.2423	24.6003	43.8719	44.1424	413.28	335.63	368.049	515.944	674.06	724.354	372.32	638.119	0.064937	0.0685746	0.070209	0.0706322	0.0667558	0.0704206	-3.94481	-3.86618	-3.8322	-3.82353	0.0771035	0.188681	0.724273
Supt5	166.216	208.221	95.4036	128.454	112.713	83.7223	79.9418	56.3057	48.3057	82.4115	92.1256	62.341	1.7956	2.24666	1.52198	2.04377	2.02113	1.78287	0.844463	1.16778	0.605947	1.03123	-0.180954	0.555346	0.255436
Hnrnpa1	11.602	16.1632	4.07868	0	260.85	302.289	281.775	183.855	195.444	106.267	281.638	161.856	0.0445869	0.060725	0.0311852	0.00614041	0.052656	0.0186628	-4.48723	-4.04157	-5.00299	-7.34745	-1.49643	0.250444	0.60129
Nmral1	12.8284	24.1874	2.49228	2.73561	1.07346	4.44543	0.791503	0	1.11048	0	2.10346	0.370159	4.45579	8.11589	2.54881	2.72641	6.28584	2.63761	2.15568	3.02075	1.34982	1.447	-1.25288	0.111821	0.951476
Eif3a	253.235	221.352	164.806	147.748	666.616	657.924	542.18	623.96	664.065	821.946	622.24	703.324	0.407925	0.356769	0.235412	0.211193	0.382347	0.223302	-1.29362	-1.48694	-2.08674	-2.24337	-0.775883	0.0248249	1.60511
Cbfa2t2	5.10766	4.39616	11.0185	11.288	82.6561	87.4268	121.891	190.75	116.6	138.798	97.3248	148.716	0.0621172	0.054881	0.0802752	0.0820753	0.0584991	0.0811752	-4.00886	-4.18755	-3.6389	-3.60691	0.472625	0.0345859	1.4611
Psmb5	23.615	44.7869	0	5.62826	168.533	122.249	140.096	55.1566	78.2886	13.0123	143.626	48.8192	0.170197	0.316588	0.0200726	0.133046	0.243393	0.0765594	-2.55472	-1.65932	-5.63863	-2.91	-1.66864	0.270265	0.568211
Rpp40	10.7607	7.39294	0	0.895872	38.6444	42.2316	65.6948	10.3419	21.0991	4.33745	48.8569	11.9261	0.23589	0.168341	0.0773627	0.14667	0.202115	0.112016	-2.08382	-2.57055	-3.69222	-2.76936	-0.85147	0.22539	0.647066
Pdap1	228.656	198.388	147.993	112.375	199.663	207.453	169.382	152.83	133.257	193.016	192.166	159.701	1.18891	1.03221	0.927146	0.705501	1.11056	0.816324	0.249635	0.0457407	-0.109131	-0.50328	-0.444074	0.17743	0.750972
Kif7	13.1019	19.3171	4.93498	5.95849	2.14691	2.96362	3.95752	0	4.99715	13.0123	3.02268	6.00316	3.50559	5.05064	0.847472	0.993621	4.27812	0.920547	1.80966	2.33647	-0.238762	-0.0092319	-2.21641	0.0166754	1.77792
Cgrrf1	8.72377	10.2169	26.0093	34.6662	34.3506	22.9681	66.4863	44.8148	42.1981	28.1934	41.2683	38.4021	0.230049	0.265374	0.685477	0.905186	0.247711	0.795332	-2.11999	-1.9139	-0.544819	-0.143714	1.6829	0.0176902	1.75227
Pspc1	191.38	217.479	297.117	287.941	462.659	411.202	369.632	544.672	501.936	722.185	414.498	589.597	0.46301	0.525825	0.504772	0.489234	0.494417	0.497003	-1.11089	-0.927345	-0.986296	-1.0314	0.0075258	0.923408	0.0346065
Aifm3	5.83635	13.4025	1.6572	0	11.808	13.3363	18.9961	1.1491	2.22095	6.50617	14.7135	3.29207	0.435063	0.916573	0.619095	0.232988	0.675818	0.426041	-1.2007	-0.125679	-0.691767	-2.10167	-0.665641	0.494997	0.305398
Mettl5	18.6908	10.4156	41.3959	47.9619	13.9549	31.118	23.7451	47.113	51.6372	49.8806	22.9393	49.5436	0.82253	0.476855	0.838799	0.968707	0.649692	0.903753	-0.28186	-1.06838	-0.253603	-0.0458681	0.476172	0.325605	0.487309
Mllt1	6.81676	8.6071	23.5126	14.2625	6.44073	17.0408	12.664	35.622	30.5381	78.074	12.0485	48.078	0.599053	0.736259	0.499462	0.310984	0.667656	0.405223	-0.739245	-0.441714	-1.00155	-1.68509	-0.72039	0.180843	0.742697
Mcm8	39.8428	63.6674	93.9026	77.656	89.0968	98.5404	145.637	82.735	123.818	219.041	111.091	141.865	0.364371	0.576917	0.664283	0.550563	0.470644	0.607423	-1.45652	-0.793563	-0.590131	-0.861021	0.368065	0.380669	0.419453
Phldb1	4.87424	8.59838	1.63566	0.897677	12.8815	2.96362	8.70653	0	1.66572	10.8436	8.18387	4.16978	0.639626	1.04513	0.50982	0.367071	0.84238	0.438446	-0.644701	0.063688	-0.97194	-1.44587	-0.942073	0.16394	0.785314
Polr2d	121.191	166.543	70.4025	65.2018	101.978	100.763	144.845	93.0768	118.266	88.9176	115.862	100.087	1.0456	1.43368	0.706349	0.654901	1.23964	0.680625	0.0643257	0.51972	-0.501547	-0.610651	-0.864985	0.0684784	1.16445
Calu	65.1559	85.0499	49.5805	32.9392	193.222	140.772	174.131	51.7094	57.1896	88.9176	169.375	65.9389	0.388296	0.505062	0.755623	0.507018	0.446679	0.63132	-1.36477	-0.985468	-0.404262	-0.979891	0.499134	0.296113	0.528543
Anks1	5.85738	3.3614	9.44619	12.0965	21.4691	30.3771	28.4941	19.5346	34.4248	49.8806	26.7801	34.6134	0.246845	0.156997	0.293322	0.367743	0.201921	0.330533	-2.01832	-2.67119	-1.76944	-1.44323	0.711	0.180336	0.743916
Crip2	34.7533	60.2415	12.4146	17.0334	11.808	14.8181	3.16601	0	5.55238	0	9.93071	1.85079	3.2709	5.6027	4.70557	6.32574	4.4368	5.51566	1.70969	2.48612	2.23437	2.66124	0.314013	0.512412	0.290381
Arpc2	38.1335	52.4721	72.7114	95.1588	450.851	378.603	421.08	723.931	494.718	453.263	416.845	557.304	0.0936558	0.127971	0.132027	0.172234	0.110814	0.152131	-3.41649	-2.96611	-2.92109	-2.53756	0.457177	0.258718	0.587174
Cwc15	56.3649	42.6414	124.06	78.7248	392.885	372.675	357.759	617.065	565.788	707.004	374.44	629.952	0.152794	0.116241	0.198208	0.126356	0.134517	0.162282	-2.71034	-3.10481	-2.33491	-2.98443	0.270714	0.581081	0.235763
Nek4	7.57871	5.85583	14.8104	21.6752	45.0851	49.6407	63.3202	83.8841	76.6229	41.2057	52.682	67.2376	0.159806	0.127712	0.231696	0.332298	0.143759	0.281997	-2.64561	-2.96904	-2.10969	-1.58945	0.97203	0.0888545	1.05132
Zfp213	4.52475	2.70156	15.032	10.9997	1.07346	2.96362	3.95752	0	3.33143	0	2.66486	1.11048	1.50749	1.01001	7.59636	5.68579	1.25875	6.64108	0.592151	0.0143723	2.92531	2.50736	2.39942	0.0211423	1.67485
Cd3eap	10.9536	14.7953	1.9885	1.09132	11.808	2.22272	7.12353	2.29819	3.88667	2.16872	7.05142	2.78453	1.48465	1.9618	0.789661	0.552597	1.72323	0.671129	0.570125	0.97218	-0.340694	-0.855699	-1.36045	0.052474	1.28006
Glod4	40.6024	60.4144	28.3229	17.4871	106.272	113.359	122.683	29.8765	93.2801	41.2057	114.105	54.7874	0.361431	0.533553	0.525617	0.331384	0.447492	0.428501	-1.46821	-0.906295	-0.927915	-1.59342	-0.0625651	0.881632	0.0547127
Numbl	9.44443	8.45835	0	0.896856	4.29382	1.48181	3.95752	1.1491	0	0	3.24438	0.383032	2.46076	2.22844	0.723049	1.37152	2.3446	1.04728	1.29911	1.15603	-0.467835	0.455775	-1.16269	0.118527	0.926183
Ube2z	20.3228	20.9311	36.0083	37.6713	115.933	139.29	163.841	237.863	162.13	164.823	139.688	188.272	0.151561	0.155884	0.19553	0.204316	0.153723	0.199923	-2.72203	-2.68145	-2.35454	-2.29112	0.379116	0.00972587	2.01207
Gm41	79.7499	119.719	33.6434	23.0801	53.6728	65.9406	27.7026	16.0874	14.9914	21.6872	49.1053	17.5887	1.6116	2.40931	1.86368	1.29542	2.01046	1.57955	0.688496	1.26862	0.898156	0.373417	-0.348008	0.473245	0.324914
Gtf3c3	18.9239	14.6643	35.6698	32.627	198.589	208.935	219.246	426.315	266.514	318.802	208.924	337.211	0.0949101	0.0746189	0.108423	0.0994264	0.0847645	0.103925	-3.3973	-3.74431	-3.20526	-3.33023	0.294007	0.242028	0.616134
Lonrf1	11.3911	5.33066	0	1.87107	27.9098	28.1544	28.4941	40.2184	21.0991	15.1811	28.1861	25.4995	0.424555	0.216906	0.0377366	0.108344	0.320731	0.0730405	-1.23598	-2.20485	-4.72789	-3.2063	-2.13459	0.130378	0.884794
Cdkn2aipnl	14.2802	20.1527	2.39601	2.62994	55.8197	42.2316	64.1117	27.5783	30.5381	58.5555	54.0543	38.8907	0.277547	0.384215	0.0851329	0.0909973	0.330881	0.0880651	-1.8492	-1.38002	-3.55414	-3.45803	-1.90967	0.0156523	1.80542
Col3a1	8.11832	9.21821	4.01344	0.881059	38.6444	38.5271	41.1582	4.59639	7.2181	0	39.4432	3.93816	0.22546	0.252656	1.01524	0.380923	0.239058	0.698084	-2.14906	-1.98475	0.0218276	-1.39243	1.54604	0.191808	0.717134
Trap1	109.211	127.685	54.4417	73.6292	21.4691	27.4135	56.9882	31.0256	31.0934	13.0123	35.2903	25.0438	3.03692	3.546	2.12879	2.86553	3.29146	2.49716	1.60261	1.82619	1.09003	1.5188	-0.398438	0.232036	0.634444
Ascc3	13.1073	9.08188	16.725	24.2586	171.753	204.49	180.463	312.554	277.064	307.959	185.568	299.192	0.0756147	0.0540385	0.0590453	0.0841415	0.0648266	0.0715934	-3.72519	-4.20987	-4.08203	-3.57104	0.143241	0.727595	0.13811
Cfap97	4.4584	2.39574	8.8869	11.3803	110.566	86.6859	118.725	135.593	99.3877	271.09	105.326	168.69	0.0513365	0.0319372	0.0582643	0.0729583	0.0416368	0.0656113	-4.28387	-4.96862	-4.10124	-3.77678	0.656084	0.211362	0.674973
Prdx2	41.5294	39.8775	4.74115	10.4081	47.2321	71.8678	43.5327	10.3419	11.66	0	54.2108	7.33396	0.770309	0.740389	0.688886	1.36887	0.755349	1.02888	-0.37649	-0.433645	-0.537663	0.452984	0.445855	0.540776	0.266983
Naa38	115.23	200.821	68.9754	47.3187	89.0968	74.0905	88.6483	25.2801	73.8467	39.037	83.9452	46.0546	1.3683	2.37589	1.48711	1.02686	1.87209	1.25699	0.452383	1.24847	0.572512	0.038244	-0.574683	0.373415	0.427808
Lrch3	8.38234	7.81233	12.8295	19.8806	4.29382	7.40905	4.74902	4.59639	0	19.5185	5.48396	8.0383	1.44701	1.3591	1.5301	2.31023	1.40305	1.92016	0.533072	0.442647	0.613621	1.20804	0.452661	0.294714	0.530599
Psma8	15.7225	16.6411	42.2082	34.7469	134.182	65.9406	134.556	101.121	121.597	67.2304	111.559	96.6494	0.148566	0.156727	0.442484	0.366074	0.152647	0.404279	-2.75082	-2.67367	-1.1763	-1.44979	1.40515	0.0101545	1.99334
Chga	22.5012	27.6368	52.208	49.491	11.808	3.70453	4.74902	13.7892	8.32858	2.16872	6.75385	8.09549	3.0309	3.69324	5.84994	5.55121	3.36207	5.70058	1.59975	1.88489	2.54842	2.4728	0.761758	0.0349368	1.45672
Utp14a	18.0833	18.1268	34.9062	39.3226	42.9382	44.4543	52.2392	39.0693	59.4105	117.111	46.5439	71.8636	0.401382	0.402297	0.492787	0.553398	0.401839	0.523092	-1.31695	-1.31367	-1.02096	-0.853611	0.380447	0.0456836	1.34024
Smarca2	8.41602	7.35928	0.733842	2.81922	35.424	22.2272	25.3281	13.7892	24.4305	21.6872	27.6598	19.969	0.328545	0.291673	0.0826861	0.182137	0.310109	0.132411	-1.60584	-1.77758	-3.59621	-2.45691	-1.22775	0.146425	0.834386
Aard	111.298	24.6515	16.5659	23.6383	99.8314	260.058	151.969	56.3057	68.8496	34.6996	170.619	53.285	0.654345	0.149468	0.323586	0.453869	0.401906	0.388728	-0.611876	-2.7421	-1.62778	-1.13965	-0.0480993	0.813549	0.0896164
Rnf111	7.02481	4.88506	10.0672	18.0819	121.3	139.29	117.934	255.099	198.22	153.979	126.175	202.433	0.0631006	0.0462753	0.054402	0.0937996	0.0546879	0.0741008	-3.9862	-4.43361	-4.2002	-3.41427	0.438267	0.467146	0.330547
Golga5	21.2632	25.3909	44.6308	42.2313	113.786	166.704	166.216	181.557	245.415	177.835	148.902	201.603	0.148519	0.176055	0.225223	0.21338	0.162287	0.219302	-2.75128	-2.50591	-2.15057	-2.2285	0.434372	0.0762588	1.11771
Cntrob	16.0302	18.2885	7.91471	4.34373	77.2888	108.172	64.9032	51.7094	27.2067	30.3621	83.4547	36.4261	0.201648	0.228389	0.238195	0.142781	0.215019	0.190488	-2.31009	-2.13044	-2.06978	-2.80812	-0.174759	0.623023	0.205496
Rmdn1	8.17368	5.39389	28.5834	15.6871	7.51419	30.3771	7.12353	40.2184	30.5381	17.3498	15.0049	29.3688	0.573178	0.399495	0.97414	0.549482	0.486336	0.761811	-0.802946	-1.32375	-0.0377991	-0.863856	0.647479	0.336403	0.47314
Kif17	6.593	7.93436	0	1.25216	6.44073	19.2635	4.74902	0	0	4.33745	10.1511	1.44582	0.68092	0.801209	0.408862	0.920822	0.741065	0.664842	-0.554443	-0.319749	-1.29032	-0.119005	-0.156588	0.698031	0.156125
Samd1	26.0952	36.6256	12.9391	8.28476	5.36728	1.48181	3.16601	2.29819	3.88667	0	3.33837	2.06162	6.24547	8.67275	4.55286	3.03263	7.45911	3.79275	2.64281	3.11649	2.18677	1.60057	-0.975761	0.120278	0.919814
Lonp2	46.6092	41.2517	63.7589	81.648	63.3339	118.545	94.1889	244.758	227.648	214.704	92.0225	229.036	0.511803	0.45421	0.281516	0.359282	0.483006	0.320399	-0.96634	-1.13857	-1.82871	-1.47681	-0.592171	0.0920244	1.0361
Axin1	14.7278	15.8663	29.5459	29.1876	32.2037	20.0044	30.8686	35.622	28.8724	15.1811	27.6922	26.5585	0.548155	0.587836	1.1084	1.0954	0.567995	1.1019	-0.867345	-0.766514	0.148483	0.131458	0.956044	0.00284283	2.54625
Trim25	7.2498	7.9213	2.4085	1.32183	23.616	42.9725	21.3706	12.6401	17.7676	6.50617	29.3197	12.3046	0.272094	0.294241	0.256189	0.174513	0.283167	0.215351	-1.87782	-1.76493	-1.96472	-2.5186	-0.394965	0.275377	0.560073
R3hdm1	6.36976	6.9057	17.6345	12.7343	289.833	353.412	341.929	556.163	539.137	496.638	328.391	530.646	0.0223739	0.0240009	0.0350505	0.0258336	0.0231874	0.0304421	-5.48204	-5.38077	-4.83442	-5.27461	0.392726	0.237095	0.625078
Qdpr	111.676	119.708	70.4846	47.4748	133.109	128.177	111.602	155.128	146.583	184.341	124.296	162.017	0.899281	0.963388	0.438509	0.29736	0.931334	0.367934	-0.153157	-0.0538106	-1.18932	-1.74972	-1.33985	0.0407607	1.38976
Sar1b	56.0058	59.9595	110.496	101.722	80.5092	40.7498	48.2817	83.8841	91.6144	36.8683	56.5136	70.7889	0.991172	1.05991	1.5531	1.43089	1.02554	1.492	-0.012792	0.0839482	0.635154	0.516911	0.540855	0.0193973	1.71226
Gorasp2	10.7159	10.7603	28.7675	22.6954	50.4524	45.1952	34.0346	153.979	103.274	62.893	43.2274	106.715	0.264901	0.265906	0.276353	0.219982	0.265403	0.248168	-1.91648	-1.91101	-1.85541	-2.18454	-0.096871	0.584796	0.232996
Map3k12	3.21011	3.13631	6.46333	10.6416	1.07346	4.44543	3.16601	4.59639	4.99715	2.16872	2.89497	3.92075	1.08091	1.06196	1.5167	2.36581	1.07144	1.94126	0.112247	0.0867325	0.60094	1.24233	0.857445	0.124555	0.90464
Ccdc107	1.48639	14.1994	32.9201	39.1454	6.44073	0	14.2471	0	1.11048	0	6.89593	0.370159	0.314895	1.92497	24.7563	29.2998	1.11993	27.0281	-1.66706	0.944836	4.62973	4.87282	4.59297	0.0599601	1.22214
Nars	71.3776	84.5067	138.198	106.369	194.295	171.149	168.59	342.431	396.996	377.358	178.012	372.261	0.404318	0.47766	0.372924	0.28765	0.440989	0.330287	-1.30644	-1.06594	-1.42305	-1.79761	-0.417022	0.196963	0.705615
Hmgn5	20.9373	15.9101	4.68396	2.57064	129.888	94.8359	123.474	97.6732	29.4276	15.1811	116.066	47.4273	0.187392	0.144449	0.117371	0.073732	0.165921	0.0955515	-2.41587	-2.79136	-3.09085	-3.76157	-0.796143	0.16568	0.780729
Axl	6.50494	3.12603	0.878474	0	4.29382	20.0044	3.16601	0	3.88667	0	9.15476	1.29556	0.739057	0.406315	0.818309	0.435624	0.572686	0.626966	-0.436243	-1.29933	-0.289283	-1.19884	0.130645	0.861795	0.0645959
Fam96a	28.9685	21.3317	0	5.86857	71.9215	52.6043	74.4013	65.4985	18.3229	43.3745	66.309	42.3986	0.445238	0.331779	0.0230422	0.158267	0.388509	0.0906546	-1.16735	-1.59171	-5.43958	-2.65957	-2.09949	0.197986	0.703365
Osbp	20.3983	16.6937	29.2097	36.8708	67.6277	73.3496	73.6098	81.5859	108.272	112.774	71.529	100.877	0.295031	0.243953	0.296531	0.371731	0.269492	0.334131	-1.76106	-2.03532	-1.75375	-1.42767	0.310169	0.285729	0.544046
Dhx35	21.201	24.8801	6.74647	9.6267	45.0851	52.6043	68.8608	13.7892	30.5381	45.5432	55.5167	29.9568	0.392822	0.457919	0.250235	0.343275	0.425371	0.296755	-1.34805	-1.12683	-1.99865	-1.54256	-0.519449	0.170106	0.76928
Paf1	237.069	325.504	182.946	160.646	110.566	76.3132	67.2778	57.4548	67.1839	99.7613	84.719	74.8	2.77732	3.809	2.42672	2.13253	3.29316	2.27963	1.47369	1.92941	1.27901	1.09257	-0.530674	0.171171	0.76657
Mtcp1	4.27602	4.17771	8.60946	21.2626	11.808	4.44543	7.12353	3.44729	0	2.16872	7.79232	1.872	0.600071	0.58889	3.34591	7.75159	0.594481	5.54875	-0.736794	-0.76393	1.7424	2.95449	3.22246	0.0362031	1.44125
Nefh	10.507	9.04805	3.35633	1.22801	10.7346	8.14996	2.37451	0	6.10762	4.33745	7.08634	3.48169	1.42301	1.2426	0.972029	0.497136	1.3328	0.734582	0.508951	0.313356	-0.0409287	-1.00829	-0.859469	0.198378	0.702507
Fzr1	32.744	45.8308	19.8144	11.9619	13.9549	15.559	16.6216	22.9819	12.7705	0	15.3785	11.9175	2.06026	2.85929	1.61133	1.00344	2.45978	1.30739	1.04283	1.51565	0.688256	0.00495574	-0.911839	0.15391	0.812734
Ccdc117	31.1878	23.5772	55.154	43.2421	57.9666	102.245	95.7719	118.357	170.458	119.28	85.3278	136.032	0.372855	0.284696	0.409788	0.32286	0.328776	0.366324	-1.42331	-1.81251	-1.28705	-1.63102	0.156019	0.602976	0.2197
Agps	6.41213	7.36237	12.7449	14.3223	203.957	264.503	198.667	233.267	265.959	314.465	222.376	271.23	0.0331823	0.0374364	0.0504898	0.0562842	0.0353094	0.053387	-4.91344	-4.73942	-4.30786	-4.15113	0.596438	0.0363958	1.43895
Eif5a2	6.94799	4.34132	0	0.982014	194.295	224.494	268.32	148.233	93.8353	190.848	229.036	144.305	0.034551	0.0232195	0.00688205	0.0136403	0.0288852	0.0102612	-4.85513	-5.42852	-7.18295	-6.19598	-1.49313	0.113335	0.945638
Zc3h11a	41.4319	42.8458	17.9926	24.6866	5.36728	2.96362	0.791503	2.29819	4.99715	0	3.0408	2.43178	10.5009	10.8508	5.53433	7.48492	10.6758	6.50963	3.39244	3.43973	2.46841	2.90399	-0.7137	0.0794928	1.09967
Dedd	2.65624	5.02215	16.3416	9.86541	6.44073	3.70453	0	0	0	23.856	3.38175	7.95198	0.834425	1.37437	1.93718	1.21374	1.1044	1.57546	-0.261146	0.45877	0.953958	0.279463	0.512516	0.403898	0.393728
Lmbrd2	12.4461	6.40338	23.4598	22.5315	93.3906	94.8359	86.2738	197.645	214.877	156.148	91.5001	189.557	0.145363	0.0800364	0.12836	0.123488	0.1127	0.125924	-2.78227	-3.6432	-2.96174	-3.01755	0.160069	0.656554	0.18273
Ddx46	101.762	95.5611	69.5517	55.3268	200.736	211.899	166.216	130.997	150.47	162.654	192.95	148.04	0.529835	0.497865	0.473374	0.37793	0.51385	0.425652	-0.916384	-1.00617	-1.07895	-1.40381	-0.271674	0.238381	0.622729
Slc38a9	1.58372	2.35044	6.51409	4.40006	60.1135	48.8997	60.9457	55.1566	38.3115	21.6872	56.653	38.3851	0.0448151	0.0581139	0.190785	0.137109	0.0514645	0.163947	-4.47987	-4.10497	-2.38998	-2.8666	1.67158	0.0316293	1.49991
Drosha	62.115	81.3901	47.8761	35.3912	358.534	200.044	217.663	206.837	174.345	249.403	258.747	210.195	0.242986	0.317193	0.231426	0.172311	0.28009	0.201869	-2.04105	-1.65657	-2.11137	-2.53692	-0.472473	0.239246	0.621155
Pus1	12.61	29.4777	2.3668	5.19577	6.44073	10.3727	13.4556	3.44729	7.2181	13.0123	10.0897	7.89258	1.22727	2.7483	0.378608	0.696736	1.98779	0.537672	0.295453	1.45854	-1.40122	-0.521317	-1.88637	0.127865	0.893248
Tsen2	23.6437	55.7882	12.5878	12.4352	30.0568	35.5635	27.7026	12.6401	21.0991	23.856	31.1076	19.1984	0.767534	1.76868	0.672719	0.665161	1.26811	0.66894	-0.381698	0.822676	-0.571924	-0.588226	-0.92273	0.315105	0.501545
Sec22b	28.4425	31.4431	66.4387	51.3179	161.018	202.267	188.378	332.089	328.701	305.79	183.888	322.193	0.159246	0.175475	0.208664	0.161878	0.16736	0.185271	-2.65068	-2.51066	-2.26075	-2.62702	0.14668	0.557579	0.253693
Zfp771	2.29524	2.34926	21.7861	7.97108	5.36728	8.89086	3.16601	4.59639	2.22095	8.67489	5.80805	5.16408	0.484021	0.491955	3.6966	1.45538	0.487988	2.57599	-1.04686	-1.0234	1.8862	0.541396	2.40021	0.0789732	1.10252
Ano1	8.49712	9.57128	0	3.19432	12.8815	14.0772	27.7026	1.1491	1.66572	10.8436	18.2204	4.55281	0.494116	0.550002	0.180089	0.755351	0.522059	0.46772	-1.01708	-0.86249	-2.47322	-0.404782	-0.158569	0.677783	0.168909
Kif4	50.4133	57.9511	31.2783	29.6505	70.8481	45.1952	60.1542	36.7711	32.2038	34.6996	58.7325	34.5582	0.860726	0.986919	0.90776	0.861982	0.923822	0.884871	-0.216374	-0.0189967	-0.139617	-0.214271	-0.0621485	0.63091	0.200033
Brms1	56.9693	68.0283	30.0414	20.1511	8.58765	7.40905	9.49804	4.59639	5.55238	2.16872	8.49824	4.10583	6.10316	7.26748	6.0796	4.14254	6.68532	5.11107	2.60956	2.86146	2.60398	2.05051	-0.387371	0.311451	0.506611
Psmd5	42.2662	69.6925	21.8715	25.2073	197.516	135.586	135.347	152.83	84.9515	132.292	156.15	123.358	0.275319	0.449842	0.183917	0.210741	0.36258	0.197329	-1.86083	-1.15251	-2.44287	-2.24646	-0.877699	0.150186	0.82337
Dot1l	20.1866	16.8737	31.3745	31.8549	169.606	80.0178	88.6483	113.761	159.909	242.897	112.757	172.189	0.186244	0.157121	0.186932	0.189706	0.171682	0.188319	-2.42474	-2.67005	-2.41942	-2.39816	0.133436	0.377184	0.423447
Papolg	37.7162	28.5964	68.8197	46.235	101.978	160.036	108.436	239.012	234.311	258.078	123.483	243.8	0.311016	0.237754	0.285211	0.192953	0.274385	0.239082	-1.68494	-2.07246	-1.8099	-2.37368	-0.198696	0.596876	0.224116
Pck2	12.5737	13.598	3.94073	2.88365	24.6895	18.5226	17.4131	2.29819	6.66286	4.33745	20.2084	4.43283	0.640014	0.688315	0.90942	0.714849	0.664164	0.812135	-0.643824	-0.53886	-0.136981	-0.48429	0.290178	0.261852	0.581944
Pign	3.39213	2.98467	8.56722	7.59528	50.4524	51.8634	67.2778	116.059	117.711	145.304	56.5312	126.358	0.0763435	0.069261	0.0751208	0.0674892	0.0728022	0.071305	-3.71135	-3.85181	-3.73464	-3.8892	-0.0299801	0.798754	0.097587
Keap1	7.03756	5.81796	1.99828	0	8.58765	16.2999	9.49804	0	0	30.3621	11.4619	10.1207	0.644973	0.547106	0.269613	0.0899223	0.596039	0.179767	-0.63269	-0.870109	-1.89104	-3.47518	-1.72928	0.137357	0.862149
Jup	8.93732	11.1049	1.78325	3.42538	5.36728	2.96362	36.4091	3.44729	2.77619	2.16872	14.9133	2.7974	0.624464	0.760677	0.732936	1.16537	0.692571	0.949154	-0.679309	-0.394645	-0.44824	0.22079	0.454681	0.364418	0.4384
Etv6	6.78255	6.92351	0	2.21619	41.8648	42.9725	18.9961	24.131	32.7591	6.50617	34.6111	21.1321	0.218543	0.222501	0.0451833	0.145318	0.220522	0.0952506	-2.19401	-2.16812	-4.46807	-2.78272	-1.21112	0.228704	0.640726
Plekhg5	8.43569	16.5489	4.44837	2.44134	2.14691	7.40905	13.4556	2.29819	1.11048	0	7.67051	1.13622	1.08825	2.02398	2.55047	1.61095	1.55612	2.08071	0.122012	1.01719	1.35076	0.687908	0.419125	0.504146	0.297443
Fam228b	10.3412	4.25528	24.7604	16.1369	27.9098	17.7817	31.6601	86.1823	51.0819	110.605	25.7839	82.623	0.423433	0.19621	0.308054	0.20493	0.309822	0.256492	-1.23979	-2.34953	-1.69874	-2.2868	-0.272524	0.782271	0.106643
Pgm3	17.0758	16.8696	4.87359	7.4892	2.14691	22.9681	1.58301	1.1491	4.99715	8.67489	8.89933	4.94038	1.82597	1.80513	0.988757	1.42907	1.81555	1.20891	0.86866	0.852103	-0.0163118	0.515073	-0.586696	0.148297	0.828869
Kdm7a	4.68617	3.62975	7.48022	10.0066	351.02	228.199	259.613	371.158	424.757	644.111	279.611	480.009	0.0202636	0.0164988	0.0176301	0.0228823	0.0183812	0.0202562	-5.62497	-5.92149	-5.82582	-5.44962	0.140133	0.628549	0.201661
Tmsb4x	170.352	158.496	99.9887	51.2172	196.442	333.407	418.705	112.611	116.6	49.8806	316.185	93.0307	0.540227	0.502848	1.074	0.55532	0.521538	0.814658	-0.888363	-0.991805	0.102989	-0.848609	0.643424	0.357655	0.446535
Rtf1	33.2053	38.4121	22.982	14.1895	218.985	133.363	130.598	168.917	112.158	305.79	160.982	195.622	0.211168	0.243312	0.12197	0.0772524	0.22724	0.0996112	-2.24354	-2.03912	-3.0354	-3.69428	-1.18984	0.0711047	1.1481
Tm2d2	8.5006	7.33111	38.3511	17.2209	49.379	43.7134	68.0693	48.2621	23.32	13.0123	53.7205	28.1981	0.17362	0.152248	1.34773	0.624043	0.162934	0.985885	-2.52599	-2.7155	0.430528	-0.680283	2.59713	0.0473692	1.3245
Fbxw8	37.0251	41.2134	55.6251	64.5028	0	2.96362	3.16601	2.29819	1.11048	0	2.04321	1.13622	12.4951	13.8713	26.5071	30.6629	13.1832	28.585	3.64329	3.79404	4.72831	4.93842	1.11656	0.0131891	1.87978
Arfip1	6.48316	4.83855	10.4699	20.5217	6.44073	34.0816	37.2006	55.1566	34.4248	43.3745	25.9077	44.3186	0.278105	0.216985	0.253095	0.474896	0.247545	0.363995	-1.8463	-2.20433	-1.98225	-1.07432	0.556231	0.415583	0.381342
Msh5	31.2165	33.1993	55.5569	55.0525	32.2037	29.6362	29.2856	39.0693	15.5467	30.3621	30.3752	28.326	1.02682	1.09001	1.92856	1.91136	1.05841	1.91996	0.0381783	0.124343	0.947522	0.934597	0.85917	0.00255739	2.5922
Nme4	14.9546	41.0167	0	2.84022	11.808	21.4863	14.2471	5.74548	6.10762	4.33745	15.8471	5.39685	0.947022	2.494	0.156327	0.600329	1.72051	0.378328	-0.0785297	1.31846	-2.67736	-0.736174	-2.18513	0.191091	0.71876
Enc1	5.78217	3.96	0	0.516784	20.3957	16.2999	21.3706	6.89458	1.11048	0	19.3554	2.66835	0.333188	0.24367	0.272602	0.413478	0.288429	0.34304	-1.58559	-2.037	-1.87513	-1.27412	0.25016	0.59322	0.226784
Exoc7	44.2624	49.4703	22.7048	24.1886	32.2037	15.559	18.2046	34.4729	37.7562	10.8436	21.9891	27.6909	1.96886	2.1954	0.826211	0.877928	2.08213	0.85207	0.977364	1.13449	-0.275417	-0.187826	-1.28902	0.00484453	2.31475
Hmgb2	90.9387	131.223	72.9982	52.8099	5405.92	4520.26	5109.94	6964.68	6300.85	7406.19	5012.04	6890.57	0.0183399	0.0263758	0.0107375	0.00780807	0.0223578	0.00927278	-5.76887	-5.24464	-6.5412	-7.00082	-1.26971	0.0683264	1.16541
Bbx	8.39645	9.00723	15.3266	15.7014	130.962	183.745	153.552	278.081	306.492	407.72	156.086	330.764	0.0598173	0.0637054	0.0492113	0.0503413	0.0617614	0.0497763	-4.06329	-3.97244	-4.34487	-4.31211	-0.311246	0.0233247	1.63218
Nelfcd	62.1152	77.66	37.2343	33.3411	110.566	84.4632	65.6948	93.0768	70.5153	80.2428	86.908	81.2783	0.717969	0.894799	0.464695	0.417377	0.806384	0.441036	-0.478006	-0.160364	-1.10564	-1.26058	-0.87057	0.0393815	1.40471
Atad1	37.7069	37.2369	69.8582	57.5091	182.487	205.972	231.91	304.511	263.183	206.029	206.79	257.907	0.186279	0.184017	0.273681	0.225985	0.185148	0.249833	-2.42446	-2.44209	-1.86943	-2.1457	0.432283	0.0914505	1.03881
Fsip1	8.67844	16.4083	32.0346	32.2321	37.571	27.4135	31.6601	26.4292	77.7334	45.5432	32.2149	49.9019	0.291389	0.524111	0.648986	0.652866	0.40775	0.650926	-1.77898	-0.932055	-0.623742	-0.615142	0.674807	0.224318	0.649137
Ciapin1	48.4788	84.3296	42.3284	29.4631	39.7179	34.0816	40.3667	52.8584	31.6486	32.5308	38.0554	39.0126	1.26689	2.18484	1.08287	0.761338	1.72586	0.922103	0.34129	1.12753	0.114857	-0.393391	-0.904318	0.202962	0.692585
Chchd10	64.6652	64.0098	14.1334	25.8556	5.36728	13.3363	14.2471	8.04368	11.66	4.33745	10.9835	8.01371	5.47961	5.42492	1.67893	2.97941	5.45227	2.32917	2.45407	2.4396	0.747545	1.57503	-1.22704	0.0898647	1.04641
Cbwd1	76.4096	57.4756	108.822	112.134	167.459	138.549	166.216	576.847	470.287	483.625	157.408	510.253	0.488672	0.369145	0.21481	0.221288	0.428909	0.218049	-1.03306	-1.43774	-2.21886	-2.176	-0.976018	0.0419387	1.37738
Hivep3	2.14596	2.96294	0	0.271711	20.3957	36.3044	23.7451	19.5346	10.5495	21.6872	26.815	17.2571	0.113103	0.142475	0.0547731	0.0696556	0.127789	0.0622143	-3.14429	-2.81122	-4.19039	-3.84362	-1.03844	0.0495685	1.30479
Tcaim	10.6168	11.8854	2.93923	1.6131	26.8364	40.0089	53.8222	86.1823	19.4333	41.2057	40.2225	48.9404	0.281808	0.312582	0.0788785	0.0523243	0.297195	0.0656014	-1.82722	-1.67769	-3.66422	-4.25637	-2.17961	0.0185979	1.73054
Aaas	63.7384	116.554	179.532	128.224	15.0284	16.2999	37.2006	42.5166	22.7648	2.16872	22.843	22.4834	2.7152	4.93034	7.68765	5.5028	3.82277	6.59522	1.44106	2.30169	2.94254	2.46017	0.786803	0.234497	0.629863
Rraga	56.3277	92.8219	44.3566	22.8222	55.8197	17.7817	22.1621	17.2365	42.1981	4.33745	31.9212	21.2573	1.74136	2.84989	2.03783	1.07031	2.29563	1.55407	0.800217	1.51091	1.02703	0.0980267	-0.562839	0.417293	0.379559
D8Ertd738e	158.638	224.041	101.35	77.8718	41.8648	47.4179	68.8608	28.7274	62.1867	13.0123	52.7145	34.6422	2.97197	4.18958	2.8716	2.21288	3.58078	2.54224	1.57142	2.06681	1.52186	1.14592	-0.494172	0.259013	0.586678
Psat1	93.2575	134.561	55.5805	68.8789	30.0568	51.8634	75.1928	75.8404	83.2858	101.93	52.371	87.0187	1.76608	2.53998	0.642823	0.79391	2.15303	0.718367	0.820553	1.34482	-0.637506	-0.332952	-1.58358	0.0354096	1.45088
Nfasc	0.893732	0.765619	4.30307	1.88928	2.14691	2.96362	3.16601	2.29819	4.99715	0	2.75885	2.43178	0.503807	0.469723	1.54528	0.841919	0.486765	1.1936	-0.989058	-1.09012	0.627872	-0.248246	1.29402	0.108175	0.965873
Sacs	6.8766	2.59311	12.0238	16.1305	79.4357	111.136	133.764	217.179	268.735	325.308	108.112	270.408	0.0721883	0.0329305	0.047986	0.0631173	0.0525594	0.0555516	-3.79209	-4.92443	-4.38124	-3.98582	0.0798808	0.798214	0.0978808
Igf2r	37.2186	38.1869	56.0208	52.9806	40.7913	80.0178	39.5752	104.568	133.812	114.942	53.4614	117.774	0.701755	0.719535	0.480077	0.454481	0.710645	0.467279	-0.510961	-0.474862	-1.05866	-1.13771	-0.604845	0.0051138	2.29126
Supt3	26.3795	37.9952	60.2314	67.7649	27.9098	20.7453	9.49804	36.7711	52.7477	36.8683	19.3844	42.129	1.34316	1.91299	1.41973	1.5944	1.62807	1.50706	0.425627	0.935831	0.505613	0.673014	-0.111426	0.765926	0.115813
Vps37a	4.61536	3.17089	11.2022	8.06917	124.521	207.453	184.42	270.038	190.447	219.041	172.132	226.509	0.0324341	0.0240909	0.0536338	0.039863	0.0282625	0.0467484	-4.94635	-5.37537	-4.22071	-4.64881	0.72603	0.138814	0.857566
Pelp1	39.8617	41.9998	18.1762	21.3759	62.2604	41.4907	34.8261	34.4729	54.9686	52.0494	46.1924	47.1636	0.865853	0.911159	0.398148	0.464582	0.888506	0.431365	-0.207806	-0.134226	-1.32862	-1.106	-1.04247	0.0123234	1.90927
Spata1	2.73072	2.25749	16.2829	7.65971	101.978	114.099	115.559	193.048	96.0563	132.292	110.546	140.466	0.0334457	0.0292032	0.12217	0.0612143	0.0313244	0.0916922	-4.90204	-5.09773	-3.03304	-4.02999	1.54951	0.101745	0.992489
Tfap4	10.8795	10.5983	0	1.16001	12.8815	27.4135	15.8301	3.44729	11.1048	10.8436	18.7083	8.46523	0.602767	0.588499	0.10565	0.228205	0.595633	0.166927	-0.730327	-0.764889	-3.24264	-2.1316	-1.8352	0.0732135	1.13541
Nav2	4.84663	2.93365	0.740288	1.21885	3.22037	14.0772	8.70653	4.59639	1.66572	4.33745	8.66803	3.53318	0.604738	0.406872	0.3839	0.489468	0.505805	0.436684	-0.725617	-1.29735	-1.3812	-1.03071	-0.211991	0.620564	0.207213
Pkm	41.2772	31.1306	18.9026	12.2602	25.7629	32.5998	26.1196	27.5783	18.3229	15.1811	28.1608	20.3608	1.4498	1.10184	0.931735	0.620776	1.27582	0.776256	0.535851	0.139917	-0.102008	-0.687855	-0.71682	0.173953	0.759569
Oxa1l	13.6876	36.2053	5.28748	8.70559	4.29382	8.14996	9.49804	9.19277	6.10762	4.33745	7.31394	6.54595	1.76662	4.47505	0.833226	1.2862	3.12084	1.05971	0.820994	2.16191	-0.26322	0.363113	-1.55826	0.190767	0.719497
Prelid1	35.5532	107.464	8.20231	31.511	6.44073	5.92724	6.33202	2.29819	4.99715	4.33745	6.23333	3.8776	5.05344	14.995	1.88665	6.66538	10.0242	4.27601	2.33726	3.90641	0.915827	2.73669	-1.22915	0.393781	0.404746
Snora20	5613.23	1563.22	13837.8	13501.2	0	2.96362	0	2.29819	0	0	0.987874	0.766064	2824.24	786.88	7835.94	7645.35	1805.56	7740.64	11.4636	9.62	12.9359	12.9004	2.10001	0.123306	0.909015
Brat1	17.4747	20.7287	5.12615	7.73663	3.22037	5.92724	7.12353	8.04368	6.10762	0	5.42371	4.7171	2.87601	3.38258	1.07155	1.52816	3.1293	1.29985	1.52407	1.75812	0.0996976	0.611794	-1.26749	0.0447747	1.34897
Creb3l2	15.6801	13.9341	2.69208	5.17111	18.2487	5.92724	15.0386	16.0874	8.32858	15.1811	13.0715	13.199	1.18538	1.0613	0.260024	0.434616	1.12334	0.34732	0.245349	0.0858329	-1.94328	-1.20219	-1.69346	0.0444014	1.3526
Atf6b	36.1498	50.3932	67.8801	77.3732	33.2771	28.8953	20.5791	21.8328	13.881	41.2057	27.5838	25.6398	1.29968	1.79798	2.5856	2.94195	1.54883	2.76378	0.378156	0.846377	1.3705	1.55677	0.835463	0.0775332	1.11051
Psmg1	169.512	216.352	104.286	99.5373	75.1419	118.545	85.4823	104.568	177.676	60.7242	93.0564	114.323	1.81287	2.31087	0.912968	0.871791	2.06187	0.892379	0.858272	1.20844	-0.131364	-0.197946	-1.20822	0.0214218	1.66914
Btg2	11.6426	7.96674	1.44864	1.59008	49.379	14.8181	37.2006	31.0256	19.9886	21.6872	33.7992	24.2338	0.363302	0.257671	0.0970381	0.102643	0.310487	0.0998406	-1.46076	-1.9564	-3.3653	-3.28429	-1.63683	0.0232991	1.63266
Fundc2	6.30746	4.20899	23.2826	8.26807	16.1018	31.118	52.2392	33.3238	89.9486	86.7489	33.153	70.0071	0.213962	0.152519	0.341975	0.130523	0.183241	0.236249	-2.22457	-2.71294	-1.54804	-2.93762	0.366567	0.788009	0.103469
Ccdc167	6.35747	4.35024	0.791031	0.868263	3.22037	5.92724	7.91503	9.19277	1.66572	4.33745	5.68755	5.06531	1.10017	0.800031	0.295291	0.308024	0.950103	0.301658	0.137733	-0.321873	-1.75979	-1.69888	-1.65517	0.0194629	1.71079
Mllt6	8.65298	11.2269	4.91394	2.69686	37.571	27.4135	25.3281	16.0874	19.9886	4.33745	30.1042	13.4711	0.310343	0.393095	0.408672	0.255464	0.351719	0.332068	-1.68806	-1.34705	-1.29099	-1.96881	-0.082945	0.795063	0.0995984
Pim1	15.6445	23.4892	5.09545	2.79647	47.2321	28.1544	37.2006	29.8765	6.66286	2.16872	37.529	12.9027	0.431999	0.635604	0.438436	0.273074	0.533802	0.355755	-1.2109	-0.6538	-1.18956	-1.87263	-0.585419	0.307226	0.512542
Katna1	42.9436	54.9428	93.0974	78.7116	252.262	236.349	258.03	335.536	311.489	572.543	248.88	406.523	0.175859	0.223878	0.230901	0.1956	0.199869	0.213251	-2.50751	-2.15921	-2.11465	-2.35402	0.0934992	0.68545	0.164024
Zranb2	35.7672	28.1668	69.9972	46.8484	578.593	629.769	615.789	1034.19	1157.12	1283.88	608.05	1158.4	0.0603681	0.047889	0.0612363	0.0412701	0.0541286	0.0512532	-4.05007	-4.38416	-4.02947	-4.59876	-0.0787481	0.79653	0.0987981
Atp1b1	19.6203	16.1772	5.17316	4.73187	18.2487	8.14996	11.081	1.1491	0	0	12.4932	0.383032	1.52819	1.27302	4.4635	4.14442	1.40061	4.30396	0.611829	0.348258	2.15817	2.05117	1.61961	0.00757749	2.12047
Ybx3	11.9129	20.1743	40.7759	32.9096	81.5826	87.4268	108.436	150.532	127.705	184.341	92.4818	154.193	0.138133	0.226508	0.269187	0.2185	0.18232	0.243844	-2.85587	-2.14237	-1.89332	-2.19429	0.419482	0.360642	0.442923
Ranbp3	28.1543	28.9266	45.896	53.8514	50.4524	26.6726	26.9111	21.8328	13.881	26.0247	34.6787	20.5795	0.817134	0.838779	2.17318	2.54183	0.827957	2.3575	-0.291356	-0.253637	1.11981	1.34587	1.50963	0.00574513	2.2407
Fam118a	14.7377	19.3017	40.3622	29.8563	70.8481	58.5315	75.1928	94.2259	128.26	41.2057	68.1908	87.8973	0.227454	0.293417	0.46528	0.347101	0.260435	0.406191	-2.13635	-1.76898	-1.10383	-1.52657	0.641231	0.150576	0.822243
Tollip	37.7726	37.2409	60.2721	59.541	186.781	143.736	138.513	219.477	270.956	262.415	156.343	250.95	0.24642	0.243041	0.243192	0.24029	0.244731	0.241741	-2.02081	-2.04073	-2.03983	-2.05715	-0.0177341	0.311323	0.506788
Atp9a	6.83044	6.85878	1.14605	0.628973	13.9549	8.89086	5.54052	0	3.88667	0	9.4621	1.29556	0.748458	0.751166	0.934872	0.70962	0.749812	0.822246	-0.418007	-0.412796	-0.0971597	-0.494882	0.133041	0.609283	0.215181
Dnaaf2	7.1828	10.1283	1.69237	0	11.808	11.1136	8.70653	17.2365	14.4362	4.33745	10.5427	12.0034	0.708915	0.9641	0.207052	0.0769032	0.836508	0.141977	-0.496316	-0.0527449	-2.27194	-3.70081	-2.55872	0.0683818	1.16506
Dtnbp1	19.0878	22.6093	51.1392	44.9058	31.1302	43.7134	30.0771	72.3931	45.5296	47.7119	34.9736	55.2115	0.558404	0.656297	0.927554	0.816661	0.60735	0.872108	-0.840619	-0.60758	-0.108496	-0.29219	0.521977	0.071719	1.14437
Wdr46	91.6944	104.153	55.7238	52.103	16.1018	9.63177	15.0386	0	21.0991	6.50617	13.5907	9.20174	6.35297	7.20686	5.56021	5.20529	6.77991	5.38275	2.66743	2.84937	2.47514	2.37998	-0.332925	0.0842914	1.07422
Mier1	15.3114	16.2256	4.43864	7.30801	503.451	540.12	438.493	495.261	394.775	461.938	494.021	450.658	0.0329509	0.0347976	0.0120415	0.0183945	0.0338742	0.015218	-4.92354	-4.84487	-6.37584	-5.76458	-1.15441	0.0613591	1.21212
Zswim5	11.3586	15.3929	3.31011	5.90409	20.3957	13.3363	20.5791	11.491	12.7705	4.33745	18.1037	9.53297	0.646925	0.858103	0.409201	0.655475	0.752514	0.532338	-0.62833	-0.220778	-1.28912	-0.609388	-0.499375	0.316538	0.499574
Pex3	14.4218	17.722	42.7117	26.4984	60.1135	130.399	138.513	156.277	132.702	69.3991	109.675	119.459	0.139342	0.169161	0.362875	0.22828	0.154252	0.295577	-2.84329	-2.56353	-1.46246	-2.13113	0.938247	0.129478	0.887804
Taf12	25.9909	19.799	56.2405	47.2065	66.5543	53.3452	75.1928	70.0949	87.7277	56.3868	65.0307	71.4031	0.408762	0.31499	0.790581	0.665807	0.361876	0.728194	-1.29067	-1.66662	-0.339015	-0.586824	1.00883	0.0457832	1.33929
Kif22	98.2864	125.649	58.4236	64.1278	59.0401	38.5271	34.0346	8.04368	16.1019	45.5432	43.8673	23.2296	2.21289	2.82276	2.45252	2.68794	2.51782	2.57023	1.14593	1.4971	1.29427	1.4265	0.0297214	0.855071	0.067998
Cap1	72.8516	87.9507	41.9509	46.0468	8.58765	0.740905	0	0	0.555238	0	3.10952	0.185079	17.9709	21.645	36.2431	39.6993	19.808	37.9712	4.16759	4.43597	5.17963	5.31104	0.938824	0.0241686	1.61675
Usp7	42.1365	41.5308	27.1574	20.3243	333.845	360.821	285.733	334.387	318.707	457.601	326.799	370.232	0.131594	0.129746	0.0758487	0.057442	0.13067	0.0666453	-2.92583	-2.94623	-3.72073	-4.12175	-0.971356	0.0391076	1.40774
Ak7	0.521573	1.16779	10.1077	1.58494	0	2.96362	2.37451	0	0	4.33745	1.77938	1.44582	0.547451	0.779956	4.54151	1.05688	0.663704	2.7992	-0.869198	-0.358535	2.18317	0.0798141	2.0764	0.248132	0.605318
Rpl7l1	25.226	34.6506	15.4242	8.46506	86.9499	82.9814	82.3163	60.9021	94.9458	69.3991	84.0825	75.0823	0.308242	0.419012	0.215874	0.124406	0.363627	0.17014	-1.69787	-1.25494	-2.21174	-3.00688	-1.09574	0.13051	0.884357
F11r	25.6738	14.5527	5.39826	5.92532	56.8932	74.0905	51.4477	6.89458	2.22095	23.856	60.8105	10.9905	0.431542	0.251619	0.533611	0.577567	0.341581	0.555589	-1.21243	-1.99069	-0.90614	-0.791939	0.701792	0.195823	0.708137
Evc	0.374125	1.17272	2.0715	6.25282	0	0	3.16601	0	0	0	1.05534	0	0.668564	1.05711	3.0715	7.25282	0.862838	5.16216	-0.580862	0.0801277	1.61894	2.85854	2.58081	0.0712291	1.14734
Zmym6	13.0517	12.441	29.5828	18.5549	37.571	17.0408	17.4131	37.9202	48.861	36.8683	24.0083	41.2165	0.561884	0.537461	0.724428	0.463206	0.549672	0.593817	-0.831657	-0.895769	-0.465085	-1.11027	0.111447	0.836391	0.0775905
Fam217b	12.4697	10.8487	1.97269	1.08264	47.2321	51.1225	68.8608	4.59639	24.4305	0	55.7384	9.67563	0.2374	0.20883	0.278455	0.195084	0.223115	0.23677	-2.07461	-2.2596	-1.84448	-2.35783	0.0856945	0.831534	0.08012
Tpp2	42.5081	36.516	56.6796	65.3769	228.646	273.394	210.54	357.369	404.769	329.646	237.527	363.928	0.182404	0.157282	0.158057	0.18189	0.169843	0.169974	-2.45479	-2.66857	-2.66148	-2.45886	0.00111213	0.992731	0.00316831
Ddx6	32.1182	34.7798	18.4096	18.1863	195.369	187.449	221.621	153.979	184.894	134.461	201.48	157.778	0.163563	0.176708	0.122243	0.120837	0.170136	0.12154	-2.61208	-2.50056	-3.03217	-3.04886	-0.485253	0.0132894	1.8765
Fam53a	8.85945	13.705	2.22974	0	190.002	140.031	112.393	89.6295	82.7305	86.7489	147.475	86.3697	0.0664046	0.0990398	0.0369663	0.0114456	0.0827222	0.024206	-3.91257	-3.33585	-4.75764	-6.44906	-1.77291	0.157144	0.803702
Arhgef18	10.2729	10.2226	1.68534	4.16226	12.8815	25.1908	16.6216	2.29819	5.55238	0	18.2313	2.61686	0.586176	0.583559	0.742452	1.42728	0.584867	1.08486	-0.770595	-0.777049	-0.429631	0.513264	0.891332	0.225765	0.646344
Gas5	229.762	146.233	313.016	254.324	162.092	162.999	158.301	394.14	400.327	208.197	161.131	334.222	1.42331	0.908113	0.936741	0.761657	1.16571	0.849199	0.509247	-0.139056	-0.0942771	-0.392786	-0.457034	0.352659	0.452645
Gtf3c1	58.1856	72.776	37.7111	42.1066	38.6444	45.9361	47.4902	19.5346	47.1953	26.0247	44.0236	30.9182	1.31455	1.63861	1.21282	1.35054	1.47658	1.28168	0.394565	0.712471	0.278367	0.433531	-0.204223	0.380182	0.420009
Cenpt	48.6159	61.7328	27.8029	20.8074	18.2487	18.5226	19.7876	8.04368	13.3257	17.3498	18.853	12.9064	2.49917	3.15987	2.0712	1.56815	2.82952	1.81968	1.32145	1.65986	1.05047	0.649066	-0.636873	0.134694	0.87065
Elf4	5.0353	6.42459	1.52768	0.838415	18.2487	15.559	13.4556	1.1491	5.55238	0	15.7544	2.23383	0.360221	0.443142	0.781636	0.568495	0.401681	0.675066	-1.47305	-1.17416	-0.355431	-0.81478	0.748976	0.114505	0.941175
Gspt1	37.9374	51.1234	71.3277	61.0532	261.923	192.635	227.161	290.721	202.107	303.621	227.24	265.483	0.170599	0.228371	0.271416	0.23286	0.199485	0.252138	-2.55132	-2.13055	-1.88142	-2.10247	0.337933	0.279705	0.553299
Taf1	45.5929	43.8906	27.2462	27.1599	470.174	446.025	386.253	352.773	352.576	429.407	434.151	378.252	0.107073	0.103161	0.0744788	0.0742512	0.105117	0.074365	-3.22333	-3.27703	-3.74703	-3.75144	-0.499301	0.00290122	2.53742
Fam161b	11.4132	6.67092	23.9472	18.2537	24.6895	16.2999	9.49804	33.3238	14.4362	8.67489	16.8291	18.8116	0.696231	0.430246	1.25922	0.971838	0.563239	1.11553	-0.522362	-1.21677	0.332532	-0.0412122	0.985911	0.12351	0.908299
Mrpl37	47.4478	40.0795	11.9416	18.0228	144.917	91.1313	91.8143	34.4729	59.4105	106.267	109.287	66.717	0.439287	0.372476	0.191113	0.280917	0.405882	0.236015	-1.18676	-1.42478	-2.3875	-1.83178	-0.78218	0.117075	0.931535
Qpctl	3.45691	4.47198	14.8872	12.8391	5.36728	7.40905	2.37451	11.491	14.9914	13.0123	5.05028	13.1649	0.736646	0.904417	1.12159	0.977001	0.820531	1.04929	-0.440957	-0.14494	0.165543	-0.0335688	0.354789	0.181847	0.740293
Cbx1	61.0974	87.3226	115.685	138.524	314.523	381.566	436.118	575.697	502.491	535.675	377.402	537.954	0.164104	0.233409	0.216503	0.258879	0.198757	0.237691	-2.60731	-2.09907	-2.20754	-1.94965	0.258085	0.436913	0.359605
Ahnak	2.53247	1.69143	0.475326	0.521734	65.4808	29.6362	24.5366	5.74548	13.3257	0	39.8845	6.35707	0.0864011	0.0658301	0.200532	0.20684	0.0761156	0.203686	-3.53281	-3.92511	-2.3181	-2.27341	1.42008	0.0184507	1.73399
Gtf2h3	29.3699	33.8962	8.38243	15.6414	27.9098	57.7906	48.2817	44.8148	17.2124	17.3498	44.6607	26.459	0.665121	0.76425	0.341689	0.606047	0.714686	0.473868	-0.588311	-0.387883	-1.54924	-0.722497	-0.592823	0.267222	0.573128
Hmx1	15.7792	23.9521	0	4.87621	10.7346	8.89086	3.16601	1.1491	3.88667	30.3621	7.59714	11.7993	1.95172	2.90237	0.0781293	0.459104	2.42705	0.268617	0.964747	1.53723	-3.67799	-1.12311	-3.17558	0.108088	0.966221
Hormad2	51.6521	31.198	73.1612	89.4298	88.0234	67.4224	75.1928	173.514	151.025	234.222	76.8795	186.254	0.676071	0.413434	0.396047	0.482927	0.544752	0.439487	-0.564754	-1.27427	-1.33626	-1.05012	-0.30978	0.548576	0.260763
Gpsm1	9.12811	9.17202	2.46545	1.35308	3.22037	0	3.95752	0	0	0	2.39263	0	2.98533	2.99827	3.46545	2.35308	2.9918	2.90926	1.57789	1.58413	1.79304	1.23455	-0.0403591	0.832224	0.0797598
Lcmt1	36.5303	42.7422	9.78706	14.3235	34.3506	25.9317	49.0732	11.491	40.5324	30.3621	36.4518	27.4618	1.0021	1.16796	0.379001	0.538387	1.08503	0.458694	0.00302067	0.22399	-1.39973	-0.893284	-1.24213	0.044866	1.34808
Smc5	35.877	22.4056	45.6663	49.2895	257.629	317.848	223.995	389.544	445.301	381.695	266.491	405.513	0.137862	0.0875005	0.114796	0.123709	0.112681	0.119253	-2.8587	-3.51456	-3.12285	-3.01497	0.0817727	0.757039	0.120882
Ube2d3	40.1921	41.926	63.0958	72.0638	1155.04	1275.84	1374.84	2800.35	2536.88	2175.23	1268.57	2504.15	0.0324456	0.0338114	0.0255856	0.0291654	0.0331285	0.0273755	-4.94583	-4.88635	-5.28853	-5.0996	-0.275188	0.106954	0.970802
Zer1	16.2952	12.3878	22.0318	31.668	8.58765	11.1136	10.2895	2.29819	8.32858	13.0123	9.99692	7.8797	1.57273	1.21741	2.59376	3.67896	1.39507	3.13636	0.653273	0.283821	1.37504	1.8793	1.16875	0.0656844	1.18254
Arhgef2	12.6397	13.1074	3.68343	5.05383	23.616	29.6362	36.4091	9.19277	14.9914	0	29.8871	8.0614	0.441598	0.45674	0.516855	0.668089	0.449169	0.592472	-1.17919	-1.13055	-0.952169	-0.581887	0.399488	0.173414	0.760917
Ptpn14	2.36488	2.48778	0.415689	0.228137	9.6611	0	7.12353	0	13.881	0	5.59488	4.62699	0.510227	0.528861	0.251589	0.218258	0.519544	0.234924	-0.970789	-0.919038	-1.99086	-2.19589	-1.14505	0.00836941	2.0773
Col4a2	5.8996	6.29539	1.39003	1.52574	5.36728	2.22272	5.54052	1.1491	2.22095	0	4.37684	1.12335	1.28321	1.35682	1.12559	1.18951	1.32001	1.15755	0.359754	0.440227	0.170685	0.250366	-0.189476	0.0788925	1.10296
Zfp617	0.820841	1.22523	7.5749	4.15724	23.616	25.9317	12.664	12.6401	11.1048	17.3498	20.7373	13.6982	0.0837659	0.102369	0.583398	0.350875	0.0930677	0.467136	-3.57749	-3.28814	-0.777449	-1.51097	2.32749	0.0284188	1.54639
Zyg11b	6.09464	6.17027	2.096	2.30064	149.21	124.472	115.559	114.91	86.062	99.7613	129.747	100.244	0.0542623	0.0548407	0.0305795	0.0326008	0.0545515	0.0315902	-4.20391	-4.18861	-5.03129	-4.93895	-0.788143	0.0035011	2.4558
Ptp4a3	4.97694	4.5355	0.966911	0	7.51419	6.66815	1.58301	0	6.10762	0	5.25511	2.03587	0.955528	0.884956	0.647889	0.329394	0.920242	0.488642	-0.0656301	-0.176322	-0.626181	-1.60211	-0.913236	0.180494	0.743537
Txn1	37.2224	37.1165	8.49888	9.32866	96.611	105.209	96.5634	62.0512	71.6258	58.5555	99.461	64.0775	0.38047	0.379416	0.145963	0.158713	0.379943	0.152338	-1.39415	-1.39815	-2.77633	-2.65551	-1.31851	0.00209107	2.67963
Blmh	122.961	158.896	91.03	77.0199	155.651	111.136	56.9882	93.0768	63.2972	58.5555	107.925	71.6432	1.13804	1.46795	1.26688	1.07402	1.303	1.17045	0.186555	0.553803	0.341277	0.103015	-0.154774	0.568572	0.245215
Map3k9	2.30655	2.24799	0.751246	0	12.8815	11.8545	4.74902	0	0	0	9.82832	0	0.305361	0.299954	1.75125	1	0.302657	1.37562	-1.71141	-1.73719	0.808382	0	2.18433	0.0342531	1.4653
Tecpr2	5.07815	4.45699	9.5599	10.1847	16.1018	19.2635	19.7876	33.3238	22.2095	47.7119	18.3843	34.4151	0.31356	0.281516	0.298175	0.315816	0.297538	0.306996	-1.67319	-1.82871	-1.74577	-1.66284	0.0451447	0.649484	0.187431
Psmb7	435.771	688.848	373.332	308.602	10.7346	17.0408	12.664	8.04368	9.99429	4.33745	13.4798	7.45847	30.1641	47.6421	44.2553	36.6026	38.9031	40.4289	4.91476	5.57416	5.46778	5.19387	0.0555025	0.831399	0.0801905
Kcnab3	3.81528	14.8067	1.76041	0	6.44073	8.14996	1.58301	1.1491	0	0	5.39123	0.383032	0.753419	2.47319	1.99591	0.723049	1.6133	1.35948	-0.408476	1.30637	0.997048	-0.467835	-0.246961	0.885174	0.0529715
Ppfibp1	21.1788	22.2276	34.8131	36.7037	163.165	248.944	279.401	219.477	228.758	245.066	230.503	231.1	0.0958032	0.100334	0.1543	0.162446	0.0980684	0.158373	-3.38378	-3.31712	-2.69619	-2.62197	0.691466	0.00516474	2.28695
Taf15	271.036	276.055	392.342	362.462	63.3339	40.7498	45.9072	44.8148	74.9572	99.7613	49.997	73.1777	5.33436	5.43277	5.3027	4.89988	5.38357	5.10129	2.41532	2.44169	2.40673	2.29275	-0.0777	0.310437	0.508027
Sclt1	13.8887	5.50169	31.0561	17.8557	194.295	263.762	153.552	327.493	290.945	294.946	203.87	304.461	0.072674	0.0317357	0.104943	0.0617287	0.0522048	0.083336	-3.78242	-4.97775	-3.25232	-4.01791	0.674755	0.404017	0.3936
Mtmr1	1.39251	2.18247	4.8189	7.40516	62.2604	38.5271	56.9882	104.568	83.841	34.6996	52.5919	74.3695	0.0446432	0.0593833	0.0772051	0.111519	0.0520132	0.0943622	-4.48542	-4.0738	-3.69516	-3.16463	0.85933	0.127044	0.896045
Oxsr1	21.8757	28.7446	14.0298	10.2664	181.414	180.781	162.258	127.55	92.7248	91.0864	174.818	103.787	0.13011	0.169178	0.143432	0.107517	0.149644	0.125475	-2.94219	-2.56338	-2.80156	-3.21736	-0.254141	0.457772	0.339351
Dopey2	7.46563	5.23265	11.3826	13.8091	6.44073	14.0772	20.5791	18.3855	12.2152	39.037	13.699	23.2126	0.575932	0.424018	0.51141	0.611626	0.499975	0.561518	-0.796029	-1.2378	-0.967448	-0.709279	0.167475	0.55746	0.253786
Msantd4	4.27325	6.07056	14.6859	14.3287	33.2771	38.5271	18.9961	29.8765	24.4305	0	30.2668	18.1023	0.168654	0.226137	0.821153	0.802453	0.197395	0.811803	-2.56787	-2.14473	-0.284276	-0.317512	2.04004	0.0104927	1.97911
Srsf11	70.7768	49.6845	96.2955	90.311	535.654	513.447	542.18	671.072	535.25	587.724	530.427	598.015	0.135064	0.0953742	0.162426	0.152435	0.115219	0.15743	-2.88828	-3.39026	-2.62215	-2.71373	0.450333	0.205951	0.686235
Mrpl46	92.4979	89.8607	21.7015	50.0226	143.843	83.7223	125.849	26.4292	55.5238	19.5185	117.805	33.8239	0.786988	0.76479	0.651894	1.46516	0.775889	1.05853	-0.345587	-0.386864	-0.617291	0.55106	0.448137	0.626247	0.203255
Nkiras1	16.874	20.7793	9.73232	6.40952	94.4641	77.0541	66.4863	58.6039	43.3086	78.074	79.3348	59.9955	0.222494	0.271107	0.175953	0.121476	0.2468	0.148714	-2.16816	-1.88307	-2.50674	-3.04125	-0.730799	0.132112	0.879058
Pbrm1	13.6141	13.6167	20.9085	23.5538	1065.94	883.159	936.348	1508.76	1448.06	1808.72	961.816	1588.51	0.0151785	0.0151812	0.0137831	0.0154474	0.0151799	0.0146153	-6.04182	-6.04157	-6.18095	-6.01649	-0.0546833	0.559714	0.252034
Crybg3	4.68388	5.18836	0.682482	1.12367	19.3222	14.8181	25.3281	2.29819	9.99429	2.16872	19.8228	4.8204	0.272964	0.297191	0.289066	0.364867	0.285078	0.326967	-1.87322	-1.75054	-1.79053	-1.45456	0.197788	0.400708	0.397172
Tspan33	2.62018	4.69323	17.8557	9.79953	1.07346	0	14.2471	10.3419	1.11048	2.16872	5.10684	4.54036	0.592808	0.932271	3.40334	1.94925	0.76254	2.67629	-0.754363	-0.101178	1.76695	0.962917	1.81135	0.0742945	1.12904
Foxj3	8.25309	8.29647	13.9888	19.4492	107.346	125.213	159.092	209.136	250.968	255.909	130.55	238.671	0.0703388	0.0706686	0.0625391	0.0853218	0.0705037	0.0739305	-3.82954	-3.82279	-3.9991	-3.55094	0.0684703	0.840694	0.0753619
Tmf1	10.2299	5.96581	16.4657	15.5431	249.042	285.249	295.231	376.904	277.064	494.469	276.507	382.812	0.040467	0.0251014	0.0455059	0.043102	0.0327842	0.0443039	-4.62711	-5.31609	-4.4578	-4.5361	0.434435	0.304466	0.516461
Hectd1	25.3076	20.4148	34.7832	34.9067	198.589	138.549	163.05	248.205	287.614	292.778	166.729	276.199	0.156846	0.127675	0.129089	0.129534	0.14226	0.129311	-2.67258	-2.96945	-2.95357	-2.94859	-0.137683	0.473367	0.324802
Tuba4a	22.7879	30.2611	8.70172	8.3574	28.9833	22.9681	3.16601	2.29819	0	2.16872	18.3725	1.48897	1.22792	1.61369	3.89788	3.75954	1.42081	3.82871	0.296221	0.690362	1.96269	1.91056	1.43015	0.0184458	1.7341
Alkbh6	22.6193	49.6886	9.45219	5.18753	6.44073	5.18634	8.70653	3.44729	8.32858	0	6.77787	3.92529	3.03673	6.51703	2.12215	1.25628	4.77688	1.68921	1.60252	2.70422	1.08552	0.329154	-1.49972	0.162888	0.788112
Pnpla2	13.0626	10.6352	1.64378	2.70641	0	1.48181	0	0	0	0	0.493937	0	9.41309	7.78828	2.64378	3.70641	8.60069	3.1751	3.23467	2.96131	1.4026	1.89002	-1.43765	0.0351098	1.45457
Smad1	13.2449	12.0992	1.46672	4.02481	144.917	82.2405	85.4823	44.8148	40.5324	58.5555	104.213	47.9676	0.135391	0.124502	0.0503745	0.102615	0.129946	0.0764948	-2.8848	-3.00576	-4.31116	-3.28469	-0.764483	0.240748	0.618437
Fxr2	50.2436	65.9156	87.2179	92.4323	72.995	25.9317	49.0732	19.5346	23.32	67.2304	49.3333	36.695	1.01809	1.32945	2.34031	2.47864	1.17377	2.40947	0.0258581	0.41083	1.2267	1.30955	1.03757	0.0334238	1.47594
Plcd3	5.45548	8.81843	0	0.808679	4.29382	0	0.791503	0	0	0	1.69511	0	2.39526	3.64305	1	1.80868	3.01916	1.40434	1.26018	1.86515	0	0.854937	-1.10425	0.162467	0.789236
Spdl1	47.4006	43.7467	71.1739	77.1464	226.499	186.708	161.467	290.721	342.027	284.103	191.558	305.617	0.251356	0.23238	0.235388	0.254866	0.241868	0.245127	-1.9922	-2.10544	-2.08689	-1.97219	0.019309	0.833208	0.0792466
Arhgap29	22.7405	35.0554	9.65182	16.8544	275.878	258.576	187.586	191.899	164.351	104.099	240.68	153.449	0.0982309	0.149186	0.0689664	0.1156	0.123709	0.0922832	-3.34768	-2.74481	-3.85796	-3.11279	-0.422806	0.456248	0.340799
Gins4	27.7938	43.4285	6.54862	12.579	22.5426	50.3816	24.5366	21.8328	8.32858	8.67489	32.4869	12.9454	0.859854	1.32674	0.541297	0.973723	1.0933	0.75751	-0.217837	0.407889	-0.885508	-0.0384166	-0.52935	0.401048	0.396804
Cadps2	3.47045	5.49896	1.47813	0	10.7346	17.7817	27.7026	13.7892	6.66286	13.0123	18.7396	11.1548	0.226471	0.329234	0.203881	0.0822721	0.277853	0.143076	-2.1426	-1.60281	-2.2942	-3.60345	-0.957534	0.267927	0.571984
Clasp2	11.7563	8.27592	17.6236	18.0963	86.9499	61.4951	73.6098	54.0075	66.0734	123.617	74.0183	81.2327	0.170042	0.123649	0.226474	0.232222	0.146845	0.229348	-2.55604	-3.01568	-2.14258	-2.10642	0.643241	0.10306	0.986908
Pop1	29.9538	29.3813	10.5303	15.1704	52.5993	48.8997	24.5366	6.89458	7.77334	32.5308	42.0119	15.7329	0.719657	0.706346	0.689078	0.966384	0.713001	0.827731	-0.474619	-0.501553	-0.53726	-0.0493322	0.215257	0.508931	0.293341
Ints3	35.4476	45.3522	26.0359	17.5864	80.5092	55.5679	53.8222	33.3238	41.0876	45.5432	63.2998	39.9849	0.566838	0.720877	0.659656	0.453494	0.643858	0.556575	-0.818991	-0.472175	-0.600215	-1.14084	-0.210166	0.556174	0.254789
2610301B20Rik	17.3281	6.13934	27.4127	32.4037	48.3055	45.1952	30.0771	89.6295	106.606	13.0123	41.1926	69.7492	0.434391	0.169208	0.401597	0.472142	0.3018	0.43687	-1.20293	-2.56313	-1.31618	-1.08271	0.533612	0.426267	0.370318
Sertad4	9.2496	10.6203	3.93957	0.720702	206.103	156.331	177.297	44.8148	54.4134	80.2428	179.91	59.8236	0.0566557	0.0642326	0.0812114	0.02829	0.0604442	0.0547507	-4.14164	-3.96055	-3.62217	-5.14356	-0.142726	0.707181	0.150469
Cnp	9.33719	9.71108	0	1.83055	0	2.22272	4.74902	0	4.99715	0	2.32391	1.66572	3.10995	3.22243	0.375134	1.06184	3.16619	0.718484	1.63689	1.68815	-1.41452	0.0865596	-2.13972	0.090304	1.04429
Phf10	23.9124	16.3378	40.9489	46.4452	59.0401	84.4632	90.2313	143.637	127.15	134.461	77.9115	135.083	0.315701	0.219712	0.308261	0.34865	0.267706	0.328455	-1.66337	-2.18631	-1.69778	-1.52015	0.295046	0.371115	0.430491
Cpq	3.60632	0.717731	15.5306	7.30583	4.29382	7.40905	2.37451	4.59639	4.44191	0	4.69246	3.01276	0.809196	0.301755	4.11951	2.06985	0.555476	3.09468	-0.305439	-1.72855	2.04247	1.04953	2.47799	0.0980364	1.00861
Uhrf1bp1	6.73197	6.23991	3.12793	1.43055	83.7295	61.4951	18.2046	25.2801	25.541	32.5308	54.4764	27.784	0.139374	0.130504	0.143411	0.0844411	0.134939	0.113926	-2.84297	-2.93783	-2.80178	-3.56591	-0.244214	0.525565	0.279374
Asb1	8.63469	6.18653	14.7107	14.9359	92.3172	37.0453	60.1542	164.321	126.039	188.679	63.1722	159.68	0.150138	0.111988	0.0977764	0.0991783	0.131063	0.0984773	-2.73564	-3.15858	-3.35437	-3.33383	-0.412398	0.20162	0.695466
Abcf2	95.1446	106.127	145.805	147.657	45.0851	52.6043	64.1117	87.3314	59.4105	71.5679	53.9337	72.7699	1.75019	1.95012	1.99005	2.01514	1.85016	2.00259	0.807514	0.963563	0.992801	1.01088	0.114223	0.276846	0.557761
Uggt1	45.2039	54.4857	68.2612	71.3967	100.905	88.1677	63.3202	54.0075	76.0677	91.0864	84.1309	73.7205	0.542739	0.651769	0.926936	0.9689	0.597254	0.947918	-0.881668	-0.617566	-0.109458	-0.0455803	0.666417	0.0385158	1.41436
D6Wsu163e	14.9573	19.69	51.8857	24.0949	37.571	14.8181	38.7836	20.6837	31.0934	2.16872	30.3909	17.9819	0.508342	0.659107	2.78611	1.32204	0.583724	2.05407	-0.97613	-0.601414	1.47825	0.402766	1.81513	0.09348	1.02928
1810013L24Rik	32.5694	24.1153	43.8504	49.9366	188.928	214.122	268.32	387.246	280.395	357.839	223.79	341.827	0.149337	0.111728	0.130825	0.148578	0.130533	0.139702	-2.74336	-3.16194	-2.93429	-2.7507	0.0979407	0.677406	0.169151
Ift57	4.12833	4.55053	14.0666	12.545	11.808	11.1136	20.5791	50.5603	34.4248	15.1811	14.5002	33.3887	0.330855	0.358093	0.438128	0.39388	0.344474	0.416004	-1.59573	-1.48159	-1.19058	-1.34417	0.272201	0.105135	0.978255
Gss	20.5454	36.8006	11.3759	7.49192	26.8364	19.2635	16.6216	19.5346	2.77619	4.33745	20.9072	8.88276	0.983487	1.72549	1.25227	0.859266	1.35449	1.05577	-0.024022	0.787007	0.324542	-0.218823	-0.359458	0.57015	0.244011
Coa6	1.05716	4.73392	11.7068	25.6997	11.808	40.0089	27.7026	27.5783	34.98	17.3498	26.5065	26.636	0.0747881	0.208457	0.459792	0.966118	0.141623	0.712955	-3.74105	-2.26218	-1.12095	-0.0497289	2.33176	0.118034	0.927993
Sars	41.267	51.6833	21.7038	26.4698	48.3055	14.8181	15.8301	3.44729	15.5467	36.8683	26.3179	18.6208	1.54723	1.92853	1.15713	1.40004	1.73788	1.27859	0.629687	0.9475	0.210553	0.485468	-0.442778	0.170929	0.767184
Entpd6	27.1022	45.6554	8.93232	18.6284	17.1753	8.14996	11.8725	9.19277	10.5495	0	12.3993	6.58077	2.09729	3.48194	1.3102	2.58924	2.78962	1.94972	1.06853	1.79989	0.389787	1.37253	-0.516801	0.461863	0.335487
Snx8	30.109	44.2509	18.8085	14.076	13.9549	19.2635	12.664	6.89458	18.8781	10.8436	15.2942	12.2054	1.90921	2.77712	1.50003	1.14165	2.34317	1.32084	0.932977	1.47359	0.584987	0.191125	-0.827005	0.13503	0.869571
Pnpla7	6.32775	10.7045	0.973232	2.67063	15.0284	8.89086	3.16601	2.29819	0	0	9.02842	0.766064	0.730699	1.16713	1.1173	2.07842	0.948916	1.59786	-0.452651	0.222969	0.160022	1.05549	0.751793	0.326558	0.48604
Erbb2	7.66589	7.66046	1.78718	1.96167	11.808	4.44543	3.16601	0	2.22095	0	6.47315	0.740318	1.1596	1.15888	1.60153	1.7018	1.15924	1.65167	0.213631	0.212727	0.679455	0.76706	0.510743	0.00729459	2.137
Krit1	8.55156	8.10922	18.1042	13.7574	161.018	321.553	286.524	445.85	425.868	585.555	256.365	485.758	0.0371129	0.0353941	0.0392478	0.0303177	0.0362535	0.0347828	-4.75194	-4.82035	-4.67124	-5.04369	-0.0597476	0.742596	0.129248
Jmjd1c	18.4366	14.5335	23.9606	28.2177	227.573	300.808	212.123	328.642	367.013	262.415	246.834	319.357	0.0784258	0.062677	0.0779151	0.0912038	0.0705514	0.0845594	-3.67253	-3.99592	-3.68195	-3.45476	0.261291	0.310737	0.507607
Enoph1	21.3891	31.9924	9.76744	6.70067	67.6277	63.7179	53.8222	25.2801	32.2038	4.33745	61.7226	20.6071	0.356955	0.526005	0.498328	0.356395	0.44148	0.427361	-1.48619	-0.926852	-1.00483	-1.48845	-0.0468914	0.923485	0.03457
1810037I17Rik	38.843	59.953	13.728	15.0683	399.326	463.807	459.863	259.696	327.591	351.333	440.998	312.873	0.0901429	0.137903	0.0469232	0.0511935	0.114023	0.0490584	-3.47164	-2.85827	-4.41355	-4.28789	-1.21675	0.0631686	1.1995
Btbd10	47.9939	62.0083	85.385	87.9835	368.195	376.38	388.628	686.011	614.094	648.448	377.734	649.518	0.129362	0.166365	0.132794	0.136789	0.147864	0.134792	-2.95051	-2.58757	-2.91273	-2.86998	-0.133538	0.572174	0.242472
Cep68	10.8163	16.5205	24.1414	25.4793	31.1302	60.0133	64.9032	51.7094	37.7562	54.2181	52.0156	47.8945	0.222884	0.330478	0.514196	0.541559	0.276681	0.527878	-2.16564	-1.59737	-0.959608	-0.88481	0.93198	0.0788372	1.10327
Dnajb9	13.1913	14.7191	38.3156	26.2853	170.679	258.576	310.269	312.554	308.713	214.704	246.508	278.657	0.0573365	0.0635093	0.140585	0.0975672	0.0604229	0.119076	-4.1244	-3.97689	-2.83048	-3.35746	0.978717	0.0729613	1.13691
Mvb12a	32.2797	39.4529	4.20542	11.54	3.22037	8.14996	10.2895	2.29819	0	0	7.21995	0.766064	4.04865	4.9213	2.94747	7.10056	4.48498	5.02402	2.01744	2.29904	1.55948	2.82793	0.163741	0.961428	0.017083
Jund	13.0325	11.2953	3.10366	2.55501	30.0568	16.2999	24.5366	6.89458	11.1048	13.0123	23.6311	10.3372	0.569706	0.499177	0.361963	0.31357	0.534442	0.337766	-0.81171	-1.00238	-1.46609	-1.67314	-0.662008	0.0422764	1.3739
Pms1	13.4391	12.8701	5.89398	1.61736	22.5426	38.5271	40.3667	20.6837	13.3257	30.3621	33.8121	21.4572	0.414773	0.398429	0.306983	0.116549	0.406601	0.211766	-1.26961	-1.32761	-1.70377	-3.10099	-0.941143	0.255178	0.593157
Mcl1	19.6622	26.1032	34.5817	44.2844	272.658	290.435	272.277	250.503	351.466	355.671	278.457	319.213	0.0739371	0.0969854	0.111119	0.14142	0.0854613	0.126269	-3.75756	-3.36609	-3.16983	-2.82195	0.563159	0.163221	0.787224
Ccdc124	100.052	129.254	225.514	161.434	22.5426	13.3363	15.0386	13.7892	27.2067	30.3621	16.9725	23.786	5.62259	7.24743	9.1388	6.55346	6.43501	7.84613	2.49124	2.85747	3.192	2.71226	0.286039	0.4545	0.342466
Prkcsh	176.181	215.682	267.115	283.812	45.0851	45.9361	46.6987	32.1747	22.2095	6.50617	45.9066	20.2968	3.77732	4.61943	12.5894	13.3735	4.19837	12.9815	1.91736	2.20771	3.65414	3.7413	1.62855	0.00848352	2.07142
Nlgn2	8.14353	5.77686	0.892875	1.9601	6.44073	2.96362	3.16601	0	0	0	4.19012	0	1.76172	1.30572	1.89287	2.9601	1.53372	2.42649	0.816983	0.384848	0.920579	1.56565	0.661834	0.239907	0.619957
Elp3	63.2404	79.0789	49.9176	30.6187	26.8364	17.7817	34.0346	14.9383	18.3229	15.1811	26.2176	16.1474	2.36025	2.94217	2.96941	1.84394	2.65121	2.40667	1.23894	1.55688	1.57018	0.882788	-0.139613	0.695128	0.157935
Igfbp6	21.2761	17.3734	0	3.80311	7.51419	11.8545	5.54052	0	0	0	8.30307	0	2.39449	1.97498	1	4.80311	2.18473	2.90156	1.25972	0.981839	0	2.26397	0.40937	0.993051	0.00302829
Ssfa2	4.7513	3.82971	10.5231	10.1067	128.815	136.327	121.1	118.357	128.815	101.93	128.747	116.367	0.044327	0.037224	0.0981793	0.0946316	0.0407755	0.0964054	-4.49567	-4.74762	-3.34844	-3.40153	1.24141	0.0104973	1.97892
Dpm3	53.5578	88.6643	8.98624	19.7272	40.7913	28.1544	29.2856	6.89458	6.66286	4.33745	32.7438	5.96496	1.61683	2.65721	1.43378	2.97593	2.13702	2.20485	0.693164	1.40991	0.519826	1.57334	0.0450841	0.994499	0.00239548
Usp5	102.223	131.014	75.936	67.143	54.7462	38.5271	43.5327	18.3855	33.8695	15.1811	45.602	22.4787	2.215	2.8328	3.27684	2.90233	2.5239	3.08959	1.14731	1.50223	1.7123	1.53721	0.291759	0.268764	0.570629
Cyc1	165.849	237.169	100.994	121.118	45.0851	76.3132	83.8993	55.1566	76.6229	39.037	68.4326	56.9389	2.40303	3.43021	1.76037	2.10771	2.91662	1.93404	1.26486	1.7783	0.815875	1.07568	-0.592683	0.183327	0.736773
Thap7	19.7495	29.1689	3.83691	4.21152	27.9098	11.1136	14.2471	2.29819	8.88382	8.67489	17.7568	6.61897	1.10624	1.60842	0.634851	0.68402	1.35733	0.659435	0.145664	0.685647	-0.655511	-0.54789	-1.04147	0.0660543	1.1801
Tspan14	13.8453	34.7194	7.21512	7.91957	93.3906	63.7179	66.4863	27.5783	19.4333	32.5308	74.5316	26.5142	0.196545	0.472906	0.298578	0.324181	0.334726	0.311379	-2.34707	-1.08037	-1.74382	-1.62513	-0.104305	0.967507	0.0143461
Chchd3	51.2582	69.6164	77.9707	130.087	85.8765	96.3177	114.768	122.953	116.045	88.9176	98.9874	109.305	0.522648	0.706253	0.715928	1.1884	0.614451	0.952164	-0.936088	-0.501743	-0.482113	0.249019	0.631912	0.292287	0.53419
Gemin4	17.5452	19.9036	7.77174	6.3979	0	0.740905	0	0	1.11048	0	0.246968	0.370159	14.8723	16.7635	6.40199	5.3993	15.8179	5.90064	3.89455	4.06726	2.67852	2.43277	-1.42261	0.0109216	1.96171
Ezr	16.684	16.001	5.8191	4.79044	38.6444	45.1952	45.9072	28.7274	21.6543	21.6872	43.2489	24.023	0.399648	0.384212	0.272514	0.231405	0.39193	0.251959	-1.3232	-1.38003	-1.8756	-2.11151	-0.637406	0.0339152	1.46961
Ppig	72.5657	71.7004	47.5199	44.7637	1024.08	883.9	679.11	807.815	740.688	1327.26	862.362	958.587	0.0852084	0.0842062	0.0505633	0.0476911	0.0847073	0.0491272	-3.55286	-3.56993	-4.30577	-4.39014	-0.785965	0.00298089	2.52565
B230208H11Rik	160.367	141.79	188.924	275.801	0	1.48181	10.2895	0	11.1048	2.16872	3.92378	4.4245	32.773	29.0001	35.0122	51.028	30.8865	43.0201	5.03444	4.85798	5.12979	5.67322	0.478033	0.252026	0.598554
Elmsan1	3.39373	2.25504	0.606156	0	9.6611	25.1908	19.7876	16.0874	19.9886	4.33745	18.2132	13.4711	0.228683	0.169417	0.11099	0.0691031	0.19905	0.0900468	-2.12858	-2.56135	-3.17149	-3.85511	-1.14439	0.101895	0.991845
Kank3	5.66528	10.1476	0	0.930564	1.07346	10.3727	17.4131	14.9383	3.33143	4.33745	9.61973	7.53571	0.627631	1.0497	0.117155	0.226175	0.838667	0.171665	-0.672011	0.0699799	-3.09351	-2.14449	-2.2885	0.0613716	1.21203
Slc33a1	8.14108	5.32365	18.603	14.9218	59.0401	33.3407	51.4477	82.735	144.362	166.992	47.9428	131.363	0.186771	0.129205	0.148101	0.120289	0.157988	0.134195	-2.42066	-2.95227	-2.75535	-3.05542	-0.235482	0.54768	0.261473
Cul3	58.5115	44.1697	87.2549	77.1513	541.022	603.097	702.855	853.779	906.704	698.329	615.658	819.604	0.0965066	0.0732492	0.107549	0.0952363	0.0848779	0.101393	-3.37323	-3.77104	-3.21694	-3.39234	0.256491	0.343589	0.463961
AU022751	35.6989	56.0734	79.065	75.6583	30.0568	17.0408	26.9111	68.9458	57.7448	39.037	24.6696	55.2425	1.42967	2.22339	1.42357	1.363	1.82653	1.39328	0.51568	1.15276	0.50951	0.44678	-0.390618	0.381737	0.418236
Cby1	20.9042	23.2406	0	4.38089	4.29382	2.96362	1.58301	0	1.66572	2.16872	2.94682	1.27815	5.54983	6.14182	0.438953	2.36196	5.84583	1.40046	2.47244	2.61867	-1.18786	1.23998	-2.06151	0.174081	0.759249
Alox12b	13.2316	4.61693	0	1.04436	1.07346	0	6.33202	6.89458	0	0	2.46849	2.29819	4.10311	1.61942	0.303196	0.619842	2.86126	0.461519	2.03672	0.695474	-1.72168	-0.690029	-2.63219	0.0933122	1.03006
Fscn1	14.6684	25.7321	3.3492	8.27145	12.8815	2.96362	2.37451	0	1.11048	2.16872	6.0732	1.09307	2.21518	3.77936	2.07791	4.4296	2.99727	3.25375	1.14743	1.91814	1.05513	2.14718	0.118456	0.927849	0.0325228
Map3k4	22.199	30.9112	11.7863	14.3231	59.0401	54.827	39.5752	33.3238	14.4362	54.2181	51.1474	33.9927	0.444873	0.611942	0.365399	0.437896	0.528408	0.401647	-1.16854	-0.708532	-1.45246	-1.19134	-0.395722	0.284224	0.546339
Ranbp6	4.30901	4.15597	0.917641	0	57.9666	76.3132	87.8568	42.5166	39.9772	43.3745	74.0456	41.9561	0.0707438	0.0687045	0.0446419	0.0232796	0.0697241	0.0339608	-3.82125	-3.86345	-4.48546	-5.42479	-1.03779	0.141561	0.849057
Vapb	8.68072	11.0915	18.585	16.5306	23.616	8.14996	2.37451	3.44729	14.9914	17.3498	11.3802	11.9295	0.781954	0.97668	1.51475	1.35586	0.879317	1.43531	-0.354844	-0.0340419	0.59908	0.439211	0.706903	0.0576718	1.23904
Acadm	33.2503	27.6767	15.1616	8.32092	91.2437	105.949	120.308	41.3675	51.6372	47.7119	105.834	46.9055	0.320594	0.268423	0.337363	0.194569	0.294508	0.265966	-1.64118	-1.89742	-1.56763	-2.36165	-0.147067	0.685685	0.163876
Ecsit	31.0977	75.9962	85.4257	111.347	39.7179	48.1588	45.1157	56.3057	66.0734	78.074	44.3308	66.8177	0.708078	1.69854	1.27438	1.65661	1.20331	1.46549	-0.498019	0.764297	0.349797	0.728232	0.284379	0.600672	0.221363
Hint3	15.066	6.22755	70.5859	17.6085	78.3623	102.245	110.019	164.321	144.362	151.811	96.8754	153.498	0.164148	0.0738445	0.463345	0.120445	0.118996	0.291895	-2.60693	-3.75937	-1.10984	-3.05355	1.29454	0.432441	0.364073
Nufip1	12.1784	27.9942	11.2384	4.3175	64.4073	71.8678	40.3667	43.6657	38.3115	10.8436	58.8806	30.9402	0.220077	0.4842	0.383167	0.166483	0.352139	0.274825	-2.18392	-1.04632	-1.38395	-2.58656	-0.357632	0.698508	0.155829
Mki67	46.075	33.4131	25.7109	23.1122	487.349	357.857	455.114	321.747	348.135	360.008	433.44	343.297	0.108358	0.0792124	0.0775811	0.0700331	0.0937852	0.0738071	-3.20612	-3.65813	-3.68815	-3.83582	-0.3456	0.2997	0.523314
Ptrh2	19.9529	20.5213	7.12761	7.82351	88.0234	47.4179	48.2817	29.8765	33.3143	67.2304	61.241	43.4737	0.336642	0.345774	0.182751	0.198398	0.341208	0.190574	-1.57071	-1.5321	-2.45205	-2.33353	-0.840296	0.00544259	2.26419
Dnaja3	36.1238	30.8506	48.9488	63.9177	162.092	131.14	119.517	178.11	143.252	134.461	137.583	151.941	0.267882	0.229831	0.326589	0.424463	0.248856	0.375526	-1.90033	-2.12136	-1.61445	-1.23629	0.593602	0.116066	0.935295
Pecr	25.1854	16.4597	3.76891	2.06844	0	5.92724	3.16601	0	2.22095	0	3.03108	0.740318	6.49587	4.33126	2.74025	1.76315	5.41356	2.2517	2.69952	2.11479	1.45431	0.818156	-1.26556	0.0987381	1.00552
Rsu1	13.9421	11.8053	2.80714	0	4.29382	2.96362	15.0386	2.29819	0	0	7.432	0.766064	1.77207	1.51866	2.15572	0.566231	1.64536	1.36098	0.825435	0.602799	1.10817	-0.820538	-0.273766	0.616373	0.210157
Srpk2	5.51445	4.60196	13.8787	8.37855	202.883	217.085	186.795	222.925	127.705	123.617	202.254	158.082	0.0320507	0.0275613	0.0935282	0.0589541	0.029806	0.0762411	-4.9635	-5.18121	-3.41845	-4.08426	1.35497	0.0636604	1.19613
Phf5a	43.8057	74.519	29.8105	22.3098	62.2604	69.6451	89.4398	110.313	99.3877	75.9053	73.7818	95.2021	0.599153	1.00986	0.320269	0.242301	0.804506	0.281285	-0.739003	0.0141531	-1.64264	-2.04513	-1.51607	0.0739685	1.13095
Elp6	13.8734	6.29997	2.16384	0	0	7.40905	23.7451	0	8.32858	0	10.3847	2.77619	1.30644	0.641208	0.837838	0.264817	0.973823	0.551327	0.385639	-0.641136	-0.255257	-1.91693	-0.82075	0.429934	0.366598
Acsl3	29.814	39.869	15.8294	18.616	396.105	328.221	442.45	381.5	297.053	262.415	388.925	313.656	0.0790255	0.104812	0.0534852	0.0623411	0.0919189	0.0579131	-3.66154	-3.25412	-4.22472	-4.00367	-0.666471	0.105341	0.977403
Txnrd3	52.4753	44.8314	20.4725	27.6571	92.3172	96.3177	56.9882	52.8584	59.4105	34.6996	81.8744	48.9895	0.645258	0.553022	0.429541	0.573261	0.59914	0.501401	-0.632052	-0.854591	-1.21913	-0.802735	-0.256929	0.374546	0.426495
Eif6	201.518	222.276	128.458	129.523	49.379	94.8359	72.0268	67.7967	82.7305	52.0494	72.0805	67.5255	2.77117	3.0552	1.8892	1.90474	2.91318	1.89697	1.47049	1.61127	0.917772	0.929594	-0.618902	0.0128457	1.89124
Vcam1	6.76529	5.10227	0	0.721338	0	10.3727	0.791503	0	0	0	3.72139	0	1.6447	1.29247	1	1.72134	1.46859	1.36067	0.717828	0.370133	0	0.78353	-0.110114	0.75644	0.121226
Gpr107	8.32089	11.2242	19.339	19.9785	20.3957	37.7862	19.7876	40.2184	41.0876	75.9053	25.9898	52.4038	0.345349	0.452919	0.380852	0.392827	0.399134	0.38684	-1.53387	-1.14268	-1.3927	-1.34803	-0.0451365	0.885498	0.0528122
Szt2	6.36722	8.24051	1.22271	4.02627	12.8815	7.40905	11.8725	13.7892	2.77619	6.50617	10.721	7.69051	0.628548	0.788371	0.255763	0.578364	0.708459	0.417063	-0.669906	-0.343054	-1.96712	-0.789951	-0.764418	0.289569	0.538248
Rasd2	8.32448	11.5686	1.58938	1.74456	12.8815	3.70453	13.4556	4.59639	1.66572	0	10.0138	2.08737	0.846614	1.14117	0.838702	0.888964	0.993889	0.863833	-0.240224	0.190508	-0.25377	-0.169802	-0.202333	0.483995	0.315159
Pdgfra	6.52522	7.29152	1.98879	2.18297	48.3055	36.3044	22.9536	17.2365	12.2152	2.16872	35.8545	10.5401	0.204187	0.22498	0.258991	0.275817	0.214584	0.267404	-2.29203	-2.15213	-1.94903	-1.85822	0.31748	0.0622417	1.20592
Ino80	14.2871	14.9184	6.3853	6.61935	125.594	91.8723	123.474	101.121	83.841	112.774	113.647	99.245	0.133341	0.138847	0.0736724	0.0760073	0.136094	0.0748398	-2.90681	-2.84843	-3.76273	-3.71772	-0.862725	0.00182094	2.7397
Ccnb1	16.0208	13.7243	3.85679	3.17501	305.935	269.69	299.188	225.223	211.546	153.979	291.604	196.916	0.0581701	0.0503215	0.0245396	0.0210948	0.0542458	0.0228172	-4.10358	-4.31268	-5.34874	-5.56697	-1.24939	0.0143086	1.8444
Henmt1	8.13805	10.8478	0	1.15021	64.4073	28.8953	64.1117	8.04368	7.77334	26.0247	52.4715	13.9472	0.170896	0.221573	0.066902	0.143854	0.196234	0.105378	-2.54881	-2.17415	-3.90181	-2.79733	-0.897004	0.232273	0.634002
Zfp398	11.0161	6.43884	16.6935	21.8471	31.1302	33.3407	22.9536	64.3494	62.742	39.037	29.1415	55.3761	0.398657	0.246797	0.313848	0.405262	0.322727	0.359555	-1.32678	-2.0186	-1.67186	-1.30307	0.155898	0.683099	0.165516
Tagln2	21.8871	27.704	3.23166	7.09437	18.2487	23.709	10.2895	6.89458	1.11048	4.33745	17.4158	4.11417	1.2428	1.55867	0.827439	1.58274	1.40073	1.20509	0.313595	0.640314	-0.273274	0.66242	-0.217046	0.626263	0.203243
Proser2	5.6741	5.38061	0	0.676167	1.07346	0.740905	1.58301	3.44729	2.22095	0	1.13246	1.88941	3.12977	2.99214	0.346091	0.580106	3.06096	0.463099	1.64606	1.58118	-1.53078	-0.785611	-2.72459	0.0177228	1.75147
Nsun7	1.94537	0.550187	13.606	0.622266	6.44073	8.89086	1.58301	28.7274	14.9914	17.3498	5.6382	20.3562	0.4437	0.233525	0.683921	0.0759623	0.338613	0.379942	-1.17234	-2.09835	-0.548098	-3.71857	0.166142	0.791464	0.101569
Avpi1	18.1818	40.7088	4.57598	5.02276	23.616	15.559	15.8301	3.44729	6.10762	4.33745	18.335	4.63079	0.992077	2.15716	0.990267	1.06961	1.57462	1.02994	-0.0114754	1.10913	-0.0141102	0.0970881	-0.612443	0.462661	0.334737
Ifngr1	13.8342	7.91573	29.7886	23.355	37.571	19.2635	34.0346	28.7274	20.5438	56.3868	30.2897	35.2193	0.474093	0.284941	0.850059	0.67243	0.379517	0.761245	-1.07676	-1.81126	-0.234365	-0.572543	1.00419	0.123597	0.907992
Eef2	391.598	476.548	257.885	320.225	330.624	247.462	249.323	101.121	153.246	106.267	275.803	120.211	1.41833	1.72523	2.13581	2.65013	1.57178	2.39297	0.50419	0.786785	1.09479	1.40606	0.606407	0.102516	0.989208
Cxxc5	13.1359	13.9901	1.96574	3.2365	31.1302	28.8953	43.5327	11.491	15.5467	8.67489	34.5194	11.9042	0.397976	0.422025	0.229828	0.328304	0.41	0.279066	-1.32925	-1.2446	-2.12137	-1.60689	-0.555019	0.157244	0.803427
Ttyh2	8.98571	17.7673	5.16917	2.83693	8.58765	17.0408	13.4556	0	0	4.33745	13.028	1.44582	0.711841	1.33784	2.52234	1.56877	1.02484	2.04555	-0.490374	0.419909	1.33476	0.649637	0.997091	0.213065	0.671489
Trim35	22.8803	21.1777	8.48619	9.98008	100.905	123.731	86.2738	49.4112	64.4077	67.2304	103.637	60.3497	0.228221	0.21195	0.154625	0.178975	0.220086	0.1668	-2.13149	-2.2382	-2.69316	-2.48217	-0.399947	0.0763925	1.11695
Kctd19	25.2728	11.1393	45.4235	29.7542	12.8815	3.70453	1.58301	11.491	2.22095	4.33745	6.05633	6.01646	3.7233	1.72034	6.61638	4.38316	2.72182	5.49977	1.89658	0.782696	2.72604	2.13197	1.0148	0.226513	0.644907
Dock5	3.27796	2.09694	0	0.711497	41.8648	20.0044	17.4131	2.29819	11.66	2.16872	26.4274	5.37564	0.155974	0.112914	0.156847	0.268443	0.134444	0.212645	-2.68062	-3.1467	-2.67257	-1.89731	0.661442	0.299001	0.524327
Evl	8.22464	5.62489	16.5597	18.1765	7.51419	11.1136	4.74902	10.3419	12.2152	0	7.79226	7.51904	1.04918	0.753491	2.06123	2.25102	0.901334	2.15613	0.0692583	-0.408339	1.04351	1.17058	1.25831	0.0354863	1.44994
Itsn2	12.7818	11.7378	17.9624	24.0537	86.9499	137.808	172.548	152.83	176.566	238.56	132.435	189.318	0.103284	0.0954603	0.0996349	0.131641	0.0993722	0.115638	-3.27531	-3.38896	-3.32721	-2.92532	0.218699	0.428131	0.368424
Hectd3	7.35379	12.8546	21.5851	18.3079	9.6611	8.14996	15.8301	18.3855	32.7591	21.6872	11.2137	24.2773	0.683968	1.13435	0.893495	0.763844	0.909158	0.82867	-0.547999	0.181863	-0.162468	-0.388649	-0.133733	0.831272	0.080257
Galnt12	19.4737	25.4273	8.06166	6.63657	84.803	57.7906	94.1889	29.8765	37.201	26.0247	78.9275	31.0341	0.256154	0.330641	0.282876	0.238389	0.293397	0.260632	-1.96492	-1.59666	-1.82176	-2.06861	-0.170839	0.535578	0.271178
Stx12	29.0311	34.5629	50.0518	59.1646	210.397	164.481	166.216	341.282	325.925	273.259	180.365	313.489	0.165584	0.196085	0.162333	0.191309	0.180835	0.176821	-2.59436	-2.35045	-2.62297	-2.38602	-0.0323811	0.867714	0.0616236
Adam17	22.2483	19.211	46.134	26.3965	107.346	100.763	60.1542	97.6732	88.2829	156.148	89.421	114.035	0.257112	0.223521	0.409737	0.238159	0.240317	0.323948	-1.95953	-2.16152	-1.28723	-2.07	0.430825	0.444478	0.35215
Tex11	122.653	148.137	192.614	180.73	304.861	330.444	379.921	610.17	823.419	474.95	338.409	636.18	0.364318	0.439403	0.303861	0.28521	0.401861	0.294535	-1.45673	-1.18638	-1.71852	-1.8099	-0.448255	0.090087	1.04534
Ercc6l2	3.53661	3.82473	8.12835	8.92196	110.566	165.222	105.27	186.154	162.13	195.185	127.019	181.156	0.0354369	0.0376876	0.0501128	0.0544696	0.0365622	0.0522912	-4.8186	-4.72977	-4.31868	-4.19841	0.516213	0.0203805	1.69079
Rpl37	245.147	238.299	339.984	370.352	828.708	699.415	816.831	482.621	524.7	383.864	781.651	463.728	0.314504	0.305754	0.733729	0.799073	0.310129	0.766401	-1.66885	-1.70955	-0.446681	-0.323601	1.30523	0.00246147	2.6088
Med15	14.3799	13.9767	27.1574	25.7441	16.1018	15.559	21.3706	8.04368	21.0991	6.50617	17.6771	11.883	0.823462	0.801874	2.18563	2.07592	0.812668	2.13078	-0.280226	-0.318553	1.12805	1.05375	1.39064	0.000902699	3.04446
BC049762	1.82698	11.4536	30.3476	24.983	10.7346	30.3771	8.70653	59.753	44.9743	23.856	16.6061	42.8611	0.160569	0.707348	0.714702	0.592392	0.433958	0.653547	-2.63874	-0.499508	-0.484586	-0.755376	0.590735	0.47153	0.32649
Rbx1	21.4447	22.6976	10.7943	1.48103	780.402	797.955	827.912	541.225	770.116	498.806	802.09	603.382	0.0279479	0.0295081	0.0195147	0.00410507	0.028728	0.0118099	-5.16111	-5.08275	-5.67929	-7.92838	-1.28246	0.2736	0.562884
Haus7	59.9789	120.135	22.9034	52.0748	34.3506	25.9317	18.9961	14.9383	42.7534	32.5308	26.4261	30.0742	2.22339	4.41677	0.769237	1.708	3.32008	1.23862	1.15276	2.14299	-0.3785	0.772312	-1.42248	0.196108	0.707505
Usp30	6.93861	5.95524	17.6085	14.9351	31.1302	12.5954	17.4131	13.7892	6.66286	19.5185	20.3796	13.3235	0.371318	0.325322	1.29916	1.11251	0.34832	1.20583	-1.42927	-1.62006	0.377578	0.153819	1.79155	0.00667639	2.17546
Styxl1	7.46432	2.50687	18.0816	17.0117	10.7346	4.44543	23.7451	24.131	34.98	13.0123	12.975	24.0411	0.605675	0.250938	0.762011	0.719286	0.428306	0.740648	-0.723385	-1.9946	-0.392116	-0.475363	0.790145	0.283492	0.547459
8030462N17Rik	20.8851	25.3621	41.8131	37.2901	4.29382	4.44543	17.4131	2.29819	10.5495	6.50617	8.71744	6.4513	2.25215	2.71286	5.74572	5.13871	2.4825	5.44222	1.1713	1.43982	2.52249	2.36141	1.1324	0.0184572	1.73383
Map1s	49.397	46.1151	28.6467	23.2084	4.29382	9.63177	15.8301	3.44729	4.99715	10.8436	9.91855	6.42935	4.61573	4.31514	3.99049	3.25848	4.46543	3.62448	2.20656	2.10941	1.99656	1.7042	-0.301025	0.18393	0.735347
Pnldc1	23.6396	42.7706	5.28853	14.5122	25.7629	20.7453	22.9536	16.0874	11.66	0	23.154	9.24912	1.02011	1.81215	0.613567	1.51351	1.41613	1.06354	0.0287212	0.857704	-0.704706	0.597901	-0.413079	0.585956	0.232135
Isoc2a	10.3888	27.9123	4.1087	0	0	0	0	2.29819	0	0	0	0.766064	11.3888	28.9123	2.8927	0.566231	20.1505	1.72947	3.50954	4.85361	1.53242	-0.820538	-3.54242	0.105881	0.975183
Zmat1	4.7204	3.712	11.4746	11.1955	138.476	179.299	197.876	243.609	225.427	351.333	171.884	273.456	0.0330882	0.0272553	0.045452	0.044435	0.0301718	0.0449435	-4.91754	-5.19732	-4.45951	-4.49216	0.574914	0.05394	1.26809
Sec24b	3.34516	8.75725	11.3981	16.16	133.109	142.995	96.5634	136.743	209.325	247.234	124.222	197.767	0.0346996	0.0779195	0.062375	0.0863321	0.0563095	0.0743536	-4.84894	-3.68187	-4.00289	-3.53396	0.401022	0.512191	0.290568
2310033P09Rik	38.0233	23.2843	10.7965	5.92532	19.3222	8.14996	14.2471	5.74548	7.77334	2.16872	13.9064	5.22918	2.61788	1.62912	1.89375	1.11175	2.1235	1.50275	1.3884	0.704093	0.921247	0.152838	-0.498838	0.426611	0.369968
Ddx11	14.5773	24.1959	6.4571	8.85942	11.808	27.4135	17.4131	9.19277	0.555238	0	18.8782	3.24934	0.78364	1.26752	1.75489	2.32023	1.02558	2.03756	-0.351737	0.342004	0.811377	1.21427	0.990402	0.126532	0.897798
Surf6	43.189	71.7333	26.0874	30.5434	22.5426	21.4863	26.9111	33.3238	16.6572	2.16872	23.6466	17.3832	1.7929	2.95104	1.47348	1.71588	2.37197	1.59468	0.842295	1.56122	0.559231	0.778947	-0.572819	0.292163	0.534375
1190002N15Rik	12.0481	8.22983	2.26135	3.10267	106.272	96.3177	113.976	96.5241	114.379	117.111	105.522	109.338	0.122492	0.0866471	0.0295578	0.0371827	0.10457	0.0333702	-3.02924	-3.5287	-5.08032	-4.74923	-1.64783	0.0319502	1.49553
Rpl14	46.1538	97.3496	38.2131	15.729	549.609	551.974	627.662	263.143	403.103	290.609	576.415	318.952	0.0816636	0.170327	0.12256	0.0522861	0.125995	0.0874228	-3.61416	-2.55362	-3.02845	-4.25743	-0.52729	0.562136	0.250159
R3hcc1	22.7736	39.3971	4.31097	15.3786	7.51419	6.66815	7.12353	0	0	15.1811	7.10195	5.06035	2.9343	4.98609	0.876346	2.70258	3.9602	1.78946	1.55302	2.31791	-0.190428	1.43433	-1.14605	0.281039	0.551234
Fbxo28	22.9851	19.8501	8.18144	11.4748	71.9215	113.359	124.266	70.0949	57.7448	78.074	103.182	68.6379	0.230223	0.200131	0.131845	0.179137	0.215177	0.155491	-2.1189	-2.32098	-2.92308	-2.48086	-0.46869	0.185859	0.730816
2410002F23Rik	30.1157	24.4201	6.76008	11.1302	1.07346	11.8545	3.95752	4.59639	21.6543	2.16872	5.62848	9.47314	4.69424	3.83497	0.740951	1.15822	4.26461	0.949583	2.23089	1.93922	-0.43255	0.211904	-2.16705	0.0249871	1.60228
Ern1	11.5636	7.63095	16.8492	22.1931	38.6444	51.8634	44.3242	72.3931	87.7277	34.6996	44.944	64.9401	0.273455	0.187858	0.270688	0.35173	0.230657	0.311209	-1.87062	-2.41229	-1.8853	-1.50746	0.432137	0.310081	0.508525
Cnnm3	9.16085	10.2555	2.53615	3.71169	17.1753	11.8545	27.7026	5.74548	17.2124	8.67489	18.9108	10.5443	0.510319	0.565296	0.306312	0.408141	0.537807	0.357227	-0.970529	-0.822923	-1.70692	-1.29286	-0.590248	0.111094	0.95431
Defb36	73.2501	30.8716	0	10.4748	9.6611	57.7906	45.9072	13.7892	4.44191	21.6872	37.7863	13.3061	1.91434	0.821724	0.0699003	0.802092	1.36803	0.435996	0.936846	-0.283274	-3.83856	-0.31816	-1.64971	0.325781	0.487074
Ddah2	11.0536	18.7288	3.30827	0	4.29382	0	6.33202	2.29819	0	0	3.54195	0.766064	2.65384	4.34368	2.43947	0.566231	3.49876	1.50285	1.40808	2.11892	1.28657	-0.820538	-1.21914	0.30252	0.519245
Dnm1	4.88146	4.54667	0	0.593345	2.14691	2.96362	0.791503	0	0	0	1.96735	0	1.98206	1.86924	1	1.59334	1.92565	1.29667	0.987002	0.90245	0	0.672058	-0.570531	0.214122	0.669339
Noa1	21.54	25.7214	42.6641	43.6367	59.0401	58.5315	42.7412	79.2877	88.2829	145.304	53.4376	104.292	0.414053	0.490864	0.414697	0.423934	0.452458	0.419315	-1.27211	-1.0266	-1.26987	-1.23809	-0.109749	0.48698	0.312489
Acy1	21.1973	40.9658	0	13.5608	1.07346	2.22272	18.9961	0	0	0	7.43075	0	2.6329	4.9777	1	14.5608	3.8053	7.78038	1.39665	2.31548	0	3.86401	1.03183	0.97297	0.0119006
Gpatch8	23.2098	17.8774	30.738	33.7391	286.613	242.276	282.567	504.453	472.508	865.321	270.485	614.094	0.0891753	0.0695339	0.0515986	0.0564776	0.0793546	0.0540381	-3.48721	-3.84614	-4.27653	-4.14618	-0.554337	0.104052	0.982751
Pdpk1	9.58661	9.28453	14.8131	17.9531	339.212	405.275	376.755	780.237	889.492	765.559	373.748	811.763	0.02825	0.0274439	0.019456	0.0233194	0.0278469	0.0213877	-5.14561	-5.18737	-5.68364	-5.42233	-0.380738	0.0999378	1.00027
Cep55	33.5363	41.8667	64.3076	58.2336	104.125	132.622	138.513	264.292	191.557	110.605	125.087	188.818	0.273909	0.339978	0.344053	0.312055	0.306943	0.328054	-1.86823	-1.55649	-1.5393	-1.68013	0.0959602	0.609361	0.215125
Taf7	60.8257	59.2881	37.8717	31.177	234.013	326.739	292.856	174.663	230.424	175.667	284.536	193.584	0.216525	0.21114	0.199768	0.165363	0.213833	0.182565	-2.20739	-2.24373	-2.3236	-2.59629	-0.228068	0.230494	0.63734
Smpd2	22.4059	23.4486	5.57573	6.12012	2.14691	20.0044	6.33202	0	11.66	2.16872	9.49446	4.60958	2.23031	2.32966	1.17223	1.26928	2.27999	1.22076	1.15725	1.22012	0.229259	0.344009	-0.901252	0.00521911	2.2824
Ankrd10	22.6833	28.3501	14.9965	10.8024	227.573	251.167	212.914	127.55	209.325	162.654	230.551	166.51	0.102281	0.126754	0.0954963	0.0704578	0.114518	0.082977	-3.28939	-2.9799	-3.38841	-3.8271	-0.464786	0.220044	0.65749
Fars2	43.6064	75.8211	32.978	23.27	26.8364	28.1544	26.1196	12.6401	22.2095	17.3498	27.0368	17.3998	1.591	2.74001	1.84665	1.31904	2.1655	1.58284	0.669931	1.45418	0.88491	0.399484	-0.452184	0.458697	0.338474
Lss	23.0127	43.0829	10.0784	17.3837	21.4691	17.7817	4.74902	29.8765	22.2095	0	14.6666	17.362	1.53273	2.81381	0.603331	1.00118	2.17327	0.802257	0.616101	1.49253	-0.728978	0.00170522	-1.43773	0.130859	0.883196
Ssr1	50.5758	48.5945	65.7494	70.0617	490.569	484.552	441.659	421.718	522.479	366.514	472.26	436.904	0.10898	0.104793	0.152429	0.162277	0.106887	0.157353	-3.19787	-3.25438	-2.71379	-2.62347	0.557925	0.00900757	2.04539
Nlrx1	2.736	7.62328	1.12215	0	1.07346	2.22272	1.58301	1.1491	0	0	1.62639	0.383032	1.42248	3.28332	1.53442	0.723049	2.3529	1.12873	0.508411	1.71515	0.617692	-0.467835	-1.05973	0.329646	0.481952
Eif3i	264.749	431.874	181.224	225.44	264.07	303.03	354.593	218.328	266.514	175.667	307.231	220.17	0.862176	1.40438	0.823909	1.02383	1.13328	0.923869	-0.213947	0.489935	-0.279443	0.0339738	-0.294743	0.568332	0.245398
Spock1	1.26921	1.73211	7.36217	2.57122	0	2.22272	0	6.89458	5.55238	0	0.740905	4.14899	1.30347	1.56936	1.62404	0.693577	1.43641	1.15881	0.382352	0.650175	0.699588	-0.527872	-0.309827	0.563987	0.248731
Cc2d1a	23.0601	33.6151	16.2999	9.69111	0	9.63177	4.74902	4.59639	1.66572	0	4.7936	2.08737	4.15288	5.97473	5.60343	3.46286	5.0638	4.53314	2.05411	2.57887	2.48631	1.79196	-0.159709	0.723085	0.14081
Ccnc	1.84622	6.77918	9.20015	13.4645	190.002	158.554	215.289	557.312	560.791	286.271	187.948	468.125	0.0150635	0.041171	0.0217429	0.030833	0.0281172	0.026288	-6.0528	-4.60223	-5.52331	-5.01938	-0.0970523	0.948341	0.0230356
Nup98	31.6251	30.1292	49.0188	40.6525	190.002	164.481	203.416	221.776	173.234	357.839	185.966	250.95	0.174497	0.166496	0.198527	0.165321	0.170497	0.181924	-2.51872	-2.58644	-2.33259	-2.59666	0.0935891	0.584898	0.23292
Usp54	11.3013	6.22851	14.4402	18.8692	46.1586	28.8953	16.6216	32.1747	35.5353	39.037	30.5585	35.5823	0.389793	0.229051	0.422068	0.543136	0.309422	0.482602	-1.35922	-2.12626	-1.24445	-0.880615	0.641258	0.250228	0.601665
Aimp1	161.035	168.688	262.715	229.382	296.274	214.122	178.088	236.714	257.075	286.271	229.495	260.02	0.702989	0.73619	1.01032	0.88262	0.71959	0.946472	-0.508427	-0.441849	0.0148194	-0.180136	0.395386	0.0624915	1.20418
Mterf3	7.34273	16.562	45.1736	19.8336	143.843	217.085	188.378	170.066	163.795	97.5925	183.102	143.818	0.0453158	0.0953929	0.318838	0.143861	0.0703543	0.23135	-4.46384	-3.38998	-1.6491	-2.79726	1.71736	0.162502	0.78914
Snd1	99.6104	177.591	80.8065	84.4724	27.9098	20.0044	34.0346	10.3419	11.1048	21.6872	27.3163	14.378	3.55309	6.30699	5.31972	5.55811	4.93004	5.43892	1.82908	2.65695	2.41135	2.47459	0.141719	0.677601	0.169026
Arfgap3	9.39713	12.9689	22.1773	25.2788	26.8364	21.4863	33.2431	47.113	11.66	84.5802	27.1886	47.7844	0.368842	0.495552	0.475096	0.538672	0.432197	0.506884	-1.43893	-1.01289	-1.07371	-0.892521	0.229967	0.404295	0.393302
Traf2	11.0531	9.66337	24.7715	19.193	13.9549	7.40905	20.5791	16.0874	27.2067	15.1811	13.981	19.4917	0.804558	0.711792	1.25766	0.985424	0.758175	1.12154	-0.313732	-0.490472	0.330738	-0.0211842	0.564878	0.10559	0.976378
Yrdc	21.0218	39.9782	51.7316	66.2461	245.821	248.944	220.038	455.042	463.069	409.889	238.268	442.667	0.0920382	0.171265	0.118854	0.151569	0.131652	0.135212	-3.44162	-2.5457	-3.07274	-2.72195	0.0384943	0.859827	0.0655889
Casp2	20.0314	34.8369	15.4762	9.20138	49.379	88.9086	100.521	102.27	68.8496	23.856	79.6028	64.9917	0.260926	0.444611	0.24967	0.154586	0.352769	0.202128	-1.93829	-1.16938	-2.00191	-2.69352	-0.803453	0.26449	0.57759
Fip1l1	112.408	138.76	75.3538	81.1203	232.94	156.331	174.922	174.663	155.467	331.815	188.064	220.648	0.599836	0.73922	0.344482	0.370499	0.669528	0.35749	-0.73736	-0.435925	-1.5375	-1.43246	-0.905239	0.030146	1.52077
Dcaf15	72.3928	137.168	50.225	61.4897	9.6611	8.89086	6.33202	11.491	11.1048	2.16872	8.29466	8.25482	7.89623	14.8653	5.53495	6.75212	11.3808	6.14354	2.98116	3.89387	2.46857	2.75534	-0.889455	0.226515	0.644902
Vps13d	15.5226	15.087	9.01742	9.12457	143.843	64.4588	129.015	78.1386	75.5124	286.271	112.439	146.641	0.145652	0.141812	0.0678499	0.0685757	0.143732	0.0682128	-2.77941	-2.81795	-3.88151	-3.86616	-1.07526	0.000372071	3.42937
Parp12	56.955	58.1675	87.1378	83.5001	72.995	84.4632	70.4438	127.55	167.127	123.617	75.9673	139.431	0.752982	0.768736	0.627623	0.601718	0.760859	0.614671	-0.409312	-0.37944	-0.672031	-0.73284	-0.307816	0.0118769	1.9253
Fbxo31	14.2616	13.1043	9.22972	1.12565	9.6611	6.66815	6.33202	0	3.88667	6.50617	7.55376	3.46428	1.7842	1.6489	2.29146	0.476147	1.71655	1.3838	0.835274	0.721506	1.19627	-1.07052	-0.310872	0.592798	0.227093
Plk5	10.3118	11.9715	0	2.32112	4.29382	4.44543	3.16601	0	3.88667	6.50617	3.96842	3.46428	2.27674	2.61079	0.224	0.743933	2.44377	0.483967	1.18697	1.38449	-2.15843	-0.426756	-2.33613	0.0977713	1.00979
Apba3	9.57063	8.91424	2.11968	0	0	3.70453	3.16601	2.29819	1.11048	0	2.29018	1.13622	3.21278	3.01328	1.46037	0.468116	3.11303	0.964243	1.68382	1.59134	0.546334	-1.09506	-1.69085	0.145542	0.837012
Sox11	5.29725	6.24008	2.11391	1.74022	61.187	85.2041	67.2778	17.2365	23.8753	17.3498	71.2229	19.4872	0.0871918	0.100246	0.151993	0.133753	0.093719	0.142873	-3.51966	-3.31838	-2.71792	-2.90235	0.608322	0.0467611	1.33011
Top2b	34.5814	28.8548	57.0857	40.9025	224.352	228.199	204.208	426.315	289.834	381.695	218.92	365.948	0.161793	0.135753	0.158294	0.114192	0.148773	0.136243	-2.62778	-2.88094	-2.65932	-3.13047	-0.126932	0.651682	0.185964
Appl1	10.5447	8.61354	16.0399	17.606	247.968	314.885	220.829	456.191	322.594	405.551	261.227	394.779	0.0440256	0.0366611	0.0430542	0.0470111	0.0403433	0.0450327	-4.50551	-4.76961	-4.5377	-4.41085	0.158641	0.380986	0.41909
Efnb1	8.17011	10.643	2.74166	1.50467	24.6895	16.2999	24.5366	2.29819	11.1048	15.1811	21.842	9.52801	0.401458	0.509721	0.3554	0.237905	0.45559	0.296653	-1.31668	-0.972221	-1.49248	-2.07154	-0.618959	0.198946	0.701264
Phlda3	11.8215	20.6821	0	3.34166	0	2.22272	0	0	0.555238	0	0.740905	0.185079	7.36486	12.4545	0.843825	3.6636	9.90968	2.25371	2.88066	3.63859	-0.244984	1.87326	-2.13653	0.161753	0.791147
Sema6c	7.12964	4.14178	0	1.1711	0	0	0	0	2.22095	0	0	0.740318	8.12964	5.14178	0.574608	1.24753	6.63571	0.911068	3.02319	2.36227	-0.799351	0.319073	-2.86462	0.0457138	1.33995
Anxa4	11.477	7.93446	2.22974	0	8.58765	15.559	3.16601	5.74548	11.1048	0	9.10422	5.61675	1.23483	0.88423	0.488115	0.151132	1.05953	0.319623	0.304315	-0.177507	-1.03471	-2.72612	-1.72898	0.15764	0.802335
Ldlrap1	7.85172	15.6866	3.34419	1.83535	5.36728	5.92724	4.74902	0	0.555238	0	5.34785	0.185079	1.39444	2.62871	3.66573	2.39254	2.01158	3.02914	0.47969	1.39435	1.8741	1.25854	0.59058	0.371886	0.42959
Actr1a	34.2708	18.7054	40.7199	55.4225	21.4691	21.4863	13.4556	26.4292	6.66286	4.33745	18.8036	12.4765	1.78102	0.995038	3.09575	4.18673	1.38803	3.64124	0.832707	-0.00717667	1.63029	2.06582	1.39139	0.0936203	1.02863
Themis2	5.553	9.94645	1.75695	0	6.44073	5.92724	1.58301	2.29819	3.88667	0	4.65033	2.06162	1.15976	1.93731	0.900486	0.326624	1.54853	0.613555	0.213821	0.954056	-0.151224	-1.6143	-1.33564	0.215509	0.666535
Uqcrc2	85.0758	109.396	135.266	154.985	31.1302	77.0541	43.5327	22.9819	48.861	26.0247	50.5723	32.6225	1.66903	2.1406	4.05283	4.6393	1.90482	4.34606	0.73901	1.09802	2.01893	2.21391	1.19006	0.0278677	1.5549
Coa3	44.3749	66.4041	12.4406	17.069	28.9833	32.5998	34.0346	12.6401	11.1048	2.16872	31.8726	8.63785	1.38033	2.05047	1.39456	1.87479	1.7154	1.63468	0.465011	1.03595	0.479809	0.906732	-0.0695369	0.887234	0.0519619
Cep250	19.1497	15.3855	10.631	7.67698	8.58765	10.3727	8.70653	4.59639	9.99429	8.67489	9.22228	7.75519	1.97116	1.60292	1.32847	0.991067	1.78704	1.15977	0.979043	0.680705	0.409771	-0.0129454	-0.623732	0.134733	0.870525
Rft1	2.38441	3.35573	16.9744	5.17548	11.808	22.2272	25.3281	5.74548	4.44191	6.50617	19.7878	5.56452	0.162808	0.209533	2.73812	0.940736	0.186171	1.83943	-2.61876	-2.25475	1.45318	-0.0881387	3.30456	0.058817	1.2305
Cd47	9.69284	10.568	25.6676	23.0512	88.0234	97.7995	130.598	129.848	185.45	108.436	105.474	141.245	0.100427	0.108646	0.187477	0.169083	0.104537	0.17828	-3.31578	-3.20229	-2.41521	-2.5642	0.770135	0.0144942	1.8388
Ube2j1	3.09179	1.84599	11.4127	5.56753	88.0234	57.0497	78.3588	124.102	82.7305	153.979	74.4773	120.271	0.0542122	0.0377065	0.102355	0.0541559	0.0459593	0.0782555	-4.20524	-4.72904	-3.28835	-4.20674	0.767834	0.306514	0.51355
Smpd1	2.0065	3.89351	12.9615	8.12971	13.9549	5.18634	8.70653	6.89458	21.0991	19.5185	9.2826	15.8374	0.292387	0.475902	0.829196	0.542228	0.384145	0.685712	-1.77405	-1.07126	-0.270215	-0.883028	0.835953	0.21124	0.675225
Cdc25a	37.4729	44.017	25.8587	18.2465	78.3623	46.677	34.8261	78.1386	73.8467	43.3745	53.2885	65.1199	0.708676	0.829218	0.406211	0.291084	0.768947	0.348648	-0.496803	-0.270177	-1.2997	-1.78049	-1.14111	0.0489541	1.31021
Efnb3	6.6486	5.168	0	0.762397	24.6895	26.6726	26.1196	11.491	11.1048	4.33745	25.8272	8.97773	0.285106	0.229916	0.100223	0.176633	0.257511	0.138428	-1.81043	-2.12082	-3.31871	-2.50117	-0.895495	0.163401	0.786744
Dmxl2	15.047	8.84789	19.7767	19.6292	298.421	354.153	422.663	481.472	445.301	435.913	358.412	454.229	0.0446481	0.0274	0.0456401	0.0453161	0.036024	0.0454781	-4.48526	-5.18968	-4.45356	-4.46383	0.336211	0.394737	0.403692
Pmvk	8.83739	17.2684	2.96558	0	5.36728	1.48181	12.664	0	9.43905	6.50617	6.50438	5.31507	1.31089	2.43437	0.627954	0.158351	1.87263	0.393153	0.390543	1.28355	-0.671269	-2.6588	-2.2519	0.148493	0.828294
Pcolce	14.1511	10.796	2.90199	0	2.14691	0	7.91503	0	0	0	3.35398	0	3.47983	2.70926	3.90199	1	3.09454	2.45099	1.79902	1.4379	1.96421	0	-0.336359	0.589169	0.22976
Mad1l1	32.845	35.5725	57.5187	54.7785	2.14691	2.22272	1.58301	1.1491	7.77334	0	1.98421	2.97415	11.3414	12.2553	14.7249	14.0353	11.7984	14.3801	3.50352	3.61534	3.88018	3.81099	0.285488	0.0489442	1.3103
Pparg	4.87871	3.277	20.2598	8.64806	3.22037	10.3727	12.664	64.3494	43.8638	36.8683	8.75236	48.3605	0.602798	0.43856	0.430705	0.195461	0.520679	0.313083	-0.730253	-1.18915	-1.21523	-2.35505	-0.733851	0.311235	0.506912
Rec114	81.3007	115.354	45.5214	41.6383	4.29382	17.7817	7.91503	0	10.5495	0	9.99686	3.51651	7.48402	10.5807	10.3003	9.44054	9.03235	9.87042	2.90381	3.40336	3.36462	3.23887	0.12801	0.623237	0.205347
Snf8	26.8303	22.122	0	5.17657	63.3339	61.4951	65.6948	40.2184	44.9743	30.3621	63.5079	38.5183	0.431425	0.358436	0.0253047	0.156297	0.39493	0.0908007	-1.21282	-1.48021	-5.30445	-2.67764	-2.12082	0.183077	0.737367
Dync1h1	106.835	123.176	73.5158	85.1197	305.935	188.19	205.791	232.118	235.421	405.551	233.305	291.03	0.460233	0.529974	0.255165	0.2949	0.495104	0.275032	-1.11956	-0.916007	-1.9705	-1.7617	-0.848128	0.028292	1.54834
Prss41	12.3313	20.7884	60.245	26.4508	2.14691	7.40905	0	19.5346	13.881	21.6872	3.18532	18.3676	3.18525	5.2059	3.16224	1.41736	4.19558	2.2898	1.67141	2.38015	1.66095	0.503202	-0.873651	0.298921	0.524443
Knstrn	11.6413	13.4378	2.86476	3.93057	166.386	72.6087	91.8143	49.4112	49.9715	80.2428	110.27	59.8751	0.11361	0.129755	0.0634867	0.0809949	0.121682	0.0722408	-3.13784	-2.94614	-3.9774	-3.62603	-0.752234	0.0629177	1.20123
Katnal1	4.51976	5.74913	7.97917	13.1373	30.0568	31.118	34.0346	29.8765	46.0848	106.267	31.7365	60.7429	0.168612	0.206166	0.145428	0.228971	0.187389	0.1872	-2.56822	-2.27812	-2.78162	-2.12676	-0.00145675	0.938868	0.0273954
Zfp672	7.52396	5.74746	12.2528	17.4839	104.125	170.408	154.343	216.03	245.971	275.428	142.959	245.81	0.0592111	0.0468708	0.0536966	0.0748913	0.0530409	0.064294	-4.07799	-4.41517	-4.21902	-3.73906	0.277577	0.457949	0.339183
Gpr108	5.39283	5.86473	12.797	18.7286	12.8815	13.3363	23.7451	28.7274	6.66286	4.33745	16.6543	13.2426	0.362112	0.388842	0.968717	1.38519	0.375477	1.17695	-1.46549	-1.36274	-0.0458534	0.470079	1.64826	0.0251771	1.59899
Ppil6	4.14614	2.02541	20.8699	11.4538	5.36728	18.5226	15.8301	19.5346	9.43905	4.33745	13.24	11.1037	0.361387	0.212459	1.80688	1.02892	0.286923	1.4179	-1.46839	-2.23475	0.853497	0.0411325	2.30502	0.0542448	1.26564
Rnf31	11.69	20.7254	2.64192	7.24965	2.14691	0	5.54052	0	0	0	2.56248	0	3.56214	6.09838	3.64192	8.24965	4.83026	5.94578	1.83274	2.60843	1.8647	3.04433	0.299765	0.771853	0.112466
Mettl15	7.46469	8.4044	23.618	18.1467	11.808	33.3407	36.4091	34.4729	47.1953	6.50617	27.186	29.3914	0.300316	0.333655	0.81003	0.630004	0.316986	0.720017	-1.73545	-1.58357	-0.303953	-0.666566	1.18361	0.0268969	1.5703
Prdx6	19.3532	14.547	5.74057	4.2007	50.4524	49.6407	50.6562	5.74548	38.8667	0	50.2498	14.8707	0.397137	0.303357	0.424717	0.327691	0.350247	0.376204	-1.33229	-1.72091	-1.23543	-1.60959	0.103143	0.736747	0.132681
Ttc3	32.5631	26.8361	35.5089	53.0877	914.584	910.573	717.893	1066.36	979.996	1888.96	847.683	1311.77	0.0395472	0.0327992	0.0278105	0.0412011	0.0361732	0.0345058	-4.66028	-4.9302	-5.16823	-4.60117	-0.0680801	0.802516	0.0955463
Phgdh	7.32893	13.1275	0	1.31005	26.8364	8.89086	20.5791	17.2365	4.99715	8.67489	18.7688	10.3028	0.421317	0.714635	0.0884734	0.204378	0.567976	0.146426	-1.24702	-0.484722	-3.49861	-2.29069	-1.95566	0.104799	0.979644
Nt5c3b	7.96655	19.2639	2.20551	2.42085	4.29382	6.66815	14.2471	0	2.77619	0	8.40301	0.925397	0.953583	2.15504	1.66486	1.7767	1.55431	1.72078	-0.0685698	1.10772	0.735398	0.829197	0.146782	0.699671	0.155106
Vps35	74.9598	62.0043	87.3783	114.473	396.105	422.316	402.875	635.45	631.306	540.012	407.099	602.256	0.186131	0.154385	0.146502	0.191416	0.170258	0.168959	-2.42561	-2.6954	-2.77101	-2.38522	-0.0110503	0.947171	0.0235717
Pnrc1	27.4458	22.141	2.32008	11.4597	80.5092	159.295	123.474	31.0256	21.0991	6.50617	121.093	19.5436	0.232985	0.189536	0.161611	0.606501	0.211261	0.384056	-2.10169	-2.39946	-2.6294	-0.721419	0.862294	0.611813	0.213381
Vill	7.60956	5.45205	1.53213	0	6.44073	2.22272	5.54052	2.29819	0	4.33745	4.73466	2.21188	1.50132	1.1251	0.788364	0.311344	1.31321	0.549854	0.586232	0.17005	-0.343066	-1.68342	-1.25598	0.185869	0.730792
Aph1c	0.9334	1.25392	5.16817	3.30911	17.1753	16.2999	13.4556	34.4729	30.5381	21.6872	15.6436	28.8994	0.116165	0.135423	0.206297	0.14412	0.125794	0.175209	-3.10575	-2.88446	-2.2772	-2.79465	0.478015	0.244307	0.612064
Wipf3	8.15439	3.09304	0	1.16608	37.571	36.3044	11.8725	6.89458	4.44191	2.16872	28.5826	4.50174	0.309452	0.13836	0.181761	0.393709	0.223906	0.287735	-1.69221	-2.85351	-2.45989	-1.3448	0.361849	0.690514	0.160827
Spc25	42.829	44.7502	81.8702	69.7217	264.07	239.312	379.13	420.569	386.446	281.934	294.171	362.983	0.148487	0.154996	0.227676	0.1943	0.151741	0.210988	-2.75159	-2.6897	-2.13495	-2.36365	0.475545	0.0577482	1.23846
Arhgef17	1.77061	3.03054	0.871446	0	11.808	6.66815	16.6216	9.19277	8.88382	6.50617	11.6992	8.19425	0.218172	0.317384	0.203545	0.108764	0.267778	0.156154	-2.19646	-1.6557	-2.29658	-3.20073	-0.778064	0.258788	0.587055
Basp1	16.9584	8.17807	0	2.6427	59.0401	87.4268	72.8183	13.7892	19.9886	10.8436	73.0951	14.8738	0.24237	0.123869	0.0629969	0.229479	0.18312	0.146238	-2.04472	-3.01311	-3.98857	-2.12357	-0.324468	0.665655	0.176751
Hmgb1	11.1787	8.76011	1.93424	1.06154	284.466	336.371	316.601	266.59	317.596	318.802	312.479	300.996	0.0388501	0.0311348	0.00971614	0.00682639	0.0349924	0.00827127	-4.68594	-5.00533	-6.6854	-7.19466	-2.08086	0.0199797	1.69941
Mthfd1	15.0451	27.1659	9.40527	7.37397	10.7346	17.7817	11.8725	0	16.6572	28.1934	13.4629	14.9502	1.1094	1.94745	0.65236	0.525007	1.52843	0.588684	0.149774	0.961589	-0.616259	-0.92959	-1.37648	0.0925898	1.03344
Cdca4	23.008	30.1621	9.23142	11.146	50.4524	47.4179	47.4902	54.0075	31.6486	45.5432	48.4535	43.7331	0.485466	0.630128	0.228721	0.271521	0.557797	0.250121	-1.04256	-0.666283	-2.12834	-1.88086	-1.15711	0.0362581	1.4406
Chn1	5.55834	4.68518	11.7673	10.9291	74.0684	88.9086	53.8222	88.4804	79.9543	175.667	72.2664	114.7	0.0895136	0.077596	0.110348	0.103104	0.0835548	0.106726	-3.48175	-3.68787	-3.17986	-3.27783	0.353117	0.0892249	1.04951
Dstn	114.412	93.5313	65.8171	54.1824	57.9666	80.0178	102.104	28.7274	33.8695	19.5185	80.0294	27.3718	1.42432	1.16663	2.35505	1.94497	1.29547	2.15001	0.510271	0.222346	1.23576	0.959748	0.730864	0.0669564	1.17421
Erg	5.3526	5.41901	0	0.707186	3.22037	8.14996	5.54052	0	0	10.8436	5.63695	3.61454	0.957156	0.967163	0.216706	0.369958	0.96216	0.293332	-0.0631739	-0.0481686	-2.20619	-1.43457	-1.71374	0.0446381	1.35029
Recql	29.8555	33.1924	44.6521	50.5759	7.51419	20.0044	13.4556	33.3238	13.3257	0	13.6581	15.5498	2.10502	2.33267	2.75846	3.1164	2.21884	2.93743	1.07383	1.22198	1.46386	1.63988	0.404746	0.0723928	1.1403
Prnp	3.45815	4.45207	10.7705	9.85171	23.616	8.89086	14.2471	34.4729	47.7505	8.67489	15.5846	30.2994	0.268812	0.328742	0.376061	0.346706	0.298777	0.361383	-1.89533	-1.60497	-1.41096	-1.52821	0.274463	0.215014	0.667533
Rpgr	9.08052	8.56046	16.5389	14.886	78.3623	119.286	102.895	203.39	109.382	106.267	100.181	139.68	0.0996284	0.0944886	0.124672	0.112923	0.0970585	0.118798	-3.3273	-3.40372	-3.00379	-3.14659	0.29158	0.0697625	1.15638
Rims1	4.46135	6.92563	0	1.20507	22.5426	31.8589	23.7451	13.7892	13.881	8.67489	26.0489	12.115	0.201907	0.293011	0.0762485	0.168133	0.247459	0.122191	-2.30824	-1.77097	-3.71315	-2.57232	-1.01805	0.222291	0.653078
5031425E22Rik	11.247	17.308	3.50837	3.85091	99.8314	43.7134	70.4438	24.131	51.0819	80.2428	71.3295	51.8186	0.169322	0.253119	0.0853558	0.0918411	0.211221	0.0885984	-2.56216	-1.98211	-3.55037	-3.44472	-1.2534	0.0532902	1.27335
Tmem9b	4.78702	4.28722	15.9032	14.5466	79.4357	77.0541	106.061	150.532	124.373	69.3991	87.5171	114.768	0.0653774	0.059731	0.14601	0.134291	0.0625542	0.14015	-3.93506	-4.06538	-2.77587	-2.89656	1.1638	0.00577096	2.23875
Hnrnpm	246.89	281.312	358.069	345.594	562.491	567.533	580.963	974.434	1041.63	1034.48	570.329	1016.85	0.433883	0.494132	0.352773	0.340517	0.464008	0.346645	-1.20462	-1.01703	-1.50319	-1.5542	-0.42069	0.0500799	1.30034
Smap2	13.3279	18.6505	33.8229	27.0001	30.0568	35.5635	45.1157	78.1386	92.7248	73.7366	36.912	81.5333	0.377924	0.518319	0.421925	0.339259	0.448122	0.380592	-1.40383	-0.948087	-1.24494	-1.55954	-0.235646	0.499666	0.301321
Spag9	15.9705	13.0956	14.9293	33.4041	196.442	171.149	230.327	233.267	212.101	247.234	199.306	230.867	0.0847226	0.0703704	0.0687001	0.148378	0.0775465	0.108539	-3.56111	-3.82889	-3.86354	-2.75265	0.485083	0.568129	0.245553
Zwint	57.0278	33.1446	26.3632	21.7028	123.447	111.136	94.9804	109.164	132.702	73.7366	109.855	105.201	0.523459	0.308012	0.257655	0.213773	0.415736	0.235714	-0.933852	-1.69894	-1.95649	-2.22585	-0.818631	0.196265	0.707157
Prkaa2	0.393422	0.96895	2.17835	2.98879	8.58765	17.0408	17.4131	37.9202	19.9886	80.2428	14.3472	46.0505	0.0907934	0.128294	0.0675518	0.0847768	0.109544	0.0761643	-3.46127	-2.96248	-3.88786	-3.56019	-0.524319	0.228237	0.641613
Gspt2	15.6922	20.8634	7.16592	4.91598	30.0568	51.1225	18.2046	14.9383	12.7705	15.1811	33.1279	14.2966	0.489108	0.640631	0.533839	0.386751	0.56487	0.460295	-1.03178	-0.642433	-0.905524	-1.37052	-0.295359	0.425605	0.370994
Cep290	18.9412	9.29388	29.0083	20.5126	573.225	550.493	482.817	558.461	507.488	906.526	535.512	657.492	0.0371683	0.0191867	0.0455712	0.0326696	0.0281775	0.0391204	-4.74979	-5.70375	-4.45573	-4.93591	0.473379	0.424856	0.371758
Dmbx1	1.40037	3.22498	12.1845	3.64748	5.36728	5.92724	16.6216	1.1491	6.10762	8.67489	9.30536	5.31054	0.232924	0.409979	2.08928	0.736463	0.321452	1.41287	-2.10207	-1.28638	1.063	-0.441314	2.13596	0.143826	0.842163
Lztr1	8.69419	13.2486	4.31097	1.57729	8.58765	24.4499	11.081	2.29819	18.3229	0	14.7062	6.87369	0.617221	0.907195	0.674521	0.327329	0.762208	0.500925	-0.696141	-0.140515	-0.568065	-1.61119	-0.60559	0.373753	0.427415
Cyfip1	11.8477	16.674	3.34694	8.44956	86.9499	73.3496	109.227	42.5166	27.2067	26.0247	89.8423	31.916	0.141429	0.194557	0.132062	0.287081	0.167993	0.209571	-2.82185	-2.36173	-2.92072	-1.80047	0.319041	0.739348	0.131151
Atl3	11.0775	11.3228	15.3339	22.3194	72.995	67.4224	34.8261	55.1566	107.161	86.7489	58.4145	83.0222	0.203276	0.207404	0.1944	0.277538	0.20534	0.235969	-2.29849	-2.26948	-2.3629	-1.84924	0.200582	0.560671	0.251292
Plekha7	5.05068	5.52854	1.03575	0.568438	68.7012	31.118	49.8647	50.5603	48.861	71.5679	49.8946	56.9964	0.118887	0.128276	0.0351014	0.0270437	0.123581	0.0310725	-3.07234	-2.96268	-4.83233	-5.20856	-1.99175	0.00943522	2.02525
Sh3pxd2a	2.62088	2.48531	0.853624	0.234242	9.6611	24.4499	7.91503	0	12.7705	2.16872	14.0087	4.97974	0.241252	0.23222	0.309984	0.206404	0.236736	0.258194	-2.05139	-2.10644	-1.68973	-2.27646	0.125177	0.775905	0.110191
Hist1h2bm	1063.79	2422.94	1174.33	898.232	1.07346	3.70453	5.54052	0	3.88667	0	3.4395	1.29556	239.845	545.995	512.003	391.727	392.92	451.865	7.90596	9.09274	9.00001	8.6137	0.201656	0.670963	0.173302
Grhl3	5.36968	11.4377	0	1.76402	15.0284	11.8545	3.95752	1.1491	4.44191	0	10.2801	1.86367	0.564682	1.10262	0.349202	0.965203	0.833652	0.657203	-0.824491	0.140939	-1.51786	-0.051096	-0.343107	0.664166	0.177723
Tbcd	9.89709	11.449	3.42497	3.1328	0	4.44543	0	0	0	4.33745	1.48181	1.44582	4.39078	5.0161	1.8092	1.68975	4.70344	1.74947	2.13448	2.32657	0.855352	0.756806	-1.4268	0.0056938	2.2446
Napg	15.4049	16.8047	32.0661	26.0456	114.86	110.395	69.6523	75.8404	52.7477	151.811	98.3023	93.4662	0.165201	0.179298	0.35003	0.2863	0.17225	0.318165	-2.5977	-2.47957	-1.51445	-1.8044	0.885273	0.0302717	1.51896
Adam9	4.59324	5.1868	15.4806	8.49604	67.6277	50.3816	109.227	148.233	79.3991	67.2304	75.7456	98.2877	0.0728803	0.0806144	0.165989	0.0956417	0.0767474	0.130815	-3.77833	-3.63282	-2.59084	-3.38622	0.76934	0.218129	0.661286
Zfyve16	12.5039	9.80688	18.8446	20.6844	84.803	134.104	50.6562	101.121	138.254	99.7613	89.8543	113.045	0.148632	0.118947	0.174006	0.190139	0.13379	0.182072	-2.75018	-3.07161	-2.52279	-2.39488	0.444542	0.120509	0.918982
Samd4b	20.6659	26.3228	31.5306	43.5405	180.341	157.813	172.548	221.776	213.212	316.634	170.234	250.54	0.126528	0.159564	0.129326	0.177071	0.143046	0.153198	-2.98247	-2.64779	-2.95092	-2.4976	0.0989186	0.777646	0.109218
Map3k1	16.3385	13.3873	3.84958	9.15512	151.357	202.267	173.339	117.208	113.824	151.811	175.655	127.614	0.0981493	0.0814432	0.0377065	0.078958	0.0897963	0.0583322	-3.34888	-3.61806	-4.72904	-3.66277	-0.622362	0.324474	0.488821
Ppp3r1	19.3884	17.6194	3.15741	8.66422	68.7012	42.2316	82.3163	44.8148	16.6572	21.6872	64.4164	27.7197	0.311671	0.284629	0.144758	0.336501	0.29815	0.24063	-1.68191	-1.81284	-2.78828	-1.57132	-0.309225	0.553051	0.257235
Anxa2	33.1686	23.6593	9.75144	7.13568	8.58765	18.5226	8.70653	5.74548	14.4362	0	11.9389	6.72723	2.64076	1.90582	1.39137	1.05286	2.27329	1.22211	1.40095	0.930411	0.476507	0.0743122	-0.8954	0.102596	0.988868
Myo1e	4.16032	3.36066	0.903349	0	0	0	0	0	2.22095	0	0	0.740318	5.16032	4.36066	1.09368	0.574608	4.76049	0.834143	2.36746	2.12455	0.12919	-0.799351	-2.51274	0.0328739	1.48315
Ikbip	2.15882	0.527296	6.51994	4.77101	38.6444	49.6407	41.9497	43.6657	28.3172	10.8436	43.4116	27.6088	0.071126	0.0343896	0.262854	0.201721	0.0527578	0.232288	-3.81348	-4.86188	-1.92767	-2.30956	2.13846	0.0577833	1.2382
Hccs	34.5401	69.1462	84.3733	86.437	354.24	417.13	477.276	977.881	895.6	704.835	416.215	859.439	0.085184	0.16813	0.0992207	0.101619	0.126657	0.10042	-3.55327	-2.57236	-3.33322	-3.29876	-0.334879	0.657309	0.182231
Copz1	66.6522	96.3774	42.9438	41.2446	96.611	51.1225	55.4052	62.0512	88.8382	45.5432	67.7129	65.4775	0.984564	1.41716	0.661033	0.635472	1.20086	0.648252	-0.0224438	0.503006	-0.597206	-0.6541	-0.889444	0.0818584	1.08694
Smim8	7.39613	21.8199	48.1786	34.3737	103.052	130.399	112.393	175.812	222.095	134.461	115.282	177.456	0.0722052	0.196247	0.275579	0.198221	0.134226	0.2369	-3.79175	-2.34925	-1.85946	-2.33482	0.819608	0.328448	0.483534
Tdp2	83.6397	85.1382	119.73	130.18	535.654	549.752	442.45	766.448	817.311	869.658	509.285	817.806	0.165867	0.168804	0.147447	0.160209	0.167336	0.153828	-2.5919	-2.56658	-2.76174	-2.64197	-0.121428	0.183051	0.737427
Clpx	38.9891	32.7907	17.0228	17.8355	140.623	167.445	163.841	151.681	301.495	119.28	157.303	190.818	0.252611	0.213456	0.0939576	0.0981944	0.233034	0.096076	-1.98501	-2.22799	-3.41185	-3.34821	-1.27829	0.00958503	2.01841
Mmp14	5.59069	8.62313	0	0.943822	54.7462	25.9317	47.4902	27.5783	8.32858	10.8436	42.7227	15.5835	0.150738	0.220095	0.0603009	0.117214	0.185417	0.0887575	-2.72988	-2.1838	-4.05168	-3.09278	-1.06283	0.1806	0.743283
Taf6l	4.19607	10.9848	0	0.980835	18.2487	37.0453	22.1621	71.244	58.3	45.5432	25.8187	58.3624	0.193748	0.446883	0.0168457	0.0333685	0.320315	0.0251071	-2.36775	-1.16203	-5.89148	-4.90537	-3.67333	0.0429996	1.36654
Taf7l	553.166	468.904	673.963	675.163	902.776	1157.29	1092.27	2584.32	2333.11	2428.97	1050.78	2448.8	0.526883	0.44677	0.275518	0.276007	0.486826	0.275762	-0.924446	-1.1624	-1.85978	-1.85722	-0.819981	0.0206511	1.68506
Abhd12	14.5576	16.1593	40.8698	24.9223	13.9549	20.0044	15.0386	31.0256	17.7676	39.037	16.3326	29.2768	0.897589	0.990002	1.3829	0.856178	0.943795	1.11954	-0.155874	-0.0144971	0.467699	-0.224018	0.24636	0.61694	0.209757
Usp39	49.94	71.3677	39.9299	24.1057	64.4073	91.8723	94.1889	36.7711	57.7448	84.5802	83.4895	59.6987	0.602916	0.856529	0.674313	0.413611	0.729722	0.543962	-0.729971	-0.223426	-0.56851	-1.27365	-0.423842	0.413651	0.383366
Usp9y	14.4501	7.05081	16.5536	21.5009	67.6277	100.022	74.4013	126.401	171.569	171.329	80.6837	156.433	0.189145	0.0985608	0.111499	0.142924	0.143853	0.127211	-2.40244	-3.34284	-3.1649	-2.80668	-0.177365	0.84296	0.074193
Zfp36l2	19.6401	22.0891	15.1738	2.77589	51.5259	94.8359	129.806	54.0075	83.2858	58.5555	92.0561	65.2829	0.221802	0.248121	0.244012	0.0569662	0.234961	0.150489	-2.17265	-2.01089	-2.03498	-4.13375	-0.642767	0.445188	0.351456
Tcea1	20.9657	33.4936	37.6494	55.1004	133.109	119.286	128.223	250.503	198.775	193.016	126.873	214.098	0.171778	0.26975	0.179683	0.260813	0.220764	0.220248	-2.54138	-1.89031	-2.47648	-1.93891	-0.00337768	0.986353	0.00596783
Zc3h15	34.5339	26.51	61.4609	48.7223	465.88	440.098	403.667	579.145	532.474	492.3	436.548	534.64	0.0812114	0.062873	0.11661	0.0928279	0.0720422	0.104719	-3.62217	-3.99142	-3.10024	-3.4293	0.539608	0.159727	0.796622
Rai1	8.32723	5.67755	1.18987	3.26509	25.7629	11.8545	15.8301	4.59639	6.66286	2.16872	17.8158	4.47599	0.495712	0.35489	0.399903	0.778872	0.425301	0.589387	-1.01243	-1.49456	-1.32228	-0.360542	0.470732	0.523694	0.280922
Exosc1	26.3566	43.2012	11.014	13.6005	62.2604	104.468	93.3974	55.1566	33.3143	45.5432	86.7085	44.6714	0.311904	0.503956	0.263052	0.319685	0.40793	0.291369	-1.68082	-0.988629	-1.92658	-1.64528	-0.485477	0.350582	0.45521
Cog7	29.2271	37.5726	57.2982	50.9939	80.5092	88.1677	78.3588	153.979	91.6144	255.909	82.3452	167.168	0.362674	0.462805	0.346667	0.309179	0.41274	0.327923	-1.46326	-1.11152	-1.52838	-1.69349	-0.331874	0.23776	0.623862
Cry1	16.5816	18.6827	32.5781	30.8826	59.0401	76.3132	96.5634	156.277	143.252	84.5802	77.3056	128.036	0.224525	0.251357	0.260222	0.247083	0.237941	0.253652	-2.15505	-1.99219	-1.94218	-2.01693	0.0922482	0.40395	0.393672
2210016L21Rik	21.3875	27.9108	6.76691	5.5707	4.29382	2.22272	0	0	4.44191	2.16872	2.17218	2.20354	7.05744	9.11385	2.42447	2.05107	8.08564	2.23777	2.81914	3.18806	1.27767	1.03638	-1.8533	0.0139497	1.85544
Bpnt1	20.8862	19.8642	40.9364	35.9466	79.4357	94.095	116.351	99.9714	94.3905	125.786	96.6272	106.716	0.224181	0.213713	0.389324	0.343	0.218947	0.366162	-2.15726	-2.22625	-1.36096	-1.54372	0.741898	0.0170056	1.76941
Tnrc6b	9.20371	10.8392	5.09603	6.0131	278.025	154.849	140.888	166.619	168.793	203.86	191.254	179.757	0.0530741	0.0615813	0.033725	0.0387985	0.0573277	0.0362617	-4.23585	-4.02136	-4.89004	-4.68786	-0.660785	0.0463735	1.33373
Adi1	16.373	14.2323	2.66636	2.92669	37.571	36.3044	46.6987	11.491	26.6514	23.856	40.1913	20.6661	0.421764	0.369793	0.169221	0.181237	0.395779	0.175229	-1.24549	-1.43521	-2.56302	-2.46405	-1.17545	0.00821431	2.08543
Cox17	178.528	178.942	348.279	258.603	16.1018	5.18634	18.9961	9.19277	13.3257	26.0247	13.4281	16.1811	12.4429	12.4717	20.3293	15.1098	12.4573	17.7196	3.63726	3.64058	4.34549	3.91742	0.508351	0.148036	0.829632
Afap1	6.64356	4.03939	0.674952	1.85213	25.7629	37.7862	22.9536	0	7.77334	2.16872	28.8342	3.31402	0.256201	0.168913	0.388258	0.66113	0.212557	0.524694	-1.96465	-2.56565	-1.36491	-0.596994	1.30363	0.118967	0.924573
Bend4	7.62394	6.82794	3.9399	1.85339	99.8314	137.808	111.602	70.0949	79.9543	54.2181	116.414	68.0891	0.0734491	0.0666696	0.0715004	0.0413001	0.0700593	0.0564003	-3.76711	-3.90683	-3.8059	-4.59771	-0.312875	0.459926	0.337312
Ap1m1	84.8094	119.173	134.167	167.234	46.1586	26.6726	38.7836	27.5783	31.0934	15.1811	37.2049	24.6176	2.24603	3.14549	5.27633	6.56714	2.69576	5.92174	1.16738	1.65329	2.39953	2.71527	1.13533	0.0582803	1.23448
Hist1h1b	44.699	36.3928	78.7484	86.437	0	1.48181	0	1.1491	4.99715	10.8436	0.493937	5.66329	30.5896	25.0297	11.9683	13.1222	27.8096	12.5453	4.93497	4.64557	3.58115	3.71394	-1.14844	0.018863	1.72439
Ttll1	6.02821	16.7189	2.1534	1.18183	4.29382	1.48181	2.37451	0	0	4.33745	2.71671	1.44582	1.89097	4.76736	1.28931	0.892065	3.32917	1.09069	0.919129	2.25319	0.366594	-0.16478	-1.60993	0.174479	0.758256
Polr2h	69.1822	114.739	28.3746	43.6029	118.08	102.986	168.59	57.4548	74.9572	106.267	129.885	79.5598	0.536211	0.884277	0.364631	0.553662	0.710244	0.459146	-0.899127	-0.17743	-1.45549	-0.852923	-0.629361	0.320374	0.494342
Tbc1d25	7.76761	8.45705	15.1795	21.2898	0	0	3.16601	0	3.33143	0	1.05534	1.11048	4.26578	4.60122	7.6663	10.5615	4.4335	9.1139	2.09281	2.20202	2.93853	3.40074	1.03962	0.049957	1.3014
Cpne1	28.8731	29.5526	13.9567	14.6231	1.07346	0.740905	0	0	0	4.33745	0.604787	1.44582	18.615	19.0384	6.11524	6.38768	18.8267	6.25146	4.21839	4.25084	2.61241	2.67529	-1.59051	0.000494294	3.30601
Ost4	32.0883	95.7936	6.96749	22.9433	13.9549	28.8953	16.6216	20.6837	16.1019	2.16872	19.8239	12.9848	1.58896	4.64819	0.569725	1.71209	3.11857	1.14091	0.668081	2.21667	-0.811662	0.775762	-1.4507	0.318495	0.496897
Srbd1	37.8171	32.9478	53.1384	56.2435	85.8765	80.0178	52.2392	129.848	90.5039	117.111	72.7111	112.488	0.526611	0.460552	0.477043	0.504403	0.493582	0.490723	-0.92519	-1.11856	-1.06781	-0.987351	-0.00837991	0.961519	0.0170421
Nbeal1	4.82982	2.68482	6.27062	8.29991	463.733	483.811	450.365	856.077	786.773	915.201	465.97	852.684	0.0124844	0.00789092	0.00851677	0.0108939	0.0101876	0.00970532	-6.32373	-6.98559	-6.87548	-6.52034	-0.0699731	0.918842	0.0367591
Psmd11	50.6736	118.534	46.1221	36.5627	566.785	372.675	365.674	359.667	442.525	336.152	435.045	379.448	0.118505	0.274133	0.12386	0.0987327	0.196319	0.111296	-3.07698	-1.86705	-3.01322	-3.34033	-0.818798	0.377595	0.422974
Gabpa	24.509	28.8321	49.2657	34.4118	200.736	293.398	228.744	321.747	424.202	451.094	240.96	399.015	0.105427	0.123294	0.12566	0.0885264	0.11436	0.107093	-3.24569	-3.01983	-2.99241	-3.49775	-0.0947198	0.724165	0.140163
Stau1	56.8737	65.2768	34.2422	37.5854	99.8314	108.913	123.474	178.11	113.824	219.041	110.74	170.325	0.517934	0.593136	0.205704	0.225218	0.555535	0.215461	-0.949161	-0.753566	-2.28136	-2.15061	-1.36645	0.00734942	2.13375
Trappc5	37.6737	36.2264	8.78301	20.4861	16.1018	14.8181	18.9961	6.89458	17.7676	8.67489	16.6387	11.1124	2.19255	2.1105	0.807688	1.7739	2.15152	1.29079	1.13261	1.07758	-0.308131	0.826925	-0.737099	0.275058	0.560575
2410015M20Rik	206.194	354.979	136.055	168.818	101.978	59.2724	113.185	101.121	51.0819	34.6996	91.4785	62.3007	2.24045	3.84931	2.16515	2.68272	3.04488	2.42393	1.16379	1.9446	1.11446	1.4237	-0.329037	0.56718	0.246279
Plec	6.17106	6.18666	3.82486	2.51898	13.9549	17.0408	2.37451	0	4.44191	10.8436	11.1234	5.09517	0.591505	0.592792	0.791587	0.577339	0.592148	0.684463	-0.757538	-0.754402	-0.337181	-0.792511	0.209013	0.489556	0.310198
Faim	34.1721	44.3931	16.6337	9.12889	107.346	119.286	156.718	159.724	55.5238	97.5925	127.783	104.28	0.273112	0.352477	0.167493	0.0962088	0.312794	0.131851	-1.87244	-1.5044	-2.57782	-3.37769	-1.24631	0.0994891	1.00222
Bms1	133.464	121.803	81.2408	88.0295	75.1419	91.1313	68.8608	72.3931	79.3991	97.5925	78.378	83.1282	1.69397	1.54707	0.977564	1.05826	1.62052	1.01791	0.760404	0.629538	-0.0327363	0.0816929	-0.670842	0.0163932	1.78533
Slc7a2	5.03042	4.96492	2.27372	0.935894	19.3222	20.7453	28.4941	9.19277	6.66286	2.16872	22.8539	6.00812	0.252807	0.250061	0.467133	0.276236	0.251434	0.371684	-1.98389	-1.99965	-1.0981	-1.85603	0.5639	0.3074	0.512296
Zbtb8a	12.6655	12.9636	2.00366	3.29893	6.44073	13.3363	0	2.29819	2.77619	4.33745	6.59234	3.13728	1.79991	1.83917	0.725999	1.03907	1.81954	0.882536	0.847924	0.879053	-0.46196	0.0552966	-1.04385	0.0542311	1.26575
Mrps23	29.7199	47.0745	19.0397	11.9421	49.379	33.3407	80.7333	29.8765	52.1924	45.5432	54.4843	42.5374	0.553668	0.866452	0.460286	0.297263	0.71006	0.378775	-0.852907	-0.206808	-1.1194	-1.75019	-0.906601	0.18291	0.737762
Map4k2	4.18332	6.7285	0.945419	1.03773	15.0284	23.709	16.6216	1.1491	23.8753	2.16872	18.453	9.06436	0.266454	0.397291	0.193298	0.202469	0.331873	0.197884	-1.90804	-1.33173	-2.3711	-2.30422	-0.745978	0.131804	0.880073
Rdx	33.6505	32.5242	11.9909	22.2736	304.861	357.857	361.717	320.598	405.324	433.745	341.479	386.556	0.101176	0.0978871	0.0335202	0.0600522	0.0995314	0.0467862	-3.30506	-3.35274	-4.89883	-4.05764	-1.08907	0.112187	0.950057
Tbl1x	24.3526	25.105	5.82036	11.7125	77.2888	73.3496	71.2353	28.7274	32.2038	69.3991	73.9579	43.4435	0.338224	0.348262	0.153462	0.286038	0.343243	0.21975	-1.56395	-1.52175	-2.70405	-1.80572	-0.64337	0.25415	0.594911
Mapre2	9.40087	15.1715	1.03073	6.22252	10.7346	12.5954	30.0771	19.5346	1.66572	13.0123	17.8024	11.4042	0.553168	0.860078	0.163713	0.582262	0.706623	0.372988	-0.85421	-0.217461	-2.61076	-0.780259	-0.921813	0.354033	0.450956
Cdc42se2	24.0339	40.0564	12.8093	16.4032	182.487	177.817	150.386	182.706	220.43	175.667	170.23	192.934	0.1462	0.239773	0.0712059	0.0897376	0.192987	0.0804718	-2.77398	-2.06026	-3.81186	-3.47814	-1.26195	0.0893528	1.04889
Ap3d1	50.5625	50.3997	80.2587	64.7755	71.9215	85.2041	68.0693	70.0949	79.9543	30.3621	75.065	60.1371	0.677875	0.675735	1.32912	1.07587	0.676805	1.2025	-0.560909	-0.565471	0.410473	0.105503	0.82922	0.0328014	1.48411
Ralgapa2	4.28067	3.15719	7.43585	7.39668	28.9833	27.4135	55.4052	122.953	63.2972	65.0617	37.2673	83.7707	0.137994	0.108636	0.0995137	0.0990516	0.123315	0.0992827	-2.85732	-3.20243	-3.32896	-3.33568	-0.312733	0.221803	0.654033
Nup62	34.342	42.7256	58.0751	65.8015	100.905	108.913	106.853	57.4548	80.5096	54.2181	105.557	64.0608	0.331672	0.41035	0.907997	1.02675	0.371011	0.967376	-1.59217	-1.28507	-0.13924	0.0380916	1.38262	0.0159288	1.79782
Ccdc152	36.3886	16.2947	78.3537	52.2166	163.165	205.231	155.926	268.889	238.753	279.765	174.774	262.469	0.212708	0.0983914	0.301188	0.201984	0.15555	0.251586	-2.23305	-3.34532	-1.73126	-2.30769	0.693677	0.344101	0.463314
BC065397	1.12516	0.895717	8.30656	2.27939	6.44073	16.2999	8.70653	6.89458	4.99715	4.33745	10.4824	5.40972	0.18508	0.165098	1.45194	0.511628	0.175089	0.981786	-2.43378	-2.59861	0.537986	-0.966834	2.48732	0.0932549	1.03033
Rpa2	140.999	182.829	107.769	92.1572	383.224	260.799	269.111	165.47	291.5	318.802	304.378	258.591	0.464994	0.601971	0.419003	0.358862	0.533483	0.388932	-1.10472	-0.732233	-1.25497	-1.4785	-0.455922	0.175095	0.756726
[truncated: 8,129 more rows]

## Sheet: TE up 168
gene_name	eg_Con1_Ribo	eg_Con2_Ribo	eg_cKO1_Ribo	eg_cKO2_Ribo	eg_Con1_RNA	eg_Con2_RNA	eg_Con3_RNA	eg_cKO1_RNA	eg_cKO2_RNA	eg_cKO3_RNA	eg_Con_avg	eg_cKO_avg	Con_TE_1	Con_TE_2	cKO_TE_1	cKO_TE_2	Con_TE_avg	cKO_TE_avg	log2_Con_TE_1	log2_Con_TE_2	log2_cKO_TE_1	log2_cKO_TE_2	log2FCofTE	Pvalue	–log10pvalue
[truncated: 168 more rows]

[truncated: 1 more sheets: TE down 144]
