# Supplementary material for: eEF1G Orchestrates Translation to Ensure Meiotic Progression in Transcriptionally Quiescent Spermatocytes
Source: Adv Sci (Weinh). 2026 Jul 1:e76264. Online ahead of print. doi: 10.1002/advs.76264 (PMC13336642; doi:10.1002/advs.76264)
Supplement: Supplementary file 2 — Supporting File 2: advs76264‐sup‐0002‐Table S1‐S5.zip. [file ADVS-9999-e76264-s002.zip › advs76264-sup-0002-TableS1.xlsx]

## Sheet: eg-cKO.vs.Con
Accession	Gene.Symbol	Protein.name	ENTREZID	Description	Accession0	Description0	Exp..q-value	Sum.PEP.Score	Coverage	#.Peptides	#.PSMs	#.Unique.Peptides	#.Protein.Groups	#.AAs	MW.[kDa]	calc..pI	emPAI	Score.Mascot	#.Peptides.Mascot	eg-cKO1	eg-cKO2	eg-cKO3	Con1	Con2	Con3	P.value	FC	Log2FC	Mean.Con	SD.Con	SE.Con	CV.Con	Mean.eg-cKO	SD.eg-cKO	SE.eg-cKO	CV.eg-cKO	FDR	NLP	Significant	GO_ID	Biological_process	Cellular_component	Molecular_function	KEGG_Pathway	Reactome	Wikipathway	Domain	Cell_location	TF_Family
Q9DBM0	Abcg8	ATP-binding cassette sub-family G member 8	67470	ATP-binding cassette sub-family G member 8 OS=Mus musculus OX=10090 GN=Abcg8 PE=1 SV=1	Q9DBM0	ATP-binding cassette sub-family G member 8 OS=Mus musculus OX=10090 GN=Abcg8 PE=1 SV=1	0.001	5.17	1.48588	1	3	1	1	673	75.9	7.33	0.096	45	1	196398	196398	196398	2.34035e+07	23377354	23704649	2.47621e-09	0.00835909	-6.90244	2.34952e+07	181894	105016	0.774175	196398	0	0	0	1.25024e-05	8.60621	Down	GO:0005515|protein binding;GO:0005524|ATP binding;GO:0005886|plasma membrane;GO:0007584|response to nutrient;GO:0009410|response to xenobiotic stimulus;GO:0010949|negative regulation of intestinal phytosterol absorption;GO:0014850|response to muscle activity;GO:0015914|phospholipid transport;GO:0015918|sterol transport;GO:0016324|apical plasma membrane;GO:0016887|ATP hydrolysis activity;GO:003029…	GO:0007584|response to nutrient;GO:0009410|response to xenobiotic stimulus;GO:0010949|negative regulation of intestinal phytosterol absorption;GO:0014850|response to muscle activity;GO:0015914|phospholipid transport;GO:0015918|sterol transport;GO:0030299|intestinal cholesterol absorption;GO:0033344|cholesterol efflux;GO:0042632|cholesterol homeostasis;GO:0045796|negative regulation of intestinal …	GO:0005886|plasma membrane;GO:0016324|apical plasma membrane;GO:0043190|ATP-binding cassette (ABC) transporter complex;GO:0043235|receptor complex	GO:0005515|protein binding;GO:0005524|ATP binding;GO:0016887|ATP hydrolysis activity;GO:0042626|ATPase-coupled transmembrane transporter activity;GO:0046872|metal ion binding;GO:0046982|protein heterodimerization activity;GO:0120020|cholesterol transfer activity;GO:0140359|ABC-type transporter activity	mmu04979 Cholesterol metabolism;mmu04975 Fat digestion and absorption;mmu02010 ABC transporters;mmu04976 Bile secretion	R-MMU-382556 ABC-family proteins mediated transport;R-MMU-1369062 ABC transporters in lipid homeostasis	WP1259 Retinol metabolism	PF00005:ABC transporter;PF01061:ABC-2 type transporter;PF19055:ABC-2 type transporter	Membrane	-
P35492	Hal	Histidine ammonia-lyase	15109	Histidine ammonia-lyase OS=Mus musculus OX=10090 GN=Hal PE=1 SV=1	P35492	Histidine ammonia-lyase OS=Mus musculus OX=10090 GN=Hal PE=1 SV=1	0	235.955	50.9893	23	73	23	1	657	72.2	6.34	6.079	1611	23	196398	196398	196398	4.15872e+08	4.16836e+08	4.26723e+08	2.79594e-08	0.000467826	-11.0617	4.19811e+08	6.00557e+06	3.46732e+06	1.43054	196398	0	0	0	7.05836e-05	7.55347	Down	GO:0004397|histidine ammonia-lyase activity;GO:0005737|cytoplasm;GO:0006548|L-histidine catabolic process;GO:0019556|L-histidine catabolic process to glutamate and formamide;GO:0019557|L-histidine catabolic process to glutamate and formate	GO:0006548|L-histidine catabolic process;GO:0019556|L-histidine catabolic process to glutamate and formamide;GO:0019557|L-histidine catabolic process to glutamate and formate	GO:0005737|cytoplasm	GO:0004397|histidine ammonia-lyase activity	mmu01100 Metabolic pathways;mmu00340 Histidine metabolism	R-MMU-71291 Metabolism of amino acids and derivatives	WP662 Amino acid metabolism	PF00221:Aromatic amino acid lyase;PF12053:N-terminal of Par3 and HAL proteins	Cytoplasm	-
P70694	Akr1c6	Estradiol 17 beta-dehydrogenase 5	83702	Estradiol 17 beta-dehydrogenase 5 OS=Mus musculus OX=10090 GN=Akr1c6 PE=1 SV=1	P70694	Estradiol 17 beta-dehydrogenase 5 OS=Mus musculus OX=10090 GN=Akr1c6 PE=1 SV=1	0	174.946	64.7059	20	87	15	1	323	37	8.28	13.925	1877	20	196398	196398	196398	1.21927e+09	1.18353e+09	1.18201e+09	6.46396e-08	0.000164359	-12.5709	1.19494e+09	2.10861e+07	1.21741e+07	1.76462	196398	0	0	0	0.000108788	7.1895	Down	GO:0001758|retinal dehydrogenase activity;GO:0004032|aldose reductase (NADPH) activity;GO:0004033|aldo-keto reductase (NADPH) activity;GO:0004303|estradiol 17-beta-dehydrogenase [NAD(P)+] activity;GO:0004745|all-trans-retinol dehydrogenase (NAD+) activity;GO:0005634|nucleus;GO:0005737|cytoplasm;GO:0005829|cytosol;GO:0006693|prostaglandin metabolic process;GO:0006694|steroid biosynthetic process;G…	GO:0006693|prostaglandin metabolic process;GO:0006694|steroid biosynthetic process;GO:0008202|steroid metabolic process;GO:0009410|response to xenobiotic stimulus;GO:0042448|progesterone metabolic process;GO:0043627|response to estrogen;GO:0044597|daunorubicin metabolic process;GO:0044598|doxorubicin metabolic process;GO:0048025|negative regulation of mRNA splicing, via spliceosome	GO:0005634|nucleus;GO:0005737|cytoplasm;GO:0005829|cytosol	GO:0001758|retinal dehydrogenase activity;GO:0004032|aldose reductase (NADPH) activity;GO:0004033|aldo-keto reductase (NADPH) activity;GO:0004303|estradiol 17-beta-dehydrogenase [NAD(P)+] activity;GO:0004745|all-trans-retinol dehydrogenase (NAD+) activity;GO:0016655|oxidoreductase activity, acting on NAD(P)H, quinone or similar compound as acceptor;GO:0030283|testosterone dehydrogenase [NAD(P)+] …	-	R-MMU-8978868 Fatty acid metabolism;R-MMU-8957322 Metabolism of steroids;R-MMU-193368 Synthesis of bile acids and bile salts via 7alpha-hydroxycholesterol;R-MMU-192105 Synthesis of bile acids and bile salts;R-MMU-194068 Bile acid and bile salt metabolism;R-MMU-9748784 Drug ADME;R-MMU-5362517 Signaling by Retinoic Acid;R-MMU-193775 Synthesis of bile acids and bile salts via 24-hydroxycholesterol;R…	-	PF00248:Aldo/keto reductase family	Cytoplasm	-
A2ATU0	Dhtkd1	2-oxoadipate dehydrogenase complex component E1	209692	2-oxoadipate dehydrogenase complex component E1 OS=Mus musculus OX=10090 GN=Dhtkd1 PE=1 SV=1	A2ATU0	2-oxoadipate dehydrogenase complex component E1 OS=Mus musculus OX=10090 GN=Dhtkd1 PE=1 SV=1	0	85.176	27.7959	13	37	13	1	921	102.7	6.9	1.356	269	13	196398	196398	196398	9.30576e+07	8.94432e+07	9.1081e+07	1.0423e-07	0.00215363	-8.85901	9.11939e+07	1.80986e+06	1.04492e+06	1.98463	196398	0	0	0	0.000131564	6.98201	Down	GO:0002244|hematopoietic progenitor cell differentiation;GO:0004591|oxoglutarate dehydrogenase (succinyl-transferring) activity;GO:0005739|mitochondrion;GO:0006091|generation of precursor metabolites and energy;GO:0006096|glycolytic process;GO:0030976|thiamine pyrophosphate binding;GO:0160166|2-oxoadipate dehydrogenase activity;GO:0160167|oxoadipate dehydrogenase complex	GO:0002244|hematopoietic progenitor cell differentiation;GO:0006091|generation of precursor metabolites and energy;GO:0006096|glycolytic process	GO:0005739|mitochondrion;GO:0160167|oxoadipate dehydrogenase complex	GO:0004591|oxoglutarate dehydrogenase (succinyl-transferring) activity;GO:0030976|thiamine pyrophosphate binding;GO:0160166|2-oxoadipate dehydrogenase activity	mmu01100 Metabolic pathways;mmu01210 2-Oxocarboxylic acid metabolism;mmu00310 Lysine degradation;mmu00785 Lipoic acid metabolism;mmu00380 Tryptophan metabolism	R-MMU-71291 Metabolism of amino acids and derivatives;R-MMU-71064 Lysine catabolism	-	PF02779:Transketolase, pyrimidine binding domain;PF00676:Dehydrogenase E1 component;PF16870:2-oxoglutarate dehydrogenase C-terminal	Cytoplasm;Mitochondrion	-
P13707	Gpd1	Glycerol-3-phosphate dehydrogenase [NAD(+)], cytoplasmic	14555	Glycerol-3-phosphate dehydrogenase [NAD(+)], cytoplasmic OS=Mus musculus OX=10090 GN=Gpd1 PE=1 SV=3	P13707	Glycerol-3-phosphate dehydrogenase [NAD(+)], cytoplasmic OS=Mus musculus OX=10090 GN=Gpd1 PE=1 SV=3	0	129.468	63.8968	17	110	16	1	349	37.5	7.17	6.11	2029	17	196398	196398	196398	2.89383e+08	2.96831e+08	3.03536e+08	2.16773e-07	0.000662202	-10.5604	2.96584e+08	7.0798e+06	4.08752e+06	2.38712	196398	0	0	0	0.000162192	6.664	Down	GO:0004368|glycerol-3-phosphate dehydrogenase (quinone) activity;GO:0005739|mitochondrion;GO:0005829|cytosol;GO:0006072|glycerol-3-phosphate metabolic process;GO:0006094|gluconeogenesis;GO:0006116|NADH oxidation;GO:0006127|glycerophosphate shuttle;GO:0006734|NADH metabolic process;GO:0042803|protein homodimerization activity;GO:0045821|positive regulation of glycolytic process;GO:0046166|glyceral…	GO:0006072|glycerol-3-phosphate metabolic process;GO:0006094|gluconeogenesis;GO:0006116|NADH oxidation;GO:0006127|glycerophosphate shuttle;GO:0006734|NADH metabolic process;GO:0045821|positive regulation of glycolytic process;GO:0046166|glyceraldehyde-3-phosphate biosynthetic process;GO:0046168|glycerol-3-phosphate catabolic process;GO:0046486|glycerolipid metabolic process;GO:0071320|cellular re…	GO:0005739|mitochondrion;GO:0005829|cytosol	GO:0004368|glycerol-3-phosphate dehydrogenase (quinone) activity;GO:0042803|protein homodimerization activity;GO:0047952|glycerol-3-phosphate dehydrogenase [NAD(P)+] activity;GO:0051287|NAD binding;GO:0141152|glycerol-3-phosphate dehydrogenase (NAD+) activity	mmu00564 Glycerophospholipid metabolism	R-MMU-1483206 Glycerophospholipid biosynthesis;R-MMU-1483166 Synthesis of PA;R-MMU-1483257 Phospholipid metabolism	WP386 Triacylglyceride synthesis	PF01210:NAD-dependent glycerol-3-phosphate dehydrogenase N-terminus;PF07479:NAD-dependent glycerol-3-phosphate dehydrogenase C-terminus	Cytoplasm;Mitochondrion	-
O54909	Rdh16	Retinol dehydrogenase 16	19683	Retinol dehydrogenase 16 OS=Mus musculus OX=10090 GN=Rdh16 PE=1 SV=1	O54909	Retinol dehydrogenase 16 OS=Mus musculus OX=10090 GN=Rdh16 PE=1 SV=1	0	73.057	39.1167	11	25	5	1	317	35.7	9.11	3.16	464	11	196398	196398	196398	2.19295e+08	2.09301e+08	2.12215e+08	2.24001e-07	0.00091945	-10.0869	2.13604e+08	5.13967e+06	2.96739e+06	2.40617	196398	0	0	0	0.000162192	6.64975	Down	GO:0001523|retinoid metabolic process;GO:0004745|all-trans-retinol dehydrogenase (NAD+) activity;GO:0005788|endoplasmic reticulum lumen;GO:0005789|endoplasmic reticulum membrane;GO:0008202|steroid metabolic process;GO:0031090|organelle membrane;GO:0042572|retinol metabolic process;GO:0042573|retinoic acid metabolic process;GO:0042802|identical protein binding;GO:0042904|9-cis-retinoic acid biosyn…	GO:0001523|retinoid metabolic process;GO:0008202|steroid metabolic process;GO:0042572|retinol metabolic process;GO:0042573|retinoic acid metabolic process;GO:0042904|9-cis-retinoic acid biosynthetic process;GO:1900054|positive regulation of retinoic acid biosynthetic process	GO:0005788|endoplasmic reticulum lumen;GO:0005789|endoplasmic reticulum membrane;GO:0031090|organelle membrane;GO:0043231|intracellular membrane-bounded organelle	GO:0004745|all-trans-retinol dehydrogenase (NAD+) activity;GO:0042802|identical protein binding;GO:0047023|androsterone dehydrogenase activity;GO:0047044|androstan-3-alpha,17-beta-diol dehydrogenase activity;GO:0106429|11-cis-retinol dehydrogenase	mmu01100 Metabolic pathways;mmu00830 Retinol metabolism	-	-	PF00106:short chain dehydrogenase	Cytoplasm;Endoplasmic reticulum;Membrane	-
Q6XVG2	Cyp2c54	Cytochrome P450 2C54	404195	Cytochrome P450 2C54 OS=Mus musculus OX=10090 GN=Cyp2c54 PE=1 SV=1	Q6XVG2	Cytochrome P450 2C54 OS=Mus musculus OX=10090 GN=Cyp2c54 PE=1 SV=1	0	111.96	36.9388	16	42	6	1	490	55.8	7.47	2.594	914	16	196398	196398	196398	1.58637e+08	1.60341e+08	1.66069e+08	2.24865e-07	0.00121471	-9.68517	1.61683e+08	3.89295e+06	2.24759e+06	2.40777	196398	0	0	0	0.000162192	6.64808	Down	GO:0005506|iron ion binding;GO:0005737|cytoplasm;GO:0005789|endoplasmic reticulum membrane;GO:0006805|xenobiotic metabolic process;GO:0008392|arachidonate epoxygenase activity;GO:0016712|oxidoreductase activity, acting on paired donors, with incorporation or reduction of molecular oxygen, reduced flavin or flavoprotein as one donor, and incorporation of one atom of oxygen;GO:0019369|arachidonate …	GO:0006805|xenobiotic metabolic process;GO:0019369|arachidonate metabolic process;GO:0019373|epoxygenase P450 pathway;GO:0043651|linoleic acid metabolic process	GO:0005737|cytoplasm;GO:0005789|endoplasmic reticulum membrane;GO:0043231|intracellular membrane-bounded organelle	GO:0005506|iron ion binding;GO:0008392|arachidonate epoxygenase activity;GO:0016712|oxidoreductase activity, acting on paired donors, with incorporation or reduction of molecular oxygen, reduced flavin or flavoprotein as one donor, and incorporation of one atom of oxygen;GO:0020037|heme binding;GO:0070330|aromatase activity;GO:0071614|linoleic acid epoxygenase activity	mmu01100 Metabolic pathways;mmu05204 Chemical carcinogenesis - DNA adducts;mmu00140 Steroid hormone biosynthesis;mmu00830 Retinol metabolism;mmu00591 Linoleic acid metabolism;mmu00590 Arachidonic acid metabolism;mmu04726 Serotonergic synapse;mmu04750 Inflammatory mediator regulation of TRP channels	-	WP4349 Eicosanoid metabolism via cytochrome P450 monooxygenases (CYP)	PF00067:Cytochrome P450	Cytoplasm;Endoplasmic reticulum;Membrane	-
Q63886	Ugt1a1	UDP-glucuronosyltransferase 1A1	394436	UDP-glucuronosyltransferase 1A1 OS=Mus musculus OX=10090 GN=Ugt1a1 PE=1 SV=2	Q63886	UDP-glucuronosyltransferase 1A1 OS=Mus musculus OX=10090 GN=Ugt1a1 PE=1 SV=2	0	155.226	31.9626	12	58	9	1	535	60	8.62	5.629	1082	12	196398	196398	196398	603720629	6.11017e+08	6.35982e+08	3.76933e-07	0.00031836	-11.6171	6.16906e+08	1.69181e+07	9.76766e+06	2.74241	196398	0	0	0	0.000237892	6.42374	Down	GO:0001889|liver development;GO:0001972|retinoic acid binding;GO:0004857|enzyme inhibitor activity;GO:0005496|steroid binding;GO:0005783|endoplasmic reticulum;GO:0005789|endoplasmic reticulum membrane;GO:0005886|plasma membrane;GO:0006953|acute-phase response;GO:0007584|response to nutrient;GO:0008210|estrogen metabolic process;GO:0015020|glucuronosyltransferase activity;GO:0019899|enzyme binding…	GO:0001889|liver development;GO:0006953|acute-phase response;GO:0007584|response to nutrient;GO:0008210|estrogen metabolic process;GO:0031100|animal organ regeneration;GO:0032496|response to lipopolysaccharide;GO:0042594|response to starvation;GO:0051552|flavone metabolic process;GO:0052695|cellular glucuronidation;GO:0052696|flavonoid glucuronidation;GO:0052697|xenobiotic glucuronidation;GO:0070…	GO:0005783|endoplasmic reticulum;GO:0005789|endoplasmic reticulum membrane;GO:0005886|plasma membrane;GO:0034663|endoplasmic reticulum chaperone complex;GO:0070069|cytochrome complex	GO:0001972|retinoic acid binding;GO:0004857|enzyme inhibitor activity;GO:0005496|steroid binding;GO:0015020|glucuronosyltransferase activity;GO:0019899|enzyme binding;GO:0042803|protein homodimerization activity;GO:0046982|protein heterodimerization activity	mmu01100 Metabolic pathways;mmu01240 Biosynthesis of cofactors;mmu00983 Drug metabolism - other enzymes;mmu00860 Porphyrin metabolism;mmu00040 Pentose and glucuronate interconversions;mmu05204 Chemical carcinogenesis - DNA adducts;mmu00982 Drug metabolism - cytochrome P450;mmu00980 Metabolism of xenobiotics by cytochrome P450;mmu00053 Ascorbate and aldarate metabolism;mmu00140 Steroid hormone bio…	R-MMU-211859 Biological oxidations;R-MMU-156580 Phase II - Conjugation of compounds;R-MMU-189445 Metabolism of porphyrins;R-MMU-189483 Heme degradation;R-MMU-9748784 Drug ADME;R-MMU-9753281 Paracetamol ADME;R-MMU-156588 Glucuronidation;R-MMU-9749641 Aspirin ADME	WP412 Oxidative stress response;WP475 Irinotecan pathway;WP1241 Glucuronidation;WP1264 Estrogen metabolism;WP1251 Metapathway biotransformation	PF00201:UDP-glucoronosyl and UDP-glucosyl transferase	Cytoplasm;Endoplasmic reticulum;Membrane	-
Q8BW75	Maob	Amine oxidase [flavin-containing] B	109731	Amine oxidase [flavin-containing] B OS=Mus musculus OX=10090 GN=Maob PE=1 SV=4	Q8BW75	Amine oxidase [flavin-containing] B OS=Mus musculus OX=10090 GN=Maob PE=1 SV=4	0	178.32	54.8077	20	114	19	1	520	58.5	8.29	7.62	2016	20	196398	196398	196398	736035702	7.01229e+08	7.38319e+08	4.49652e-07	0.000270821	-11.8504	7.25195e+08	2.07863e+07	1.2001e+07	2.86631	196398	0	0	0	0.000252255	6.34712	Down	GO:0005739|mitochondrion;GO:0005741|mitochondrial outer membrane;GO:0005743|mitochondrial inner membrane;GO:0008131|primary methylamine oxidase activity;GO:0009410|response to xenobiotic stimulus;GO:0009636|response to toxic substance;GO:0010044|response to aluminum ion;GO:0010269|response to selenium ion;GO:0014063|negative regulation of serotonin secretion;GO:0019607|phenylethylamine catabolic …	GO:0009410|response to xenobiotic stimulus;GO:0009636|response to toxic substance;GO:0010044|response to aluminum ion;GO:0010269|response to selenium ion;GO:0014063|negative regulation of serotonin secretion;GO:0019607|phenylethylamine catabolic process;GO:0032496|response to lipopolysaccharide;GO:0045471|response to ethanol;GO:0045964|positive regulation of dopamine metabolic process;GO:0048545|…	GO:0005739|mitochondrion;GO:0005741|mitochondrial outer membrane;GO:0005743|mitochondrial inner membrane;GO:0030425|dendrite;GO:0043025|neuronal cell body	GO:0008131|primary methylamine oxidase activity;GO:0042802|identical protein binding;GO:0050660|flavin adenine dinucleotide binding;GO:0052595|aliphatic amine oxidase activity;GO:0097621|monoamine oxidase activity	mmu01100 Metabolic pathways;mmu05012 Parkinson disease;mmu00260 Glycine, serine and threonine metabolism;mmu00380 Tryptophan metabolism;mmu00330 Arginine and proline metabolism;mmu00982 Drug metabolism - cytochrome P450;mmu00340 Histidine metabolism;mmu00360 Phenylalanine metabolism;mmu00350 Tyrosine metabolism;mmu04728 Dopaminergic synapse;mmu05030 Cocaine addiction;mmu04726 Serotonergic synapse…	R-MMU-211859 Biological oxidations;R-MMU-211945 Phase I - Functionalization of compounds	WP79 Tryptophan metabolism	PF01593:Flavin containing amine oxidoreductase	Cytoplasm;Mitochondrion;Membrane	-
Q64521	Gpd2	Glycerol-3-phosphate dehydrogenase, mitochondrial	14571	Glycerol-3-phosphate dehydrogenase, mitochondrial OS=Mus musculus OX=10090 GN=Gpd2 PE=1 SV=2	Q64521	Glycerol-3-phosphate dehydrogenase, mitochondrial OS=Mus musculus OX=10090 GN=Gpd2 PE=1 SV=2	0	127.299	47.4553	21	70	21	1	727	80.9	6.61	1.884	1148	21	196398	196398	196398	1.1158e+08	1.17106e+08	1.10361e+08	6.85395e-07	0.00173779	-9.16853	1.13016e+08	3.59449e+06	2.07528e+06	3.18051	196398	0	0	0	0.000346056	6.16406	Down	GO:0004368|glycerol-3-phosphate dehydrogenase (quinone) activity;GO:0005509|calcium ion binding;GO:0005739|mitochondrion;GO:0005743|mitochondrial inner membrane;GO:0006072|glycerol-3-phosphate metabolic process;GO:0006094|gluconeogenesis;GO:0006127|glycerophosphate shuttle;GO:0006734|NADH metabolic process;GO:0019563|glycerol catabolic process;GO:0035264|multicellular organism growth;GO:0043010|c…	GO:0006072|glycerol-3-phosphate metabolic process;GO:0006094|gluconeogenesis;GO:0006127|glycerophosphate shuttle;GO:0006734|NADH metabolic process;GO:0019563|glycerol catabolic process;GO:0035264|multicellular organism growth;GO:0043010|camera-type eye development	GO:0005739|mitochondrion;GO:0005743|mitochondrial inner membrane	GO:0004368|glycerol-3-phosphate dehydrogenase (quinone) activity;GO:0005509|calcium ion binding	mmu00564 Glycerophospholipid metabolism	R-MMU-1483206 Glycerophospholipid biosynthesis;R-MMU-1483166 Synthesis of PA;R-MMU-163560 Triglyceride catabolism;R-MMU-8979227 Triglyceride metabolism;R-MMU-1483257 Phospholipid metabolism	WP1269 Fatty acid beta-oxidation	PF01266:FAD dependent oxidoreductase;PF16901:C-terminal domain of alpha-glycerophosphate oxidase;PF13499:EF-hand domain pair	Cytoplasm;Mitochondrion;Membrane	-
P53395	Dbt	Lipoamide acyltransferase component of branched-chain alpha-keto acid dehydrogenase complex, mitochondrial	13171	Lipoamide acyltransferase component of branched-chain alpha-keto acid dehydrogenase complex, mitochondrial OS=Mus musculus OX=10090 GN=Dbt PE=1 SV=2	P53395	Lipoamide acyltransferase component of branched-chain alpha-keto acid dehydrogenase complex, mitochondrial OS=Mus musculus OX=10090 GN=Dbt PE=1 SV=2	0	157.299	50	20	170	20	1	482	53.2	8.6	6.943	2726	20	3.55053e+07	4.67161e+07	1.37257e+07	5.43318e+08	5.3842e+08	5.51298e+08	1.01053e-06	0.0587538	-4.08917	5.44345e+08	6.4998e+06	3.75266e+06	1.19406	3.19824e+07	1.6775e+07	9.68502e+06	52.4507	0.000463835	5.99545	Down	GO:0005737|cytoplasm;GO:0005739|mitochondrion;GO:0005829|cytosol;GO:0009083|branched-chain amino acid catabolic process;GO:0015630|microtubule cytoskeleton;GO:0016407|acetyltransferase activity;GO:0031405|lipoic acid binding;GO:0031625|ubiquitin protein ligase binding;GO:0042645|mitochondrial nucleoid;GO:0043754|dihydrolipoyllysine-residue (2-methylpropanoyl)transferase activity;GO:0047101|branch…	GO:0009083|branched-chain amino acid catabolic process	GO:0005737|cytoplasm;GO:0005739|mitochondrion;GO:0005829|cytosol;GO:0015630|microtubule cytoskeleton;GO:0042645|mitochondrial nucleoid;GO:0160157|branched-chain alpha-ketoacid dehydrogenase complex	GO:0016407|acetyltransferase activity;GO:0031405|lipoic acid binding;GO:0031625|ubiquitin protein ligase binding;GO:0043754|dihydrolipoyllysine-residue (2-methylpropanoyl)transferase activity;GO:0047101|branched-chain alpha-keto acid dehydrogenase activity	mmu01100 Metabolic pathways;mmu00280 Valine, leucine and isoleucine degradation;mmu01210 2-Oxocarboxylic acid metabolism;mmu00640 Propanoate metabolism;mmu00785 Lipoic acid metabolism	R-MMU-71291 Metabolism of amino acids and derivatives;R-MMU-9837999 Mitochondrial protein degradation;R-MMU-70895 Branched-chain amino acid catabolism;R-MMU-9012999 RHO GTPase cycle;R-MMU-9013407 RHOH GTPase cycle;R-MMU-9857492 Protein lipoylation	-	PF00364:Biotin-requiring enzyme;PF00198:2-oxoacid dehydrogenases acyltransferase (catalytic domain);PF02817:e3 binding domain	Cytoplasm;Mitochondrion	-
Q8QZR1	Tat	Tyrosine aminotransferase	234724	Tyrosine aminotransferase OS=Mus musculus OX=10090 GN=Tat PE=1 SV=1	Q8QZR1	Tyrosine aminotransferase OS=Mus musculus OX=10090 GN=Tat PE=1 SV=1	0	15.094	14.7577	5	8	5	1	454	50.5	5.53	0.638	31	5	196398	196398	196398	2.52768e+07	27114943	2.55016e+07	1.52313e-06	0.00756411	-7.04661	2.59645e+07	1.00266e+06	578886	3.86166	196398	0	0	0	0.000603058	5.81726	Down	GO:0004838|L-tyrosine-2-oxoglutarate transaminase activity;GO:0005739|mitochondrion;GO:0006103|2-oxoglutarate metabolic process;GO:0006520|amino acid metabolic process;GO:0006536|glutamate metabolic process;GO:0006559|L-phenylalanine catabolic process;GO:0006572|tyrosine catabolic process;GO:0006979|response to oxidative stress;GO:0009058|biosynthetic process;GO:0014070|response to organic cyclic…	GO:0006103|2-oxoglutarate metabolic process;GO:0006520|amino acid metabolic process;GO:0006536|glutamate metabolic process;GO:0006559|L-phenylalanine catabolic process;GO:0006572|tyrosine catabolic process;GO:0006979|response to oxidative stress;GO:0009058|biosynthetic process;GO:0014070|response to organic cyclic compound;GO:0046689|response to mercury ion;GO:0051384|response to glucocorticoid;G…	GO:0005739|mitochondrion	GO:0004838|L-tyrosine-2-oxoglutarate transaminase activity;GO:0016597|amino acid binding;GO:0030170|pyridoxal phosphate binding;GO:0042802|identical protein binding	mmu01100 Metabolic pathways;mmu00270 Cysteine and methionine metabolism;mmu00130 Ubiquinone and other terpenoid-quinone biosynthesis;mmu00360 Phenylalanine metabolism;mmu00350 Tyrosine metabolism	R-MMU-71291 Metabolism of amino acids and derivatives;R-MMU-8963691 Phenylalanine and tyrosine metabolism	WP662 Amino acid metabolism	PF00155:Aminotransferase class I and II;PF07706:Aminotransferase ubiquitination site	Cytoplasm;Mitochondrion	-
Q05421	Cyp2e1	Cytochrome P450 2E1	13106	Cytochrome P450 2E1 OS=Mus musculus OX=10090 GN=Cyp2e1 PE=1 SV=1	Q05421	Cytochrome P450 2E1 OS=Mus musculus OX=10090 GN=Cyp2e1 PE=1 SV=1	0	78.822	21.0953	10	29	10	1	493	56.8	8.4	1.352	631	10	196398	196398	196398	5.57968e+08	5.48508e+08	5.90649e+08	1.55273e-06	0.000347172	-11.4921	5.65708e+08	2.2111e+07	1.27658e+07	3.90854	196398	0	0	0	0.000603058	5.8089	Down	GO:0000139|Golgi membrane;GO:0001676|long-chain fatty acid metabolic process;GO:0002933|lipid hydroxylation;GO:0004497|monooxygenase activity;GO:0005506|iron ion binding;GO:0005737|cytoplasm;GO:0005743|mitochondrial inner membrane;GO:0005783|endoplasmic reticulum;GO:0005789|endoplasmic reticulum membrane;GO:0006641|triglyceride metabolic process;GO:0006805|xenobiotic metabolic process;GO:0008202|…	GO:0001676|long-chain fatty acid metabolic process;GO:0002933|lipid hydroxylation;GO:0006641|triglyceride metabolic process;GO:0006805|xenobiotic metabolic process;GO:0008202|steroid metabolic process;GO:0009617|response to bacterium;GO:0016098|monoterpenoid metabolic process;GO:0018960|4-nitrophenol metabolic process;GO:0019373|epoxygenase P450 pathway	GO:0000139|Golgi membrane;GO:0005737|cytoplasm;GO:0005743|mitochondrial inner membrane;GO:0005783|endoplasmic reticulum;GO:0005789|endoplasmic reticulum membrane;GO:0043231|intracellular membrane-bounded organelle	GO:0004497|monooxygenase activity;GO:0005506|iron ion binding;GO:0008392|arachidonate epoxygenase activity;GO:0016491|oxidoreductase activity;GO:0016712|oxidoreductase activity, acting on paired donors, with incorporation or reduction of molecular oxygen, reduced flavin or flavoprotein as one donor, and incorporation of one atom of oxygen;GO:0018601|4-nitrophenol 2-monooxygenase activity;GO:00198…	mmu01100 Metabolic pathways;mmu05208 Chemical carcinogenesis - reactive oxygen species;mmu04932 Non-alcoholic fatty liver disease;mmu00983 Drug metabolism - other enzymes;mmu05204 Chemical carcinogenesis - DNA adducts;mmu00982 Drug metabolism - cytochrome P450;mmu00980 Metabolism of xenobiotics by cytochrome P450;mmu00140 Steroid hormone biosynthesis;mmu04936 Alcoholic liver disease;mmu00591 Lino…	R-MMU-211859 Biological oxidations;R-MMU-9748784 Drug ADME;R-MMU-211945 Phase I - Functionalization of compounds;R-MMU-9753281 Paracetamol ADME;R-MMU-211999 CYP2E1 reactions;R-MMU-9018682 Biosynthesis of maresins;R-MMU-211981 Xenobiotics;R-MMU-9749641 Aspirin ADME;R-MMU-9027307 Biosynthesis of maresin-like SPMs;R-MMU-9018677 Biosynthesis of DHA-derived SPMs;R-MMU-9018678 Biosynthesis of specializ…	WP79 Tryptophan metabolism;WP4265 Ethanol metabolism resulting in production of ROS by CYP2E1;WP1251 Metapathway biotransformation;WP1274 Oxidation by cytochrome P450;WP431 Nuclear receptors in lipid metabolism and toxicity;WP1259 Retinol metabolism	PF00067:Cytochrome P450	Cytoplasm;Mitochondrion;Endoplasmic reticulum;Golgi apparatus;Membrane	-
Q9WVD5	Slc25a15	Mitochondrial ornithine transporter 1	18408	Mitochondrial ornithine transporter 1 OS=Mus musculus OX=10090 GN=Slc25a15 PE=1 SV=1	Q9WVD5	Mitochondrial ornithine transporter 1 OS=Mus musculus OX=10090 GN=Slc25a15 PE=1 SV=1	0	102.023	52.8239	10	41	10	1	301	32.8	8.85	5.952	851	10	196398	196398	196398	6.4282e+08	6.31345e+08	681217283	1.71501e-06	0.000301319	-11.6964	6.51794e+08	2.6119e+07	1.50798e+07	4.00725	196398	0	0	0	0.000618507	5.76573	Down	GO:0000064|L-ornithine transmembrane transporter activity;GO:0005739|mitochondrion;GO:0005743|mitochondrial inner membrane;GO:0015189|L-lysine transmembrane transporter activity;GO:0015297|antiporter activity;GO:0061459|L-arginine transmembrane transporter activity;GO:1903401|L-lysine transmembrane transport;GO:1903826|L-arginine transmembrane transport;GO:1990575|mitochondrial L-ornithine transm…	GO:1903401|L-lysine transmembrane transport;GO:1903826|L-arginine transmembrane transport;GO:1990575|mitochondrial L-ornithine transmembrane transport	GO:0005739|mitochondrion;GO:0005743|mitochondrial inner membrane	GO:0000064|L-ornithine transmembrane transporter activity;GO:0015189|L-lysine transmembrane transporter activity;GO:0015297|antiporter activity;GO:0061459|L-arginine transmembrane transporter activity	-	R-MMU-71291 Metabolism of amino acids and derivatives;R-MMU-70635 Urea cycle	-	PF00153:Mitochondrial carrier protein	Cytoplasm;Mitochondrion;Membrane	-
Q61907	Pemt	Phosphatidylethanolamine N-methyltransferase	18618	Phosphatidylethanolamine N-methyltransferase OS=Mus musculus OX=10090 GN=Pemt PE=1 SV=4	Q61907	Phosphatidylethanolamine N-methyltransferase OS=Mus musculus OX=10090 GN=Pemt PE=1 SV=4	0	8.824	6.53266	1	3	1	1	199	22.6	8.6	1.154	94	1	196398	196398	196398	58565873	62350716	5.75997e+07	2.13352e-06	0.00330051	-8.2431	5.95054e+07	2.51102e+06	1.44974e+06	4.21981	196398	0	0	0	0.000718143	5.6709	Down	GO:0000773|phosphatidyl-N-methylethanolamine N-methyltransferase activity;GO:0001835|blastocyst hatching;GO:0004608|phosphatidylethanolamine N-methyltransferase activity;GO:0005739|mitochondrion;GO:0005740|mitochondrial envelope;GO:0005783|endoplasmic reticulum;GO:0005789|endoplasmic reticulum membrane;GO:0005829|cytosol;GO:0006650|glycerophospholipid metabolic process;GO:0006656|phosphatidylchol…	GO:0001835|blastocyst hatching;GO:0006650|glycerophospholipid metabolic process;GO:0006656|phosphatidylcholine biosynthetic process;GO:0006686|sphingomyelin biosynthetic process;GO:0008285|negative regulation of cell population proliferation;GO:0009410|response to xenobiotic stimulus;GO:0032259|methylation;GO:0033273|response to vitamin;GO:0046498|S-adenosylhomocysteine metabolic process;GO:00465…	GO:0005739|mitochondrion;GO:0005740|mitochondrial envelope;GO:0005783|endoplasmic reticulum;GO:0005789|endoplasmic reticulum membrane;GO:0005829|cytosol;GO:0031526|brush border membrane;GO:0031966|mitochondrial membrane;GO:0042383|sarcolemma;GO:0043231|intracellular membrane-bounded organelle	GO:0000773|phosphatidyl-N-methylethanolamine N-methyltransferase activity;GO:0004608|phosphatidylethanolamine N-methyltransferase activity;GO:0008429|phosphatidylethanolamine binding;GO:0008757|S-adenosylmethionine-dependent methyltransferase activity	mmu01100 Metabolic pathways;mmu00564 Glycerophospholipid metabolism	R-MMU-1483206 Glycerophospholipid biosynthesis;R-MMU-1483191 Synthesis of PC;R-MMU-1483257 Phospholipid metabolism	WP1770 One-carbon metabolism and related pathways;WP1771 Kennedy pathway;WP4345 Glycerolipids and glycerophospholipids	PF04191:Phospholipid methyltransferase	Cytoplasm;Mitochondrion;Endoplasmic reticulum;Membrane	-
Q9EQF5	Dpys	Dihydropyrimidinase	64705	Dihydropyrimidinase OS=Mus musculus OX=10090 GN=Dpys PE=1 SV=2	Q9EQF5	Dihydropyrimidinase OS=Mus musculus OX=10090 GN=Dpys PE=1 SV=2	0	129.484	39.6917	13	31	13	1	519	56.7	7.2	3.175	779	13	196398	196398	196398	1.74484e+08	1.71371e+08	1.59765e+08	2.99119e-06	0.00116529	-9.74509	1.6854e+08	7.75697e+06	4.47849e+06	4.60245	196398	0	0	0	0.000930282	5.52416	Down	GO:0002058|uracil binding;GO:0002059|thymine binding;GO:0004157|dihydropyrimidinase activity;GO:0005829|cytosol;GO:0006208|pyrimidine nucleobase catabolic process;GO:0006210|thymine catabolic process;GO:0006212|uracil catabolic process;GO:0006248|CMP catabolic process;GO:0006249|dCMP catabolic process;GO:0008270|zinc ion binding;GO:0016597|amino acid binding;GO:0019482|beta-alanine metabolic proc…	GO:0006208|pyrimidine nucleobase catabolic process;GO:0006210|thymine catabolic process;GO:0006212|uracil catabolic process;GO:0006248|CMP catabolic process;GO:0006249|dCMP catabolic process;GO:0019482|beta-alanine metabolic process;GO:0019860|uracil metabolic process;GO:0046050|UMP catabolic process;GO:0046074|dTMP catabolic process;GO:0046079|dUMP catabolic process	GO:0005829|cytosol;GO:0032991|protein-containing complex	GO:0002058|uracil binding;GO:0002059|thymine binding;GO:0004157|dihydropyrimidinase activity;GO:0008270|zinc ion binding;GO:0016597|amino acid binding;GO:0042802|identical protein binding;GO:0051219|phosphoprotein binding	mmu01100 Metabolic pathways;mmu00983 Drug metabolism - other enzymes;mmu00410 beta-Alanine metabolism;mmu00240 Pyrimidine metabolism;mmu00770 Pantothenate and CoA biosynthesis	R-MMU-15869 Metabolism of nucleotides;R-MMU-8956319 Nucleotide catabolism;R-MMU-73621 Pyrimidine catabolism	-	PF01979:Amidohydrolase family	Cytoplasm	-
Q91WT9	Cbs	Cystathionine beta-synthase	12411	Cystathionine beta-synthase OS=Mus musculus OX=10090 GN=Cbs PE=1 SV=3	Q91WT9	Cystathionine beta-synthase OS=Mus musculus OX=10090 GN=Cbs PE=1 SV=3	0	118.593	35.4724	12	37	12	1	561	61.5	6.48	2.282	1034	12	196398	196398	196398	2.4737e+08	2.49286e+08	2.69001e+08	3.22453e-06	0.000769528	-10.3437	2.55219e+08	1.19743e+07	6.91335e+06	4.69176	196398	0	0	0	0.000930282	5.49153	Down	GO:0001958|endochondral ossification;GO:0001974|blood vessel remodeling;GO:0004122|cystathionine beta-synthase activity;GO:0005634|nucleus;GO:0005737|cytoplasm;GO:0006535|cysteine biosynthetic process from serine;GO:0006563|L-serine metabolic process;GO:0006565|L-serine catabolic process;GO:0006801|superoxide metabolic process;GO:0010749|regulation of nitric oxide mediated signal transduction;GO:…	GO:0001958|endochondral ossification;GO:0001974|blood vessel remodeling;GO:0006535|cysteine biosynthetic process from serine;GO:0006563|L-serine metabolic process;GO:0006565|L-serine catabolic process;GO:0006801|superoxide metabolic process;GO:0010749|regulation of nitric oxide mediated signal transduction;GO:0019343|cysteine biosynthetic process via cystathionine;GO:0019344|cysteine biosynthetic…	GO:0005634|nucleus;GO:0005737|cytoplasm	GO:0004122|cystathionine beta-synthase activity;GO:0019825|oxygen binding;GO:0019899|enzyme binding;GO:0020037|heme binding;GO:0030170|pyridoxal phosphate binding;GO:0031625|ubiquitin protein ligase binding;GO:0042802|identical protein binding;GO:0042803|protein homodimerization activity;GO:0046872|metal ion binding;GO:0050421|nitrite reductase (NO-forming) activity;GO:0070025|carbon monoxide bin…	mmu01100 Metabolic pathways;mmu01230 Biosynthesis of amino acids;mmu00270 Cysteine and methionine metabolism;mmu00260 Glycine, serine and threonine metabolism;mmu00670 One carbon pool by folate	R-MMU-71291 Metabolism of amino acids and derivatives;R-MMU-1614635 Sulfur amino acid metabolism	WP662 Amino acid metabolism;WP730 Glutathione and one-carbon metabolism;WP1770 One-carbon metabolism and related pathways;WP4466 Oxidative stress and redox pathway;WP1273 Folic acid network	PF00291:Pyridoxal-phosphate dependent enzyme;PF00571:CBS domain	Cytoplasm	-
P49429	Hpd	4-hydroxyphenylpyruvate dioxygenase	15445	4-hydroxyphenylpyruvate dioxygenase OS=Mus musculus OX=10090 GN=Hpd PE=1 SV=3	P49429	4-hydroxyphenylpyruvate dioxygenase OS=Mus musculus OX=10090 GN=Hpd PE=1 SV=3	0	246.149	67.6845	21	88	21	1	393	45	7.06	11.69	2603	21	196398	196398	196398	2.50887e+09	2.72348e+09	2.7413e+09	3.72159e-06	7.38927e-05	-13.7242	2.65788e+09	1.29354e+08	7.46825e+07	4.8668	196398	0	0	0	0.000930282	5.42927	Down	GO:0000139|Golgi membrane;GO:0003868|4-hydroxyphenylpyruvate dioxygenase activity;GO:0005506|iron ion binding;GO:0005515|protein binding;GO:0005783|endoplasmic reticulum;GO:0005789|endoplasmic reticulum membrane;GO:0005794|Golgi apparatus;GO:0006559|L-phenylalanine catabolic process;GO:0006572|tyrosine catabolic process;GO:0042803|protein homodimerization activity;GO:0046872|metal ion binding	GO:0006559|L-phenylalanine catabolic process;GO:0006572|tyrosine catabolic process	GO:0000139|Golgi membrane;GO:0005783|endoplasmic reticulum;GO:0005789|endoplasmic reticulum membrane;GO:0005794|Golgi apparatus	GO:0003868|4-hydroxyphenylpyruvate dioxygenase activity;GO:0005506|iron ion binding;GO:0005515|protein binding;GO:0042803|protein homodimerization activity;GO:0046872|metal ion binding	mmu01100 Metabolic pathways;mmu01240 Biosynthesis of cofactors;mmu00130 Ubiquinone and other terpenoid-quinone biosynthesis;mmu00360 Phenylalanine metabolism;mmu00350 Tyrosine metabolism	R-MMU-71291 Metabolism of amino acids and derivatives;R-MMU-8963691 Phenylalanine and tyrosine metabolism	-	PF00903:Glyoxalase/Bleomycin resistance protein/Dioxygenase superfamily	Cytoplasm;Endoplasmic reticulum;Golgi apparatus;Membrane	-
Q8C5H8	Nadk2	NAD kinase 2, mitochondrial	68646	NAD kinase 2, mitochondrial OS=Mus musculus OX=10090 GN=Nadk2 PE=1 SV=2	Q8C5H8	NAD kinase 2, mitochondrial OS=Mus musculus OX=10090 GN=Nadk2 PE=1 SV=2	0	93.079	33.6283	11	80	11	1	452	50.8	8.07	2.384	1742	11	2.03451e+07	2.76192e+07	17001346	2.58543e+08	2.43655e+08	2.40587e+08	3.77027e-06	0.0874621	-3.5152	2.47595e+08	9.60467e+06	5.54526e+06	3.87918	2.16552e+07	5.42879e+06	3.13431e+06	25.0692	0.000930282	5.42363	Down	GO:0003951|NAD+ kinase activity;GO:0005524|ATP binding;GO:0005739|mitochondrion;GO:0006741|NADP biosynthetic process;GO:0016310|phosphorylation;GO:0019674|NAD metabolic process;GO:0042803|protein homodimerization activity	GO:0006741|NADP biosynthetic process;GO:0016310|phosphorylation;GO:0019674|NAD metabolic process	GO:0005739|mitochondrion	GO:0003951|NAD+ kinase activity;GO:0005524|ATP binding;GO:0042803|protein homodimerization activity	mmu01100 Metabolic pathways;mmu01240 Biosynthesis of cofactors;mmu00760 Nicotinate and nicotinamide metabolism	R-MMU-9837999 Mitochondrial protein degradation;R-MMU-196854 Metabolism of vitamins and cofactors;R-MMU-196849 Metabolism of water-soluble vitamins and cofactors;R-MMU-196807 Nicotinate metabolism	-	PF01513:ATP-NAD kinase N-terminal domain	Cytoplasm;Mitochondrion	-
Q9Z2I8	Suclg2	Succinate--CoA ligase [GDP-forming] subunit beta, mitochondrial	20917	Succinate--CoA ligase [GDP-forming] subunit beta, mitochondrial OS=Mus musculus OX=10090 GN=Suclg2 PE=1 SV=3	Q9Z2I8	Succinate--CoA ligase [GDP-forming] subunit beta, mitochondrial OS=Mus musculus OX=10090 GN=Suclg2 PE=1 SV=3	0	162.535	46.1894	16	128	16	1	433	46.8	7.02	4.125	3597	16	196398	4.62865e+07	2.63954e+07	7.23553e+08	7.01074e+08	7.52297e+08	3.90446e-06	0.0334776	-4.90066	7.25641e+08	2.56753e+07	1.48236e+07	3.53829	2.42928e+07	2.31169e+07	1.33465e+07	95.1596	0.000930282	5.40844	Down	GO:0000287|magnesium ion binding;GO:0004775|succinate-CoA ligase (ADP-forming) activity;GO:0004776|succinate-CoA ligase (GDP-forming) activity;GO:0004777|succinate-semialdehyde dehydrogenase (NAD+) activity;GO:0005524|ATP binding;GO:0005525|GTP binding;GO:0005739|mitochondrion;GO:0005886|plasma membrane;GO:0006099|tricarboxylic acid cycle;GO:0006104|succinyl-CoA metabolic process;GO:0006105|succi…	GO:0006099|tricarboxylic acid cycle;GO:0006104|succinyl-CoA metabolic process;GO:0006105|succinate metabolic process	GO:0005739|mitochondrion;GO:0005886|plasma membrane;GO:0032991|protein-containing complex;GO:0042709|succinate-CoA ligase complex;GO:0045244|succinate-CoA ligase complex (GDP-forming)	GO:0000287|magnesium ion binding;GO:0004775|succinate-CoA ligase (ADP-forming) activity;GO:0004776|succinate-CoA ligase (GDP-forming) activity;GO:0004777|succinate-semialdehyde dehydrogenase (NAD+) activity;GO:0005524|ATP binding;GO:0005525|GTP binding;GO:0019003|GDP binding;GO:0044877|protein-containing complex binding	mmu01100 Metabolic pathways;mmu01200 Carbon metabolism;mmu00020 Citrate cycle (TCA cycle);mmu00640 Propanoate metabolism	R-MMU-1428517 Aerobic respiration and respiratory electron transport;R-MMU-9837999 Mitochondrial protein degradation;R-MMU-71403 Citric acid cycle (TCA cycle)	WP434 TCA cycle	PF00549:CoA-ligase;PF08442:ATP-grasp domain	Cytoplasm;Mitochondrion;Membrane	-
P54869	Hmgcs2	Hydroxymethylglutaryl-CoA synthase, mitochondrial	15360	Hydroxymethylglutaryl-CoA synthase, mitochondrial OS=Mus musculus OX=10090 GN=Hmgcs2 PE=1 SV=2	P54869	Hydroxymethylglutaryl-CoA synthase, mitochondrial OS=Mus musculus OX=10090 GN=Hmgcs2 PE=1 SV=2	0	235.177	44.8819	19	238	18	1	508	56.8	8.41	12.594	6174	19	6.19741e+07	6.34472e+07	4.25251e+07	5.41437e+09	5.96645e+09	5.60671e+09	4.15262e-06	0.00988645	-6.66033	5.66251e+09	2.80236e+08	1.61794e+08	4.94897	5.59821e+07	1.16774e+07	6.74196e+06	20.8592	0.000930282	5.38168	Down	GO:0001822|kidney development;GO:0001889|liver development;GO:0004421|hydroxymethylglutaryl-CoA synthase activity;GO:0005739|mitochondrion;GO:0005743|mitochondrial inner membrane;GO:0005759|mitochondrial matrix;GO:0006084|acetyl-CoA metabolic process;GO:0006695|cholesterol biosynthetic process;GO:0007494|midgut development;GO:0007584|response to nutrient;GO:0009266|response to temperature stimulu…	GO:0001822|kidney development;GO:0001889|liver development;GO:0006084|acetyl-CoA metabolic process;GO:0006695|cholesterol biosynthetic process;GO:0007494|midgut development;GO:0007584|response to nutrient;GO:0009266|response to temperature stimulus;GO:0009410|response to xenobiotic stimulus;GO:0010038|response to metal ion;GO:0010142|farnesyl diphosphate biosynthetic process, mevalonate pathway;G…	GO:0005739|mitochondrion;GO:0005743|mitochondrial inner membrane;GO:0005759|mitochondrial matrix	GO:0004421|hydroxymethylglutaryl-CoA synthase activity;GO:0042802|identical protein binding	mmu01100 Metabolic pathways;mmu00280 Valine, leucine and isoleucine degradation;mmu00650 Butanoate metabolism;mmu03320 PPAR signaling pathway;mmu00900 Terpenoid backbone biosynthesis	R-MMU-9837999 Mitochondrial protein degradation;R-MMU-74182 Ketone body metabolism	WP662 Amino acid metabolism;WP4346 Cholesterol metabolism with Bloch and Kandutsch-Russell pathways;WP2316 PPAR signaling pathway	PF01154:Hydroxymethylglutaryl-coenzyme A synthase N terminal;PF08540:Hydroxymethylglutaryl-coenzyme A synthase C terminal	Cytoplasm;Mitochondrion;Membrane	-
P83093	Stim2	Stromal interaction molecule 2	116873	Stromal interaction molecule 2 OS=Mus musculus OX=10090 GN=Stim2 PE=1 SV=2	P83093	Stromal interaction molecule 2 OS=Mus musculus OX=10090 GN=Stim2 PE=1 SV=2	0	69.62	17.9625	9	31	8	1	746	83.9	6.79	0.828	801	9	196398	196398	196398	1.47436e+07	16187227	1.59872e+07	4.36212e-06	0.012558	-6.31525	1.56393e+07	782159	451580	5.00123	196398	0	0	0	0.000930282	5.3603	Down	GO:0002115|store-operated calcium entry;GO:0005246|calcium channel regulator activity;GO:0005509|calcium ion binding;GO:0005515|protein binding;GO:0005783|endoplasmic reticulum;GO:0005789|endoplasmic reticulum membrane;GO:0005886|plasma membrane;GO:0006874|intracellular calcium ion homeostasis;GO:0015279|store-operated calcium channel activity;GO:0016020|membrane;GO:0032237|activation of store-op…	GO:0002115|store-operated calcium entry;GO:0006874|intracellular calcium ion homeostasis;GO:0032237|activation of store-operated calcium channel activity;GO:0051928|positive regulation of calcium ion transport;GO:0070588|calcium ion transmembrane transport	GO:0005783|endoplasmic reticulum;GO:0005789|endoplasmic reticulum membrane;GO:0005886|plasma membrane;GO:0016020|membrane	GO:0005246|calcium channel regulator activity;GO:0005509|calcium ion binding;GO:0005515|protein binding;GO:0015279|store-operated calcium channel activity	mmu04020 Calcium signaling pathway	-	-	PF16533:STIM1 Orai1-activating region;PF07647:SAM domain (Sterile alpha motif)	Cytoplasm;Endoplasmic reticulum;Membrane	-
Q8BJ64	Chdh	Choline dehydrogenase, mitochondrial	218865	Choline dehydrogenase, mitochondrial OS=Mus musculus OX=10090 GN=Chdh PE=1 SV=1	Q8BJ64	Choline dehydrogenase, mitochondrial OS=Mus musculus OX=10090 GN=Chdh PE=1 SV=1	0	121.603	35.7383	13	33	13	1	596	66.4	8.51	1.894	624	13	196398	196398	196398	1.87887e+08	1.80794e+08	1.69833e+08	4.3898e-06	0.00109411	-9.83603	1.79505e+08	9.09609e+06	5.25163e+06	5.06732	196398	0	0	0	0.000930282	5.35756	Down	GO:0005739|mitochondrion;GO:0005743|mitochondrial inner membrane;GO:0008812|choline dehydrogenase activity;GO:0019285|glycine betaine biosynthetic process from choline;GO:0050660|flavin adenine dinucleotide binding	GO:0019285|glycine betaine biosynthetic process from choline	GO:0005739|mitochondrion;GO:0005743|mitochondrial inner membrane	GO:0008812|choline dehydrogenase activity;GO:0050660|flavin adenine dinucleotide binding	mmu01100 Metabolic pathways;mmu00260 Glycine, serine and threonine metabolism;mmu00670 One carbon pool by folate	R-MMU-71291 Metabolism of amino acids and derivatives	WP730 Glutathione and one-carbon metabolism;WP1770 One-carbon metabolism and related pathways	PF00732:GMC oxidoreductase;PF05199:GMC oxidoreductase	Cytoplasm;Mitochondrion;Membrane	-
Q8R0F9	Sec14l4	SEC14-like protein 4	103655	SEC14-like protein 4 OS=Mus musculus OX=10090 GN=Sec14l4 PE=1 SV=1	Q8R0F9	SEC14-like protein 4 OS=Mus musculus OX=10090 GN=Sec14l4 PE=1 SV=1	0	14.859	18.1141	7	11	6	1	403	46	7.12	1.015	45	7	196398	196398	196398	3.83953e+07	4.23788e+07	4.12821e+07	4.42202e-06	0.00482724	-7.69459	4.06854e+07	2.05772e+06	1.18803e+06	5.05765	196398	0	0	0	0.000930282	5.35438	Down	GO:0003674|molecular_function;GO:0005737|cytoplasm;GO:0008289|lipid binding	-	GO:0005737|cytoplasm	GO:0003674|molecular_function;GO:0008289|lipid binding	-	-	-	PF03765:CRAL/TRIO, N-terminal domain;PF00650:CRAL/TRIO domain	Cytoplasm	-
P30115	Gsta3	Glutathione S-transferase A3	14859	Glutathione S-transferase A3 OS=Mus musculus OX=10090 GN=Gsta3 PE=1 SV=2	P30115	Glutathione S-transferase A3 OS=Mus musculus OX=10090 GN=Gsta3 PE=1 SV=2	0	93.333	54.2986	10	103	6	1	221	25.3	8.73	12.895	1636	10	196398	196398	196398	3.22366e+09	3.56045e+09	3.31569e+09	4.73749e-06	5.83372e-05	-14.0652	3.3666e+09	1.74069e+08	1.00499e+08	5.17045	196398	0	0	0	0.000944081	5.32445	Down	GO:0001657|ureteric bud development;GO:0004364|glutathione transferase activity;GO:0005739|mitochondrion;GO:0005829|cytosol;GO:0006629|lipid metabolic process;GO:0006749|glutathione metabolic process;GO:0006805|xenobiotic metabolic process;GO:0046223|aflatoxin catabolic process	GO:0001657|ureteric bud development;GO:0006629|lipid metabolic process;GO:0006749|glutathione metabolic process;GO:0006805|xenobiotic metabolic process;GO:0046223|aflatoxin catabolic process	GO:0005739|mitochondrion;GO:0005829|cytosol	GO:0004364|glutathione transferase activity	mmu01100 Metabolic pathways;mmu05208 Chemical carcinogenesis - reactive oxygen species;mmu00480 Glutathione metabolism;mmu00983 Drug metabolism - other enzymes;mmu01524 Platinum drug resistance;mmu05204 Chemical carcinogenesis - DNA adducts;mmu00982 Drug metabolism - cytochrome P450;mmu00980 Metabolism of xenobiotics by cytochrome P450;mmu05225 Hepatocellular carcinoma;mmu05418 Fluid shear stress…	R-MMU-211859 Biological oxidations;R-MMU-156580 Phase II - Conjugation of compounds;R-MMU-189445 Metabolism of porphyrins;R-MMU-156590 Glutathione conjugation;R-MMU-189483 Heme degradation;R-MMU-9748787 Azathioprine ADME;R-MMU-9748784 Drug ADME	WP4466 Oxidative stress and redox pathway;WP1251 Metapathway biotransformation	PF00043:Glutathione S-transferase, C-terminal domain;PF02798:Glutathione S-transferase, N-terminal domain	Cytoplasm;Mitochondrion	-
Q91YI0	Asl	Argininosuccinate lyase	109900	Argininosuccinate lyase OS=Mus musculus OX=10090 GN=Asl PE=1 SV=1	Q91YI0	Argininosuccinate lyase OS=Mus musculus OX=10090 GN=Asl PE=1 SV=1	0	265.064	65.0862	24	234	24	1	464	51.7	6.96	29.47	5622	24	4.62645e+07	5.94229e+07	2.14951e+07	1.36607e+09	1.50129e+09	1.46774e+09	4.86158e-06	0.0293378	-5.09109	1.44503e+09	7.04128e+07	4.06529e+07	4.87274	4.23942e+07	1.92578e+07	1.11185e+07	45.4256	0.000944081	5.31322	Down	GO:0000050|urea cycle;GO:0000053|argininosuccinate metabolic process;GO:0001889|liver development;GO:0004056|argininosuccinate lyase activity;GO:0005515|protein binding;GO:0005741|mitochondrial outer membrane;GO:0005829|cytosol;GO:0006520|amino acid metabolic process;GO:0006525|arginine metabolic process;GO:0006526|L-arginine biosynthetic process;GO:0007626|locomotory behavior;GO:0009791|post-emb…	GO:0000050|urea cycle;GO:0000053|argininosuccinate metabolic process;GO:0001889|liver development;GO:0006520|amino acid metabolic process;GO:0006525|arginine metabolic process;GO:0006526|L-arginine biosynthetic process;GO:0007626|locomotory behavior;GO:0009791|post-embryonic development;GO:0019676|ammonia assimilation cycle;GO:0042450|arginine biosynthetic process via ornithine;GO:0045429|positiv…	GO:0005741|mitochondrial outer membrane;GO:0005829|cytosol;GO:0043025|neuronal cell body;GO:0043204|perikaryon;GO:0048471|perinuclear region of cytoplasm;GO:0070852|cell body fiber	GO:0004056|argininosuccinate lyase activity;GO:0005515|protein binding;GO:0042802|identical protein binding	mmu01100 Metabolic pathways;mmu01230 Biosynthesis of amino acids;mmu00250 Alanine, aspartate and glutamate metabolism;mmu00220 Arginine biosynthesis	R-MMU-71291 Metabolism of amino acids and derivatives;R-MMU-70635 Urea cycle	WP662 Amino acid metabolism;WP240 Alanine and aspartate metabolism	PF00206:Lyase;PF14698:Argininosuccinate lyase C-terminal	Cytoplasm;Mitochondrion;Membrane	-
Q9JHI5	Ivd	Isovaleryl-CoA dehydrogenase, mitochondrial	56357	Isovaleryl-CoA dehydrogenase, mitochondrial OS=Mus musculus OX=10090 GN=Ivd PE=1 SV=1	Q9JHI5	Isovaleryl-CoA dehydrogenase, mitochondrial OS=Mus musculus OX=10090 GN=Ivd PE=1 SV=1	0	179.217	62.2642	20	133	20	1	424	46.3	8.29	9.926	3479	20	196398	196398	2.49584e+07	5.68302e+08	5.89935e+08	6.22981e+08	5.23223e-06	0.0142325	-6.13467	5.93739e+08	2.75372e+07	1.58986e+07	4.63793	8.45039e+06	1.42963e+07	8.25399e+06	169.18	0.000978428	5.28131	Down	GO:0005654|nucleoplasm;GO:0005739|mitochondrion;GO:0005759|mitochondrial matrix;GO:0006552|L-leucine catabolic process;GO:0006635|fatty acid beta-oxidation;GO:0008470|3-methylbutanoyl-CoA dehydrogenase activity;GO:0009083|branched-chain amino acid catabolic process;GO:0031966|mitochondrial membrane;GO:0033539|fatty acid beta-oxidation using acyl-CoA dehydrogenase;GO:0042802|identical protein bind…	GO:0006552|L-leucine catabolic process;GO:0006635|fatty acid beta-oxidation;GO:0009083|branched-chain amino acid catabolic process;GO:0033539|fatty acid beta-oxidation using acyl-CoA dehydrogenase	GO:0005654|nucleoplasm;GO:0005739|mitochondrion;GO:0005759|mitochondrial matrix;GO:0031966|mitochondrial membrane	GO:0008470|3-methylbutanoyl-CoA dehydrogenase activity;GO:0042802|identical protein binding;GO:0050660|flavin adenine dinucleotide binding	mmu01100 Metabolic pathways;mmu00280 Valine, leucine and isoleucine degradation	R-MMU-71291 Metabolism of amino acids and derivatives;R-MMU-70895 Branched-chain amino acid catabolism	-	PF02771:Acyl-CoA dehydrogenase, N-terminal domain;PF02770:Acyl-CoA dehydrogenase, middle domain;PF00441:Acyl-CoA dehydrogenase, C-terminal domain	Cytoplasm;Mitochondrion;Membrane	-
Q9DBT9	Dmgdh	Dimethylglycine dehydrogenase, mitochondrial	74129	Dimethylglycine dehydrogenase, mitochondrial OS=Mus musculus OX=10090 GN=Dmgdh PE=1 SV=1	Q9DBT9	Dimethylglycine dehydrogenase, mitochondrial OS=Mus musculus OX=10090 GN=Dmgdh PE=1 SV=1	0	387.146	64.672	36	101	36	1	869	97.2	7.88	12.991	2672	36	196398	196398	196398	8.55413e+08	9.35692e+08	9.46627e+08	5.88149e-06	0.000215213	-12.1819	9.12577e+08	4.98068e+07	2.8756e+07	5.45782	196398	0	0	0	0.00103709	5.23051	Down	GO:0005542|folic acid binding;GO:0005737|cytoplasm;GO:0005739|mitochondrion;GO:0005759|mitochondrial matrix;GO:0006579|amino-acid betaine catabolic process;GO:0035999|tetrahydrofolate interconversion;GO:0042426|choline catabolic process;GO:0047865|dimethylglycine dehydrogenase activity;GO:0050660|flavin adenine dinucleotide binding	GO:0006579|amino-acid betaine catabolic process;GO:0035999|tetrahydrofolate interconversion;GO:0042426|choline catabolic process	GO:0005737|cytoplasm;GO:0005739|mitochondrion;GO:0005759|mitochondrial matrix	GO:0005542|folic acid binding;GO:0047865|dimethylglycine dehydrogenase activity;GO:0050660|flavin adenine dinucleotide binding	mmu01100 Metabolic pathways;mmu00260 Glycine, serine and threonine metabolism;mmu00670 One carbon pool by folate	R-MMU-71291 Metabolism of amino acids and derivatives	WP1770 One-carbon metabolism and related pathways	PF01266:FAD dependent oxidoreductase;PF01571:Aminomethyltransferase folate-binding domain;PF08669:Glycine cleavage T-protein C-terminal barrel domain;PF16350:FAD dependent oxidoreductase central domain	Cytoplasm;Mitochondrion	-
Q63880	Ces3a	Carboxylesterase 3A	382053	Carboxylesterase 3A OS=Mus musculus OX=10090 GN=Ces3a PE=1 SV=2	Q63880	Carboxylesterase 3A OS=Mus musculus OX=10090 GN=Ces3a PE=1 SV=2	0	104.826	25.9194	11	53	6	1	571	63.3	6.14	3.642	1185	11	196398	196398	196398	1.07289e+09	1.16957e+09	1.19295e+09	6.32321e-06	0.000171506	-12.5095	1.14514e+09	6.36479e+07	3.67472e+07	5.55811	196398	0	0	0	0.00103709	5.19906	Down	GO:0005788|endoplasmic reticulum lumen;GO:0106435|carboxylesterase activity	-	GO:0005788|endoplasmic reticulum lumen	GO:0106435|carboxylesterase activity	-	R-MMU-8964038 LDL clearance;R-MMU-211859 Biological oxidations;R-MMU-8964043 Plasma lipoprotein clearance;R-MMU-174824 Plasma lipoprotein assembly, remodeling, and clearance;R-MMU-211945 Phase I - Functionalization of compounds	-	PF00135:Carboxylesterase family	Cytoplasm;Endoplasmic reticulum	-
P43406	Itgav	Integrin alpha-V	16410	Integrin alpha-V OS=Mus musculus OX=10090 GN=Itgav PE=1 SV=2	P43406	Integrin alpha-V OS=Mus musculus OX=10090 GN=Itgav PE=1 SV=2	0	176.789	42.0498	29	124	29	1	1044	115.3	5.63	2.34	2480	29	196398	196398	196398	1.76859e+07	18005443	16211266	6.48935e-06	0.0113519	-6.46092	1.73009e+07	957054	552556	5.53183	196398	0	0	0	0.00103709	5.1878	Down	GO:0001525|angiogenesis;GO:0001568|blood vessel development;GO:0001570|vasculogenesis;GO:0001846|opsonin binding;GO:0001968|fibronectin binding;GO:0002020|protease binding;GO:0005080|protein kinase C binding;GO:0005102|signaling receptor binding;GO:0005178|integrin binding;GO:0005245|voltage-gated calcium channel activity;GO:0005515|protein binding;GO:0005634|nucleus;GO:0005829|cytosol;GO:0005886…	GO:0001525|angiogenesis;GO:0001568|blood vessel development;GO:0001570|vasculogenesis;GO:0006954|inflammatory response;GO:0007155|cell adhesion;GO:0007160|cell-matrix adhesion;GO:0007204|positive regulation of cytosolic calcium ion concentration;GO:0007229|integrin-mediated signaling pathway;GO:0008284|positive regulation of cell population proliferation;GO:0009566|fertilization;GO:0010745|negati…	GO:0005634|nucleus;GO:0005829|cytosol;GO:0005886|plasma membrane;GO:0005925|focal adhesion;GO:0008305|integrin complex;GO:0009897|external side of plasma membrane;GO:0009986|cell surface;GO:0016020|membrane;GO:0031258|lamellipodium membrane;GO:0031527|filopodium membrane;GO:0031528|microvillus membrane;GO:0032587|ruffle membrane;GO:0034682|integrin alphav-beta1 complex;GO:0034683|integrin alphav-…	GO:0001846|opsonin binding;GO:0001968|fibronectin binding;GO:0002020|protease binding;GO:0005080|protein kinase C binding;GO:0005102|signaling receptor binding;GO:0005178|integrin binding;GO:0005245|voltage-gated calcium channel activity;GO:0005515|protein binding;GO:0017134|fibroblast growth factor binding;GO:0019960|C-X3-C chemokine binding;GO:0031994|insulin-like growth factor I binding;GO:003…	mmu04810 Regulation of actin cytoskeleton;mmu04145 Phagosome;mmu04510 Focal adhesion;mmu05205 Proteoglycans in cancer;mmu05418 Fluid shear stress and atherosclerosis;mmu04919 Thyroid hormone signaling pathway;mmu04148 Efferocytosis;mmu04820 Cytoskeleton in muscle cells;mmu05163 Human cytomegalovirus infection;mmu05165 Human papillomavirus infection;mmu05222 Small cell lung cancer;mmu05412 Arrhyth…	R-MMU-373760 L1CAM interactions;R-MMU-1236975 Antigen processing-Cross presentation;R-MMU-983169 Class I MHC mediated antigen processing & presentation;R-MMU-445144 Signal transduction by L1;R-MMU-4420097 VEGFA-VEGFR2 Pathway;R-MMU-194138 Signaling by VEGF;R-MMU-9006934 Signaling by Receptor Tyrosine Kinases;R-MMU-422475 Axon guidance;R-MMU-9675108 Nervous system development;R-MMU-2173789 TGF-bet…	WP6 Integrin-mediated cell adhesion;WP2573 Primary focal segmental glomerulosclerosis (FSGS);WP85 Focal adhesion;WP2841 Focal adhesion: PI3K-Akt-mTOR signaling pathway	PF00357:Integrin alpha cytoplasmic region;PF20806:Integrin alpha Ig-like domain 3;PF08441:Integrin alpha Ig-like domain 1;PF20805:Integrin alpha Ig-like domain 2;PF01839:FG-GAP repeat	Cytoplasm;Membrane	-
A2AQ14	Oip5	Protein Mis18-beta	70645	Protein Mis18-beta OS=Mus musculus OX=10090 GN=Oip5 PE=2 SV=1	A2AQ14	Protein Mis18-beta OS=Mus musculus OX=10090 GN=Oip5 PE=2 SV=1	0	17.092	15.7676	3	12	3	1	241	26.8	8.47	0.668	133	3	196398	196398	196398	3.40317e+07	32878786	36629546	6.50354e-06	0.0056905	-7.45723	3.45133e+07	1.92121e+06	1.10921e+06	5.56656	196398	0	0	0	0.00103709	5.18685	Down	GO:0000775|chromosome, centromeric region;GO:0000785|chromatin;GO:0005634|nucleus;GO:0007059|chromosome segregation;GO:0010369|chromocenter;GO:0015030|Cajal body;GO:0016607|nuclear speck;GO:0034080|CENP-A containing chromatin assembly;GO:0042802|identical protein binding;GO:0043231|intracellular membrane-bounded organelle;GO:0046872|metal ion binding;GO:0051301|cell division	GO:0007059|chromosome segregation;GO:0034080|CENP-A containing chromatin assembly;GO:0051301|cell division	GO:0000775|chromosome, centromeric region;GO:0000785|chromatin;GO:0005634|nucleus;GO:0010369|chromocenter;GO:0015030|Cajal body;GO:0016607|nuclear speck;GO:0043231|intracellular membrane-bounded organelle	GO:0042802|identical protein binding;GO:0046872|metal ion binding	-	R-MMU-73886 Chromosome Maintenance;R-MMU-606279 Deposition of new CENPA-containing nucleosomes at the centromere;R-MMU-774815 Nucleosome assembly	-	PF03226:Yippee zinc-binding/DNA-binding /Mis18, centromere assembly	-	-
Q99K67	Aass	Alpha-aminoadipic semialdehyde synthase, mitochondrial	30956	Alpha-aminoadipic semialdehyde synthase, mitochondrial OS=Mus musculus OX=10090 GN=Aass PE=1 SV=1	Q99K67	Alpha-aminoadipic semialdehyde synthase, mitochondrial OS=Mus musculus OX=10090 GN=Aass PE=1 SV=1	0	326.006	56.4795	36	159	36	1	926	102.9	6.87	9.462	3298	36	196398	196398	196398	6.67471e+08	6.04796e+08	6.67834e+08	6.57299e-06	0.000303693	-11.6851	6.467e+08	3.62905e+07	2.09523e+07	5.61165	196398	0	0	0	0.00103709	5.18224	Down	GO:0004753|saccharopine dehydrogenase activity;GO:0005737|cytoplasm;GO:0005739|mitochondrion;GO:0006091|generation of precursor metabolites and energy;GO:0006554|lysine catabolic process;GO:0019477|L-lysine catabolic process;GO:0019878|lysine biosynthetic process via aminoadipic acid;GO:0033512|L-lysine catabolic process to acetyl-CoA via saccharopine;GO:0043231|intracellular membrane-bounded org…	GO:0006091|generation of precursor metabolites and energy;GO:0006554|lysine catabolic process;GO:0019477|L-lysine catabolic process;GO:0019878|lysine biosynthetic process via aminoadipic acid;GO:0033512|L-lysine catabolic process to acetyl-CoA via saccharopine	GO:0005737|cytoplasm;GO:0005739|mitochondrion;GO:0043231|intracellular membrane-bounded organelle	GO:0004753|saccharopine dehydrogenase activity;GO:0047130|saccharopine dehydrogenase (NADP+, L-lysine-forming) activity;GO:0047131|saccharopine dehydrogenase (NAD+, L-glutamate-forming) activity	mmu01100 Metabolic pathways;mmu00310 Lysine degradation	R-MMU-71291 Metabolism of amino acids and derivatives;R-MMU-71064 Lysine catabolism	-	PF03435:Saccharopine dehydrogenase NADP binding domain;PF16653:Saccharopine dehydrogenase C-terminal domain;PF05222:Alanine dehydrogenase/PNT, N-terminal domain	Cytoplasm;Mitochondrion	-
P32020	Scp2	Sterol carrier protein 2	20280	Sterol carrier protein 2 OS=Mus musculus OX=10090 GN=Scp2 PE=1 SV=3	P32020	Sterol carrier protein 2 OS=Mus musculus OX=10090 GN=Scp2 PE=1 SV=3	0	310.686	50.2742	22	248	22	1	547	59.1	7.44	16.783	6626	22	2.11729e+08	2.62471e+08	1.0775e+08	2.40755e+09	2.5456e+09	2.61599e+09	6.86073e-06	0.0768845	-3.70116	2.52305e+09	1.06034e+08	6.12188e+07	4.20261	1.93983e+08	7.88723e+07	4.55369e+07	40.6593	0.00104969	5.16363	Down	GO:0000062|fatty-acyl-CoA binding;GO:0003988|acetyl-CoA C-acyltransferase activity;GO:0005102|signaling receptor binding;GO:0005515|protein binding;GO:0005654|nucleoplasm;GO:0005737|cytoplasm;GO:0005739|mitochondrion;GO:0005777|peroxisome;GO:0005782|peroxisomal matrix;GO:0005783|endoplasmic reticulum;GO:0006635|fatty acid beta-oxidation;GO:0006694|steroid biosynthetic process;GO:0006701|progester…	GO:0006635|fatty acid beta-oxidation;GO:0006694|steroid biosynthetic process;GO:0006701|progesterone biosynthetic process;GO:0008206|bile acid metabolic process;GO:0010893|positive regulation of steroid biosynthetic process;GO:0015914|phospholipid transport;GO:0015918|sterol transport;GO:0032367|intracellular cholesterol transport;GO:0032385|positive regulation of intracellular cholesterol transp…	GO:0005654|nucleoplasm;GO:0005737|cytoplasm;GO:0005739|mitochondrion;GO:0005777|peroxisome;GO:0005782|peroxisomal matrix;GO:0005783|endoplasmic reticulum;GO:0032991|protein-containing complex	GO:0000062|fatty-acyl-CoA binding;GO:0003988|acetyl-CoA C-acyltransferase activity;GO:0005102|signaling receptor binding;GO:0005515|protein binding;GO:0008526|phosphatidylinositol transfer activity;GO:0015485|cholesterol binding;GO:0033814|propanoyl-CoA C-acyltransferase activity;GO:0036042|long-chain fatty acyl-CoA binding;GO:0042802|identical protein binding;GO:0044877|protein-containing comple…	mmu01100 Metabolic pathways;mmu04146 Peroxisome;mmu01212 Fatty acid metabolism;mmu01040 Biosynthesis of unsaturated fatty acids;mmu03320 PPAR signaling pathway;mmu00120 Primary bile acid biosynthesis	R-MMU-9609507 Protein localization;R-MMU-9033241 Peroxisomal protein import;R-MMU-8978868 Fatty acid metabolism;R-MMU-390918 Peroxisomal lipid metabolism;R-MMU-2046104 alpha-linolenic (omega3) and linoleic (omega6) acid metabolism;R-MMU-2046106 alpha-linolenic acid (ALA) metabolism;R-MMU-8957322 Metabolism of steroids;R-MMU-193368 Synthesis of bile acids and bile salts via 7alpha-hydroxycholester…	WP401 Mitochondrial long chain fatty acid beta-oxidation;WP2316 PPAR signaling pathway	PF00108:Thiolase, N-terminal domain;PF02803:Thiolase, C-terminal domain;PF02036:SCP-2 sterol transfer family	Cytoplasm;Mitochondrion;Endoplasmic reticulum;Peroxisome	-
Q91WU5	As3mt	Arsenite methyltransferase	57344	Arsenite methyltransferase OS=Mus musculus OX=10090 GN=As3mt PE=1 SV=2	Q91WU5	Arsenite methyltransferase OS=Mus musculus OX=10090 GN=As3mt PE=1 SV=2	0	79.285	37.234	10	53	10	1	376	41.8	5.86	1.683	907	10	196398	196398	196398	2.48205e+07	27829421	2.69582e+07	7.89731e-06	0.00740119	-7.07803	2.6536e+07	1.54823e+06	893868	5.83443	196398	0	0	0	0.00110763	5.10252	Down	GO:0005739|mitochondrion;GO:0005829|cytosol;GO:0009404|toxin metabolic process;GO:0018872|arsonoacetate metabolic process;GO:0030791|arsenite methyltransferase activity;GO:0032259|methylation;GO:0046685|response to arsenic-containing substance	GO:0009404|toxin metabolic process;GO:0018872|arsonoacetate metabolic process;GO:0032259|methylation;GO:0046685|response to arsenic-containing substance	GO:0005739|mitochondrion;GO:0005829|cytosol	GO:0030791|arsenite methyltransferase activity	mmu05208 Chemical carcinogenesis - reactive oxygen species	R-MMU-156581 Methylation;R-MMU-211859 Biological oxidations;R-MMU-156580 Phase II - Conjugation of compounds	-	PF13847:Methyltransferase domain	Cytoplasm;Mitochondrion	-
Q3UFF7	Lyplal1	Lysophospholipase-like protein 1	226791	Lysophospholipase-like protein 1 OS=Mus musculus OX=10090 GN=Lyplal1 PE=1 SV=3	Q3UFF7	Lysophospholipase-like protein 1 OS=Mus musculus OX=10090 GN=Lyplal1 PE=1 SV=3	0	33.629	45.1883	7	34	7	1	239	26.3	7.88	2.728	209	7	196398	196398	196398	5.00545e+07	4.85419e+07	5.43105e+07	7.96774e-06	0.00385329	-8.01969	5.0969e+07	2.99103e+06	1.72687e+06	5.86834	196398	0	0	0	0.00110763	5.09867	Down	GO:0002084|protein depalmitoylation;GO:0005737|cytoplasm;GO:0005829|cytosol;GO:0008474|palmitoyl-(protein) hydrolase activity;GO:0016788|hydrolase activity, acting on ester bonds;GO:0042997|negative regulation of Golgi to plasma membrane protein transport;GO:0052689|carboxylic ester hydrolase activity;GO:0098734|macromolecule depalmitoylation;GO:0160049|negative regulation of cGAS/STING signaling…	GO:0002084|protein depalmitoylation;GO:0042997|negative regulation of Golgi to plasma membrane protein transport;GO:0098734|macromolecule depalmitoylation;GO:0160049|negative regulation of cGAS/STING signaling pathway	GO:0005737|cytoplasm;GO:0005829|cytosol	GO:0008474|palmitoyl-(protein) hydrolase activity;GO:0016788|hydrolase activity, acting on ester bonds;GO:0052689|carboxylic ester hydrolase activity	-	-	-	PF02230:Phospholipase/Carboxylesterase	Cytoplasm	-
Q91X34	Baat	Bile acid-CoA:amino acid N-acyltransferase	12012	Bile acid-CoA:amino acid N-acyltransferase OS=Mus musculus OX=10090 GN=Baat PE=1 SV=1	Q91X34	Bile acid-CoA:amino acid N-acyltransferase OS=Mus musculus OX=10090 GN=Baat PE=1 SV=1	0	80.304	34.5238	8	23	8	1	420	46.5	6.68	3.281	354	8	196398	196398	196398	1.45686e+08	1.63984e+08	1.55727e+08	8.0944e-06	0.001266	-9.6255	1.55133e+08	9.16355e+06	5.29058e+06	5.90692	196398	0	0	0	0.00110763	5.09182	Down	GO:0001889|liver development;GO:0002152|bile acid conjugation;GO:0005777|peroxisome;GO:0005829|cytosol;GO:0006544|glycine metabolic process;GO:0006631|fatty acid metabolic process;GO:0006637|acyl-CoA metabolic process;GO:0006699|bile acid biosynthetic process;GO:0008206|bile acid metabolic process;GO:0016410|N-acyltransferase activity;GO:0019530|taurine metabolic process;GO:0031100|animal organ r…	GO:0001889|liver development;GO:0002152|bile acid conjugation;GO:0006544|glycine metabolic process;GO:0006631|fatty acid metabolic process;GO:0006637|acyl-CoA metabolic process;GO:0006699|bile acid biosynthetic process;GO:0008206|bile acid metabolic process;GO:0019530|taurine metabolic process;GO:0031100|animal organ regeneration	GO:0005777|peroxisome;GO:0005829|cytosol;GO:0043231|intracellular membrane-bounded organelle	GO:0016410|N-acyltransferase activity;GO:0033882|choloyl-CoA hydrolase activity;GO:0047617|fatty acyl-CoA hydrolase activity;GO:0047963|glycine N-choloyltransferase activity;GO:0052689|carboxylic ester hydrolase activity;GO:0052815|medium-chain fatty acyl-CoA hydrolase activity;GO:0052816|long-chain fatty acyl-CoA hydrolase activity;GO:0052817|very long-chain fatty acyl-CoA hydrolase activity	mmu01100 Metabolic pathways;mmu04146 Peroxisome;mmu01040 Biosynthesis of unsaturated fatty acids;mmu00120 Primary bile acid biosynthesis;mmu00430 Taurine and hypotaurine metabolism;mmu04976 Bile secretion	R-MMU-9609507 Protein localization;R-MMU-9033241 Peroxisomal protein import;R-MMU-8957322 Metabolism of steroids;R-MMU-193368 Synthesis of bile acids and bile salts via 7alpha-hydroxycholesterol;R-MMU-192105 Synthesis of bile acids and bile salts;R-MMU-194068 Bile acid and bile salt metabolism;R-MMU-159418 Recycling of bile acids and salts	WP1770 One-carbon metabolism and related pathways;WP1251 Metapathway biotransformation	PF04775:Acyl-CoA thioester hydrolase/BAAT N-terminal region;PF08840:BAAT / Acyl-CoA thioester hydrolase C terminal	Cytoplasm;Peroxisome	-
P35505	Fah	Fumarylacetoacetase	14085	Fumarylacetoacetase OS=Mus musculus OX=10090 GN=Fah PE=1 SV=2	P35505	Fumarylacetoacetase OS=Mus musculus OX=10090 GN=Fah PE=1 SV=2	0	189.638	64.6778	16	98	16	1	419	46.1	7.18	16.302	1620	16	196398	196398	196398	8.6405e+08	8.98179e+08	9.69689e+08	8.13236e-06	0.000215671	-12.1789	9.10639e+08	5.39105e+07	3.11253e+07	5.92008	196398	0	0	0	0.00110763	5.08978	Down	GO:0004334|fumarylacetoacetase activity;GO:0006527|arginine catabolic process;GO:0006559|L-phenylalanine catabolic process;GO:0006572|tyrosine catabolic process;GO:0006629|lipid metabolic process;GO:0046872|metal ion binding;GO:1902000|homogentisate catabolic process	GO:0006527|arginine catabolic process;GO:0006559|L-phenylalanine catabolic process;GO:0006572|tyrosine catabolic process;GO:0006629|lipid metabolic process;GO:1902000|homogentisate catabolic process	-	GO:0004334|fumarylacetoacetase activity;GO:0046872|metal ion binding	mmu01100 Metabolic pathways;mmu00350 Tyrosine metabolism	R-MMU-71291 Metabolism of amino acids and derivatives;R-MMU-8963691 Phenylalanine and tyrosine metabolism	WP662 Amino acid metabolism	PF01557:Fumarylacetoacetate (FAA) hydrolase family;PF09298:Fumarylacetoacetase N-terminal	-	-
P25688	Uox	Uricase	22262	Uricase OS=Mus musculus OX=10090 GN=Uox PE=1 SV=2	P25688	Uricase OS=Mus musculus OX=10090 GN=Uox PE=1 SV=2	0	310.081	58.7459	18	101	18	1	303	35	8.35	70.969	2253	18	196398	196398	196398	3.94371e+09	4.30152e+09	4.42931e+09	8.33627e-06	4.64864e-05	-14.3928	4.22485e+09	2.51716e+08	1.45328e+08	5.958	196398	0	0	0	0.00110763	5.07903	Down	GO:0000255|allantoin metabolic process;GO:0004846|urate oxidase activity;GO:0005739|mitochondrion;GO:0005777|peroxisome;GO:0005829|cytosol;GO:0006144|purine nucleobase metabolic process;GO:0006145|purine nucleobase catabolic process;GO:0006147|guanine catabolic process;GO:0006148|inosine catabolic process;GO:0006149|deoxyinosine catabolic process;GO:0006154|adenosine catabolic process;GO:0006157|…	GO:0000255|allantoin metabolic process;GO:0006144|purine nucleobase metabolic process;GO:0006145|purine nucleobase catabolic process;GO:0006147|guanine catabolic process;GO:0006148|inosine catabolic process;GO:0006149|deoxyinosine catabolic process;GO:0006154|adenosine catabolic process;GO:0006157|deoxyadenosine catabolic process;GO:0006161|deoxyguanosine catabolic process;GO:0006196|AMP cataboli…	GO:0005739|mitochondrion;GO:0005777|peroxisome;GO:0005829|cytosol	GO:0004846|urate oxidase activity	mmu01100 Metabolic pathways;mmu00230 Purine metabolism	-	WP2185 Purine metabolism	PF01014:Uricase	Cytoplasm;Mitochondrion;Peroxisome	-
Q9QZW0	Atp11c	Phospholipid-transporting ATPase 11C	320940	Phospholipid-transporting ATPase 11C OS=Mus musculus OX=10090 GN=Atp11c PE=1 SV=2	Q9QZW0	Phospholipid-transporting ATPase 11C OS=Mus musculus OX=10090 GN=Atp11c PE=1 SV=2	0	107.893	17.0062	14	65	13	1	1129	129.2	7.3	1.003	1320	14	1.51322e+07	8.28746e+06	1.36685e+07	1.26553e+08	1.33313e+08	1.39337e+08	9.04845e-06	0.0929053	-3.4281	1.33068e+08	6.39576e+06	3.69259e+06	4.80639	1.23627e+07	3.60435e+06	2.08097e+06	29.155	0.00117143	5.04343	Down	GO:0000287|magnesium ion binding;GO:0002329|pre-B cell differentiation;GO:0005524|ATP binding;GO:0005783|endoplasmic reticulum;GO:0005789|endoplasmic reticulum membrane;GO:0005886|plasma membrane;GO:0016887|ATP hydrolysis activity;GO:0031901|early endosome membrane;GO:0045332|phospholipid translocation;GO:0045579|positive regulation of B cell differentiation;GO:0055037|recycling endosome;GO:00550…	GO:0002329|pre-B cell differentiation;GO:0045332|phospholipid translocation;GO:0045579|positive regulation of B cell differentiation	GO:0005783|endoplasmic reticulum;GO:0005789|endoplasmic reticulum membrane;GO:0005886|plasma membrane;GO:0031901|early endosome membrane;GO:0055037|recycling endosome;GO:0055038|recycling endosome membrane;GO:1990531|phospholipid-translocating ATPase complex	GO:0000287|magnesium ion binding;GO:0005524|ATP binding;GO:0016887|ATP hydrolysis activity;GO:0090555|phosphatidylethanolamine flippase activity;GO:0090556|phosphatidylserine floppase activity;GO:0140326|ATPase-coupled intramembrane lipid transporter activity;GO:0140346|phosphatidylserine flippase activity	mmu04148 Efferocytosis	R-MMU-936837 Ion transport by P-type ATPases;R-MMU-983712 Ion channel transport	-	PF00122:E1-E2 ATPase;PF13246:Cation transport ATPase (P-type);PF16209:Phospholipid-translocating ATPase N-terminal;PF16212:Phospholipid-translocating P-type ATPase C-terminal	Cytoplasm;Endoplasmic reticulum;Membrane	-
P52196	Tst	Thiosulfate sulfurtransferase	22117	Thiosulfate sulfurtransferase OS=Mus musculus OX=10090 GN=Tst PE=1 SV=3	P52196	Thiosulfate sulfurtransferase OS=Mus musculus OX=10090 GN=Tst PE=1 SV=3	0	126.334	47.138	13	166	12	1	297	33.4	7.85	15.238	3114	13	4.06387e+07	6.74016e+07	39668870	1.81268e+09	1.90191e+09	2.03977e+09	9.63841e-06	0.0256691	-5.28382	1.91812e+09	1.14407e+08	6.60532e+07	5.96456	4.92364e+07	1.5739e+07	9.08691e+06	31.9662	0.00120674	5.01599	Down	GO:0004792|thiosulfate sulfurtransferase activity;GO:0005739|mitochondrion;GO:0005743|mitochondrial inner membrane;GO:0005759|mitochondrial matrix;GO:0008097|5S rRNA binding;GO:0016784|3-mercaptopyruvate sulfurtransferase activity;GO:0030855|epithelial cell differentiation;GO:0035928|rRNA import into mitochondrion;GO:0051029|rRNA transport	GO:0030855|epithelial cell differentiation;GO:0035928|rRNA import into mitochondrion;GO:0051029|rRNA transport	GO:0005739|mitochondrion;GO:0005743|mitochondrial inner membrane;GO:0005759|mitochondrial matrix	GO:0004792|thiosulfate sulfurtransferase activity;GO:0008097|5S rRNA binding;GO:0016784|3-mercaptopyruvate sulfurtransferase activity	mmu01100 Metabolic pathways;mmu00270 Cysteine and methionine metabolism;mmu00920 Sulfur metabolism	R-MMU-71291 Metabolism of amino acids and derivatives;R-MMU-1614635 Sulfur amino acid metabolism;R-MMU-1614558 Degradation of cysteine and homocysteine	-	PF00581:Rhodanese-like domain	Cytoplasm;Mitochondrion;Membrane	-
Q6P3E7	Hdac10	Polyamine deacetylase HDAC10	170787	Polyamine deacetylase HDAC10 OS=Mus musculus OX=10090 GN=Hdac10 PE=2 SV=2	Q6P3E7	Polyamine deacetylase HDAC10 OS=Mus musculus OX=10090 GN=Hdac10 PE=2 SV=2	0	8.182	3.45345	2	11	2	1	666	72.1	5.39	0.245	106	2	196398	196398	196398	61027837	5.86852e+07	6.6257e+07	1.02354e-05	0.00316822	-8.30211	6.199e+07	3.8765e+06	2.2381e+06	6.25343	196398	0	0	0	0.00120674	4.98989	Down	GO:0000118|histone deacetylase complex;GO:0000122|negative regulation of transcription by RNA polymerase II;GO:0004407|histone deacetylase activity;GO:0005634|nucleus;GO:0005654|nucleoplasm;GO:0005737|cytoplasm;GO:0005829|cytosol;GO:0006281|DNA repair;GO:0006338|chromatin remodeling;GO:0006355|regulation of DNA-templated transcription;GO:0008270|zinc ion binding;GO:0016236|macroautophagy;GO:00192…	GO:0000122|negative regulation of transcription by RNA polymerase II;GO:0006281|DNA repair;GO:0006338|chromatin remodeling;GO:0006355|regulation of DNA-templated transcription;GO:0016236|macroautophagy;GO:0032425|positive regulation of mismatch repair;GO:0035825|homologous recombination;GO:0040029|epigenetic regulation of gene expression;GO:0045892|negative regulation of DNA-templated transcripti…	GO:0000118|histone deacetylase complex;GO:0005634|nucleus;GO:0005654|nucleoplasm;GO:0005737|cytoplasm;GO:0005829|cytosol;GO:0043231|intracellular membrane-bounded organelle	GO:0004407|histone deacetylase activity;GO:0008270|zinc ion binding;GO:0019213|deacetylase activity;GO:0019899|enzyme binding;GO:0033558|protein lysine deacetylase activity;GO:0042826|histone deacetylase binding;GO:0047609|acetylputrescine deacetylase activity;GO:0047611|acetylspermidine deacetylase activity	mmu05203 Viral carcinogenesis;mmu04613 Neutrophil extracellular trap formation;mmu05034 Alcoholism	R-MMU-3247509 Chromatin modifying enzymes;R-MMU-4839726 Chromatin organization;R-MMU-350054 Notch-HLH transcription pathway;R-MMU-3214815 HDACs deacetylate histones	WP2074 Neural crest differentiation	PF00850:Histone deacetylase domain	Cytoplasm	-
P70347	Tank	TRAF family member-associated NF-kappa-B activator	21353	TRAF family member-associated NF-kappa-B activator OS=Mus musculus OX=10090 GN=Tank PE=1 SV=1	P70347	TRAF family member-associated NF-kappa-B activator OS=Mus musculus OX=10090 GN=Tank PE=1 SV=1	0.134	1.29	1.33929	1	3	1	1	448	50.9	5.88	0.096	40	1	196398	196398	196398	244770080	271046920	2.42274e+08	1.04958e-05	0.000777208	-10.3294	2.52697e+08	1.59404e+07	9.20318e+06	6.3081	196398	0	0	0	0.00120674	4.97898	Down	GO:0004843|cysteine-type deubiquitinase activity;GO:0005515|protein binding;GO:0005737|cytoplasm;GO:0005829|cytosol;GO:0006974|DNA damage response;GO:0010804|negative regulation of tumor necrosis factor-mediated signaling pathway;GO:0031625|ubiquitin protein ligase binding;GO:0032481|positive regulation of type I interferon production;GO:0032991|protein-containing complex;GO:0035800|deubiquitinas…	GO:0006974|DNA damage response;GO:0010804|negative regulation of tumor necrosis factor-mediated signaling pathway;GO:0032481|positive regulation of type I interferon production;GO:0043124|negative regulation of canonical NF-kappaB signal transduction;GO:0071347|cellular response to interleukin-1;GO:0071356|cellular response to tumor necrosis factor;GO:0071479|cellular response to ionizing radiati…	GO:0005737|cytoplasm;GO:0005829|cytosol;GO:0032991|protein-containing complex	GO:0004843|cysteine-type deubiquitinase activity;GO:0005515|protein binding;GO:0031625|ubiquitin protein ligase binding;GO:0035800|deubiquitinase activator activity;GO:0046872|metal ion binding;GO:0060090|molecular adaptor activity;GO:0140678|molecular function inhibitor activity	mmu05014 Amyotrophic lateral sclerosis;mmu05022 Pathways of neurodegeneration - multiple diseases;mmu04140 Autophagy - animal;mmu04622 RIG-I-like receptor signaling pathway;mmu05417 Lipid and atherosclerosis;mmu04621 NOD-like receptor signaling pathway	R-MMU-166166 MyD88-independent TLR4 cascade;R-MMU-937061 TRIF (TICAM1)-mediated TLR4 signaling;R-MMU-168898 Toll-like Receptor Cascades;R-MMU-166016 Toll Like Receptor 4 (TLR4) Cascade;R-MMU-936964 Activation of IRF3, IRF7 mediated by TBK1, IKKε (IKBKE);R-MMU-9824878 Regulation of TBK1, IKKε (IKBKE)-mediated activation of IRF3, IRF7	WP246 TNF-alpha NF-kB signaling pathway	PF12845:TBD domain	Cytoplasm	-
Q99JR1	Sfxn1	Sideroflexin-1	14057	Sideroflexin-1 OS=Mus musculus OX=10090 GN=Sfxn1 PE=1 SV=3	Q99JR1	Sideroflexin-1 OS=Mus musculus OX=10090 GN=Sfxn1 PE=1 SV=3	0	111.579	53.1056	11	77	9	1	322	35.6	9.23	6.079	1976	11	196398	196398	196398	1.90217e+08	1.68036e+08	1.7574e+08	1.06335e-05	0.00110337	-9.82386	1.77998e+08	1.12614e+07	6.50178e+06	6.32671	196398	0	0	0	0.00120674	4.97332	Down	GO:0005739|mitochondrion;GO:0005743|mitochondrial inner membrane;GO:0006730|one-carbon metabolic process;GO:0006826|iron ion transport;GO:0015075|monoatomic ion transmembrane transporter activity;GO:0015180|L-alanine transmembrane transporter activity;GO:0015194|L-serine transmembrane transporter activity;GO:0015808|L-alanine transport;GO:0015825|L-serine transport;GO:0022857|transmembrane transp…	GO:0006730|one-carbon metabolic process;GO:0006826|iron ion transport;GO:0015808|L-alanine transport;GO:0015825|L-serine transport;GO:0030218|erythrocyte differentiation;GO:0034220|monoatomic ion transmembrane transport;GO:0140300|serine import into mitochondrion	GO:0005739|mitochondrion;GO:0005743|mitochondrial inner membrane	GO:0015075|monoatomic ion transmembrane transporter activity;GO:0015180|L-alanine transmembrane transporter activity;GO:0015194|L-serine transmembrane transporter activity;GO:0022857|transmembrane transporter activity	-	-	-	PF03820:Sideroflexins	Cytoplasm;Mitochondrion;Membrane	-
P19157	Gstp1	Glutathione S-transferase P 1	14870	Glutathione S-transferase P 1 OS=Mus musculus OX=10090 GN=Gstp1 PE=1 SV=2	P19157	Glutathione S-transferase P 1 OS=Mus musculus OX=10090 GN=Gstp1 PE=1 SV=2	0	164.857	66.6667	11	195	11	1	210	23.6	7.87	99	4549	11	3.26181e+08	3.16228e+08	1.48593e+08	2.19863e+09	2.35853e+09	2.29935e+09	1.0754e-05	0.115365	-3.11572	2.28551e+09	8.08417e+07	4.6674e+07	3.53715	2.63667e+08	9.97812e+07	5.76087e+07	37.8436	0.00120674	4.96843	Down	GO:0000302|response to reactive oxygen species;GO:0002674|negative regulation of acute inflammatory response;GO:0004364|glutathione transferase activity;GO:0004602|glutathione peroxidase activity;GO:0005504|fatty acid binding;GO:0005634|nucleus;GO:0005739|mitochondrion;GO:0005829|cytosol;GO:0006469|negative regulation of protein kinase activity;GO:0006693|prostaglandin metabolic process;GO:000674…	GO:0000302|response to reactive oxygen species;GO:0002674|negative regulation of acute inflammatory response;GO:0006469|negative regulation of protein kinase activity;GO:0006693|prostaglandin metabolic process;GO:0006749|glutathione metabolic process;GO:0006805|xenobiotic metabolic process;GO:0009636|response to toxic substance;GO:0009890|negative regulation of biosynthetic process;GO:0014003|oli…	GO:0005634|nucleus;GO:0005739|mitochondrion;GO:0005829|cytosol;GO:0032991|protein-containing complex;GO:0097057|TRAF2-GSTP1 complex	GO:0004364|glutathione transferase activity;GO:0004602|glutathione peroxidase activity;GO:0005504|fatty acid binding;GO:0008432|JUN kinase binding;GO:0015643|toxic substance binding;GO:0019207|kinase regulator activity;GO:0019901|protein kinase binding;GO:0035730|S-nitrosoglutathione binding;GO:0035731|dinitrosyl-iron complex binding;GO:0097159|organic cyclic compound binding	mmu01100 Metabolic pathways;mmu00480 Glutathione metabolism;mmu00983 Drug metabolism - other enzymes;mmu01524 Platinum drug resistance;mmu05204 Chemical carcinogenesis - DNA adducts;mmu00982 Drug metabolism - cytochrome P450;mmu00980 Metabolism of xenobiotics by cytochrome P450;mmu05225 Hepatocellular carcinoma;mmu05418 Fluid shear stress and atherosclerosis;mmu05215 Prostate cancer;mmu05200 Path…	R-MMU-9711123 Cellular response to chemical stress;R-MMU-3299685 Detoxification of Reactive Oxygen Species;R-MMU-211859 Biological oxidations;R-MMU-156580 Phase II - Conjugation of compounds;R-MMU-156590 Glutathione conjugation;R-MMU-9748784 Drug ADME;R-MMU-9753281 Paracetamol ADME	WP4466 Oxidative stress and redox pathway;WP1251 Metapathway biotransformation	PF02798:Glutathione S-transferase, N-terminal domain;PF14497:Glutathione S-transferase, C-terminal domain	Cytoplasm;Mitochondrion	-
Q922Q1	Mtarc2	Mitochondrial amidoxime reducing component 2	67247	Mitochondrial amidoxime reducing component 2 OS=Mus musculus OX=10090 GN=Mtarc2 PE=1 SV=1	Q922Q1	Mitochondrial amidoxime reducing component 2 OS=Mus musculus OX=10090 GN=Mtarc2 PE=1 SV=1	0	89.755	43.4911	13	120	13	1	338	38.2	8.68	5.449	2042	13	5.16852e+07	6.24421e+07	2.94924e+07	8.25796e+08	8.73873e+08	925334335	1.07553e-05	0.0547122	-4.19199	8.75001e+08	4.97785e+07	2.87396e+07	5.68897	4.78733e+07	1.68024e+07	9.70086e+06	35.0976	0.00120674	4.96838	Down	GO:0005739|mitochondrion;GO:0005741|mitochondrial outer membrane;GO:0005743|mitochondrial inner membrane;GO:0005777|peroxisome;GO:0006809|nitric oxide biosynthetic process;GO:0008940|nitrate reductase activity;GO:0016661|oxidoreductase activity, acting on other nitrogenous compounds as donors;GO:0030151|molybdenum ion binding;GO:0030170|pyridoxal phosphate binding;GO:0042126|nitrate metabolic pro…	GO:0006809|nitric oxide biosynthetic process;GO:0042126|nitrate metabolic process;GO:0070458|cellular detoxification of nitrogen compound	GO:0005739|mitochondrion;GO:0005741|mitochondrial outer membrane;GO:0005743|mitochondrial inner membrane;GO:0005777|peroxisome	GO:0008940|nitrate reductase activity;GO:0016661|oxidoreductase activity, acting on other nitrogenous compounds as donors;GO:0030151|molybdenum ion binding;GO:0030170|pyridoxal phosphate binding;GO:0043546|molybdopterin cofactor binding;GO:0098809|nitrite reductase activity	-	R-MMU-211859 Biological oxidations;R-MMU-211945 Phase I - Functionalization of compounds	-	PF03473:MOSC domain;PF03476:MOSC N-terminal beta barrel domain	Cytoplasm;Mitochondrion;Peroxisome;Membrane	-
Q9QXF8	Gnmt	Glycine N-methyltransferase	14711	Glycine N-methyltransferase OS=Mus musculus OX=10090 GN=Gnmt PE=1 SV=3	Q9QXF8	Glycine N-methyltransferase OS=Mus musculus OX=10090 GN=Gnmt PE=1 SV=3	0	153.351	58.0205	10	61	10	1	293	32.7	7.44	18.684	1530	10	196398	196398	196398	2.43211e+09	2.75829e+09	2.6717e+09	1.14164e-05	7.49411e-05	-13.7039	2.6207e+09	1.68962e+08	9.75505e+07	6.44723	196398	0	0	0	0.00125307	4.94247	Down	GO:0005542|folic acid binding;GO:0005829|cytosol;GO:0005977|glycogen metabolic process;GO:0006111|regulation of gluconeogenesis;GO:0006544|glycine metabolic process;GO:0006555|methionine metabolic process;GO:0006730|one-carbon metabolic process;GO:0008757|S-adenosylmethionine-dependent methyltransferase activity;GO:0016594|glycine binding;GO:0017174|glycine N-methyltransferase activity;GO:0032259…	GO:0005977|glycogen metabolic process;GO:0006111|regulation of gluconeogenesis;GO:0006544|glycine metabolic process;GO:0006555|methionine metabolic process;GO:0006730|one-carbon metabolic process;GO:0032259|methylation;GO:0046498|S-adenosylhomocysteine metabolic process;GO:0046500|S-adenosylmethionine metabolic process;GO:0051289|protein homotetramerization;GO:1901052|sarcosine metabolic process	GO:0005829|cytosol;GO:0034708|methyltransferase complex	GO:0005542|folic acid binding;GO:0008757|S-adenosylmethionine-dependent methyltransferase activity;GO:0016594|glycine binding;GO:0017174|glycine N-methyltransferase activity;GO:0042802|identical protein binding;GO:1904047|S-adenosyl-L-methionine binding	mmu01100 Metabolic pathways;mmu00270 Cysteine and methionine metabolism;mmu00260 Glycine, serine and threonine metabolism;mmu00670 One carbon pool by folate	R-MMU-71291 Metabolism of amino acids and derivatives;R-MMU-389661 Glyoxylate metabolism and glycine degradation	WP1770 One-carbon metabolism and related pathways	PF13847:Methyltransferase domain	Cytoplasm	-
Q8BGT5	Gpt2	Alanine aminotransferase 2	108682	Alanine aminotransferase 2 OS=Mus musculus OX=10090 GN=Gpt2 PE=1 SV=1	Q8BGT5	Alanine aminotransferase 2 OS=Mus musculus OX=10090 GN=Gpt2 PE=1 SV=1	0	128.117	55.1724	16	62	16	1	522	57.9	8	3.532	824	16	196398	196398	196398	1.38019e+08	1.51528e+08	1.56669e+08	1.16816e-05	0.00132042	-9.56478	1.48739e+08	9.63299e+06	5.56161e+06	6.47645	196398	0	0	0	0.00125491	4.9325	Down	GO:0004021|L-alanine:2-oxoglutarate aminotransferase activity;GO:0005615|extracellular space;GO:0005739|mitochondrion;GO:0006094|gluconeogenesis;GO:0006103|2-oxoglutarate metabolic process;GO:0009058|biosynthetic process;GO:0030170|pyridoxal phosphate binding;GO:0042851|L-alanine metabolic process;GO:0042853|L-alanine catabolic process	GO:0006094|gluconeogenesis;GO:0006103|2-oxoglutarate metabolic process;GO:0009058|biosynthetic process;GO:0042851|L-alanine metabolic process;GO:0042853|L-alanine catabolic process	GO:0005615|extracellular space;GO:0005739|mitochondrion	GO:0004021|L-alanine:2-oxoglutarate aminotransferase activity;GO:0030170|pyridoxal phosphate binding	mmu01100 Metabolic pathways;mmu01200 Carbon metabolism;mmu01230 Biosynthesis of amino acids;mmu01210 2-Oxocarboxylic acid metabolism;mmu00250 Alanine, aspartate and glutamate metabolism;mmu00220 Arginine biosynthesis	R-MMU-71291 Metabolism of amino acids and derivatives	WP662 Amino acid metabolism	PF00155:Aminotransferase class I and II	Cytoplasm;Mitochondrion;Extracellular region	-
Q91X83	Mat1a	S-adenosylmethionine synthase isoform type-1	11720	S-adenosylmethionine synthase isoform type-1 OS=Mus musculus OX=10090 GN=Mat1a PE=1 SV=1	Q91X83	S-adenosylmethionine synthase isoform type-1 OS=Mus musculus OX=10090 GN=Mat1a PE=1 SV=1	0	226.324	67.4242	16	109	13	1	396	43.5	5.82	19.806	3386	16	3.9969e+07	4.28061e+07	196398	2.4855e+09	2.82223e+09	2.72325e+09	1.24828e-05	0.0103314	-6.59682	2.67699e+09	1.73064e+08	9.99188e+07	6.46488	2.76572e+07	2.3824e+07	1.37548e+07	86.1404	0.00131303	4.90369	Down	GO:0000287|magnesium ion binding;GO:0004478|methionine adenosyltransferase activity;GO:0005524|ATP binding;GO:0005829|cytosol;GO:0006556|S-adenosylmethionine biosynthetic process;GO:0006730|one-carbon metabolic process;GO:0009087|methionine catabolic process;GO:0016363|nuclear matrix;GO:0016597|amino acid binding;GO:0042802|identical protein binding;GO:0043531|ADP binding;GO:0046872|metal ion bin…	GO:0006556|S-adenosylmethionine biosynthetic process;GO:0006730|one-carbon metabolic process;GO:0009087|methionine catabolic process;GO:0051289|protein homotetramerization;GO:0065003|protein-containing complex assembly	GO:0005829|cytosol;GO:0016363|nuclear matrix;GO:0048269|methionine adenosyltransferase complex	GO:0000287|magnesium ion binding;GO:0004478|methionine adenosyltransferase activity;GO:0005524|ATP binding;GO:0016597|amino acid binding;GO:0042802|identical protein binding;GO:0043531|ADP binding;GO:0046872|metal ion binding	mmu01100 Metabolic pathways;mmu01240 Biosynthesis of cofactors;mmu01230 Biosynthesis of amino acids;mmu00270 Cysteine and methionine metabolism;mmu00670 One carbon pool by folate	R-MMU-71291 Metabolism of amino acids and derivatives;R-MMU-1614635 Sulfur amino acid metabolism;R-MMU-156581 Methylation;R-MMU-211859 Biological oxidations;R-MMU-156580 Phase II - Conjugation of compounds	WP730 Glutathione and one-carbon metabolism;WP1770 One-carbon metabolism and related pathways;WP435 One-carbon metabolism	PF00438:S-adenosylmethionine synthetase, N-terminal domain;PF02772:S-adenosylmethionine synthetase, central domain;PF02773:S-adenosylmethionine synthetase, C-terminal domain	Cytoplasm	-
O35490	Bhmt	Betaine--homocysteine S-methyltransferase 1	12116	Betaine--homocysteine S-methyltransferase 1 OS=Mus musculus OX=10090 GN=Bhmt PE=1 SV=1	O35490	Betaine--homocysteine S-methyltransferase 1 OS=Mus musculus OX=10090 GN=Bhmt PE=1 SV=1	0	298.816	66.3391	19	122	19	1	407	45	7.9	41.17	2607	19	2.52654e+07	2.27852e+07	196398	4.7325e+09	4.81714e+09	5.34836e+09	1.36995e-05	0.00323849	-8.27046	4.966e+09	3.33827e+08	1.92735e+08	6.72226	1.60824e+07	1.38134e+07	7.97518e+06	85.8918	0.00141161	4.86329	Down	GO:0005634|nucleus;GO:0005829|cytosol;GO:0006577|amino-acid betaine metabolic process;GO:0006579|amino-acid betaine catabolic process;GO:0008168|methyltransferase activity;GO:0008270|zinc ion binding;GO:0009086|methionine biosynthetic process;GO:0032259|methylation;GO:0032991|protein-containing complex;GO:0042802|identical protein binding;GO:0044877|protein-containing complex binding;GO:0047150|b…	GO:0006577|amino-acid betaine metabolic process;GO:0006579|amino-acid betaine catabolic process;GO:0009086|methionine biosynthetic process;GO:0032259|methylation;GO:0071266|'de novo' L-methionine biosynthetic process;GO:0071267|L-methionine salvage	GO:0005634|nucleus;GO:0005829|cytosol;GO:0032991|protein-containing complex;GO:0070062|extracellular exosome	GO:0008168|methyltransferase activity;GO:0008270|zinc ion binding;GO:0042802|identical protein binding;GO:0044877|protein-containing complex binding;GO:0047150|betaine-homocysteine S-methyltransferase activity	mmu01100 Metabolic pathways;mmu00270 Cysteine and methionine metabolism;mmu00260 Glycine, serine and threonine metabolism;mmu00670 One carbon pool by folate;mmu04981 Folate transport and metabolism	R-MMU-71291 Metabolism of amino acids and derivatives;R-MMU-1614635 Sulfur amino acid metabolism	WP662 Amino acid metabolism;WP730 Glutathione and one-carbon metabolism;WP1770 One-carbon metabolism and related pathways;WP435 One-carbon metabolism	PF02574:Homocysteine S-methyltransferase	Cytoplasm;Extracellular region	-
Q8VCX1	Akr1d1	Aldo-keto reductase family 1 member D1	208665	Aldo-keto reductase family 1 member D1 OS=Mus musculus OX=10090 GN=Akr1d1 PE=1 SV=1	Q8VCX1	Aldo-keto reductase family 1 member D1 OS=Mus musculus OX=10090 GN=Akr1d1 PE=1 SV=1	0	90.875	48	9	28	8	1	325	37.3	6.9	3.467	623	9	196398	196398	196398	3.14507e+08	280084917	3.17794e+08	1.47156e-05	0.000645773	-10.5967	3.04129e+08	2.08872e+07	1.20592e+07	6.86788	196398	0	0	0	0.00148598	4.83222	Down	GO:0004032|aldose reductase (NADPH) activity;GO:0005829|cytosol;GO:0006699|bile acid biosynthetic process;GO:0006707|cholesterol catabolic process;GO:0007586|digestion;GO:0008207|C21-steroid hormone metabolic process;GO:0008209|androgen metabolic process;GO:0016229|steroid dehydrogenase activity;GO:0030573|bile acid catabolic process;GO:0047086|ketosteroid monooxygenase activity;GO:0047568|3-oxo-…	GO:0006699|bile acid biosynthetic process;GO:0006707|cholesterol catabolic process;GO:0007586|digestion;GO:0008207|C21-steroid hormone metabolic process;GO:0008209|androgen metabolic process;GO:0030573|bile acid catabolic process	GO:0005829|cytosol	GO:0004032|aldose reductase (NADPH) activity;GO:0016229|steroid dehydrogenase activity;GO:0047086|ketosteroid monooxygenase activity;GO:0047568|3-oxo-5-beta-steroid 4-dehydrogenase activity;GO:0047787|Delta4-3-oxosteroid 5beta-reductase activity	mmu01100 Metabolic pathways;mmu00120 Primary bile acid biosynthesis;mmu00140 Steroid hormone biosynthesis	R-MMU-8957322 Metabolism of steroids;R-MMU-193368 Synthesis of bile acids and bile salts via 7alpha-hydroxycholesterol;R-MMU-192105 Synthesis of bile acids and bile salts;R-MMU-194068 Bile acid and bile salt metabolism;R-MMU-193775 Synthesis of bile acids and bile salts via 24-hydroxycholesterol;R-MMU-193807 Synthesis of bile acids and bile salts via 27-hydroxycholesterol	WP1251 Metapathway biotransformation	PF00248:Aldo/keto reductase family	Cytoplasm	-
Q8CHT0	Aldh4a1	Delta-1-pyrroline-5-carboxylate dehydrogenase, mitochondrial	212647	Delta-1-pyrroline-5-carboxylate dehydrogenase, mitochondrial OS=Mus musculus OX=10090 GN=Aldh4a1 PE=1 SV=3	Q8CHT0	Delta-1-pyrroline-5-carboxylate dehydrogenase, mitochondrial OS=Mus musculus OX=10090 GN=Aldh4a1 PE=1 SV=3	0	215.437	50.8897	18	147	18	1	562	61.8	8.24	5.225	3606	18	9.01445e+06	36136620	2.37804e+07	1.14277e+09	1.30623e+09	1.2193e+09	1.50357e-05	0.0187911	-5.7338	1.22277e+09	8.17809e+07	4.72162e+07	6.68818	22977154	1.35789e+07	7.83979e+06	59.0975	0.0014866	4.82288	Down	GO:0003842|1-pyrroline-5-carboxylate dehydrogenase activity;GO:0004029|aldehyde dehydrogenase (NAD+) activity;GO:0005739|mitochondrion;GO:0005759|mitochondrial matrix;GO:0005829|cytosol;GO:0010133|proline catabolic process to glutamate;GO:0042802|identical protein binding	GO:0010133|proline catabolic process to glutamate	GO:0005739|mitochondrion;GO:0005759|mitochondrial matrix;GO:0005829|cytosol	GO:0003842|1-pyrroline-5-carboxylate dehydrogenase activity;GO:0004029|aldehyde dehydrogenase (NAD+) activity;GO:0042802|identical protein binding	mmu01100 Metabolic pathways;mmu00250 Alanine, aspartate and glutamate metabolism;mmu00330 Arginine and proline metabolism	R-MMU-71291 Metabolism of amino acids and derivatives;R-MMU-389661 Glyoxylate metabolism and glycine degradation	-	PF00171:Aldehyde dehydrogenase family	Cytoplasm;Mitochondrion	-
Q9CZS1	Aldh1b1	Aldehyde dehydrogenase X, mitochondrial	72535	Aldehyde dehydrogenase X, mitochondrial OS=Mus musculus OX=10090 GN=Aldh1b1 PE=1 SV=1	Q9CZS1	Aldehyde dehydrogenase X, mitochondrial OS=Mus musculus OX=10090 GN=Aldh1b1 PE=1 SV=1	0	325.683	65.3179	30	234	27	1	519	57.5	7.02	25.264	5295	30	3.1901e+07	3.41401e+07	1.59806e+07	8.22574e+08	938691585	8.98115e+08	1.54368e-05	0.0308424	-5.01894	8.8646e+08	5.89297e+07	3.40231e+07	6.64775	2.73406e+07	9.9015e+06	5.71664e+06	36.2154	0.0014866	4.81144	Down	GO:0004029|aldehyde dehydrogenase (NAD+) activity;GO:0005654|nucleoplasm;GO:0005739|mitochondrion;GO:0005759|mitochondrial matrix;GO:0005829|cytosol;GO:0006068|ethanol catabolic process	GO:0006068|ethanol catabolic process	GO:0005654|nucleoplasm;GO:0005739|mitochondrion;GO:0005759|mitochondrial matrix;GO:0005829|cytosol	GO:0004029|aldehyde dehydrogenase (NAD+) activity	mmu01100 Metabolic pathways;mmu01240 Biosynthesis of cofactors;mmu00280 Valine, leucine and isoleucine degradation;mmu00620 Pyruvate metabolism;mmu00310 Lysine degradation;mmu00071 Fatty acid degradation;mmu00010 Glycolysis / Gluconeogenesis;mmu00380 Tryptophan metabolism;mmu00330 Arginine and proline metabolism;mmu00410 beta-Alanine metabolism;mmu00053 Ascorbate and aldarate metabolism;mmu00340 …	R-MMU-9837999 Mitochondrial protein degradation;R-MMU-211859 Biological oxidations;R-MMU-211945 Phase I - Functionalization of compounds	-	PF00171:Aldehyde dehydrogenase family	Cytoplasm;Mitochondrion	-
P47738	Aldh2	Aldehyde dehydrogenase, mitochondrial	11669	Aldehyde dehydrogenase, mitochondrial OS=Mus musculus OX=10090 GN=Aldh2 PE=1 SV=1	P47738	Aldehyde dehydrogenase, mitochondrial OS=Mus musculus OX=10090 GN=Aldh2 PE=1 SV=1	0	428.777	75.9152	31	516	27	1	519	56.5	7.62	72.564	12110	31	2.93117e+08	3.19238e+08	1.32238e+08	4.61781e+09	4.78141e+09	5.21035e+09	1.56051e-05	0.0509661	-4.29432	4.86986e+09	3.06014e+08	1.76677e+08	6.28383	2.48198e+08	1.01269e+08	5.8468e+07	40.8019	0.0014866	4.80673	Down	GO:0004029|aldehyde dehydrogenase (NAD+) activity;GO:0005515|protein binding;GO:0005739|mitochondrion;GO:0005759|mitochondrial matrix;GO:0006068|ethanol catabolic process;GO:0006117|acetaldehyde metabolic process;GO:0008631|intrinsic apoptotic signaling pathway in response to oxidative stress;GO:0008957|phenylacetaldehyde dehydrogenase (NAD+) activity;GO:0014070|response to organic cyclic compoun…	GO:0006068|ethanol catabolic process;GO:0006117|acetaldehyde metabolic process;GO:0008631|intrinsic apoptotic signaling pathway in response to oxidative stress;GO:0014070|response to organic cyclic compound;GO:0018937|nitroglycerin metabolic process;GO:0043066|negative regulation of apoptotic process;GO:0046185|aldehyde catabolic process;GO:0048149|behavioral response to ethanol;GO:0110095|cellul…	GO:0005739|mitochondrion;GO:0005759|mitochondrial matrix	GO:0004029|aldehyde dehydrogenase (NAD+) activity;GO:0005515|protein binding;GO:0008957|phenylacetaldehyde dehydrogenase (NAD+) activity;GO:0042802|identical protein binding;GO:0051287|NAD binding;GO:0070404|NADH binding;GO:0106435|carboxylesterase activity	mmu01100 Metabolic pathways;mmu01240 Biosynthesis of cofactors;mmu00280 Valine, leucine and isoleucine degradation;mmu00620 Pyruvate metabolism;mmu00310 Lysine degradation;mmu00071 Fatty acid degradation;mmu00010 Glycolysis / Gluconeogenesis;mmu00380 Tryptophan metabolism;mmu00330 Arginine and proline metabolism;mmu00410 beta-Alanine metabolism;mmu00053 Ascorbate and aldarate metabolism;mmu00340 …	R-MMU-9837999 Mitochondrial protein degradation;R-MMU-211859 Biological oxidations;R-MMU-445355 Smooth Muscle Contraction;R-MMU-211945 Phase I - Functionalization of compounds;R-MMU-397014 Muscle contraction;R-MMU-112315 Transmission across Chemical Synapses;R-MMU-112316 Neuronal System	WP79 Tryptophan metabolism	PF00171:Aldehyde dehydrogenase family	Cytoplasm;Mitochondrion	-
Q5I012	Slc38a10	Solute carrier family 38 member 10	72055	Solute carrier family 38 member 10 OS=Mus musculus OX=10090 GN=Slc38a10 PE=1 SV=2	Q5I012	Solute carrier family 38 member 10 OS=Mus musculus OX=10090 GN=Slc38a10 PE=1 SV=2	0	28.76	8.53211	5	27	5	1	1090	117.1	5.96	0.237	283	5	196398	196398	196398	2.77233e+07	3.161e+07	3.1148e+07	1.66209e-05	0.00651179	-7.26273	3.01604e+07	2.12322e+06	1.22584e+06	7.03974	196398	0	0	0	0.00155406	4.77934	Down	GO:0003333|amino acid transmembrane transport;GO:0005794|Golgi apparatus;GO:0006865|amino acid transport;GO:0015179|L-amino acid transmembrane transporter activity;GO:0016020|membrane;GO:0060348|bone development	GO:0003333|amino acid transmembrane transport;GO:0006865|amino acid transport;GO:0060348|bone development	GO:0005794|Golgi apparatus;GO:0016020|membrane	GO:0015179|L-amino acid transmembrane transporter activity	-	-	-	PF01490:Transmembrane amino acid transporter protein	Cytoplasm;Golgi apparatus;Membrane	-
Q9Z2V4	Pck1	Phosphoenolpyruvate carboxykinase, cytosolic [GTP]	18534	Phosphoenolpyruvate carboxykinase, cytosolic [GTP] OS=Mus musculus OX=10090 GN=Pck1 PE=1 SV=1	Q9Z2V4	Phosphoenolpyruvate carboxykinase, cytosolic [GTP] OS=Mus musculus OX=10090 GN=Pck1 PE=1 SV=1	0	107.193	28.6174	13	42	12	1	622	69.3	6.6	1.637	893	13	196398	196398	196398	3.48222e+08	3.37927e+08	3.86555e+08	1.7425e-05	0.000549261	-10.8302	3.57568e+08	2.56255e+07	1.47949e+07	7.16661	196398	0	0	0	0.00159961	4.75883	Down	GO:0000287|magnesium ion binding;GO:0004550|nucleoside diphosphate kinase activity;GO:0004611|phosphoenolpyruvate carboxykinase activity;GO:0004613|phosphoenolpyruvate carboxykinase (GTP) activity;GO:0005525|GTP binding;GO:0005737|cytoplasm;GO:0005783|endoplasmic reticulum;GO:0005829|cytosol;GO:0006006|glucose metabolic process;GO:0006094|gluconeogenesis;GO:0006107|oxaloacetate metabolic process;…	GO:0006006|glucose metabolic process;GO:0006094|gluconeogenesis;GO:0006107|oxaloacetate metabolic process;GO:0006629|lipid metabolic process;GO:0009617|response to bacterium;GO:0014823|response to activity;GO:0018105|peptidyl-serine phosphorylation;GO:0019543|propionate catabolic process;GO:0032496|response to lipopolysaccharide;GO:0032868|response to insulin;GO:0032869|cellular response to insul…	GO:0005737|cytoplasm;GO:0005783|endoplasmic reticulum;GO:0005829|cytosol	GO:0000287|magnesium ion binding;GO:0004550|nucleoside diphosphate kinase activity;GO:0004611|phosphoenolpyruvate carboxykinase activity;GO:0004613|phosphoenolpyruvate carboxykinase (GTP) activity;GO:0005525|GTP binding;GO:0019003|GDP binding;GO:0030145|manganese ion binding;GO:0031406|carboxylic acid binding;GO:0106264|protein serine kinase activity (using GTP as donor)	mmu01100 Metabolic pathways;mmu00620 Pyruvate metabolism;mmu00020 Citrate cycle (TCA cycle);mmu00010 Glycolysis / Gluconeogenesis;mmu04922 Glucagon signaling pathway;mmu04910 Insulin signaling pathway;mmu03320 PPAR signaling pathway;mmu04152 AMPK signaling pathway;mmu04964 Proximal tubule bicarbonate reclamation;mmu04931 Insulin resistance;mmu04920 Adipocytokine signaling pathway;mmu04068 FoxO si…	R-MMU-70326 Glucose metabolism;R-MMU-70263 Gluconeogenesis;R-MMU-71387 Metabolism of carbohydrates	WP662 Amino acid metabolism;WP157 Glycolysis and gluconeogenesis;WP2316 PPAR signaling pathway;WP447 Adipogenesis genes	PF00821:Phosphoenolpyruvate carboxykinase C-terminal P-loop domain;PF17297:Phosphoenolpyruvate carboxykinase N-terminal domain	Cytoplasm;Endoplasmic reticulum	-
Q9D8N0	Eef1g	Elongation factor 1-gamma	67160	Elongation factor 1-gamma OS=Mus musculus OX=10090 GN=Eef1g PE=1 SV=3	Q9D8N0	Elongation factor 1-gamma OS=Mus musculus OX=10090 GN=Eef1g PE=1 SV=3	0	393.943	74.5995	27	547	27	1	437	50	6.74	70.969	12728	27	2.08928e+08	1.51912e+08	5.75033e+07	2.70831e+09	2.73058e+09	2.43776e+09	1.81319e-05	0.0531118	-4.23482	2.62555e+09	1.6301e+08	9.4114e+07	6.20861	1.39448e+08	7.64781e+07	4.41546e+07	54.8435	0.00163479	4.74156	Down	GO:0003746|translation elongation factor activity;GO:0005634|nucleus;GO:0005737|cytoplasm;GO:0005783|endoplasmic reticulum;GO:0006414|translational elongation;GO:0009615|response to virus	GO:0006414|translational elongation;GO:0009615|response to virus	GO:0005634|nucleus;GO:0005737|cytoplasm;GO:0005783|endoplasmic reticulum	GO:0003746|translation elongation factor activity	mmu05134 Legionellosis	R-MMU-72766 Translation	WP307 Translation factors	PF00043:Glutathione S-transferase, C-terminal domain;PF02798:Glutathione S-transferase, N-terminal domain;PF00647:Elongation factor 1 gamma, conserved domain	Cytoplasm;Endoplasmic reticulum	-
P51174	Acadl	Long-chain specific acyl-CoA dehydrogenase, mitochondrial	11363	Long-chain specific acyl-CoA dehydrogenase, mitochondrial OS=Mus musculus OX=10090 GN=Acadl PE=1 SV=2	P51174	Long-chain specific acyl-CoA dehydrogenase, mitochondrial OS=Mus musculus OX=10090 GN=Acadl PE=1 SV=2	0	210.635	43.2558	16	241	16	1	430	47.9	8.31	14.571	5256	16	1.36355e+08	1.42583e+08	5.9365e+07	1.01134e+09	1.11685e+09	1.06932e+09	1.94855e-05	0.105802	-3.24056	1.06584e+09	5.28379e+07	3.0506e+07	4.95741	1.12768e+08	4.6353e+07	2.67619e+07	41.1048	0.00170842	4.71029	Down	GO:0000062|fatty-acyl-CoA binding;GO:0001659|temperature homeostasis;GO:0004466|long-chain fatty acyl-CoA dehydrogenase activity;GO:0005737|cytoplasm;GO:0005739|mitochondrion;GO:0005759|mitochondrial matrix;GO:0009062|fatty acid catabolic process;GO:0009409|response to cold;GO:0016401|palmitoyl-CoA oxidase activity;GO:0019254|carnitine metabolic process, CoA-linked;GO:0031966|mitochondrial membra…	GO:0001659|temperature homeostasis;GO:0009062|fatty acid catabolic process;GO:0009409|response to cold;GO:0019254|carnitine metabolic process, CoA-linked;GO:0033539|fatty acid beta-oxidation using acyl-CoA dehydrogenase;GO:0042413|carnitine catabolic process;GO:0042758|long-chain fatty acid catabolic process;GO:0044242|cellular lipid catabolic process;GO:0045717|negative regulation of fatty acid …	GO:0005737|cytoplasm;GO:0005739|mitochondrion;GO:0005759|mitochondrial matrix;GO:0031966|mitochondrial membrane	GO:0000062|fatty-acyl-CoA binding;GO:0004466|long-chain fatty acyl-CoA dehydrogenase activity;GO:0016401|palmitoyl-CoA oxidase activity;GO:0042802|identical protein binding;GO:0050660|flavin adenine dinucleotide binding	mmu01100 Metabolic pathways;mmu01212 Fatty acid metabolism;mmu00071 Fatty acid degradation;mmu03320 PPAR signaling pathway	R-MMU-77289 Mitochondrial Fatty Acid Beta-Oxidation;R-MMU-8978868 Fatty acid metabolism	WP401 Mitochondrial long chain fatty acid beta-oxidation;WP1269 Fatty acid beta-oxidation;WP2316 PPAR signaling pathway	PF02771:Acyl-CoA dehydrogenase, N-terminal domain;PF02770:Acyl-CoA dehydrogenase, middle domain;PF00441:Acyl-CoA dehydrogenase, C-terminal domain	Cytoplasm;Mitochondrion;Membrane	-
P01887	B2m	Beta-2-microglobulin	12010	Beta-2-microglobulin OS=Mus musculus OX=10090 GN=B2m PE=1 SV=2	P01887	Beta-2-microglobulin OS=Mus musculus OX=10090 GN=B2m PE=1 SV=2	0	10.616	27.7311	2	6	2	1	119	13.8	8.44	0.931	164	2	196398	196398	196398	1.15862e+08	131453230	132570677	1.96253e-05	0.00155098	-9.33261	1.26629e+08	9.34108e+06	5.39307e+06	7.37676	196398	0	0	0	0.00170842	4.70718	Down	GO:0001913|T cell mediated cytotoxicity;GO:0001916|positive regulation of T cell mediated cytotoxicity;GO:0002237|response to molecule of bacterial origin;GO:0002481|antigen processing and presentation of exogenous protein antigen via MHC class Ib, TAP-dependent;GO:0002502|peptide antigen assembly with MHC class I protein complex;GO:0002503|peptide antigen assembly with MHC class II protein compl…	GO:0001913|T cell mediated cytotoxicity;GO:0001916|positive regulation of T cell mediated cytotoxicity;GO:0002237|response to molecule of bacterial origin;GO:0002481|antigen processing and presentation of exogenous protein antigen via MHC class Ib, TAP-dependent;GO:0002502|peptide antigen assembly with MHC class I protein complex;GO:0002503|peptide antigen assembly with MHC class II protein compl…	GO:0005615|extracellular space;GO:0005765|lysosomal membrane;GO:0005794|Golgi apparatus;GO:0005829|cytosol;GO:0005886|plasma membrane;GO:0009897|external side of plasma membrane;GO:0030670|phagocytic vesicle membrane;GO:0031902|late endosome membrane;GO:0042612|MHC class I protein complex;GO:0042613|MHC class II protein complex;GO:0042824|MHC class I peptide loading complex;GO:1990712|HFE-transfe…	GO:0005198|structural molecule activity;GO:0005515|protein binding;GO:0023026|MHC class II protein complex binding;GO:0042605|peptide antigen binding;GO:0042802|identical protein binding;GO:0042803|protein homodimerization activity	mmu05170 Human immunodeficiency virus 1 infection;mmu05166 Human T-cell leukemia virus 1 infection;mmu04612 Antigen processing and presentation;mmu05169 Epstein-Barr virus infection;mmu05163 Human cytomegalovirus infection;mmu05168 Herpes simplex virus 1 infection	R-MMU-1236975 Antigen processing-Cross presentation;R-MMU-983169 Class I MHC mediated antigen processing & presentation;R-MMU-983170 Antigen Presentation: Folding, assembly and peptide loading of class I MHC;R-MMU-1236974 ER-Phagosome pathway;R-MMU-2424491 DAP12 signaling;R-MMU-1236977 Endosomal/Vacuolar pathway;R-MMU-2172127 DAP12 interactions;R-MMU-198933 Immunoregulatory interactions between a…	-	PF07654:Immunoglobulin C1-set domain	Cytoplasm;Endoplasmic reticulum;Golgi apparatus;Membrane;Lysosome;Extracellular region	-
Q7TN02	Med26	Mediator of RNA polymerase II transcription subunit 26	70625	Mediator of RNA polymerase II transcription subunit 26 OS=Mus musculus OX=10090 GN=Med26 PE=1 SV=1	Q7TN02	Mediator of RNA polymerase II transcription subunit 26 OS=Mus musculus OX=10090 GN=Med26 PE=1 SV=1	0	22.43	8.84354	3	20	3	1	588	64.6	9.19	0.377	281	3	196398	196398	196398	8.86135e+06	1.01189e+07	1.0036e+07	1.99892e-05	0.0203057	-5.62197	9.67207e+06	703325	406065	7.27171	196398	0	0	0	0.0017106	4.69921	Down	GO:0003712|transcription coregulator activity;GO:0005634|nucleus;GO:0005654|nucleoplasm;GO:0006357|regulation of transcription by RNA polymerase II;GO:0010628|positive regulation of gene expression;GO:0016592|mediator complex;GO:0032968|positive regulation of transcription elongation by RNA polymerase II;GO:0051123|RNA polymerase II preinitiation complex assembly;GO:0060261|positive regulation of…	GO:0006357|regulation of transcription by RNA polymerase II;GO:0010628|positive regulation of gene expression;GO:0032968|positive regulation of transcription elongation by RNA polymerase II;GO:0051123|RNA polymerase II preinitiation complex assembly;GO:0060261|positive regulation of transcription initiation by RNA polymerase II	GO:0005634|nucleus;GO:0005654|nucleoplasm;GO:0016592|mediator complex;GO:0070847|core mediator complex	GO:0003712|transcription coregulator activity	-	-	-	PF08711:TFIIS helical bundle-like domain;PF15693:Mediator complex subunit 26 C-terminal;PF15694:Mediator complex subunit 26 middle domain	-	-
Q99MN9	Pccb	Propionyl-CoA carboxylase beta chain, mitochondrial	66904	Propionyl-CoA carboxylase beta chain, mitochondrial OS=Mus musculus OX=10090 GN=Pccb PE=1 SV=2	Q99MN9	Propionyl-CoA carboxylase beta chain, mitochondrial OS=Mus musculus OX=10090 GN=Pccb PE=1 SV=2	0	207.474	54.8983	19	115	19	1	541	58.4	7.66	4.995	3864	19	196398	196398	196398	2.8056e+08	2.54606e+08	2.41751e+08	2.24166e-05	0.000758375	-10.3648	2.58972e+08	1.97693e+07	1.14138e+07	7.63376	196398	0	0	0	0.00188636	4.64943	Down	GO:0004658|propionyl-CoA carboxylase activity;GO:0005524|ATP binding;GO:0005739|mitochondrion;GO:0005759|mitochondrial matrix;GO:1902494|catalytic complex	-	GO:0005739|mitochondrion;GO:0005759|mitochondrial matrix;GO:1902494|catalytic complex	GO:0004658|propionyl-CoA carboxylase activity;GO:0005524|ATP binding	mmu01100 Metabolic pathways;mmu01200 Carbon metabolism;mmu00280 Valine, leucine and isoleucine degradation;mmu00640 Propanoate metabolism;mmu00630 Glyoxylate and dicarboxylate metabolism	R-MMU-9837999 Mitochondrial protein degradation;R-MMU-77289 Mitochondrial Fatty Acid Beta-Oxidation;R-MMU-8978868 Fatty acid metabolism;R-MMU-196854 Metabolism of vitamins and cofactors;R-MMU-196849 Metabolism of water-soluble vitamins and cofactors;R-MMU-196780 Biotin transport and metabolism	-	PF01039:Carboxyl transferase domain	Cytoplasm;Mitochondrion	-
P05201	Got1	Aspartate aminotransferase, cytoplasmic	14718	Aspartate aminotransferase, cytoplasmic OS=Mus musculus OX=10090 GN=Got1 PE=1 SV=3	P05201	Aspartate aminotransferase, cytoplasmic OS=Mus musculus OX=10090 GN=Got1 PE=1 SV=3	0	206.776	64.4068	20	186	20	1	413	46.2	7.14	10.788	4257	20	2.22265e+07	196398	1.22288e+07	7.92721e+08	7.72837e+08	888204006	2.39728e-05	0.0141219	-6.14593	8.17921e+08	6.16737e+07	3.56073e+07	7.5403	1.15506e+07	1.10307e+07	6.36857e+06	95.499	0.00196341	4.62028	Down	GO:0004069|L-aspartate:2-oxoglutarate aminotransferase activity;GO:0004609|phosphatidylserine decarboxylase activity;GO:0005737|cytoplasm;GO:0005829|cytosol;GO:0006094|gluconeogenesis;GO:0006103|2-oxoglutarate metabolic process;GO:0006107|oxaloacetate metabolic process;GO:0006114|glycerol biosynthetic process;GO:0006531|aspartate metabolic process;GO:0006532|aspartate biosynthetic process;GO:0006…	GO:0006094|gluconeogenesis;GO:0006103|2-oxoglutarate metabolic process;GO:0006107|oxaloacetate metabolic process;GO:0006114|glycerol biosynthetic process;GO:0006531|aspartate metabolic process;GO:0006532|aspartate biosynthetic process;GO:0006533|aspartate catabolic process;GO:0006536|glutamate metabolic process;GO:0007219|Notch signaling pathway;GO:0019550|glutamate catabolic process to aspartate…	GO:0005737|cytoplasm;GO:0005829|cytosol;GO:0043679|axon terminus	GO:0004069|L-aspartate:2-oxoglutarate aminotransferase activity;GO:0004609|phosphatidylserine decarboxylase activity;GO:0030170|pyridoxal phosphate binding;GO:0031406|carboxylic acid binding;GO:0047801|L-cysteine transaminase activity	mmu01100 Metabolic pathways;mmu01200 Carbon metabolism;mmu01230 Biosynthesis of amino acids;mmu00270 Cysteine and methionine metabolism;mmu01210 2-Oxocarboxylic acid metabolism;mmu00250 Alanine, aspartate and glutamate metabolism;mmu00220 Arginine biosynthesis;mmu00330 Arginine and proline metabolism;mmu00360 Phenylalanine metabolism;mmu00350 Tyrosine metabolism	R-MMU-1428517 Aerobic respiration and respiratory electron transport;R-MMU-71291 Metabolism of amino acids and derivatives;R-MMU-611105 Respiratory electron transport;R-MMU-8963693 Aspartate and asparagine metabolism	WP662 Amino acid metabolism;WP157 Glycolysis and gluconeogenesis;WP240 Alanine and aspartate metabolism	PF00155:Aminotransferase class I and II	Cytoplasm	-
Q9WU79	Prodh	Proline dehydrogenase 1, mitochondrial	19125	Proline dehydrogenase 1, mitochondrial OS=Mus musculus OX=10090 GN=Prodh PE=1 SV=2	Q9WU79	Proline dehydrogenase 1, mitochondrial OS=Mus musculus OX=10090 GN=Prodh PE=1 SV=2	0	144.191	38.8982	15	36	15	1	599	68	8.24	2.57	784	15	196398	7.88495e+06	196398	3.61935e+08	3.9664e+08	3.41209e+08	2.42716e-05	0.0075267	-7.05377	3.66595e+08	2.80076e+07	1.61702e+07	7.63992	2.75925e+06	4.43899e+06	2.56285e+06	160.877	0.00196341	4.6149	Down	GO:0004657|proline dehydrogenase activity;GO:0005654|nucleoplasm;GO:0005739|mitochondrion;GO:0005743|mitochondrial inner membrane;GO:0005759|mitochondrial matrix;GO:0010133|proline catabolic process to glutamate;GO:0016597|amino acid binding;GO:0043231|intracellular membrane-bounded organelle;GO:0071949|FAD binding;GO:1903376|regulation of oxidative stress-induced neuron intrinsic apoptotic signa…	GO:0010133|proline catabolic process to glutamate;GO:1903376|regulation of oxidative stress-induced neuron intrinsic apoptotic signaling pathway	GO:0005654|nucleoplasm;GO:0005739|mitochondrion;GO:0005743|mitochondrial inner membrane;GO:0005759|mitochondrial matrix;GO:0043231|intracellular membrane-bounded organelle	GO:0004657|proline dehydrogenase activity;GO:0016597|amino acid binding;GO:0071949|FAD binding	mmu01100 Metabolic pathways;mmu00330 Arginine and proline metabolism	R-MMU-71291 Metabolism of amino acids and derivatives	WP662 Amino acid metabolism	PF01619:Proline dehydrogenase	Cytoplasm;Mitochondrion;Membrane	-
Q921G7	Etfdh	Electron transfer flavoprotein-ubiquinone oxidoreductase, mitochondrial	66841	Electron transfer flavoprotein-ubiquinone oxidoreductase, mitochondrial OS=Mus musculus OX=10090 GN=Etfdh PE=1 SV=1	Q921G7	Electron transfer flavoprotein-ubiquinone oxidoreductase, mitochondrial OS=Mus musculus OX=10090 GN=Etfdh PE=1 SV=1	0	248.241	64.1234	26	238	26	1	616	68	7.58	8.427	3789	26	9.19545e+07	7.70691e+07	2.34941e+07	5.40236e+08	5.47201e+08	5.29506e+08	2.44988e-05	0.119063	-3.07021	5.38981e+08	8.91402e+06	5.14651e+06	1.65387	64172552	3.60062e+07	2.07882e+07	56.1084	0.00196341	4.61085	Down	GO:0004174|electron-transferring-flavoprotein dehydrogenase activity;GO:0005739|mitochondrion;GO:0005743|mitochondrial inner membrane;GO:0006979|response to oxidative stress;GO:0009055|electron transfer activity;GO:0016020|membrane;GO:0016491|oxidoreductase activity;GO:0017133|mitochondrial electron transfer flavoprotein complex;GO:0022900|electron transport chain;GO:0022904|respiratory electron …	GO:0006979|response to oxidative stress;GO:0022900|electron transport chain;GO:0022904|respiratory electron transport chain;GO:0033539|fatty acid beta-oxidation using acyl-CoA dehydrogenase	GO:0005739|mitochondrion;GO:0005743|mitochondrial inner membrane;GO:0016020|membrane;GO:0017133|mitochondrial electron transfer flavoprotein complex;GO:0031966|mitochondrial membrane	GO:0004174|electron-transferring-flavoprotein dehydrogenase activity;GO:0009055|electron transfer activity;GO:0016491|oxidoreductase activity;GO:0046872|metal ion binding;GO:0048038|quinone binding;GO:0048039|ubiquinone binding;GO:0051536|iron-sulfur cluster binding;GO:0051539|4 iron, 4 sulfur cluster binding	-	R-MMU-1428517 Aerobic respiration and respiratory electron transport;R-MMU-611105 Respiratory electron transport	-	PF01946:Thi4 family;PF05187:Electron transfer flavoprotein-ubiquinone oxidoreductase, 4Fe-4S;PF21162:ETF-QO, ubiquinone-binding	Cytoplasm;Mitochondrion;Membrane	-
Q8BWT1	Acaa2	3-ketoacyl-CoA thiolase, mitochondrial	52538	3-ketoacyl-CoA thiolase, mitochondrial OS=Mus musculus OX=10090 GN=Acaa2 PE=1 SV=3	Q8BWT1	3-ketoacyl-CoA thiolase, mitochondrial OS=Mus musculus OX=10090 GN=Acaa2 PE=1 SV=3	0	516.947	83.6272	23	489	23	1	397	41.8	8.09	286.298	15075	23	1.74944e+08	2.92472e+08	8.27915e+07	6.48767e+09	6.94301e+09	7.53411e+09	2.51452e-05	0.0262444	-5.25185	6.98826e+09	5.24686e+08	3.02928e+08	7.50811	1.83403e+08	1.05096e+08	6.06772e+07	57.3034	0.00198372	4.59954	Down	GO:0003985|acetyl-CoA C-acetyltransferase activity;GO:0003986|acetyl-CoA hydrolase activity;GO:0003988|acetyl-CoA C-acyltransferase activity;GO:0005739|mitochondrion;GO:0005743|mitochondrial inner membrane;GO:0005759|mitochondrial matrix;GO:0006084|acetyl-CoA metabolic process;GO:0006635|fatty acid beta-oxidation;GO:0047617|fatty acyl-CoA hydrolase activity;GO:0071456|cellular response to hypoxia…	GO:0006084|acetyl-CoA metabolic process;GO:0006635|fatty acid beta-oxidation;GO:0071456|cellular response to hypoxia;GO:1901029|negative regulation of mitochondrial outer membrane permeabilization involved in apoptotic signaling pathway;GO:1902109|negative regulation of mitochondrial membrane permeability involved in apoptotic process	GO:0005739|mitochondrion;GO:0005743|mitochondrial inner membrane;GO:0005759|mitochondrial matrix	GO:0003985|acetyl-CoA C-acetyltransferase activity;GO:0003986|acetyl-CoA hydrolase activity;GO:0003988|acetyl-CoA C-acyltransferase activity;GO:0047617|fatty acyl-CoA hydrolase activity	mmu01100 Metabolic pathways;mmu00280 Valine, leucine and isoleucine degradation;mmu01212 Fatty acid metabolism;mmu00071 Fatty acid degradation;mmu00062 Fatty acid elongation	R-MMU-77289 Mitochondrial Fatty Acid Beta-Oxidation;R-MMU-8978868 Fatty acid metabolism	WP336 Fatty acid biosynthesis;WP2318 Fatty acid oxidation	PF00108:Thiolase, N-terminal domain;PF02803:Thiolase, C-terminal domain	Cytoplasm;Mitochondrion;Membrane	-
Q3U3R4	Lmf1	Lipase maturation factor 1	76483	Lipase maturation factor 1 OS=Mus musculus OX=10090 GN=Lmf1 PE=1 SV=1	Q3U3R4	Lipase maturation factor 1 OS=Mus musculus OX=10090 GN=Lmf1 PE=1 SV=1	0	22.071	6.27178	2	16	2	1	574	65.8	9.29	0.318	553	2	196398	196398	196398	8.49022e+06	9813713	8.70023e+06	2.79838e-05	0.0218187	-5.51829	9.00139e+06	711289	410663	7.902	196398	0	0	0	0.00217369	4.55309	Down	GO:0005789|endoplasmic reticulum membrane;GO:0006486|protein glycosylation;GO:0006641|triglyceride metabolic process;GO:0006888|endoplasmic reticulum to Golgi vesicle-mediated transport;GO:0009306|protein secretion;GO:0034382|chylomicron remnant clearance;GO:0051006|positive regulation of lipoprotein lipase activity;GO:0051604|protein maturation;GO:0090181|regulation of cholesterol metabolic proc…	GO:0006486|protein glycosylation;GO:0006641|triglyceride metabolic process;GO:0006888|endoplasmic reticulum to Golgi vesicle-mediated transport;GO:0009306|protein secretion;GO:0034382|chylomicron remnant clearance;GO:0051006|positive regulation of lipoprotein lipase activity;GO:0051604|protein maturation;GO:0090181|regulation of cholesterol metabolic process;GO:0090207|regulation of triglyceride …	GO:0005789|endoplasmic reticulum membrane	-	-	R-MMU-174824 Plasma lipoprotein assembly, remodeling, and clearance;R-MMU-8963899 Plasma lipoprotein remodeling;R-MMU-8963889 Assembly of active LPL and LIPC lipase complexes	-	PF06762:Lipase maturation factor	Cytoplasm;Endoplasmic reticulum;Membrane	-
P11725	Otc	Ornithine transcarbamylase, mitochondrial	18416	Ornithine transcarbamylase, mitochondrial OS=Mus musculus OX=10090 GN=Otc PE=1 SV=1	P11725	Ornithine transcarbamylase, mitochondrial OS=Mus musculus OX=10090 GN=Otc PE=1 SV=1	0	204.335	64.1243	19	106	19	1	354	39.7	8.73	32.246	2380	19	196398	196398	196398	4.08369e+09	3.90091e+09	4.56047e+09	2.88933e-05	4.69662e-05	-14.378	4.18169e+09	3.40523e+08	1.96601e+08	8.1432	196398	0	0	0	0.00221034	4.5392	Down	GO:0000050|urea cycle;GO:0001889|liver development;GO:0004585|ornithine carbamoyltransferase activity;GO:0005543|phospholipid binding;GO:0005739|mitochondrion;GO:0005743|mitochondrial inner membrane;GO:0005759|mitochondrial matrix;GO:0006526|L-arginine biosynthetic process;GO:0006591|ornithine metabolic process;GO:0006593|ornithine catabolic process;GO:0007494|midgut development;GO:0009410|respon…	GO:0000050|urea cycle;GO:0001889|liver development;GO:0006526|L-arginine biosynthetic process;GO:0006591|ornithine metabolic process;GO:0006593|ornithine catabolic process;GO:0007494|midgut development;GO:0009410|response to xenobiotic stimulus;GO:0010043|response to zinc ion;GO:0019240|citrulline biosynthetic process;GO:0032868|response to insulin;GO:0042450|arginine biosynthetic process via orn…	GO:0005739|mitochondrion;GO:0005743|mitochondrial inner membrane;GO:0005759|mitochondrial matrix	GO:0004585|ornithine carbamoyltransferase activity;GO:0005543|phospholipid binding;GO:0016597|amino acid binding;GO:0042301|phosphate ion binding;GO:0042802|identical protein binding	mmu01100 Metabolic pathways;mmu01230 Biosynthesis of amino acids;mmu00220 Arginine biosynthesis	R-MMU-71291 Metabolism of amino acids and derivatives;R-MMU-9609507 Protein localization;R-MMU-70635 Urea cycle;R-MMU-1268020 Mitochondrial protein import	WP662 Amino acid metabolism	PF00185:Aspartate/ornithine carbamoyltransferase, Asp/Orn binding domain;PF02729:Aspartate/ornithine carbamoyltransferase, carbamoyl-P binding domain	Cytoplasm;Mitochondrion;Membrane	-
P58735	Slc26a1	Sulfate anion transporter 1	231583	Sulfate anion transporter 1 OS=Mus musculus OX=10090 GN=Slc26a1 PE=1 SV=1	P58735	Sulfate anion transporter 1 OS=Mus musculus OX=10090 GN=Slc26a1 PE=1 SV=1	0	16.573	10.9375	4	5	4	1	704	75.7	8.09	0.359	76	4	196398	196398	196398	3.81869e+07	32426357	3.59402e+07	2.99844e-05	0.00552957	-7.49862	3.55178e+07	2.90341e+06	1.67628e+06	8.17451	196398	0	0	0	0.00225957	4.5231	Down	GO:0005452|solute:inorganic anion antiporter activity;GO:0005886|plasma membrane;GO:0006821|chloride transport;GO:0015106|bicarbonate transmembrane transporter activity;GO:0015108|chloride transmembrane transporter activity;GO:0015116|sulfate transmembrane transporter activity;GO:0015383|sulfate:bicarbonate antiporter activity;GO:0015701|bicarbonate transport;GO:0016323|basolateral plasma membran…	GO:0006821|chloride transport;GO:0015701|bicarbonate transport;GO:0019532|oxalate transport;GO:1902358|sulfate transmembrane transport;GO:1902476|chloride transmembrane transport	GO:0005886|plasma membrane;GO:0016323|basolateral plasma membrane	GO:0005452|solute:inorganic anion antiporter activity;GO:0015106|bicarbonate transmembrane transporter activity;GO:0015108|chloride transmembrane transporter activity;GO:0015116|sulfate transmembrane transporter activity;GO:0015383|sulfate:bicarbonate antiporter activity;GO:0019531|oxalate transmembrane transporter activity	mmu05208 Chemical carcinogenesis - reactive oxygen species	R-MMU-211859 Biological oxidations;R-MMU-156580 Phase II - Conjugation of compounds;R-MMU-71387 Metabolism of carbohydrates;R-MMU-156584 Cytosolic sulfonation of small molecules;R-MMU-425393 Transport of inorganic cations/anions and amino acids/oligopeptides;R-MMU-1630316 Glycosaminoglycan metabolism;R-MMU-425407 SLC-mediated transmembrane transport	-	PF00916:Sulfate permease family;PF01740:STAS domain	Membrane	-
P41216	Acsl1	Long-chain-fatty-acid--CoA ligase 1	14081	Long-chain-fatty-acid--CoA ligase 1 OS=Mus musculus OX=10090 GN=Acsl1 PE=1 SV=2	P41216	Long-chain-fatty-acid--CoA ligase 1 OS=Mus musculus OX=10090 GN=Acsl1 PE=1 SV=2	0	346.043	52.9328	31	400	27	1	699	77.9	7.15	18.307	6780	31	2.55185e+08	2.82805e+08	1.05682e+08	1.55502e+09	1.45705e+09	1.49331e+09	3.18128e-05	0.142868	-2.80725	1.50179e+09	4.95336e+07	2.85982e+07	3.2983	2.14557e+08	9.52949e+07	5.50186e+07	44.4147	0.0023621	4.4974	Down	GO:0000038|very long-chain fatty acid metabolic process;GO:0001676|long-chain fatty acid metabolic process;GO:0004467|long-chain fatty acid-CoA ligase activity;GO:0005524|ATP binding;GO:0005739|mitochondrion;GO:0005741|mitochondrial outer membrane;GO:0005778|peroxisomal membrane;GO:0005783|endoplasmic reticulum;GO:0005789|endoplasmic reticulum membrane;GO:0006631|fatty acid metabolic process;GO:0…	GO:0000038|very long-chain fatty acid metabolic process;GO:0001676|long-chain fatty acid metabolic process;GO:0006631|fatty acid metabolic process;GO:0007584|response to nutrient;GO:0008610|lipid biosynthetic process;GO:0010747|positive regulation of long-chain fatty acid import across plasma membrane;GO:0014070|response to organic cyclic compound;GO:0015908|fatty acid transport;GO:0019432|trigly…	GO:0005739|mitochondrion;GO:0005741|mitochondrial outer membrane;GO:0005778|peroxisomal membrane;GO:0005783|endoplasmic reticulum;GO:0005789|endoplasmic reticulum membrane;GO:0016020|membrane	GO:0004467|long-chain fatty acid-CoA ligase activity;GO:0005524|ATP binding;GO:0043539|protein serine/threonine kinase activator activity;GO:0047676|arachidonate-CoA ligase activity;GO:0050197|phytanate-CoA ligase activity;GO:0070251|pristanate-CoA ligase activity;GO:0090434|oleoyl-CoA ligase activity	mmu01100 Metabolic pathways;mmu04714 Thermogenesis;mmu04146 Peroxisome;mmu01212 Fatty acid metabolism;mmu00071 Fatty acid degradation;mmu00061 Fatty acid biosynthesis;mmu04216 Ferroptosis;mmu03320 PPAR signaling pathway;mmu04920 Adipocytokine signaling pathway	R-MMU-8978868 Fatty acid metabolism;R-MMU-75105 Fatty acyl-CoA biosynthesis;R-MMU-2046104 alpha-linolenic (omega3) and linoleic (omega6) acid metabolism;R-MMU-2046106 alpha-linolenic acid (ALA) metabolism;R-MMU-75876 Synthesis of very long-chain fatty acyl-CoAs	WP336 Fatty acid biosynthesis;WP401 Mitochondrial long chain fatty acid beta-oxidation;WP1269 Fatty acid beta-oxidation;WP4346 Cholesterol metabolism with Bloch and Kandutsch-Russell pathways;WP4351 Omega-9 fatty acid synthesis;WP2316 PPAR signaling pathway;WP4350 Omega-3 / omega-6 fatty acid synthesis	PF00501:AMP-binding enzyme	Cytoplasm;Mitochondrion;Endoplasmic reticulum;Peroxisome;Membrane	-
P56657	Cyp2c40	Cytochrome P450 2C40	13099	Cytochrome P450 2C40 OS=Mus musculus OX=10090 GN=Cyp2c40 PE=1 SV=2	P56657	Cytochrome P450 2C40 OS=Mus musculus OX=10090 GN=Cyp2c40 PE=1 SV=2	0	41.453	20.5703	9	22	8	1	491	55.7	7.52	1.009	289	9	196398	196398	196398	2.0646e+08	2.30087e+08	1.95178e+08	3.37393e-05	0.000932676	-10.0663	2.10575e+08	1.78148e+07	1.02854e+07	8.46006	196398	0	0	0	0.00244797	4.47186	Down	GO:0005506|iron ion binding;GO:0005737|cytoplasm;GO:0005789|endoplasmic reticulum membrane;GO:0006805|xenobiotic metabolic process;GO:0008392|arachidonate epoxygenase activity;GO:0008404|arachidonate 14,15-epoxygenase activity;GO:0016712|oxidoreductase activity, acting on paired donors, with incorporation or reduction of molecular oxygen, reduced flavin or flavoprotein as one donor, and incorpora…	GO:0006805|xenobiotic metabolic process;GO:0019369|arachidonate metabolic process;GO:0019373|epoxygenase P450 pathway	GO:0005737|cytoplasm;GO:0005789|endoplasmic reticulum membrane;GO:0043231|intracellular membrane-bounded organelle	GO:0005506|iron ion binding;GO:0008392|arachidonate epoxygenase activity;GO:0008404|arachidonate 14,15-epoxygenase activity;GO:0016712|oxidoreductase activity, acting on paired donors, with incorporation or reduction of molecular oxygen, reduced flavin or flavoprotein as one donor, and incorporation of one atom of oxygen;GO:0020037|heme binding	mmu01100 Metabolic pathways;mmu05204 Chemical carcinogenesis - DNA adducts;mmu00140 Steroid hormone biosynthesis;mmu00830 Retinol metabolism;mmu00591 Linoleic acid metabolism;mmu00590 Arachidonic acid metabolism;mmu04726 Serotonergic synapse;mmu04750 Inflammatory mediator regulation of TRP channels	-	WP4349 Eicosanoid metabolism via cytochrome P450 monooxygenases (CYP)	PF00067:Cytochrome P450	Cytoplasm;Endoplasmic reticulum;Membrane	-
Q9CR56	Nkiras2	NF-kappa-B inhibitor-interacting Ras-like protein 2	71966	NF-kappa-B inhibitor-interacting Ras-like protein 2 OS=Mus musculus OX=10090 GN=Nkiras2 PE=1 SV=1	Q9CR56	NF-kappa-B inhibitor-interacting Ras-like protein 2 OS=Mus musculus OX=10090 GN=Nkiras2 PE=1 SV=1	0	12.198	16.7539	3	11	3	1	191	21.5	8.05	0.778	177	3	196398	196398	196398	60594123	63568652	7.12669e+07	3.3939e-05	0.00301487	-8.37369	6.51432e+07	5.50786e+06	3.17996e+06	8.455	196398	0	0	0	0.00244797	4.4693	Down	GO:0003924|GTPase activity;GO:0005525|GTP binding;GO:0005737|cytoplasm;GO:0006954|inflammatory response;GO:0010803|regulation of tumor necrosis factor-mediated signaling pathway;GO:0032484|Ral protein signal transduction;GO:0032794|GTPase activating protein binding;GO:0043122|regulation of canonical NF-kappaB signal transduction;GO:0043124|negative regulation of canonical NF-kappaB signal transdu…	GO:0006954|inflammatory response;GO:0010803|regulation of tumor necrosis factor-mediated signaling pathway;GO:0032484|Ral protein signal transduction;GO:0043122|regulation of canonical NF-kappaB signal transduction;GO:0043124|negative regulation of canonical NF-kappaB signal transduction;GO:0043129|surfactant homeostasis;GO:0048286|lung alveolus development	GO:0005737|cytoplasm	GO:0003924|GTPase activity;GO:0005525|GTP binding;GO:0032794|GTPase activating protein binding	-	R-MMU-9020702 Interleukin-1 signaling;R-MMU-446652 Interleukin-1 family signaling;R-MMU-168928 DDX58/IFIH1-mediated induction of interferon-alpha/beta;R-MMU-168164 Toll Like Receptor 3 (TLR3) Cascade;R-MMU-168142 Toll Like Receptor 10 (TLR10) Cascade;R-MMU-168176 Toll Like Receptor 5 (TLR5) Cascade;R-MMU-975871 MyD88 cascade initiated on plasma membrane;R-MMU-166058 MyD88:MAL(TIRAP) cascade initi…	WP246 TNF-alpha NF-kB signaling pathway	PF00071:Ras family	Cytoplasm	-
O09173	Hgd	Homogentisate 1,2-dioxygenase	15233	Homogentisate 1,2-dioxygenase OS=Mus musculus OX=10090 GN=Hgd PE=1 SV=2	O09173	Homogentisate 1,2-dioxygenase OS=Mus musculus OX=10090 GN=Hgd PE=1 SV=2	0	186.593	64.9438	20	71	20	1	445	49.9	7.24	10.86	1269	20	196398	196398	196398	8.19676e+08	9.17347e+08	9.72853e+08	3.56628e-05	0.000217425	-12.1672	9.03292e+08	7.75499e+07	4.47734e+07	8.58525	196398	0	0	0	0.00247549	4.44778	Down	GO:0004411|homogentisate 1,2-dioxygenase activity;GO:0006520|amino acid metabolic process;GO:0006559|L-phenylalanine catabolic process;GO:0006572|tyrosine catabolic process;GO:0042802|identical protein binding;GO:0046872|metal ion binding	GO:0006520|amino acid metabolic process;GO:0006559|L-phenylalanine catabolic process;GO:0006572|tyrosine catabolic process	-	GO:0004411|homogentisate 1,2-dioxygenase activity;GO:0042802|identical protein binding;GO:0046872|metal ion binding	mmu01100 Metabolic pathways;mmu00350 Tyrosine metabolism	R-MMU-71291 Metabolism of amino acids and derivatives;R-MMU-8963691 Phenylalanine and tyrosine metabolism	-	PF04209:Homogentisate 1,2-dioxygenase C-terminal;PF20510:Homogentisate 1,2-dioxygenase N-terminal	-	-
Q91YY4	Atpaf2	ATP synthase mitochondrial F1 complex assembly factor 2	246782	ATP synthase mitochondrial F1 complex assembly factor 2 OS=Mus musculus OX=10090 GN=Atpaf2 PE=1 SV=1	Q91YY4	ATP synthase mitochondrial F1 complex assembly factor 2 OS=Mus musculus OX=10090 GN=Atpaf2 PE=1 SV=1	0	52.908	44.2907	8	33	8	1	289	33.3	6.32	2.415	685	8	196398	196398	196398	43242305	4.25784e+07	36878931	3.57755e-05	0.00480192	-7.70217	4.08999e+07	3.49804e+06	2.01959e+06	8.55268	196398	0	0	0	0.00247549	4.44641	Down	GO:0003674|molecular_function;GO:0005739|mitochondrion;GO:0005743|mitochondrial inner membrane;GO:0005829|cytosol;GO:0016607|nuclear speck;GO:0033615|mitochondrial proton-transporting ATP synthase complex assembly	GO:0033615|mitochondrial proton-transporting ATP synthase complex assembly	GO:0005739|mitochondrion;GO:0005743|mitochondrial inner membrane;GO:0005829|cytosol;GO:0016607|nuclear speck	GO:0003674|molecular_function	-	-	-	PF07542:ATP12 chaperone protein	Cytoplasm;Mitochondrion;Membrane	-
Q99LB7	Sardh	Sarcosine dehydrogenase, mitochondrial	192166	Sarcosine dehydrogenase, mitochondrial OS=Mus musculus OX=10090 GN=Sardh PE=1 SV=1	Q99LB7	Sarcosine dehydrogenase, mitochondrial OS=Mus musculus OX=10090 GN=Sardh PE=1 SV=1	0	396.394	54.7334	34	144	34	1	919	101.6	6.74	10.365	3240	34	196398	196398	196398	2.2579e+09	2.67829e+09	2.43374e+09	3.57914e-05	7.99457e-05	-13.6106	2.45664e+09	2.1113e+08	1.21896e+08	8.59423	196398	0	0	0	0.00247549	4.44622	Down	GO:0005542|folic acid binding;GO:0005737|cytoplasm;GO:0005739|mitochondrion;GO:0005759|mitochondrial matrix;GO:0008480|sarcosine dehydrogenase activity;GO:0035999|tetrahydrofolate interconversion;GO:0050660|flavin adenine dinucleotide binding;GO:1901053|sarcosine catabolic process	GO:0035999|tetrahydrofolate interconversion;GO:1901053|sarcosine catabolic process	GO:0005737|cytoplasm;GO:0005739|mitochondrion;GO:0005759|mitochondrial matrix	GO:0005542|folic acid binding;GO:0008480|sarcosine dehydrogenase activity;GO:0050660|flavin adenine dinucleotide binding	mmu01100 Metabolic pathways;mmu00260 Glycine, serine and threonine metabolism;mmu00670 One carbon pool by folate	R-MMU-71291 Metabolism of amino acids and derivatives	WP1770 One-carbon metabolism and related pathways	PF01266:FAD dependent oxidoreductase;PF01571:Aminomethyltransferase folate-binding domain;PF08669:Glycine cleavage T-protein C-terminal barrel domain;PF16350:FAD dependent oxidoreductase central domain	Cytoplasm;Mitochondrion	-
Q64516	Gk	Glycerol kinase	14933	Glycerol kinase OS=Mus musculus OX=10090 GN=Gk PE=1 SV=2	Q64516	Glycerol kinase OS=Mus musculus OX=10090 GN=Gk PE=1 SV=2	0	29.704	14.6691	6	18	5	1	559	61.2	5.87	0.52	220	6	196398	196398	196398	6.15937e+07	5.20826e+07	5.95678e+07	3.76439e-05	0.00340095	-8.19985	5.7748e+07	5.00984e+06	2.89243e+06	8.67534	196398	0	0	0	0.00252186	4.42431	Down	GO:0004370|glycerol kinase activity;GO:0005524|ATP binding;GO:0005634|nucleus;GO:0005739|mitochondrion;GO:0005741|mitochondrial outer membrane;GO:0005829|cytosol;GO:0006071|glycerol metabolic process;GO:0006641|triglyceride metabolic process;GO:0016310|phosphorylation;GO:0019217|regulation of fatty acid metabolic process;GO:0019432|triglyceride biosynthetic process;GO:0019563|glycerol catabolic p…	GO:0006071|glycerol metabolic process;GO:0006641|triglyceride metabolic process;GO:0016310|phosphorylation;GO:0019217|regulation of fatty acid metabolic process;GO:0019432|triglyceride biosynthetic process;GO:0019563|glycerol catabolic process;GO:0042593|glucose homeostasis;GO:0045471|response to ethanol;GO:0046167|glycerol-3-phosphate biosynthetic process	GO:0005634|nucleus;GO:0005739|mitochondrion;GO:0005741|mitochondrial outer membrane;GO:0005829|cytosol	GO:0004370|glycerol kinase activity;GO:0005524|ATP binding;GO:0042393|histone binding;GO:0046872|metal ion binding	mmu01100 Metabolic pathways;mmu03320 PPAR signaling pathway;mmu00561 Glycerolipid metabolism	R-MMU-8979227 Triglyceride metabolism;R-MMU-75109 Triglyceride biosynthesis	WP1269 Fatty acid beta-oxidation;WP2316 PPAR signaling pathway;WP386 Triacylglyceride synthesis	PF00370:FGGY family of carbohydrate kinases, N-terminal domain;PF02782:FGGY family of carbohydrate kinases, C-terminal domain	Cytoplasm;Mitochondrion;Membrane	-
Q9Z2I9	Sucla2	Succinate--CoA ligase [ADP-forming] subunit beta, mitochondrial	20916	Succinate--CoA ligase [ADP-forming] subunit beta, mitochondrial OS=Mus musculus OX=10090 GN=Sucla2 PE=1 SV=2	Q9Z2I9	Succinate--CoA ligase [ADP-forming] subunit beta, mitochondrial OS=Mus musculus OX=10090 GN=Sucla2 PE=1 SV=2	0	241.343	64.5788	26	272	26	1	463	50.1	7.01	18.11	6656	26	2.30915e+08	2.35173e+08	1.233e+08	9.2757e+08	9.21414e+08	935305644	3.78536e-05	0.211684	-2.24002	9.28096e+08	6.96097e+06	4.01892e+06	0.750027	1.96463e+08	6.33965e+07	3.6602e+07	32.269	0.00252186	4.42189	Down	GO:0000287|magnesium ion binding;GO:0004774|succinate-CoA ligase activity;GO:0004775|succinate-CoA ligase (ADP-forming) activity;GO:0005524|ATP binding;GO:0005739|mitochondrion;GO:0006099|tricarboxylic acid cycle;GO:0006104|succinyl-CoA metabolic process;GO:0006105|succinate metabolic process;GO:0009361|succinate-CoA ligase complex (ADP-forming);GO:0042709|succinate-CoA ligase complex;GO:0043209|…	GO:0006099|tricarboxylic acid cycle;GO:0006104|succinyl-CoA metabolic process;GO:0006105|succinate metabolic process	GO:0005739|mitochondrion;GO:0009361|succinate-CoA ligase complex (ADP-forming);GO:0042709|succinate-CoA ligase complex;GO:0043209|myelin sheath	GO:0000287|magnesium ion binding;GO:0004774|succinate-CoA ligase activity;GO:0004775|succinate-CoA ligase (ADP-forming) activity;GO:0005524|ATP binding	mmu01100 Metabolic pathways;mmu01200 Carbon metabolism;mmu00020 Citrate cycle (TCA cycle);mmu00640 Propanoate metabolism	R-MMU-1428517 Aerobic respiration and respiratory electron transport;R-MMU-71403 Citric acid cycle (TCA cycle)	WP434 TCA cycle	PF00549:CoA-ligase;PF08442:ATP-grasp domain	Cytoplasm;Mitochondrion	-
Q8K441	Abca6	ATP-binding cassette sub-family A member 6	76184	ATP-binding cassette sub-family A member 6 OS=Mus musculus OX=10090 GN=Abca6 PE=1 SV=2	Q8K441	ATP-binding cassette sub-family A member 6 OS=Mus musculus OX=10090 GN=Abca6 PE=1 SV=2	0.072	1.712	0.369458	1	3	1	1	1624	183.2	6.93	0.031	30	1	196398	196398	196398	1.72195e+07	14531780	16452684	3.79602e-05	0.012223	-6.35426	1.6068e+07	1.38453e+06	799359	8.6167	196398	0	0	0	0.00252186	4.42067	Down	GO:0000139|Golgi membrane;GO:0005319|lipid transporter activity;GO:0005524|ATP binding;GO:0005654|nucleoplasm;GO:0005886|plasma membrane;GO:0006869|lipid transport;GO:0016887|ATP hydrolysis activity;GO:0042626|ATPase-coupled transmembrane transporter activity;GO:0043231|intracellular membrane-bounded organelle;GO:0055085|transmembrane transport;GO:0140359|ABC-type transporter activity	GO:0006869|lipid transport;GO:0055085|transmembrane transport	GO:0000139|Golgi membrane;GO:0005654|nucleoplasm;GO:0005886|plasma membrane;GO:0043231|intracellular membrane-bounded organelle	GO:0005319|lipid transporter activity;GO:0005524|ATP binding;GO:0016887|ATP hydrolysis activity;GO:0042626|ATPase-coupled transmembrane transporter activity;GO:0140359|ABC-type transporter activity	mmu02010 ABC transporters	R-MMU-382556 ABC-family proteins mediated transport;R-MMU-1369062 ABC transporters in lipid homeostasis	-	PF00005:ABC transporter;PF12698:ABC-2 family transporter protein	Cytoplasm;Golgi apparatus;Membrane	-
P62900	Rpl31	Large ribosomal subunit protein eL31	114641	Large ribosomal subunit protein eL31 OS=Mus musculus OX=10090 GN=Rpl31 PE=1 SV=1	P62900	Large ribosomal subunit protein eL31 OS=Mus musculus OX=10090 GN=Rpl31 PE=1 SV=1	0	30.647	45.6	7	69	7	1	125	14.5	10.54	12.895	1200	7	3.03731e+08	4.29331e+08	3.8661e+08	1250473792	1.3531e+09	1.31827e+09	3.98254e-05	0.285497	-1.80845	1.30728e+09	5.21869e+07	3.01301e+07	3.99202	3.73224e+08	6.38606e+07	3.687e+07	17.1105	0.00261141	4.39984	Down	GO:0002181|cytoplasmic translation;GO:0003735|structural constituent of ribosome;GO:0005515|protein binding;GO:0005654|nucleoplasm;GO:0005737|cytoplasm;GO:0005829|cytosol;GO:0005840|ribosome;GO:0022625|cytosolic large ribosomal subunit;GO:0022626|cytosolic ribosome;GO:0045202|synapse;GO:0098794|postsynapse	GO:0002181|cytoplasmic translation	GO:0005654|nucleoplasm;GO:0005737|cytoplasm;GO:0005829|cytosol;GO:0005840|ribosome;GO:0022625|cytosolic large ribosomal subunit;GO:0022626|cytosolic ribosome;GO:0045202|synapse;GO:0098794|postsynapse	GO:0003735|structural constituent of ribosome;GO:0005515|protein binding	mmu03010 Ribosome;mmu05171 Coronavirus disease - COVID-19	R-MMU-72766 Translation;R-MMU-6791226 Major pathway of rRNA processing in the nucleolus and cytosol;R-MMU-72312 rRNA processing;R-MMU-8868773 rRNA processing in the nucleus and cytosol;R-MMU-72613 Eukaryotic Translation Initiation;R-MMU-72737 Cap-dependent Translation Initiation;R-MMU-72706 GTP hydrolysis and joining of the 60S ribosomal subunit;R-MMU-156827 L13a-mediated translational silencing …	WP163 Cytoplasmic ribosomal proteins	PF01198:Ribosomal protein L31e	Cytoplasm;Ribosome	-
Q3UQV5	Kbtbd8	Kelch repeat and BTB domain-containing protein 8	243574	Kelch repeat and BTB domain-containing protein 8 OS=Mus musculus OX=10090 GN=Kbtbd8 PE=2 SV=1	Q3UQV5	Kelch repeat and BTB domain-containing protein 8 OS=Mus musculus OX=10090 GN=Kbtbd8 PE=2 SV=1	0.036	2.282	1.66945	1	7	1	1	599	68.6	6.25	0.055	26	1	196398	196398	196398	1.29869e+07	1.17212e+07	1.09275e+07	4.09359e-05	0.0165339	-5.91843	1.18785e+07	1.03865e+06	599664	8.74392	196398	0	0	0	0.00264981	4.3879	Down	GO:0005737|cytoplasm;GO:0005794|Golgi apparatus;GO:0005819|spindle;GO:0006417|regulation of translation;GO:0006513|protein monoubiquitination;GO:0014029|neural crest formation;GO:0014032|neural crest cell development;GO:0031463|Cul3-RING ubiquitin ligase complex;GO:0043161|proteasome-mediated ubiquitin-dependent protein catabolic process;GO:1990756|ubiquitin-like ligase-substrate adaptor activity	GO:0006417|regulation of translation;GO:0006513|protein monoubiquitination;GO:0014029|neural crest formation;GO:0014032|neural crest cell development;GO:0043161|proteasome-mediated ubiquitin-dependent protein catabolic process	GO:0005737|cytoplasm;GO:0005794|Golgi apparatus;GO:0005819|spindle;GO:0031463|Cul3-RING ubiquitin ligase complex	GO:1990756|ubiquitin-like ligase-substrate adaptor activity	-	R-MMU-8951664 Neddylation;R-MMU-983168 Antigen processing: Ubiquitination & Proteasome degradation;R-MMU-983169 Class I MHC mediated antigen processing & presentation	-	PF01344:Kelch motif;PF07707:BTB And C-terminal Kelch;PF00651:BTB/POZ domain	Cytoplasm;Golgi apparatus	-
Q8BGL3	Sult2a8	Sulfotransferase 2A8	76971	Sulfotransferase 2A8 OS=Mus musculus OX=10090 GN=Sult2a8 PE=1 SV=1	Q8BGL3	Sulfotransferase 2A8 OS=Mus musculus OX=10090 GN=Sult2a8 PE=1 SV=1	0	28.396	20.5674	5	14	4	1	282	33.3	7.02	0.995	192	5	196398	196398	196398	8.56037e+07	9.53135e+07	1.02373e+08	4.174e-05	0.00207983	-8.90932	9.44301e+07	8.41944e+06	4.86097e+06	8.91606	196398	0	0	0	0.00266766	4.37945	Down	GO:0004027|alcohol sulfotransferase activity;GO:0005737|cytoplasm;GO:0005829|cytosol;GO:0006068|ethanol catabolic process;GO:0006805|xenobiotic metabolic process;GO:0008146|sulfotransferase activity;GO:0008202|steroid metabolic process;GO:0008203|cholesterol metabolic process;GO:0016042|lipid catabolic process;GO:0030573|bile acid catabolic process;GO:0042403|thyroid hormone metabolic process;GO:…	GO:0006068|ethanol catabolic process;GO:0006805|xenobiotic metabolic process;GO:0008202|steroid metabolic process;GO:0008203|cholesterol metabolic process;GO:0016042|lipid catabolic process;GO:0030573|bile acid catabolic process;GO:0042403|thyroid hormone metabolic process;GO:0050427|3'-phosphoadenosine 5'-phosphosulfate metabolic process;GO:0051923|sulfation	GO:0005737|cytoplasm;GO:0005829|cytosol	GO:0004027|alcohol sulfotransferase activity;GO:0008146|sulfotransferase activity;GO:0047704|bile-salt sulfotransferase activity;GO:0050294|steroid sulfotransferase activity;GO:0050656|3'-phosphoadenosine 5'-phosphosulfate binding	mmu05204 Chemical carcinogenesis - DNA adducts;mmu00980 Metabolism of xenobiotics by cytochrome P450;mmu04976 Bile secretion	-	-	PF00685:Sulfotransferase domain	Cytoplasm	-
Q91V04	Tram1	Translocating chain-associated membrane protein 1	72265	Translocating chain-associated membrane protein 1 OS=Mus musculus OX=10090 GN=Tram1 PE=1 SV=3	Q91V04	Translocating chain-associated membrane protein 1 OS=Mus musculus OX=10090 GN=Tram1 PE=1 SV=3	0	26.715	16.3102	5	17	5	1	374	43	9.69	1.054	550	5	196398	196398	196398	100492690	1.19109e+08	1.05042e+08	4.26777e-05	0.0018149	-9.1059	1.08215e+08	9.70527e+06	5.60334e+06	8.96855	196398	0	0	0	0.0026935	4.3698	Down	GO:0003674|molecular_function;GO:0005783|endoplasmic reticulum;GO:0005789|endoplasmic reticulum membrane;GO:0006613|cotranslational protein targeting to membrane;GO:0006616|SRP-dependent cotranslational protein targeting to membrane, translocation;GO:0006986|response to unfolded protein;GO:0045048|protein insertion into ER membrane	GO:0006613|cotranslational protein targeting to membrane;GO:0006616|SRP-dependent cotranslational protein targeting to membrane, translocation;GO:0006986|response to unfolded protein;GO:0045048|protein insertion into ER membrane	GO:0005783|endoplasmic reticulum;GO:0005789|endoplasmic reticulum membrane	GO:0003674|molecular_function	mmu04141 Protein processing in endoplasmic reticulum	-	-	PF03798:TLC domain	Cytoplasm;Endoplasmic reticulum;Membrane	-
O35704	Sptlc1	Serine palmitoyltransferase 1	268656	Serine palmitoyltransferase 1 OS=Mus musculus OX=10090 GN=Sptlc1 PE=1 SV=2	O35704	Serine palmitoyltransferase 1 OS=Mus musculus OX=10090 GN=Sptlc1 PE=1 SV=2	0	80.698	38.4778	10	55	10	1	473	52.5	6.4	2.594	985	10	196398	196398	196398	6.14449e+07	7.28376e+07	71516249	4.50757e-05	0.00286296	-8.44827	6.85996e+07	6.23127e+06	3.59762e+06	9.08354	196398	0	0	0	0.00280687	4.34606	Down	GO:0004758|serine C-palmitoyltransferase activity;GO:0005515|protein binding;GO:0005783|endoplasmic reticulum;GO:0005789|endoplasmic reticulum membrane;GO:0006665|sphingolipid metabolic process;GO:0006686|sphingomyelin biosynthetic process;GO:0017059|serine palmitoyltransferase complex;GO:0030148|sphingolipid biosynthetic process;GO:0030170|pyridoxal phosphate binding;GO:0046511|sphinganine biosy…	GO:0006665|sphingolipid metabolic process;GO:0006686|sphingomyelin biosynthetic process;GO:0030148|sphingolipid biosynthetic process;GO:0046511|sphinganine biosynthetic process;GO:0046512|sphingosine biosynthetic process;GO:0046513|ceramide biosynthetic process;GO:0061724|lipophagy;GO:1904504|positive regulation of lipophagy;GO:1904649|regulation of fat cell apoptotic process	GO:0005783|endoplasmic reticulum;GO:0005789|endoplasmic reticulum membrane;GO:0017059|serine palmitoyltransferase complex	GO:0004758|serine C-palmitoyltransferase activity;GO:0005515|protein binding;GO:0030170|pyridoxal phosphate binding	mmu01100 Metabolic pathways;mmu04071 Sphingolipid signaling pathway;mmu00600 Sphingolipid metabolism	R-MMU-1660661 Sphingolipid de novo biosynthesis;R-MMU-428157 Sphingolipid metabolism	WP4344 Sphingolipid metabolism overview;WP4690 Sphingolipid metabolism (integrated pathway)	PF00155:Aminotransferase class I and II	Cytoplasm;Endoplasmic reticulum;Membrane	-
Q78JT3	Haao	3-hydroxyanthranilate 3,4-dioxygenase	107766	3-hydroxyanthranilate 3,4-dioxygenase OS=Mus musculus OX=10090 GN=Haao PE=1 SV=1	Q78JT3	3-hydroxyanthranilate 3,4-dioxygenase OS=Mus musculus OX=10090 GN=Haao PE=1 SV=1	0	75.816	55.9441	10	29	10	1	286	32.8	6.54	2.981	572	10	196398	196398	196398	4.26981e+08	3.93296e+08	4.71688e+08	4.55859e-05	0.000456045	-11.0985	4.30655e+08	3.93246e+07	2.27041e+07	9.13135	196398	0	0	0	0.00280687	4.34117	Down	GO:0000334|3-hydroxyanthranilate 3,4-dioxygenase activity;GO:0005506|iron ion binding;GO:0005737|cytoplasm;GO:0005829|cytosol;GO:0006569|tryptophan catabolic process;GO:0008198|ferrous iron binding;GO:0009435|NAD biosynthetic process;GO:0010043|response to zinc ion;GO:0019805|quinolinate biosynthetic process;GO:0019825|oxygen binding;GO:0031966|mitochondrial membrane;GO:0034354|'de novo' NAD bios…	GO:0006569|tryptophan catabolic process;GO:0009435|NAD biosynthetic process;GO:0010043|response to zinc ion;GO:0019805|quinolinate biosynthetic process;GO:0034354|'de novo' NAD biosynthetic process from tryptophan;GO:0043420|anthranilate metabolic process;GO:0046686|response to cadmium ion;GO:0046874|quinolinate metabolic process;GO:0070050|neuron cellular homeostasis	GO:0005737|cytoplasm;GO:0005829|cytosol;GO:0031966|mitochondrial membrane	GO:0000334|3-hydroxyanthranilate 3,4-dioxygenase activity;GO:0005506|iron ion binding;GO:0008198|ferrous iron binding;GO:0019825|oxygen binding	mmu01100 Metabolic pathways;mmu01240 Biosynthesis of cofactors;mmu00380 Tryptophan metabolism	R-MMU-71291 Metabolism of amino acids and derivatives;R-MMU-71240 Tryptophan catabolism	WP79 Tryptophan metabolism	PF06052:3-hydroxyanthranilic acid dioxygenase	Cytoplasm;Mitochondrion;Membrane	-
Q9DBL1	Acadsb	Short/branched chain specific acyl-CoA dehydrogenase, mitochondrial	66885	Short/branched chain specific acyl-CoA dehydrogenase, mitochondrial OS=Mus musculus OX=10090 GN=Acadsb PE=1 SV=1	Q9DBL1	Short/branched chain specific acyl-CoA dehydrogenase, mitochondrial OS=Mus musculus OX=10090 GN=Acadsb PE=1 SV=1	0	154.357	49.3056	15	95	15	1	432	47.8	7.87	4.623	3065	15	196398	196398	16704078	1.68864e+08	1.49711e+08	1.69088e+08	4.97281e-05	0.0350588	-4.83408	1.62554e+08	1.11228e+07	6.42174e+06	6.8425	5.69896e+06	9.53071e+06	5.50256e+06	167.236	0.00302503	4.3034	Down	GO:0003853|short-chain 2-methyl fatty acyl-CoA dehydrogenase activity;GO:0003995|acyl-CoA dehydrogenase activity;GO:0005739|mitochondrion;GO:0005759|mitochondrial matrix;GO:0006550|isoleucine catabolic process;GO:0006631|fatty acid metabolic process;GO:0006635|fatty acid beta-oxidation;GO:0006637|acyl-CoA metabolic process;GO:0009055|electron transfer activity;GO:0016937|short-chain fatty acyl-Co…	GO:0006550|isoleucine catabolic process;GO:0006631|fatty acid metabolic process;GO:0006635|fatty acid beta-oxidation;GO:0006637|acyl-CoA metabolic process	GO:0005739|mitochondrion;GO:0005759|mitochondrial matrix	GO:0003853|short-chain 2-methyl fatty acyl-CoA dehydrogenase activity;GO:0003995|acyl-CoA dehydrogenase activity;GO:0009055|electron transfer activity;GO:0016937|short-chain fatty acyl-CoA dehydrogenase activity;GO:0042802|identical protein binding;GO:0050660|flavin adenine dinucleotide binding	mmu01100 Metabolic pathways;mmu00280 Valine, leucine and isoleucine degradation;mmu01212 Fatty acid metabolism;mmu00071 Fatty acid degradation	R-MMU-71291 Metabolism of amino acids and derivatives;R-MMU-9837999 Mitochondrial protein degradation;R-MMU-70895 Branched-chain amino acid catabolism	-	PF02771:Acyl-CoA dehydrogenase, N-terminal domain;PF02770:Acyl-CoA dehydrogenase, middle domain;PF00441:Acyl-CoA dehydrogenase, C-terminal domain	Cytoplasm;Mitochondrion	-
Q8VBT2	Sds	L-serine dehydratase/L-threonine deaminase	231691	L-serine dehydratase/L-threonine deaminase OS=Mus musculus OX=10090 GN=Sds PE=1 SV=3	Q8VBT2	L-serine dehydratase/L-threonine deaminase OS=Mus musculus OX=10090 GN=Sds PE=1 SV=3	0	126.504	52.5994	11	33	11	1	327	34.6	7.12	4.623	1179	11	196398	196398	196398	442091249	4.2451e+08	506015610	5.05849e-05	0.000429249	-11.1859	4.57539e+08	4.28924e+07	2.47639e+07	9.37458	196398	0	0	0	0.00304051	4.29598	Down	GO:0003941|L-serine ammonia-lyase activity;GO:0004794|threonine deaminase activity;GO:0005739|mitochondrion;GO:0005829|cytosol;GO:0006094|gluconeogenesis;GO:0006565|L-serine catabolic process;GO:0006567|threonine catabolic process;GO:0006629|lipid metabolic process;GO:0009097|isoleucine biosynthetic process;GO:0030170|pyridoxal phosphate binding;GO:0042803|protein homodimerization activity;GO:004…	GO:0006094|gluconeogenesis;GO:0006565|L-serine catabolic process;GO:0006567|threonine catabolic process;GO:0006629|lipid metabolic process;GO:0009097|isoleucine biosynthetic process;GO:0042866|pyruvate biosynthetic process;GO:0065003|protein-containing complex assembly	GO:0005739|mitochondrion;GO:0005829|cytosol	GO:0003941|L-serine ammonia-lyase activity;GO:0004794|threonine deaminase activity;GO:0030170|pyridoxal phosphate binding;GO:0042803|protein homodimerization activity	mmu01100 Metabolic pathways;mmu01200 Carbon metabolism;mmu01230 Biosynthesis of amino acids;mmu00270 Cysteine and methionine metabolism;mmu00260 Glycine, serine and threonine metabolism	R-MMU-71291 Metabolism of amino acids and derivatives	WP662 Amino acid metabolism	PF00291:Pyridoxal-phosphate dependent enzyme	Cytoplasm;Mitochondrion	-
P97363	Sptlc2	Serine palmitoyltransferase 2	20773	Serine palmitoyltransferase 2 OS=Mus musculus OX=10090 GN=Sptlc2 PE=1 SV=2	P97363	Serine palmitoyltransferase 2 OS=Mus musculus OX=10090 GN=Sptlc2 PE=1 SV=2	0	102.399	35	14	90	14	1	560	62.9	8.18	1.783	1429	14	196398	196398	5.23407e+06	6.11217e+07	6.76576e+07	5.79539e+07	5.34032e-05	0.0301332	-5.0525	6.22444e+07	4.94831e+06	2.85691e+06	7.94981	1.87562e+06	2.9085e+06	1.67922e+06	155.069	0.00317215	4.27243	Down	GO:0004758|serine C-palmitoyltransferase activity;GO:0005739|mitochondrion;GO:0005789|endoplasmic reticulum membrane;GO:0006686|sphingomyelin biosynthetic process;GO:0017059|serine palmitoyltransferase complex;GO:0030148|sphingolipid biosynthetic process;GO:0030170|pyridoxal phosphate binding;GO:0046511|sphinganine biosynthetic process;GO:0046512|sphingosine biosynthetic process;GO:0046513|cerami…	GO:0006686|sphingomyelin biosynthetic process;GO:0030148|sphingolipid biosynthetic process;GO:0046511|sphinganine biosynthetic process;GO:0046512|sphingosine biosynthetic process;GO:0046513|ceramide biosynthetic process;GO:0060612|adipose tissue development;GO:0061724|lipophagy;GO:1904504|positive regulation of lipophagy	GO:0005739|mitochondrion;GO:0005789|endoplasmic reticulum membrane;GO:0017059|serine palmitoyltransferase complex	GO:0004758|serine C-palmitoyltransferase activity;GO:0030170|pyridoxal phosphate binding	mmu01100 Metabolic pathways;mmu04071 Sphingolipid signaling pathway;mmu00600 Sphingolipid metabolism	R-MMU-1660661 Sphingolipid de novo biosynthesis;R-MMU-428157 Sphingolipid metabolism	WP4344 Sphingolipid metabolism overview;WP4690 Sphingolipid metabolism (integrated pathway)	PF00155:Aminotransferase class I and II	Cytoplasm;Mitochondrion;Endoplasmic reticulum;Membrane	-
Q99PG0	Aadac	Arylacetamide deacetylase	67758	Arylacetamide deacetylase OS=Mus musculus OX=10090 GN=Aadac PE=1 SV=3	Q99PG0	Arylacetamide deacetylase OS=Mus musculus OX=10090 GN=Aadac PE=1 SV=3	0	104.595	39.196	12	32	12	1	398	45.2	7.49	7.799	560	12	196398	196398	196398	7.18088e+08	6.12348e+08	7.34086e+08	5.58372e-05	0.00028539	-11.7748	6.88174e+08	6.61524e+07	3.81931e+07	9.61275	196398	0	0	0	0.00327816	4.25308	Down	GO:0004806|triacylglycerol lipase activity;GO:0005789|endoplasmic reticulum membrane;GO:0006629|lipid metabolic process;GO:0010898|positive regulation of triglyceride catabolic process;GO:0016298|lipase activity;GO:0017171|serine hydrolase activity;GO:0019213|deacetylase activity	GO:0006629|lipid metabolic process;GO:0010898|positive regulation of triglyceride catabolic process	GO:0005789|endoplasmic reticulum membrane	GO:0004806|triacylglycerol lipase activity;GO:0016298|lipase activity;GO:0017171|serine hydrolase activity;GO:0019213|deacetylase activity	-	R-MMU-211859 Biological oxidations;R-MMU-211945 Phase I - Functionalization of compounds	-	PF07859:alpha/beta hydrolase fold	Cytoplasm;Endoplasmic reticulum;Membrane	-
Q9CQU3	Rer1	Protein RER1	67830	Protein RER1 OS=Mus musculus OX=10090 GN=Rer1 PE=1 SV=1	Q9CQU3	Protein RER1 OS=Mus musculus OX=10090 GN=Rer1 PE=1 SV=1	0	45.034	28.5714	4	41	4	1	196	23	9.51	4.012	787	4	3.96594e+07	44602695	3.29341e+07	9.6623e+07	98982049	9.85196e+07	6.9294e-05	0.398457	-1.3275	9.80415e+07	1.25008e+06	721737	1.27506	3.90654e+07	5.85695e+06	3.38151e+06	14.9927	0.00402144	4.1593	Down	GO:0000139|Golgi membrane;GO:0005793|endoplasmic reticulum-Golgi intermediate compartment;GO:0005794|Golgi apparatus;GO:0005886|plasma membrane;GO:0006621|protein retention in ER lumen;GO:0006890|retrograde vesicle-mediated transport, Golgi to endoplasmic reticulum;GO:0007528|neuromuscular junction development;GO:0009986|cell surface;GO:0033130|acetylcholine receptor binding;GO:0071340|skeletal m…	GO:0006621|protein retention in ER lumen;GO:0006890|retrograde vesicle-mediated transport, Golgi to endoplasmic reticulum;GO:0007528|neuromuscular junction development;GO:0071340|skeletal muscle acetylcholine-gated channel clustering;GO:1903078|positive regulation of protein localization to plasma membrane	GO:0000139|Golgi membrane;GO:0005793|endoplasmic reticulum-Golgi intermediate compartment;GO:0005794|Golgi apparatus;GO:0005886|plasma membrane;GO:0009986|cell surface	GO:0033130|acetylcholine receptor binding	-	-	-	PF03248:Rer1 family	Cytoplasm;Golgi apparatus;Membrane	-
Q00342	Flt3	Receptor-type tyrosine-protein kinase FLT3	14255	Receptor-type tyrosine-protein kinase FLT3 OS=Mus musculus OX=10090 GN=Flt3 PE=1 SV=2	Q00342	Receptor-type tyrosine-protein kinase FLT3 OS=Mus musculus OX=10090 GN=Flt3 PE=1 SV=2	0.001	5.556	1.6	2	22	1	1	1000	113.4	6.38	0.099	336	2	196398	196398	196398	49942973	60761449	53066939	7.15155e-05	0.00359766	-8.11872	5.45905e+07	5.56783e+06	3.21459e+06	10.1993	196398	0	0	0	0.0041032	4.1456	Down	GO:0001776|leukocyte homeostasis;GO:0001934|positive regulation of protein phosphorylation;GO:0002318|myeloid progenitor cell differentiation;GO:0002320|lymphoid progenitor cell differentiation;GO:0002328|pro-B cell differentiation;GO:0002572|pro-T cell differentiation;GO:0004713|protein tyrosine kinase activity;GO:0004714|transmembrane receptor protein tyrosine kinase activity;GO:0004896|cytokin…	GO:0001776|leukocyte homeostasis;GO:0001934|positive regulation of protein phosphorylation;GO:0002318|myeloid progenitor cell differentiation;GO:0002320|lymphoid progenitor cell differentiation;GO:0002328|pro-B cell differentiation;GO:0002572|pro-T cell differentiation;GO:0006468|protein phosphorylation;GO:0007169|cell surface receptor protein tyrosine kinase signaling pathway;GO:0007275|multicel…	GO:0005783|endoplasmic reticulum;GO:0005788|endoplasmic reticulum lumen;GO:0005886|plasma membrane;GO:0009897|external side of plasma membrane;GO:0009986|cell surface;GO:0032991|protein-containing complex;GO:0043235|receptor complex	GO:0004713|protein tyrosine kinase activity;GO:0004714|transmembrane receptor protein tyrosine kinase activity;GO:0004896|cytokine receptor activity;GO:0005515|protein binding;GO:0005524|ATP binding;GO:0019838|growth factor binding;GO:0031625|ubiquitin protein ligase binding;GO:0035259|nuclear glucocorticoid receptor binding;GO:0043548|phosphatidylinositol 3-kinase binding;GO:0044877|protein-cont…	mmu05230 Central carbon metabolism in cancer;mmu05221 Acute myeloid leukemia;mmu04014 Ras signaling pathway;mmu05200 Pathways in cancer;mmu04151 PI3K-Akt signaling pathway;mmu04010 MAPK signaling pathway;mmu05202 Transcriptional misregulation in cancer;mmu04640 Hematopoietic cell lineage	R-MMU-1257604 PIP3 activates AKT signaling;R-MMU-9006925 Intracellular signaling by second messengers;R-MMU-9006934 Signaling by Receptor Tyrosine Kinases;R-MMU-5683057 MAPK family signaling cascades;R-MMU-5673001 RAF/MAP kinase cascade;R-MMU-5684996 MAPK1/MAPK3 signaling;R-MMU-9706369 Negative regulation of FLT3;R-MMU-74752 Signaling by Insulin receptor;R-MMU-9607240 FLT3 Signaling;R-MMU-1280215…	-	PF07714:Protein tyrosine and serine/threonine kinase;PF00047:Immunoglobulin domain	Cytoplasm;Endoplasmic reticulum;Membrane	-
Q9QXX4	Slc25a13	Electrogenic aspartate/glutamate antiporter SLC25A13, mitochondrial	50799	Electrogenic aspartate/glutamate antiporter SLC25A13, mitochondrial OS=Mus musculus OX=10090 GN=Slc25a13 PE=1 SV=1	Q9QXX4	Electrogenic aspartate/glutamate antiporter SLC25A13, mitochondrial OS=Mus musculus OX=10090 GN=Slc25a13 PE=1 SV=1	0	280.354	68.3432	29	235	25	1	676	74.4	8.6	12.335	4365	29	1.86285e+07	1.72789e+07	196398	6.13891e+08	5.62994e+08	6.86322e+08	7.37244e-05	0.0193772	-5.6895	6.21069e+08	6.19769e+07	3.57824e+07	9.97908	1.20346e+07	1.02743e+07	5.9319e+06	85.3736	0.00418241	4.13239	Down	GO:0000514|3-sulfino-L-alanine: proton, glutamate antiporter activity;GO:0000515|aspartate:glutamate, proton antiporter activity;GO:0005313|L-glutamate transmembrane transporter activity;GO:0005509|calcium ion binding;GO:0005739|mitochondrion;GO:0005743|mitochondrial inner membrane;GO:0006094|gluconeogenesis;GO:0006754|ATP biosynthetic process;GO:0015172|acidic amino acid transmembrane transporte…	GO:0006094|gluconeogenesis;GO:0006754|ATP biosynthetic process;GO:0015804|neutral amino acid transport;GO:0015810|aspartate transmembrane transport;GO:0015813|L-glutamate transmembrane transport;GO:0043490|malate-aspartate shuttle;GO:0045333|cellular respiration;GO:0051592|response to calcium ion;GO:1902600|proton transmembrane transport	GO:0005739|mitochondrion;GO:0005743|mitochondrial inner membrane	GO:0000514|3-sulfino-L-alanine: proton, glutamate antiporter activity;GO:0000515|aspartate:glutamate, proton antiporter activity;GO:0005313|L-glutamate transmembrane transporter activity;GO:0005509|calcium ion binding;GO:0015172|acidic amino acid transmembrane transporter activity;GO:0015183|L-aspartate transmembrane transporter activity;GO:0042802|identical protein binding	-	R-MMU-1428517 Aerobic respiration and respiratory electron transport;R-MMU-71291 Metabolism of amino acids and derivatives;R-MMU-611105 Respiratory electron transport;R-MMU-8963693 Aspartate and asparagine metabolism	-	PF00153:Mitochondrial carrier protein	Cytoplasm;Mitochondrion;Membrane	-
Q9DBA8	Amdhd1	Probable imidazolonepropionase	71761	Probable imidazolonepropionase OS=Mus musculus OX=10090 GN=Amdhd1 PE=1 SV=1	Q9DBA8	Probable imidazolonepropionase OS=Mus musculus OX=10090 GN=Amdhd1 PE=1 SV=1	0	138.697	50.2347	13	36	13	1	426	46.5	6.95	4.055	829	13	196398	196398	196398	2.67498e+08	2.64397e+08	2.20976e+08	7.5361e-05	0.000782596	-10.3194	2.50957e+08	2.60104e+07	1.50171e+07	10.3645	196398	0	0	0	0.00422775	4.12285	Down	GO:0005737|cytoplasm;GO:0006548|L-histidine catabolic process;GO:0019556|L-histidine catabolic process to glutamate and formamide;GO:0019557|L-histidine catabolic process to glutamate and formate;GO:0046872|metal ion binding;GO:0050480|imidazolonepropionase activity	GO:0006548|L-histidine catabolic process;GO:0019556|L-histidine catabolic process to glutamate and formamide;GO:0019557|L-histidine catabolic process to glutamate and formate	GO:0005737|cytoplasm	GO:0046872|metal ion binding;GO:0050480|imidazolonepropionase activity	mmu01100 Metabolic pathways;mmu00340 Histidine metabolism	R-MMU-71291 Metabolism of amino acids and derivatives	-	PF01979:Amidohydrolase family	Cytoplasm	-
Q8VCN5	Cth	Cystathionine gamma-lyase	107869	Cystathionine gamma-lyase OS=Mus musculus OX=10090 GN=Cth PE=1 SV=1	Q8VCN5	Cystathionine gamma-lyase OS=Mus musculus OX=10090 GN=Cth PE=1 SV=1	0	176.101	69.3467	17	54	17	1	398	43.5	7.65	11.217	1694	17	196398	196398	196398	1.00873e+09	1.20361e+09	1.22753e+09	7.81531e-05	0.000171284	-12.5113	1.14662e+09	1.20014e+08	6.92901e+07	10.4667	196398	0	0	0	0.00432286	4.10705	Down	GO:0004123|cystathionine gamma-lyase activity;GO:0005515|protein binding;GO:0005516|calmodulin binding;GO:0005737|cytoplasm;GO:0005829|cytosol;GO:0006629|lipid metabolic process;GO:0006749|glutathione metabolic process;GO:0008285|negative regulation of cell population proliferation;GO:0018272|protein-pyridoxal-5-phosphate linkage via peptidyl-N6-pyridoxal phosphate-L-lysine;GO:0019343|cysteine bi…	GO:0006629|lipid metabolic process;GO:0006749|glutathione metabolic process;GO:0008285|negative regulation of cell population proliferation;GO:0018272|protein-pyridoxal-5-phosphate linkage via peptidyl-N6-pyridoxal phosphate-L-lysine;GO:0019343|cysteine biosynthetic process via cystathionine;GO:0019344|cysteine biosynthetic process;GO:0019346|transsulfuration;GO:0030308|negative regulation of cel…	GO:0005737|cytoplasm;GO:0005829|cytosol	GO:0004123|cystathionine gamma-lyase activity;GO:0005515|protein binding;GO:0005516|calmodulin binding;GO:0030170|pyridoxal phosphate binding;GO:0042802|identical protein binding;GO:0044540|L-cystine L-cysteine-lyase (deaminating);GO:0047982|homocysteine desulfhydrase activity;GO:0080146|L-cysteine desulfhydrase activity;GO:0098606|selenocystathionine gamma-lyase activity	mmu01100 Metabolic pathways;mmu01230 Biosynthesis of amino acids;mmu00270 Cysteine and methionine metabolism;mmu00260 Glycine, serine and threonine metabolism;mmu00670 One carbon pool by folate;mmu00450 Selenocompound metabolism	R-MMU-71291 Metabolism of amino acids and derivatives;R-MMU-1614635 Sulfur amino acid metabolism;R-MMU-1614558 Degradation of cysteine and homocysteine	WP662 Amino acid metabolism;WP730 Glutathione and one-carbon metabolism;WP1770 One-carbon metabolism and related pathways;WP108 Selenium metabolism / selenoproteins	PF01053:Cys/Met metabolism PLP-dependent enzyme	Cytoplasm	-
Q9R112	Sqor	Sulfide:quinone oxidoreductase, mitochondrial	59010	Sulfide:quinone oxidoreductase, mitochondrial OS=Mus musculus OX=10090 GN=Sqor PE=1 SV=3	Q9R112	Sulfide:quinone oxidoreductase, mitochondrial OS=Mus musculus OX=10090 GN=Sqor PE=1 SV=3	0	100.935	52.4444	16	46	16	1	450	50.3	9.09	2.765	657	16	196398	196398	196398	1.12134e+08	1.14616e+08	9.40315e+07	7.99259e-05	0.00183675	-9.08863	1.06927e+08	1.12367e+07	6.48753e+06	10.5088	196398	0	0	0	0.00432286	4.09731	Down	GO:0005739|mitochondrion;GO:0005743|mitochondrial inner membrane;GO:0048038|quinone binding;GO:0070221|sulfide oxidation, using sulfide:quinone oxidoreductase;GO:0070224|sulfide:quinone oxidoreductase activity;GO:0071949|FAD binding;GO:0106436|glutathione-dependent sulfide quinone oxidoreductase activity	GO:0070221|sulfide oxidation, using sulfide:quinone oxidoreductase	GO:0005739|mitochondrion;GO:0005743|mitochondrial inner membrane	GO:0048038|quinone binding;GO:0070224|sulfide:quinone oxidoreductase activity;GO:0071949|FAD binding;GO:0106436|glutathione-dependent sulfide quinone oxidoreductase activity	mmu01100 Metabolic pathways;mmu00920 Sulfur metabolism	R-MMU-71291 Metabolism of amino acids and derivatives;R-MMU-1614635 Sulfur amino acid metabolism;R-MMU-1614558 Degradation of cysteine and homocysteine	-	PF07992:Pyridine nucleotide-disulphide oxidoreductase	Cytoplasm;Mitochondrion;Membrane	-
Q99MR8	Mccc1	Methylcrotonoyl-CoA carboxylase subunit alpha, mitochondrial	72039	Methylcrotonoyl-CoA carboxylase subunit alpha, mitochondrial OS=Mus musculus OX=10090 GN=Mccc1 PE=1 SV=2	Q99MR8	Methylcrotonoyl-CoA carboxylase subunit alpha, mitochondrial OS=Mus musculus OX=10090 GN=Mccc1 PE=1 SV=2	0	247.824	58.4379	26	158	26	1	717	79.3	7.83	5.813	2955	26	196398	5.02893e+06	196398	2.64195e+08	2.39328e+08	2.94615e+08	8.00485e-05	0.00679297	-7.20174	2.66046e+08	2.76899e+07	1.59868e+07	10.4079	1.80724e+06	2.79007e+06	1.61085e+06	154.382	0.00432286	4.09665	Down	GO:0004485|methylcrotonoyl-CoA carboxylase activity;GO:0005524|ATP binding;GO:0005739|mitochondrion;GO:0005743|mitochondrial inner membrane;GO:0005759|mitochondrial matrix;GO:0006552|L-leucine catabolic process;GO:0046872|metal ion binding;GO:1905202|methylcrotonoyl-CoA carboxylase complex	GO:0006552|L-leucine catabolic process	GO:0005739|mitochondrion;GO:0005743|mitochondrial inner membrane;GO:0005759|mitochondrial matrix;GO:1905202|methylcrotonoyl-CoA carboxylase complex	GO:0004485|methylcrotonoyl-CoA carboxylase activity;GO:0005524|ATP binding;GO:0046872|metal ion binding	mmu01100 Metabolic pathways;mmu00280 Valine, leucine and isoleucine degradation	R-MMU-71291 Metabolism of amino acids and derivatives;R-MMU-70895 Branched-chain amino acid catabolism;R-MMU-196854 Metabolism of vitamins and cofactors;R-MMU-196849 Metabolism of water-soluble vitamins and cofactors;R-MMU-196780 Biotin transport and metabolism	WP662 Amino acid metabolism	PF00364:Biotin-requiring enzyme;PF02786:Carbamoyl-phosphate synthase L chain, ATP binding domain;PF00289:Biotin carboxylase, N-terminal domain;PF02785:Biotin carboxylase C-terminal domain	Cytoplasm;Mitochondrion;Membrane	-
Q8C196	Cps1	Carbamoyl-phosphate synthase [ammonia], mitochondrial	227231	Carbamoyl-phosphate synthase [ammonia], mitochondrial OS=Mus musculus OX=10090 GN=Cps1 PE=1 SV=2	Q8C196	Carbamoyl-phosphate synthase [ammonia], mitochondrial OS=Mus musculus OX=10090 GN=Cps1 PE=1 SV=2	0	1433.61	69.2	84	861	82	1	1500	164.5	6.92	124.574	23104	84	196398	55644924	196398	2.83079e+10	2.93398e+10	3.4355e+10	8.0735e-05	0.000609087	-10.6811	3.06676e+10	3.23483e+09	1.86763e+09	10.548	1.86792e+07	3.20132e+07	1.84828e+07	171.384	0.00432286	4.09294	Down	GO:0000050|urea cycle;GO:0004087|carbamoyl-phosphate synthase (ammonia) activity;GO:0004088|carbamoyl-phosphate synthase (glutamine-hydrolyzing) activity;GO:0004175|endopeptidase activity;GO:0005509|calcium ion binding;GO:0005515|protein binding;GO:0005524|ATP binding;GO:0005543|phospholipid binding;GO:0005730|nucleolus;GO:0005737|cytoplasm;GO:0005739|mitochondrion;GO:0005743|mitochondrial inner …	GO:0000050|urea cycle;GO:0006207|'de novo' pyrimidine nucleobase biosynthetic process;GO:0006541|glutamine metabolic process;GO:0007494|midgut development;GO:0009410|response to xenobiotic stimulus;GO:0009636|response to toxic substance;GO:0010043|response to zinc ion;GO:0014075|response to amine;GO:0019433|triglyceride catabolic process;GO:0032094|response to food;GO:0032496|response to lipopoly…	GO:0005730|nucleolus;GO:0005737|cytoplasm;GO:0005739|mitochondrion;GO:0005743|mitochondrial inner membrane;GO:0005886|plasma membrane;GO:0032991|protein-containing complex;GO:0042645|mitochondrial nucleoid	GO:0004087|carbamoyl-phosphate synthase (ammonia) activity;GO:0004088|carbamoyl-phosphate synthase (glutamine-hydrolyzing) activity;GO:0004175|endopeptidase activity;GO:0005509|calcium ion binding;GO:0005515|protein binding;GO:0005524|ATP binding;GO:0005543|phospholipid binding;GO:0016595|glutamate binding;GO:0030955|potassium ion binding;GO:0036094|small molecule binding;GO:0044877|protein-conta…	mmu01100 Metabolic pathways;mmu01200 Carbon metabolism;mmu01230 Biosynthesis of amino acids;mmu00250 Alanine, aspartate and glutamate metabolism;mmu00220 Arginine biosynthesis;mmu00910 Nitrogen metabolism	R-MMU-71291 Metabolism of amino acids and derivatives;R-MMU-70635 Urea cycle	WP662 Amino acid metabolism	PF02786:Carbamoyl-phosphate synthase L chain, ATP binding domain;PF02142:MGS-like domain;PF00117:Glutamine amidotransferase class-I;PF00988:Carbamoyl-phosphate synthase small chain, CPSase domain;PF02787:Carbamoyl-phosphate synthetase large chain, oligomerisation domain	Cytoplasm;Mitochondrion;Nucleolus;Membrane	-
Q9Z1Q9	Vars1	Valine--tRNA ligase	22321	Valine--tRNA ligase OS=Mus musculus OX=10090 GN=Vars1 PE=1 SV=1	Q9Z1Q9	Valine--tRNA ligase OS=Mus musculus OX=10090 GN=Vars1 PE=1 SV=1	0	710.652	63.0245	64	900	64	1	1263	140.1	7.77	31.68	19263	64	1.3737e+08	1.46646e+08	6.2344e+07	7.97363e+08	8.03493e+08	711073623	8.15824e-05	0.149814	-2.73875	7.70643e+08	5.16799e+07	2.98374e+07	6.70607	1.15453e+08	4.62274e+07	2.66894e+07	40.0399	0.00432286	4.0884	Down	GO:0002161|aminoacyl-tRNA editing activity;GO:0004832|valine-tRNA ligase activity;GO:0005524|ATP binding;GO:0005739|mitochondrion;GO:0005829|cytosol;GO:0006438|valyl-tRNA aminoacylation;GO:0106074|aminoacyl-tRNA metabolism involved in translational fidelity	GO:0006438|valyl-tRNA aminoacylation;GO:0106074|aminoacyl-tRNA metabolism involved in translational fidelity	GO:0005739|mitochondrion;GO:0005829|cytosol	GO:0002161|aminoacyl-tRNA editing activity;GO:0004832|valine-tRNA ligase activity;GO:0005524|ATP binding	mmu00970 Aminoacyl-tRNA biosynthesis	-	WP662 Amino acid metabolism	PF00043:Glutathione S-transferase, C-terminal domain;PF00133:tRNA synthetases class I (I, L, M and V);PF08264:Anticodon-binding domain of tRNA ligase	Cytoplasm;Mitochondrion	-
Q9Z2C8	Ybx2	Y-box-binding protein 2	53422	Y-box-binding protein 2 OS=Mus musculus OX=10090 GN=Ybx2 PE=1 SV=1	Q9Z2C8	Y-box-binding protein 2 OS=Mus musculus OX=10090 GN=Ybx2 PE=1 SV=1	0	107.628	41.1111	9	105	5	1	360	38.2	10.95	5.661	3631	9	196398	196398	196398	3.79399e+07	3.33655e+07	4.12457e+07	8.21934e-05	0.0052349	-7.57762	3.7517e+07	3.95708e+06	2.28462e+06	10.5474	196398	0	0	0	0.00432286	4.08516	Down	GO:0003676|nucleic acid binding;GO:0003677|DNA binding;GO:0003682|chromatin binding;GO:0003729|mRNA binding;GO:0003730|mRNA 3'-UTR binding;GO:0005634|nucleus;GO:0005737|cytoplasm;GO:0007286|spermatid development;GO:0008289|lipid binding;GO:0010468|regulation of gene expression;GO:0017148|negative regulation of translation;GO:0043021|ribonucleoprotein complex binding;GO:0045182|translation regulat…	GO:0007286|spermatid development;GO:0010468|regulation of gene expression;GO:0017148|negative regulation of translation;GO:0048255|mRNA stabilization;GO:0048477|oogenesis;GO:0051100|negative regulation of binding;GO:0120162|positive regulation of cold-induced thermogenesis	GO:0005634|nucleus;GO:0005737|cytoplasm;GO:1990904|ribonucleoprotein complex	GO:0003676|nucleic acid binding;GO:0003677|DNA binding;GO:0003682|chromatin binding;GO:0003729|mRNA binding;GO:0003730|mRNA 3'-UTR binding;GO:0008289|lipid binding;GO:0043021|ribonucleoprotein complex binding;GO:0045182|translation regulator activity	-	-	-	PF00313:'Cold-shock' DNA-binding domain	Cytoplasm	CSD
Q9CZL5	Pcbd2	Pterin-4-alpha-carbinolamine dehydratase 2	72562	Pterin-4-alpha-carbinolamine dehydratase 2 OS=Mus musculus OX=10090 GN=Pcbd2 PE=1 SV=2	Q9CZL5	Pterin-4-alpha-carbinolamine dehydratase 2 OS=Mus musculus OX=10090 GN=Pcbd2 PE=1 SV=2	0	28.76	47.0588	6	30	6	1	136	14.8	9.16	3.329	336	6	196398	196398	196398	5.71005e+07	5.73331e+07	6.8467e+07	8.48909e-05	0.00322139	-8.2781	6.09669e+07	6.49633e+06	3.75066e+06	10.6555	196398	0	0	0	0.0044187	4.07114	Down	GO:0004505|phenylalanine 4-monooxygenase activity;GO:0005515|protein binding;GO:0005634|nucleus;GO:0005739|mitochondrion;GO:0006729|tetrahydrobiopterin biosynthetic process;GO:0008124|4-alpha-hydroxytetrahydrobiopterin dehydratase activity;GO:0019293|tyrosine biosynthetic process, by oxidation of phenylalanine;GO:0042802|identical protein binding;GO:0045893|positive regulation of DNA-templated tr…	GO:0006729|tetrahydrobiopterin biosynthetic process;GO:0019293|tyrosine biosynthetic process, by oxidation of phenylalanine;GO:0045893|positive regulation of DNA-templated transcription	GO:0005634|nucleus;GO:0005739|mitochondrion	GO:0004505|phenylalanine 4-monooxygenase activity;GO:0005515|protein binding;GO:0008124|4-alpha-hydroxytetrahydrobiopterin dehydratase activity;GO:0042802|identical protein binding	mmu01100 Metabolic pathways;mmu00790 Folate biosynthesis	-	-	PF01329:Pterin 4 alpha carbinolamine dehydratase	Cytoplasm;Mitochondrion	-
Q91WN4	Kmo	Kynurenine 3-monooxygenase	98256	Kynurenine 3-monooxygenase OS=Mus musculus OX=10090 GN=Kmo PE=1 SV=1	Q91WN4	Kynurenine 3-monooxygenase OS=Mus musculus OX=10090 GN=Kmo PE=1 SV=1	0	105.885	39.8747	14	35	14	1	479	54.5	8.88	3.299	409	14	196398	196398	196398	3.0013e+08	2.57682e+08	3.18968e+08	8.67312e-05	0.000671998	-10.5393	2.9226e+08	3.13914e+07	1.81238e+07	10.7409	196398	0	0	0	0.00446843	4.06182	Down	GO:0004502|kynurenine 3-monooxygenase activity;GO:0005615|extracellular space;GO:0005739|mitochondrion;GO:0005741|mitochondrial outer membrane;GO:0005743|mitochondrial inner membrane;GO:0006569|tryptophan catabolic process;GO:0009651|response to salt stress;GO:0014049|positive regulation of glutamate secretion;GO:0016174|NAD(P)H oxidase H2O2-forming activity;GO:0019674|NAD metabolic process;GO:00…	GO:0006569|tryptophan catabolic process;GO:0009651|response to salt stress;GO:0014049|positive regulation of glutamate secretion;GO:0019674|NAD metabolic process;GO:0019805|quinolinate biosynthetic process;GO:0034276|kynurenic acid biosynthetic process;GO:0034354|'de novo' NAD biosynthetic process from tryptophan;GO:0043420|anthranilate metabolic process;GO:0070189|kynurenine metabolic process;GO…	GO:0005615|extracellular space;GO:0005739|mitochondrion;GO:0005741|mitochondrial outer membrane;GO:0005743|mitochondrial inner membrane	GO:0004502|kynurenine 3-monooxygenase activity;GO:0016174|NAD(P)H oxidase H2O2-forming activity;GO:0050660|flavin adenine dinucleotide binding;GO:0071949|FAD binding	mmu01100 Metabolic pathways;mmu01240 Biosynthesis of cofactors;mmu00380 Tryptophan metabolism	R-MMU-71291 Metabolism of amino acids and derivatives;R-MMU-71240 Tryptophan catabolism	WP1273 Folic acid network;WP1272 Selenium micronutrient network	PF01494:FAD binding domain	Cytoplasm;Mitochondrion;Membrane;Extracellular region	-
P97742	Cpt1a	Carnitine O-palmitoyltransferase 1, liver isoform	12894	Carnitine O-palmitoyltransferase 1, liver isoform OS=Mus musculus OX=10090 GN=Cpt1a PE=1 SV=4	P97742	Carnitine O-palmitoyltransferase 1, liver isoform OS=Mus musculus OX=10090 GN=Cpt1a PE=1 SV=4	0	264.889	56.0155	32	239	32	1	773	88.2	8.62	7.66	4043	32	4.54991e+07	4.66037e+07	1.16452e+07	3.52308e+08	342472594	3.98733e+08	9.23069e-05	0.0948758	-3.39782	3.64505e+08	3.00477e+07	1.7348e+07	8.24343	3.45827e+07	1.98721e+07	1.14731e+07	57.4625	0.00470765	4.03477	Down	GO:0001666|response to hypoxia;GO:0001676|long-chain fatty acid metabolic process;GO:0004095|carnitine O-palmitoyltransferase activity;GO:0005515|protein binding;GO:0005739|mitochondrion;GO:0005741|mitochondrial outer membrane;GO:0005743|mitochondrial inner membrane;GO:0006006|glucose metabolic process;GO:0006631|fatty acid metabolic process;GO:0006635|fatty acid beta-oxidation;GO:0006641|triglyc…	GO:0001666|response to hypoxia;GO:0001676|long-chain fatty acid metabolic process;GO:0006006|glucose metabolic process;GO:0006631|fatty acid metabolic process;GO:0006635|fatty acid beta-oxidation;GO:0006641|triglyceride metabolic process;GO:0007584|response to nutrient;GO:0009410|response to xenobiotic stimulus;GO:0009437|carnitine metabolic process;GO:0010883|regulation of lipid storage;GO:00140…	GO:0005739|mitochondrion;GO:0005741|mitochondrial outer membrane;GO:0005743|mitochondrial inner membrane	GO:0004095|carnitine O-palmitoyltransferase activity;GO:0005515|protein binding;GO:0030674|protein-macromolecule adaptor activity;GO:0042802|identical protein binding	mmu04714 Thermogenesis;mmu01212 Fatty acid metabolism;mmu00071 Fatty acid degradation;mmu04922 Glucagon signaling pathway;mmu03320 PPAR signaling pathway;mmu04152 AMPK signaling pathway;mmu04931 Insulin resistance;mmu04920 Adipocytokine signaling pathway;mmu04148 Efferocytosis;mmu04936 Alcoholic liver disease	R-MMU-8978868 Fatty acid metabolism;R-MMU-5362517 Signaling by Retinoic Acid;R-MMU-200425 Carnitine metabolism;R-MMU-9006931 Signaling by Nuclear Receptors	WP401 Mitochondrial long chain fatty acid beta-oxidation;WP1269 Fatty acid beta-oxidation;WP2318 Fatty acid oxidation;WP2316 PPAR signaling pathway;WP683 Leptin and adiponectin	PF00755:Choline/Carnitine o-acyltransferase;PF16484:Carnitine O-palmitoyltransferase N-terminus	Cytoplasm;Mitochondrion;Membrane	-
Q91X52	Dcxr	L-xylulose reductase	67880	L-xylulose reductase OS=Mus musculus OX=10090 GN=Dcxr PE=1 SV=2	Q91X52	L-xylulose reductase OS=Mus musculus OX=10090 GN=Dcxr PE=1 SV=2	0	21.654	23.7705	5	11	5	1	244	25.7	7.31	1.154	127	5	196398	196398	196398	4.54457e+07	5.56239e+07	5.48918e+07	9.37187e-05	0.00377782	-8.04823	5.19871e+07	5.67686e+06	3.27754e+06	10.9197	196398	0	0	0	0.00473186	4.02817	Down	GO:0004090|carbonyl reductase (NADPH) activity;GO:0005515|protein binding;GO:0005829|cytosol;GO:0005881|cytoplasmic microtubule;GO:0005902|microvillus;GO:0005903|brush border;GO:0005997|xylulose metabolic process;GO:0006006|glucose metabolic process;GO:0006739|NADP metabolic process;GO:0016324|apical plasma membrane;GO:0016614|oxidoreductase activity, acting on CH-OH group of donors;GO:0016655|ox…	GO:0005997|xylulose metabolic process;GO:0006006|glucose metabolic process;GO:0006739|NADP metabolic process;GO:0019640|D-glucuronate catabolic process to D-xylulose 5-phosphate;GO:0042732|D-xylose metabolic process;GO:2000379|positive regulation of reactive oxygen species metabolic process	GO:0005829|cytosol;GO:0005881|cytoplasmic microtubule;GO:0005902|microvillus;GO:0005903|brush border;GO:0016324|apical plasma membrane	GO:0004090|carbonyl reductase (NADPH) activity;GO:0005515|protein binding;GO:0016614|oxidoreductase activity, acting on CH-OH group of donors;GO:0016655|oxidoreductase activity, acting on NAD(P)H, quinone or similar compound as acceptor;GO:0042802|identical protein binding;GO:0050038|L-xylulose reductase (NADPH) activity	mmu01100 Metabolic pathways;mmu00040 Pentose and glucuronate interconversions	R-MMU-71387 Metabolism of carbohydrates	-	PF00106:short chain dehydrogenase;PF13561:Enoyl-(Acyl carrier protein) reductase	Cytoplasm;Membrane	-
Q60759	Gcdh	Glutaryl-CoA dehydrogenase, mitochondrial	270076	Glutaryl-CoA dehydrogenase, mitochondrial OS=Mus musculus OX=10090 GN=Gcdh PE=1 SV=2	Q60759	Glutaryl-CoA dehydrogenase, mitochondrial OS=Mus musculus OX=10090 GN=Gcdh PE=1 SV=2	0	197.866	55.4795	15	97	15	1	438	48.6	8.73	6.88	2342	15	196398	196398	196398	7.65135e+08	9.401e+08	8.0315e+08	9.53382e-05	0.00023489	-12.0557	8.36129e+08	9.20264e+07	5.31314e+07	11.0062	196398	0	0	0	0.00476597	4.02073	Down	GO:0000062|fatty-acyl-CoA binding;GO:0004361|glutaryl-CoA dehydrogenase activity;GO:0005739|mitochondrion;GO:0005743|mitochondrial inner membrane;GO:0005759|mitochondrial matrix;GO:0006568|tryptophan metabolic process;GO:0006637|acyl-CoA metabolic process;GO:0019395|fatty acid oxidation;GO:0033539|fatty acid beta-oxidation using acyl-CoA dehydrogenase;GO:0046949|fatty-acyl-CoA biosynthetic proces…	GO:0006568|tryptophan metabolic process;GO:0006637|acyl-CoA metabolic process;GO:0019395|fatty acid oxidation;GO:0033539|fatty acid beta-oxidation using acyl-CoA dehydrogenase;GO:0046949|fatty-acyl-CoA biosynthetic process	GO:0005739|mitochondrion;GO:0005743|mitochondrial inner membrane;GO:0005759|mitochondrial matrix	GO:0000062|fatty-acyl-CoA binding;GO:0004361|glutaryl-CoA dehydrogenase activity;GO:0050660|flavin adenine dinucleotide binding	mmu01100 Metabolic pathways;mmu00310 Lysine degradation;mmu00071 Fatty acid degradation;mmu00380 Tryptophan metabolism	R-MMU-71291 Metabolism of amino acids and derivatives;R-MMU-71064 Lysine catabolism	WP1269 Fatty acid beta-oxidation;WP79 Tryptophan metabolism	PF02771:Acyl-CoA dehydrogenase, N-terminal domain;PF02770:Acyl-CoA dehydrogenase, middle domain;PF00441:Acyl-CoA dehydrogenase, C-terminal domain	Cytoplasm;Mitochondrion;Membrane	-
P58802	Tbc1d10a	TBC1 domain family member 10A	103724	TBC1 domain family member 10A OS=Mus musculus OX=10090 GN=Tbc1d10a PE=1 SV=1	P58802	TBC1 domain family member 10A OS=Mus musculus OX=10090 GN=Tbc1d10a PE=1 SV=1	0	78.523	32.6	11	70	11	1	500	56.2	7.85	2.29	1495	11	2.33234e+06	1.95254e+06	1.96625e+06	4.21988e+07	51644215	4.47277e+07	9.83756e-05	0.0451115	-4.47036	4.61902e+07	4.88961e+06	2.82302e+06	10.5858	2.08371e+06	215429	124378	10.3387	0.00479015	4.00711	Down	GO:0005085|guanyl-nucleotide exchange factor activity;GO:0005096|GTPase activator activity;GO:0005737|cytoplasm;GO:0005886|plasma membrane;GO:0005902|microvillus;GO:0030165|PDZ domain binding;GO:0042147|retrograde transport, endosome to Golgi;GO:0045862|positive regulation of proteolysis;GO:0097202|activation of cysteine-type endopeptidase activity	GO:0042147|retrograde transport, endosome to Golgi;GO:0045862|positive regulation of proteolysis;GO:0097202|activation of cysteine-type endopeptidase activity	GO:0005737|cytoplasm;GO:0005886|plasma membrane;GO:0005902|microvillus	GO:0005085|guanyl-nucleotide exchange factor activity;GO:0005096|GTPase activator activity;GO:0030165|PDZ domain binding	-	R-MMU-9007101 Rab regulation of trafficking;R-MMU-8854214 TBC/RABGAPs	-	PF00566:Rab-GTPase-TBC domain	Cytoplasm;Membrane	-
Q8VC30	Tkfc	Triokinase/FMN cyclase	225913	Triokinase/FMN cyclase OS=Mus musculus OX=10090 GN=Tkfc PE=1 SV=1	Q8VC30	Triokinase/FMN cyclase OS=Mus musculus OX=10090 GN=Tkfc PE=1 SV=1	0	244.355	57.0934	20	179	20	1	578	59.7	6.92	8.345	3742	20	4.43776e+07	4.28131e+07	1.67712e+07	5.44673e+08	4.79167e+08	5.85145e+08	9.84681e-05	0.0646134	-3.95202	5.36328e+08	5.34796e+07	3.08765e+07	9.97144	3.4654e+07	1.55067e+07	8.95278e+06	44.7472	0.00479015	4.0067	Down	GO:0004371|glycerone kinase activity;GO:0005515|protein binding;GO:0005524|ATP binding;GO:0005829|cytosol;GO:0005975|carbohydrate metabolic process;GO:0006071|glycerol metabolic process;GO:0019563|glycerol catabolic process;GO:0034012|FAD-AMP lyase (cyclizing) activity;GO:0039534|negative regulation of MDA-5 signaling pathway;GO:0045088|regulation of innate immune response;GO:0046835|carbohydrate…	GO:0005975|carbohydrate metabolic process;GO:0006071|glycerol metabolic process;GO:0019563|glycerol catabolic process;GO:0039534|negative regulation of MDA-5 signaling pathway;GO:0045088|regulation of innate immune response;GO:0046835|carbohydrate phosphorylation;GO:0061624|fructose catabolic process to hydroxyacetone phosphate and glyceraldehyde-3-phosphate;GO:0061625|glycolytic process through …	GO:0005829|cytosol	GO:0004371|glycerone kinase activity;GO:0005515|protein binding;GO:0005524|ATP binding;GO:0034012|FAD-AMP lyase (cyclizing) activity;GO:0046872|metal ion binding;GO:0050354|triokinase activity	mmu01100 Metabolic pathways;mmu01200 Carbon metabolism;mmu00051 Fructose and mannose metabolism;mmu00561 Glycerolipid metabolism;mmu04622 RIG-I-like receptor signaling pathway	R-MMU-71387 Metabolism of carbohydrates	-	PF02733:Dak1 domain;PF02734:DAK2 domain	Cytoplasm	-
O55125	Nipsnap1	Protein NipSnap homolog 1	18082	Protein NipSnap homolog 1 OS=Mus musculus OX=10090 GN=Nipsnap1 PE=1 SV=1	O55125	Protein NipSnap homolog 1 OS=Mus musculus OX=10090 GN=Nipsnap1 PE=1 SV=1	0	89.734	47.8873	9	66	9	1	284	33.3	9.44	7.733	795	9	3.18312e+07	3.68373e+07	1.44683e+07	9.249e+08	8.03914e+08	7.53627e+08	9.86681e-05	0.0334899	-4.90013	8.2748e+08	8.80351e+07	5.08271e+07	10.6389	2.77122e+07	1.17396e+07	6.77785e+06	42.3624	0.00479015	4.00582	Down	GO:0000423|mitophagy;GO:0005515|protein binding;GO:0005739|mitochondrion;GO:0005743|mitochondrial inner membrane;GO:0005759|mitochondrial matrix;GO:0016020|membrane;GO:0019233|sensory perception of pain;GO:0030674|protein-macromolecule adaptor activity;GO:0097060|synaptic membrane	GO:0000423|mitophagy;GO:0019233|sensory perception of pain	GO:0005739|mitochondrion;GO:0005743|mitochondrial inner membrane;GO:0005759|mitochondrial matrix;GO:0016020|membrane;GO:0097060|synaptic membrane	GO:0005515|protein binding;GO:0030674|protein-macromolecule adaptor activity	-	-	-	PF07978:NIPSNAP	Cytoplasm;Mitochondrion;Membrane	-
P16460	Ass1	Argininosuccinate synthase	11898	Argininosuccinate synthase OS=Mus musculus OX=10090 GN=Ass1 PE=1 SV=1	P16460	Argininosuccinate synthase OS=Mus musculus OX=10090 GN=Ass1 PE=1 SV=1	0	265.628	65.534	24	222	24	1	412	46.6	8.22	40.246	4550	24	5.82942e+07	6.99841e+07	4.81722e+07	8.324e+09	7.08483e+09	8.81996e+09	0.000100176	0.00728268	-7.10132	8.07626e+09	8.93702e+08	5.15979e+08	11.0658	5.88168e+07	1.09153e+07	6.30197e+06	18.5582	0.00479387	3.99923	Down	GO:0000050|urea cycle;GO:0000052|citrulline metabolic process;GO:0000053|argininosuccinate metabolic process;GO:0001822|kidney development;GO:0001889|liver development;GO:0004055|argininosuccinate synthase activity;GO:0005515|protein binding;GO:0005524|ATP binding;GO:0005654|nucleoplasm;GO:0005737|cytoplasm;GO:0005739|mitochondrion;GO:0005741|mitochondrial outer membrane;GO:0005829|cytosol;GO:000…	GO:0000050|urea cycle;GO:0000052|citrulline metabolic process;GO:0000053|argininosuccinate metabolic process;GO:0001822|kidney development;GO:0001889|liver development;GO:0006526|L-arginine biosynthetic process;GO:0006531|aspartate metabolic process;GO:0006953|acute-phase response;GO:0007494|midgut development;GO:0007584|response to nutrient;GO:0007623|circadian rhythm;GO:0009410|response to xeno…	GO:0005654|nucleoplasm;GO:0005737|cytoplasm;GO:0005739|mitochondrion;GO:0005741|mitochondrial outer membrane;GO:0005829|cytosol;GO:0043025|neuronal cell body;GO:0043204|perikaryon;GO:0043209|myelin sheath;GO:0070852|cell body fiber	GO:0004055|argininosuccinate synthase activity;GO:0005515|protein binding;GO:0005524|ATP binding;GO:0015643|toxic substance binding;GO:0016597|amino acid binding;GO:0042802|identical protein binding	mmu01100 Metabolic pathways;mmu01230 Biosynthesis of amino acids;mmu00250 Alanine, aspartate and glutamate metabolism;mmu00220 Arginine biosynthesis;mmu05418 Fluid shear stress and atherosclerosis	R-MMU-71291 Metabolism of amino acids and derivatives;R-MMU-70635 Urea cycle	WP662 Amino acid metabolism;WP240 Alanine and aspartate metabolism	PF00764:Arginosuccinate synthase N-terminal HUP domain;PF20979:Arginosuccinate synthase C-terminal domain	Cytoplasm;Mitochondrion;Membrane	-
P05202	Got2	Aspartate aminotransferase, mitochondrial	14719	Aspartate aminotransferase, mitochondrial OS=Mus musculus OX=10090 GN=Got2 PE=1 SV=1	P05202	Aspartate aminotransferase, mitochondrial OS=Mus musculus OX=10090 GN=Got2 PE=1 SV=1	0	247.49	64.186	21	253	21	1	430	47.4	9	16.433	5453	21	7.41919e+07	1.72317e+08	9.32749e+07	2.98881e+09	3594232570	3.64183e+09	0.000100644	0.0332311	-4.91132	3.40829e+09	3.64058e+08	2.10189e+08	10.6815	1.13261e+08	5.2026e+07	3.00372e+07	45.9345	0.00479387	3.99721	Down	GO:0004069|L-aspartate:2-oxoglutarate aminotransferase activity;GO:0005543|phospholipid binding;GO:0005739|mitochondrion;GO:0005743|mitochondrial inner membrane;GO:0005759|mitochondrial matrix;GO:0005886|plasma membrane;GO:0006103|2-oxoglutarate metabolic process;GO:0006107|oxaloacetate metabolic process;GO:0006520|amino acid metabolic process;GO:0006531|aspartate metabolic process;GO:0006532|asp…	GO:0006103|2-oxoglutarate metabolic process;GO:0006107|oxaloacetate metabolic process;GO:0006520|amino acid metabolic process;GO:0006531|aspartate metabolic process;GO:0006532|aspartate biosynthetic process;GO:0006533|aspartate catabolic process;GO:0006536|glutamate metabolic process;GO:0006538|glutamate catabolic process;GO:0015908|fatty acid transport;GO:0019550|glutamate catabolic process to a…	GO:0005739|mitochondrion;GO:0005743|mitochondrial inner membrane;GO:0005759|mitochondrial matrix;GO:0005886|plasma membrane;GO:0009986|cell surface;GO:0030315|T-tubule;GO:0032991|protein-containing complex;GO:0042383|sarcolemma;GO:0043204|perikaryon;GO:0043209|myelin sheath	GO:0004069|L-aspartate:2-oxoglutarate aminotransferase activity;GO:0005543|phospholipid binding;GO:0016212|kynurenine-oxoglutarate transaminase activity;GO:0016597|amino acid binding;GO:0019899|enzyme binding;GO:0030170|pyridoxal phosphate binding;GO:0031406|carboxylic acid binding;GO:0042802|identical protein binding	mmu01100 Metabolic pathways;mmu01200 Carbon metabolism;mmu01230 Biosynthesis of amino acids;mmu00270 Cysteine and methionine metabolism;mmu01210 2-Oxocarboxylic acid metabolism;mmu00250 Alanine, aspartate and glutamate metabolism;mmu00220 Arginine biosynthesis;mmu00330 Arginine and proline metabolism;mmu00360 Phenylalanine metabolism;mmu00350 Tyrosine metabolism;mmu04975 Fat digestion and absorpt…	R-MMU-1428517 Aerobic respiration and respiratory electron transport;R-MMU-71291 Metabolism of amino acids and derivatives;R-MMU-611105 Respiratory electron transport;R-MMU-389661 Glyoxylate metabolism and glycine degradation;R-MMU-8964539 Glutamate and glutamine metabolism;R-MMU-8963693 Aspartate and asparagine metabolism	WP662 Amino acid metabolism;WP157 Glycolysis and gluconeogenesis;WP240 Alanine and aspartate metabolism	PF00155:Aminotransferase class I and II	Cytoplasm;Mitochondrion;Membrane	-
Q9DCM2	Gstk1	Glutathione S-transferase kappa 1	76263	Glutathione S-transferase kappa 1 OS=Mus musculus OX=10090 GN=Gstk1 PE=1 SV=3	Q9DCM2	Glutathione S-transferase kappa 1 OS=Mus musculus OX=10090 GN=Gstk1 PE=1 SV=3	0	114.699	69.0265	14	114	14	1	226	25.7	8.88	13.384	1747	14	7.1235e+07	7.63006e+07	2.58364e+07	6.38345e+08	5.58248e+08	6.67948e+08	0.000102391	0.0929838	-3.42688	6.21514e+08	5.67539e+07	3.27669e+07	9.13156	5.77907e+07	2.77889e+07	1.60439e+07	48.0854	0.00481018	3.98974	Down	GO:0004364|glutathione transferase activity;GO:0004602|glutathione peroxidase activity;GO:0005515|protein binding;GO:0005739|mitochondrion;GO:0005743|mitochondrial inner membrane;GO:0005759|mitochondrial matrix;GO:0005777|peroxisome;GO:0006749|glutathione metabolic process;GO:0030855|epithelial cell differentiation;GO:0098869|cellular oxidant detoxification	GO:0006749|glutathione metabolic process;GO:0030855|epithelial cell differentiation;GO:0098869|cellular oxidant detoxification	GO:0005739|mitochondrion;GO:0005743|mitochondrial inner membrane;GO:0005759|mitochondrial matrix;GO:0005777|peroxisome	GO:0004364|glutathione transferase activity;GO:0004602|glutathione peroxidase activity;GO:0005515|protein binding	mmu01100 Metabolic pathways;mmu04146 Peroxisome;mmu00480 Glutathione metabolism;mmu05204 Chemical carcinogenesis - DNA adducts;mmu00982 Drug metabolism - cytochrome P450;mmu00980 Metabolism of xenobiotics by cytochrome P450	R-MMU-9609507 Protein localization;R-MMU-9033241 Peroxisomal protein import;R-MMU-211859 Biological oxidations;R-MMU-156580 Phase II - Conjugation of compounds;R-MMU-156590 Glutathione conjugation	WP4466 Oxidative stress and redox pathway;WP1251 Metapathway biotransformation	PF01323:DSBA-like thioredoxin domain	Cytoplasm;Mitochondrion;Peroxisome;Membrane	-
Q91X91	Qprt	Nicotinate-nucleotide pyrophosphorylase [carboxylating]	67375	Nicotinate-nucleotide pyrophosphorylase [carboxylating] OS=Mus musculus OX=10090 GN=Qprt PE=1 SV=1	Q91X91	Nicotinate-nucleotide pyrophosphorylase [carboxylating] OS=Mus musculus OX=10090 GN=Qprt PE=1 SV=1	0	61.262	30.4348	6	17	6	1	299	31.5	6.71	2.981	392	6	196398	196398	196398	2.86126e+08	2.5894e+08	2.28054e+08	0.00010507	0.0007621	-10.3577	2.57706e+08	2.90559e+07	1.67754e+07	11.2748	196398	0	0	0	0.00481018	3.97852	Down	GO:0004514|nicotinate-nucleotide diphosphorylase (carboxylating) activity;GO:0005737|cytoplasm;GO:0009435|NAD biosynthetic process;GO:0034213|quinolinate catabolic process;GO:0042802|identical protein binding;GO:0046874|quinolinate metabolic process;GO:1902494|catalytic complex	GO:0009435|NAD biosynthetic process;GO:0034213|quinolinate catabolic process;GO:0046874|quinolinate metabolic process	GO:0005737|cytoplasm;GO:1902494|catalytic complex	GO:0004514|nicotinate-nucleotide diphosphorylase (carboxylating) activity;GO:0042802|identical protein binding	mmu01100 Metabolic pathways;mmu01240 Biosynthesis of cofactors;mmu00760 Nicotinate and nicotinamide metabolism	R-MMU-196854 Metabolism of vitamins and cofactors;R-MMU-196849 Metabolism of water-soluble vitamins and cofactors;R-MMU-196807 Nicotinate metabolism	-	PF01729:Quinolinate phosphoribosyl transferase, C-terminal domain;PF02749:Quinolinate phosphoribosyl transferase, N-terminal domain	Cytoplasm	-
Q9EQ20	Aldh6a1	Methylmalonate-semialdehyde/malonate-semialdehyde dehydrogenase [acylating], mitochondrial	104776	Methylmalonate-semialdehyde/malonate-semialdehyde dehydrogenase [acylating], mitochondrial OS=Mus musculus OX=10090 GN=Aldh6a1 PE=1 SV=1	Q9EQ20	Methylmalonate-semialdehyde/malonate-semialdehyde dehydrogenase [acylating], mitochondrial OS=Mus musculus OX=10090 GN=Aldh6a1 PE=1 SV=1	0	376.965	70.4673	28	360	28	1	535	57.9	8.07	37.747	7625	28	8.33035e+07	117622800	1.21768e+07	1.68482e+09	1.48198e+09	1.82443e+09	0.000106667	0.0426955	-4.54977	1.66374e+09	1.72196e+08	9.94176e+07	10.3499	7.10344e+07	5.3783e+07	3.10516e+07	75.7141	0.00481018	3.97197	Down	GO:0004491|methylmalonate-semialdehyde dehydrogenase (acylating, NAD) activity;GO:0005654|nucleoplasm;GO:0005739|mitochondrion;GO:0006210|thymine catabolic process;GO:0006573|valine metabolic process;GO:0006574|valine catabolic process;GO:0016790|thiolester hydrolase activity;GO:0018478|malonate-semialdehyde dehydrogenase (acetylating) activity;GO:0019484|beta-alanine catabolic process;GO:0019859…	GO:0006210|thymine catabolic process;GO:0006573|valine metabolic process;GO:0006574|valine catabolic process;GO:0019484|beta-alanine catabolic process;GO:0019859|thymine metabolic process;GO:0050873|brown fat cell differentiation	GO:0005654|nucleoplasm;GO:0005739|mitochondrion	GO:0004491|methylmalonate-semialdehyde dehydrogenase (acylating, NAD) activity;GO:0016790|thiolester hydrolase activity;GO:0018478|malonate-semialdehyde dehydrogenase (acetylating) activity	mmu01100 Metabolic pathways;mmu01200 Carbon metabolism;mmu00280 Valine, leucine and isoleucine degradation;mmu00640 Propanoate metabolism;mmu00410 beta-Alanine metabolism;mmu00562 Inositol phosphate metabolism	R-MMU-71291 Metabolism of amino acids and derivatives;R-MMU-70895 Branched-chain amino acid catabolism	-	PF00171:Aldehyde dehydrogenase family	Cytoplasm;Mitochondrion	-
O35945	Aldh1a7	Aldehyde dehydrogenase, cytosolic 1	26358	Aldehyde dehydrogenase, cytosolic 1 OS=Mus musculus OX=10090 GN=Aldh1a7 PE=1 SV=1	O35945	Aldehyde dehydrogenase, cytosolic 1 OS=Mus musculus OX=10090 GN=Aldh1a7 PE=1 SV=1	0	287.983	60.6786	26	285	14	1	501	54.6	7.71	36.276	4939	26	196398	196398	196398	1.23884e+08	1.00659e+08	1.04652e+08	0.000107049	0.00178981	-9.12598	1.09731e+08	1.24179e+07	7.16947e+06	11.3166	196398	0	0	0	0.00481018	3.97042	Down	GO:0004028|3-chloroallyl aldehyde dehydrogenase activity;GO:0004029|aldehyde dehydrogenase (NAD+) activity;GO:0005737|cytoplasm;GO:0005829|cytosol;GO:0006001|fructose catabolic process;GO:0006068|ethanol catabolic process;GO:0018479|benzaldehyde dehydrogenase (NAD+) activity;GO:0030392|fructosamine catabolic process;GO:0035106|operant conditioning;GO:0042802|identical protein binding;GO:0106373|3…	GO:0006001|fructose catabolic process;GO:0006068|ethanol catabolic process;GO:0030392|fructosamine catabolic process;GO:0035106|operant conditioning;GO:0110095|cellular detoxification of aldehyde	GO:0005737|cytoplasm;GO:0005829|cytosol	GO:0004028|3-chloroallyl aldehyde dehydrogenase activity;GO:0004029|aldehyde dehydrogenase (NAD+) activity;GO:0018479|benzaldehyde dehydrogenase (NAD+) activity;GO:0042802|identical protein binding;GO:0106373|3-deoxyglucosone dehydrogenase activity	mmu01100 Metabolic pathways;mmu00830 Retinol metabolism	-	-	PF00171:Aldehyde dehydrogenase family	Cytoplasm	-
Q6ZPJ3	Ube2o	(E3-independent) E2 ubiquitin-conjugating enzyme UBE2O	217342	(E3-independent) E2 ubiquitin-conjugating enzyme UBE2O OS=Mus musculus OX=10090 GN=Ube2o PE=1 SV=3	Q6ZPJ3	(E3-independent) E2 ubiquitin-conjugating enzyme UBE2O OS=Mus musculus OX=10090 GN=Ube2o PE=1 SV=3	0	391.19	45.264	43	403	42	1	1288	140.7	5.06	7.463	6761	43	1.49583e+08	167803895	5.60806e+07	1.88213e+09	2.3131e+09	2.1534e+09	0.000107376	0.0588264	-4.08739	2.11621e+09	2.1788e+08	1.25793e+08	10.2957	1.24489e+08	5.994e+07	3.46064e+07	48.1487	0.00481018	3.96909	Down	GO:0004842|ubiquitin-protein transferase activity;GO:0005515|protein binding;GO:0005524|ATP binding;GO:0005634|nucleus;GO:0005654|nucleoplasm;GO:0005737|cytoplasm;GO:0005829|cytosol;GO:0006513|protein monoubiquitination;GO:0016604|nuclear body;GO:0030513|positive regulation of BMP signaling pathway;GO:0042147|retrograde transport, endosome to Golgi;GO:0061630|ubiquitin protein ligase activity;GO:…	GO:0006513|protein monoubiquitination;GO:0030513|positive regulation of BMP signaling pathway;GO:0042147|retrograde transport, endosome to Golgi;GO:0070534|protein K63-linked ubiquitination	GO:0005634|nucleus;GO:0005654|nucleoplasm;GO:0005737|cytoplasm;GO:0005829|cytosol;GO:0016604|nuclear body	GO:0004842|ubiquitin-protein transferase activity;GO:0005515|protein binding;GO:0005524|ATP binding;GO:0061630|ubiquitin protein ligase activity;GO:0061631|ubiquitin conjugating enzyme activity	mmu04120 Ubiquitin mediated proteolysis	R-MMU-983168 Antigen processing: Ubiquitination & Proteasome degradation;R-MMU-983169 Class I MHC mediated antigen processing & presentation	-	PF00179:Ubiquitin-conjugating enzyme	Cytoplasm	-
P50136	Bckdha	2-oxoisovalerate dehydrogenase subunit alpha, mitochondrial	12039	2-oxoisovalerate dehydrogenase subunit alpha, mitochondrial OS=Mus musculus OX=10090 GN=Bckdha PE=1 SV=1	P50136	2-oxoisovalerate dehydrogenase subunit alpha, mitochondrial OS=Mus musculus OX=10090 GN=Bckdha PE=1 SV=1	0	169.712	52.0362	15	126	15	1	442	50.3	8.06	6.743	1955	15	47729167	5.6879e+07	1.29198e+07	3.27198e+08	3.12469e+08	3.59423e+08	0.000107968	0.117635	-3.08761	3.3303e+08	2.4014e+07	1.38645e+07	7.21075	3.9176e+07	2.31942e+07	1.33912e+07	59.2051	0.00481018	3.9667	Down	GO:0003863|3-methyl-2-oxobutanoate dehydrogenase (2-methylpropanoyl-transferring) activity;GO:0005739|mitochondrion;GO:0005759|mitochondrial matrix;GO:0009083|branched-chain amino acid catabolic process;GO:0044877|protein-containing complex binding;GO:0045252|oxoglutarate dehydrogenase complex;GO:0046872|metal ion binding;GO:0047101|branched-chain alpha-keto acid dehydrogenase activity;GO:0160157…	GO:0009083|branched-chain amino acid catabolic process	GO:0005739|mitochondrion;GO:0005759|mitochondrial matrix;GO:0045252|oxoglutarate dehydrogenase complex;GO:0160157|branched-chain alpha-ketoacid dehydrogenase complex	GO:0003863|3-methyl-2-oxobutanoate dehydrogenase (2-methylpropanoyl-transferring) activity;GO:0044877|protein-containing complex binding;GO:0046872|metal ion binding;GO:0047101|branched-chain alpha-keto acid dehydrogenase activity	mmu01100 Metabolic pathways;mmu00280 Valine, leucine and isoleucine degradation;mmu01210 2-Oxocarboxylic acid metabolism;mmu00640 Propanoate metabolism;mmu00785 Lipoic acid metabolism	-	-	PF00676:Dehydrogenase E1 component	Cytoplasm;Mitochondrion	-
Q61176	Arg1	Arginase-1	11846	Arginase-1 OS=Mus musculus OX=10090 GN=Arg1 PE=1 SV=1	Q61176	Arginase-1 OS=Mus musculus OX=10090 GN=Arg1 PE=1 SV=1	0	216.461	70.2786	16	77	16	1	323	34.8	7.01	30.623	2037	16	196398	196398	196398	3.63372e+09	3.04588e+09	3.8037e+09	0.000108667	5.62031e-05	-14.119	3.49444e+09	3.97648e+08	2.29582e+08	11.3795	196398	0	0	0	0.00481018	3.9639	Down	GO:0000050|urea cycle;GO:0001938|positive regulation of endothelial cell proliferation;GO:0002250|adaptive immune response;GO:0004053|arginase activity;GO:0005615|extracellular space;GO:0005737|cytoplasm;GO:0005741|mitochondrial outer membrane;GO:0005829|cytosol;GO:0006525|arginine metabolic process;GO:0009624|response to nematode;GO:0019547|arginine catabolic process to ornithine;GO:0030145|mang…	GO:0000050|urea cycle;GO:0001938|positive regulation of endothelial cell proliferation;GO:0002250|adaptive immune response;GO:0006525|arginine metabolic process;GO:0009624|response to nematode;GO:0019547|arginine catabolic process to ornithine;GO:0032964|collagen biosynthetic process;GO:0042130|negative regulation of T cell proliferation;GO:0042832|defense response to protozoan;GO:0045087|innate …	GO:0005615|extracellular space;GO:0005737|cytoplasm;GO:0005741|mitochondrial outer membrane;GO:0005829|cytosol;GO:0043025|neuronal cell body	GO:0004053|arginase activity;GO:0030145|manganese ion binding;GO:0042802|identical protein binding;GO:0046872|metal ion binding	mmu01100 Metabolic pathways;mmu01230 Biosynthesis of amino acids;mmu00220 Arginine biosynthesis;mmu00330 Arginine and proline metabolism;mmu04148 Efferocytosis;mmu05146 Amoebiasis	R-MMU-71291 Metabolism of amino acids and derivatives;R-MMU-70635 Urea cycle	WP662 Amino acid metabolism;WP2432 Spinal cord injury	PF00491:Arginase family	Cytoplasm;Mitochondrion;Membrane;Extracellular region	-
Q9DCU9	Hoga1	4-hydroxy-2-oxoglutarate aldolase, mitochondrial	67432	4-hydroxy-2-oxoglutarate aldolase, mitochondrial OS=Mus musculus OX=10090 GN=Hoga1 PE=1 SV=1	Q9DCU9	4-hydroxy-2-oxoglutarate aldolase, mitochondrial OS=Mus musculus OX=10090 GN=Hoga1 PE=1 SV=1	0	110.167	40.81	11	39	11	1	321	34.6	7.72	6.743	1220	11	196398	196398	196398	6.09516e+08	5.20014e+08	6.52811e+08	0.000109535	0.000330573	-11.5627	594113606	6.77249e+07	3.9101e+07	11.3993	196398	0	0	0	0.00481018	3.96045	Down	GO:0005739|mitochondrion;GO:0008700|(R,S)-4-hydroxy-2-oxoglutarate aldolase activity;GO:0008747|N-acetylneuraminate lyase activity;GO:0009436|glyoxylate catabolic process;GO:0019262|N-acetylneuraminate catabolic process;GO:0019470|4-hydroxyproline catabolic process;GO:0033609|oxalate metabolic process;GO:0042803|protein homodimerization activity;GO:0042866|pyruvate biosynthetic process;GO:0046487…	GO:0009436|glyoxylate catabolic process;GO:0019262|N-acetylneuraminate catabolic process;GO:0019470|4-hydroxyproline catabolic process;GO:0033609|oxalate metabolic process;GO:0042866|pyruvate biosynthetic process;GO:0046487|glyoxylate metabolic process	GO:0005739|mitochondrion	GO:0008700|(R,S)-4-hydroxy-2-oxoglutarate aldolase activity;GO:0008747|N-acetylneuraminate lyase activity;GO:0042803|protein homodimerization activity;GO:0106009|(4S)-4-hydroxy-2-oxoglutarate aldolase activity	mmu01100 Metabolic pathways;mmu00630 Glyoxylate and dicarboxylate metabolism;mmu00330 Arginine and proline metabolism	R-MMU-71291 Metabolism of amino acids and derivatives;R-MMU-389661 Glyoxylate metabolism and glycine degradation	-	PF00701:Dihydrodipicolinate synthetase family	Cytoplasm;Mitochondrion	-
Q9DCG6	Pbld1	Phenazine biosynthesis-like domain-containing protein 1	68371	Phenazine biosynthesis-like domain-containing protein 1 OS=Mus musculus OX=10090 GN=Pbld1 PE=1 SV=2	Q9DCG6	Phenazine biosynthesis-like domain-containing protein 1 OS=Mus musculus OX=10090 GN=Pbld1 PE=1 SV=2	0	70.75	51.0417	12	24	7	1	288	32	7.03	3.833	458	12	196398	196398	196398	9.85986e+07	7.97832e+07	9.70628e+07	0.000109561	0.00213907	-8.8688	9.18148e+07	1.0448e+07	6.03213e+06	11.3794	196398	0	0	0	0.00481018	3.96035	Down	GO:0005737|cytoplasm;GO:0009058|biosynthetic process;GO:0016853|isomerase activity;GO:0030277|maintenance of gastrointestinal epithelium;GO:0030512|negative regulation of transforming growth factor beta receptor signaling pathway;GO:0042802|identical protein binding	GO:0009058|biosynthetic process;GO:0030277|maintenance of gastrointestinal epithelium;GO:0030512|negative regulation of transforming growth factor beta receptor signaling pathway	GO:0005737|cytoplasm	GO:0016853|isomerase activity;GO:0042802|identical protein binding	-	-	-	PF02567:Phenazine biosynthesis-like protein	Cytoplasm	-
Q8VCB3	Gys2	Glycogen [starch] synthase, liver	232493	Glycogen [starch] synthase, liver OS=Mus musculus OX=10090 GN=Gys2 PE=1 SV=2	Q8VCB3	Glycogen [starch] synthase, liver OS=Mus musculus OX=10090 GN=Gys2 PE=1 SV=2	0	75.207	28.5511	14	38	14	1	704	80.8	6.89	1.404	670	14	2.13042e+07	196398	196398	1.2413e+08	1.15053e+08	1.20659e+08	0.000115215	0.0602958	-4.0518	1.19948e+08	4.58026e+06	2.64442e+06	3.81855	7.23234e+06	1.21866e+07	7.03594e+06	168.502	0.00498498	3.93849	Down	GO:0004373|alpha-1,4-glucan glucosyltransferase (UDP-glucose donor) activity;GO:0005515|protein binding;GO:0005536|D-glucose binding;GO:0005737|cytoplasm;GO:0005829|cytosol;GO:0005856|cytoskeleton;GO:0005938|cell cortex;GO:0005977|glycogen metabolic process;GO:0005978|glycogen biosynthetic process;GO:0009749|response to glucose;GO:0030864|cortical actin cytoskeleton	GO:0005977|glycogen metabolic process;GO:0005978|glycogen biosynthetic process;GO:0009749|response to glucose	GO:0005737|cytoplasm;GO:0005829|cytosol;GO:0005856|cytoskeleton;GO:0005938|cell cortex;GO:0030864|cortical actin cytoskeleton	GO:0004373|alpha-1,4-glucan glucosyltransferase (UDP-glucose donor) activity;GO:0005515|protein binding;GO:0005536|D-glucose binding	mmu01100 Metabolic pathways;mmu05415 Diabetic cardiomyopathy;mmu04922 Glucagon signaling pathway;mmu04910 Insulin signaling pathway;mmu04152 AMPK signaling pathway;mmu04931 Insulin resistance;mmu00500 Starch and sucrose metabolism;mmu04151 PI3K-Akt signaling pathway	-	WP317 Glycogen metabolism;WP65 Insulin signaling;WP2841 Focal adhesion: PI3K-Akt-mTOR signaling pathway	PF05693:Glycogen synthase	Cytoplasm	-
P58710	Gulo	L-gulonolactone oxidase	268756	L-gulonolactone oxidase OS=Mus musculus OX=10090 GN=Gulo PE=1 SV=3	P58710	L-gulonolactone oxidase OS=Mus musculus OX=10090 GN=Gulo PE=1 SV=3	0	125.656	42.7273	14	35	14	1	440	50.4	8.24	3.52	633	14	196398	196398	196398	3.58684e+08	2.99466e+08	3.75102e+08	0.000115517	0.000570233	-10.7762	3.44418e+08	3.97848e+07	2.29698e+07	11.5513	196398	0	0	0	0.00498498	3.93736	Down	GO:0003885|D-arabinono-1,4-lactone oxidase activity;GO:0005789|endoplasmic reticulum membrane;GO:0016491|oxidoreductase activity;GO:0019853|L-ascorbic acid biosynthetic process;GO:0050105|L-gulonolactone oxidase activity;GO:0050660|flavin adenine dinucleotide binding;GO:0071949|FAD binding	GO:0019853|L-ascorbic acid biosynthetic process	GO:0005789|endoplasmic reticulum membrane	GO:0003885|D-arabinono-1,4-lactone oxidase activity;GO:0016491|oxidoreductase activity;GO:0050105|L-gulonolactone oxidase activity;GO:0050660|flavin adenine dinucleotide binding;GO:0071949|FAD binding	mmu01100 Metabolic pathways;mmu01240 Biosynthesis of cofactors;mmu00053 Ascorbate and aldarate metabolism	-	-	PF01565:FAD binding domain;PF04030:D-arabinono-1,4-lactone oxidase	Cytoplasm;Endoplasmic reticulum;Membrane	-
Q9QZD8	Slc25a10	Mitochondrial dicarboxylate carrier	27376	Mitochondrial dicarboxylate carrier OS=Mus musculus OX=10090 GN=Slc25a10 PE=1 SV=2	Q9QZD8	Mitochondrial dicarboxylate carrier OS=Mus musculus OX=10090 GN=Slc25a10 PE=1 SV=2	0	87.58	48.0836	11	65	11	1	287	31.7	9.32	6.743	1048	11	1.27957e+07	196398	4.83506e+06	2.10736e+08	2.51344e+08	2.60643e+08	0.000117836	0.0246667	-5.34129	2.40908e+08	2.65402e+07	1.5323e+07	11.0167	5.94239e+06	6.37222e+06	3.679e+06	107.233	0.00504197	3.92872	Down	GO:0005310|dicarboxylic acid transmembrane transporter activity;GO:0005315|phosphate transmembrane transporter activity;GO:0005654|nucleoplasm;GO:0005739|mitochondrion;GO:0005743|mitochondrial inner membrane;GO:0006094|gluconeogenesis;GO:0006817|phosphate ion transport;GO:0006839|mitochondrial transport;GO:0006869|lipid transport;GO:0015116|sulfate transmembrane transporter activity;GO:0015117|th…	GO:0006094|gluconeogenesis;GO:0006817|phosphate ion transport;GO:0006839|mitochondrial transport;GO:0006869|lipid transport;GO:0015709|thiosulfate transport;GO:0015729|oxaloacetate transport;GO:0015743|malate transport;GO:0015744|succinate transport;GO:0035435|phosphate ion transmembrane transport;GO:0046166|glyceraldehyde-3-phosphate biosynthetic process;GO:0071422|succinate transmembrane transp…	GO:0005654|nucleoplasm;GO:0005739|mitochondrion;GO:0005743|mitochondrial inner membrane	GO:0005310|dicarboxylic acid transmembrane transporter activity;GO:0005315|phosphate transmembrane transporter activity;GO:0015116|sulfate transmembrane transporter activity;GO:0015117|thiosulfate transmembrane transporter activity;GO:0015131|oxaloacetate transmembrane transporter activity;GO:0015140|malate transmembrane transporter activity;GO:0015141|succinate transmembrane transporter activity…	mmu04964 Proximal tubule bicarbonate reclamation	R-MMU-71291 Metabolism of amino acids and derivatives;R-MMU-1614635 Sulfur amino acid metabolism;R-MMU-1614558 Degradation of cysteine and homocysteine;R-MMU-428643 Organic anion transporters;R-MMU-425393 Transport of inorganic cations/anions and amino acids/oligopeptides;R-MMU-425407 SLC-mediated transmembrane transport	-	PF00153:Mitochondrial carrier protein	Cytoplasm;Mitochondrion;Membrane	-
Q8R164	Bphl	Valacyclovir hydrolase	68021	Valacyclovir hydrolase OS=Mus musculus OX=10090 GN=Bphl PE=1 SV=1	Q8R164	Valacyclovir hydrolase OS=Mus musculus OX=10090 GN=Bphl PE=1 SV=1	0	140.808	63.9175	15	83	15	1	291	32.8	8.94	8.047	1281	15	196398	196398	196398	5.17465e+08	4.09011e+08	4.60055e+08	0.000123048	0.000424942	-11.2004	4.62177e+08	5.4258e+07	3.13259e+07	11.7397	196398	0	0	0	0.00522073	3.90993	Down	GO:0005739|mitochondrion;GO:0047658|alpha-amino-acid esterase activity	-	GO:0005739|mitochondrion	GO:0047658|alpha-amino-acid esterase activity	-	R-MMU-211859 Biological oxidations;R-MMU-211945 Phase I - Functionalization of compounds	-	PF00561:alpha/beta hydrolase fold	Cytoplasm;Mitochondrion	-
P56379	Atp5mj	ATP synthase subunit ATP5MJ, mitochondrial	70257	ATP synthase subunit ATP5MJ, mitochondrial OS=Mus musculus OX=10090 GN=Atp5mj PE=1 SV=1	P56379	ATP synthase subunit ATP5MPL, mitochondrial OS=Mus musculus OX=10090 GN=Atp5mpl PE=1 SV=1	0	10.705	13.7931	1	26	1	1	58	6.7	9.99	9	355	1	6.2912e+08	6.31759e+08	3.64597e+08	1876090410	1.90483e+09	1988308791	0.000129016	0.281749	-1.82752	1.92308e+09	5.82917e+07	3.36547e+07	3.03117	5.41825e+08	1.5349e+08	8.86173e+07	28.3283	0.00542837	3.88935	Down	GO:0003674|molecular_function;GO:0005739|mitochondrion;GO:0008150|biological_process;GO:0031966|mitochondrial membrane;GO:0045259|proton-transporting ATP synthase complex	GO:0008150|biological_process	GO:0005739|mitochondrion;GO:0031966|mitochondrial membrane;GO:0045259|proton-transporting ATP synthase complex	GO:0003674|molecular_function	-	R-MMU-1428517 Aerobic respiration and respiratory electron transport;R-MMU-1592230 Mitochondrial biogenesis;R-MMU-163210 Formation of ATP by chemiosmotic coupling;R-MMU-8949613 Cristae formation;R-MMU-1852241 Organelle biogenesis and maintenance	-	PF08039:Mitochondrial proteolipid	Cytoplasm;Mitochondrion;Membrane	-
P52760	Rida	2-iminobutanoate/2-iminopropanoate deaminase	15473	2-iminobutanoate/2-iminopropanoate deaminase OS=Mus musculus OX=10090 GN=Rida PE=1 SV=3	P52760	2-iminobutanoate/2-iminopropanoate deaminase OS=Mus musculus OX=10090 GN=Rida PE=1 SV=3	0	66.239	84.4444	8	82	8	1	135	14.2	8.68	11.589	1252	8	2.28119e+07	5.24488e+07	2.54661e+07	1.02515e+09	9.2144e+08	1.16045e+09	0.000137096	0.0324189	-4.94702	1.03568e+09	1.19853e+08	6.9197e+07	11.5724	3.35756e+07	1.63985e+07	9.46767e+06	48.8405	0.00570146	3.86297	Down	GO:0003729|mRNA binding;GO:0005634|nucleus;GO:0005737|cytoplasm;GO:0005739|mitochondrion;GO:0005759|mitochondrial matrix;GO:0005777|peroxisome;GO:0005829|cytosol;GO:0006402|mRNA catabolic process;GO:0006629|lipid metabolic process;GO:0016892|RNA endonuclease activity, producing 3'-phosphomonoesters;GO:0017148|negative regulation of translation;GO:0019239|deaminase activity;GO:0036041|long-chain f…	GO:0006402|mRNA catabolic process;GO:0006629|lipid metabolic process;GO:0017148|negative regulation of translation;GO:0050680|negative regulation of epithelial cell proliferation;GO:0061157|mRNA destabilization	GO:0005634|nucleus;GO:0005737|cytoplasm;GO:0005739|mitochondrion;GO:0005759|mitochondrial matrix;GO:0005777|peroxisome;GO:0005829|cytosol	GO:0003729|mRNA binding;GO:0016892|RNA endonuclease activity, producing 3'-phosphomonoesters;GO:0019239|deaminase activity;GO:0036041|long-chain fatty acid binding;GO:0042802|identical protein binding;GO:0043169|cation binding;GO:0046914|transition metal ion binding;GO:0120242|2-iminobutanoate deaminase activity;GO:0120243|2-iminopropanoate deaminase activity	-	R-MMU-71291 Metabolism of amino acids and derivatives	-	PF01042:Endoribonuclease L-PSP	Cytoplasm;Mitochondrion;Peroxisome	-
Q9D4H9	Phf14	PHD finger protein 14	75725	PHD finger protein 14 OS=Mus musculus OX=10090 GN=Phf14 PE=1 SV=2	Q9D4H9	PHD finger protein 14 OS=Mus musculus OX=10090 GN=Phf14 PE=1 SV=2	0	11.727	5.95112	4	18	4	1	941	105.9	5.35	0.222	376	4	196398	196398	196398	35071787	3.99058e+07	31407891	0.000137765	0.0055383	-7.49634	3.54618e+07	4.26235e+06	2.46087e+06	12.0195	196398	0	0	0	0.00570146	3.86086	Down	GO:0000122|negative regulation of transcription by RNA polymerase II;GO:0000785|chromatin;GO:0002314|germinal center B cell differentiation;GO:0005634|nucleus;GO:0005694|chromosome;GO:0005737|cytoplasm;GO:0006325|chromatin organization;GO:0006357|regulation of transcription by RNA polymerase II;GO:0008270|zinc ion binding;GO:0008285|negative regulation of cell population proliferation;GO:0010463|…	GO:0000122|negative regulation of transcription by RNA polymerase II;GO:0002314|germinal center B cell differentiation;GO:0006325|chromatin organization;GO:0006357|regulation of transcription by RNA polymerase II;GO:0008285|negative regulation of cell population proliferation;GO:0010463|mesenchymal cell proliferation;GO:0048286|lung alveolus development;GO:0060916|mesenchymal cell proliferation i…	GO:0000785|chromatin;GO:0005634|nucleus;GO:0005694|chromosome;GO:0005737|cytoplasm	GO:0008270|zinc ion binding;GO:0042393|histone binding;GO:0140566|histone reader activity	-	-	-	PF00628:PHD-finger;PF13831:PHD-finger;PF13832:PHD-zinc-finger like domain	Cytoplasm	-
P13516	Scd1	Acyl-CoA desaturase 1	20249	Acyl-CoA desaturase 1 OS=Mus musculus OX=10090 GN=Scd1 PE=1 SV=2	P13516	Acyl-CoA desaturase 1 OS=Mus musculus OX=10090 GN=Scd1 PE=1 SV=2	0	10.713	5.91549	2	10	1	1	355	41	9.07	0.501	27	2	196398	196398	196398	424775341	409372267	3.35362e+08	0.000146085	0.000503796	-10.9549	3.89837e+08	4.78007e+07	2.75978e+07	12.2617	196398	0	0	0	0.00597462	3.8354	Down	GO:0004768|stearoyl-CoA 9-desaturase activity;GO:0005506|iron ion binding;GO:0005730|nucleolus;GO:0005783|endoplasmic reticulum;GO:0005789|endoplasmic reticulum membrane;GO:0006633|fatty acid biosynthetic process;GO:0006636|unsaturated fatty acid biosynthetic process;GO:0006641|triglyceride metabolic process;GO:0007584|response to nutrient;GO:0008610|lipid biosynthetic process;GO:0009617|response…	GO:0006633|fatty acid biosynthetic process;GO:0006636|unsaturated fatty acid biosynthetic process;GO:0006641|triglyceride metabolic process;GO:0007584|response to nutrient;GO:0008610|lipid biosynthetic process;GO:0009617|response to bacterium;GO:0042632|cholesterol homeostasis;GO:0048733|sebaceous gland development;GO:0050830|defense response to Gram-positive bacterium;GO:0050872|white fat cell d…	GO:0005730|nucleolus;GO:0005783|endoplasmic reticulum;GO:0005789|endoplasmic reticulum membrane;GO:0016020|membrane	GO:0004768|stearoyl-CoA 9-desaturase activity;GO:0005506|iron ion binding;GO:0016491|oxidoreductase activity;GO:0032896|palmitoyl-CoA 9-desaturase activity;GO:0046872|metal ion binding	mmu01100 Metabolic pathways;mmu01212 Fatty acid metabolism;mmu01040 Biosynthesis of unsaturated fatty acids;mmu03320 PPAR signaling pathway;mmu04152 AMPK signaling pathway;mmu04936 Alcoholic liver disease	-	WP336 Fatty acid biosynthesis;WP4346 Cholesterol metabolism with Bloch and Kandutsch-Russell pathways;WP2316 PPAR signaling pathway;WP447 Adipogenesis genes	PF00487:Fatty acid desaturase	Cytoplasm;Nucleolus;Endoplasmic reticulum;Membrane	-
Q9CRB3	Urah	5-hydroxyisourate hydrolase	76974	5-hydroxyisourate hydrolase OS=Mus musculus OX=10090 GN=Urah PE=1 SV=1	Q9CRB3	5-hydroxyisourate hydrolase OS=Mus musculus OX=10090 GN=Urah PE=1 SV=1	0	50.26	66.1017	5	15	5	1	118	13.6	7.87	9	286	5	196398	196398	196398	4.6112e+08	3.68607e+08	4.58678e+08	0.000146733	0.000457305	-11.0946	4.29468e+08	5.2722e+07	3.0439e+07	12.2761	196398	0	0	0	0.00597462	3.83347	Down	GO:0000255|allantoin metabolic process;GO:0005739|mitochondrion;GO:0005777|peroxisome;GO:0006144|purine nucleobase metabolic process;GO:0006147|guanine catabolic process;GO:0006148|inosine catabolic process;GO:0006149|deoxyinosine catabolic process;GO:0006154|adenosine catabolic process;GO:0006157|deoxyadenosine catabolic process;GO:0006161|deoxyguanosine catabolic process;GO:0006196|AMP cataboli…	GO:0000255|allantoin metabolic process;GO:0006144|purine nucleobase metabolic process;GO:0006147|guanine catabolic process;GO:0006148|inosine catabolic process;GO:0006149|deoxyinosine catabolic process;GO:0006154|adenosine catabolic process;GO:0006157|deoxyadenosine catabolic process;GO:0006161|deoxyguanosine catabolic process;GO:0006196|AMP catabolic process;GO:0006204|IMP catabolic process;GO:0…	GO:0005739|mitochondrion;GO:0005777|peroxisome	GO:0016787|hydrolase activity;GO:0033971|hydroxyisourate hydrolase activity	mmu01100 Metabolic pathways;mmu00230 Purine metabolism	-	WP2185 Purine metabolism	PF00576:HIUase/Transthyretin family	Cytoplasm;Mitochondrion;Peroxisome	-
P56593	Cyp2a12	Cytochrome P450 2A12	13085	Cytochrome P450 2A12 OS=Mus musculus OX=10090 GN=Cyp2a12 PE=1 SV=2	P56593	Cytochrome P450 2A12 OS=Mus musculus OX=10090 GN=Cyp2a12 PE=1 SV=2	0	110.009	34.1463	15	35	14	1	492	56.1	9.19	2.594	581	15	196398	1.49315e+06	196398	1.81337e+08	1.79452e+08	2.2278e+08	0.000164109	0.00323175	-8.27347	1.94523e+08	2.44896e+07	1.41391e+07	12.5896	628650	748682	432252	119.094	0.00662776	3.78487	Down	GO:0005506|iron ion binding;GO:0005737|cytoplasm;GO:0005789|endoplasmic reticulum membrane;GO:0006805|xenobiotic metabolic process;GO:0008392|arachidonate epoxygenase activity;GO:0008395|steroid hydroxylase activity;GO:0009804|coumarin metabolic process;GO:0016491|oxidoreductase activity;GO:0016712|oxidoreductase activity, acting on paired donors, with incorporation or reduction of molecular oxyg…	GO:0006805|xenobiotic metabolic process;GO:0009804|coumarin metabolic process;GO:0019373|epoxygenase P450 pathway	GO:0005737|cytoplasm;GO:0005789|endoplasmic reticulum membrane;GO:0043231|intracellular membrane-bounded organelle	GO:0005506|iron ion binding;GO:0008392|arachidonate epoxygenase activity;GO:0008395|steroid hydroxylase activity;GO:0016491|oxidoreductase activity;GO:0016712|oxidoreductase activity, acting on paired donors, with incorporation or reduction of molecular oxygen, reduced flavin or flavoprotein as one donor, and incorporation of one atom of oxygen;GO:0020037|heme binding;GO:0070330|aromatase activity	mmu01100 Metabolic pathways;mmu00830 Retinol metabolism	R-MMU-211859 Biological oxidations;R-MMU-211945 Phase I - Functionalization of compounds;R-MMU-211999 CYP2E1 reactions;R-MMU-211981 Xenobiotics;R-MMU-211935 Fatty acids;R-MMU-211897 Cytochrome P450 - arranged by substrate type	-	PF00067:Cytochrome P450	Cytoplasm;Endoplasmic reticulum;Membrane	-
P52825	Cpt2	Carnitine O-palmitoyltransferase 2, mitochondrial	12896	Carnitine O-palmitoyltransferase 2, mitochondrial OS=Mus musculus OX=10090 GN=Cpt2 PE=1 SV=2	P52825	Carnitine O-palmitoyltransferase 2, mitochondrial OS=Mus musculus OX=10090 GN=Cpt2 PE=1 SV=2	0	301.287	57.9027	29	370	29	1	658	73.9	8.37	10.743	6916	29	2.29934e+08	2.3733e+08	1.41284e+08	7.04223e+08	7.45578e+08	7.91833e+08	0.000167235	0.271475	-1.88111	7.47211e+08	4.38279e+07	2.53041e+07	5.86553	2.02849e+08	5.34457e+07	3.08569e+07	26.3475	0.00662776	3.77667	Down	GO:0001676|long-chain fatty acid metabolic process;GO:0001701|in utero embryonic development;GO:0004095|carnitine O-palmitoyltransferase activity;GO:0005654|nucleoplasm;GO:0005730|nucleolus;GO:0005739|mitochondrion;GO:0005743|mitochondrial inner membrane;GO:0006635|fatty acid beta-oxidation;GO:0008458|carnitine O-octanoyltransferase activity;GO:0009437|carnitine metabolic process;GO:0016746|acylt…	GO:0001676|long-chain fatty acid metabolic process;GO:0001701|in utero embryonic development;GO:0006635|fatty acid beta-oxidation;GO:0009437|carnitine metabolic process;GO:0120162|positive regulation of cold-induced thermogenesis	GO:0005654|nucleoplasm;GO:0005730|nucleolus;GO:0005739|mitochondrion;GO:0005743|mitochondrial inner membrane	GO:0004095|carnitine O-palmitoyltransferase activity;GO:0008458|carnitine O-octanoyltransferase activity;GO:0016746|acyltransferase activity	mmu04714 Thermogenesis;mmu05415 Diabetic cardiomyopathy;mmu01212 Fatty acid metabolism;mmu00071 Fatty acid degradation;mmu03320 PPAR signaling pathway	R-MMU-8978868 Fatty acid metabolism;R-MMU-200425 Carnitine metabolism	WP401 Mitochondrial long chain fatty acid beta-oxidation;WP1269 Fatty acid beta-oxidation;WP2318 Fatty acid oxidation;WP2316 PPAR signaling pathway	PF00755:Choline/Carnitine o-acyltransferase	Cytoplasm;Mitochondrion;Nucleolus;Membrane	-
Q922Y1	Ubxn1	UBX domain-containing protein 1	225896	UBX domain-containing protein 1 OS=Mus musculus OX=10090 GN=Ubxn1 PE=1 SV=1	Q922Y1	UBX domain-containing protein 1 OS=Mus musculus OX=10090 GN=Ubxn1 PE=1 SV=1	0	167.154	65.9933	12	173	12	1	297	33.6	5.26	33.145	4171	12	2.33427e+08	1.94261e+08	1.20588e+08	1.22766e+09	1.50423e+09	1.41506e+09	0.000167393	0.132212	-2.91908	1.38232e+09	1.41163e+08	8.15004e+07	10.212	1.82759e+08	5.72921e+07	3.30776e+07	31.3484	0.00662776	3.77626	Down	GO:0005634|nucleus;GO:0005654|nucleoplasm;GO:0005737|cytoplasm;GO:0005783|endoplasmic reticulum;GO:0005829|cytosol;GO:0030425|dendrite;GO:0031397|negative regulation of protein ubiquitination;GO:0031593|polyubiquitin modification-dependent protein binding;GO:0031625|ubiquitin protein ligase binding;GO:0032435|negative regulation of proteasomal ubiquitin-dependent protein catabolic process;GO:0034…	GO:0031397|negative regulation of protein ubiquitination;GO:0032435|negative regulation of proteasomal ubiquitin-dependent protein catabolic process;GO:1903094|negative regulation of protein K48-linked deubiquitination;GO:1904293|negative regulation of ERAD pathway;GO:2000157|negative regulation of ubiquitin-specific protease activity	GO:0005634|nucleus;GO:0005654|nucleoplasm;GO:0005737|cytoplasm;GO:0005783|endoplasmic reticulum;GO:0005829|cytosol;GO:0030425|dendrite;GO:0034098|VCP-NPL4-UFD1 AAA ATPase complex;GO:0043025|neuronal cell body	GO:0031593|polyubiquitin modification-dependent protein binding;GO:0031625|ubiquitin protein ligase binding;GO:0036435|K48-linked polyubiquitin modification-dependent protein binding;GO:0043130|ubiquitin binding;GO:0051117|ATPase binding;GO:0071796|K6-linked polyubiquitin modification-dependent protein binding;GO:1904855|proteasome regulatory particle binding	mmu04141 Protein processing in endoplasmic reticulum	R-MMU-446203 Asparagine N-linked glycosylation;R-MMU-73894 DNA Repair;R-MMU-532668 N-glycan trimming in the ER and Calnexin/Calreticulin cycle;R-MMU-5693532 DNA Double-Strand Break Repair;R-MMU-5693606 DNA Double Strand Break Response;R-MMU-5693565 Recruitment and ATM-mediated phosphorylation of repair and signaling proteins at DNA double strand breaks	-	PF00789:UBX domain;PF00627:UBA/TS-N domain	Cytoplasm;Endoplasmic reticulum;Membrane	-
Q8K3K7	Agpat2	1-acyl-sn-glycerol-3-phosphate acyltransferase beta	67512	1-acyl-sn-glycerol-3-phosphate acyltransferase beta OS=Mus musculus OX=10090 GN=Agpat2 PE=1 SV=1	Q8K3K7	1-acyl-sn-glycerol-3-phosphate acyltransferase beta OS=Mus musculus OX=10090 GN=Agpat2 PE=1 SV=1	0	16.495	22.6619	4	8	4	1	278	31	8.88	0.968	68	4	196398	196398	196398	2.18896e+07	1.98001e+07	1.69848e+07	0.000168024	0.0100417	-6.63785	1.95582e+07	2.46133e+06	1.42105e+06	12.5847	196398	0	0	0	0.00662776	3.77463	Down	GO:0001819|positive regulation of cytokine production;GO:0003841|1-acylglycerol-3-phosphate O-acyltransferase activity;GO:0005783|endoplasmic reticulum;GO:0005789|endoplasmic reticulum membrane;GO:0006654|phosphatidic acid biosynthetic process;GO:0008544|epidermis development;GO:0008654|phospholipid biosynthetic process;GO:0009410|response to xenobiotic stimulus;GO:0016024|CDP-diacylglycerol bios…	GO:0001819|positive regulation of cytokine production;GO:0006654|phosphatidic acid biosynthetic process;GO:0008544|epidermis development;GO:0008654|phospholipid biosynthetic process;GO:0009410|response to xenobiotic stimulus;GO:0016024|CDP-diacylglycerol biosynthetic process;GO:0019432|triglyceride biosynthetic process	GO:0005783|endoplasmic reticulum;GO:0005789|endoplasmic reticulum membrane	GO:0003841|1-acylglycerol-3-phosphate O-acyltransferase activity	mmu01100 Metabolic pathways;mmu04975 Fat digestion and absorption;mmu00564 Glycerophospholipid metabolism;mmu00561 Glycerolipid metabolism;mmu04072 Phospholipase D signaling pathway	R-MMU-1483206 Glycerophospholipid biosynthesis;R-MMU-1483166 Synthesis of PA;R-MMU-1483257 Phospholipid metabolism	WP386 Triacylglyceride synthesis;WP447 Adipogenesis genes	PF01553:Acyltransferase	Cytoplasm;Endoplasmic reticulum;Membrane	-
Q8C341	Suco	SUN domain-containing ossification factor	226551	SUN domain-containing ossification factor OS=Mus musculus OX=10090 GN=Suco PE=1 SV=3	Q8C341	SUN domain-containing ossification factor OS=Mus musculus OX=10090 GN=Suco PE=1 SV=3	0	21.579	4.16	5	18	5	1	1250	139.1	5.02	0.194	276	5	196398	196398	196398	2.22867e+07	2.47601e+07	1.91953e+07	0.000169477	0.00889455	-6.81286	2.20807e+07	2.78811e+06	1.60972e+06	12.6269	196398	0	0	0	0.00663326	3.77089	Down	GO:0001503|ossification;GO:0003674|molecular_function;GO:0005737|cytoplasm;GO:0005791|rough endoplasmic reticulum;GO:0016020|membrane;GO:0030867|rough endoplasmic reticulum membrane;GO:0032967|positive regulation of collagen biosynthetic process;GO:0045669|positive regulation of osteoblast differentiation;GO:0046850|regulation of bone remodeling	GO:0001503|ossification;GO:0032967|positive regulation of collagen biosynthetic process;GO:0045669|positive regulation of osteoblast differentiation;GO:0046850|regulation of bone remodeling	GO:0005737|cytoplasm;GO:0005791|rough endoplasmic reticulum;GO:0016020|membrane;GO:0030867|rough endoplasmic reticulum membrane	GO:0003674|molecular_function	-	-	-	PF07738:Sad1 / UNC-like C-terminal	Cytoplasm;Endoplasmic reticulum;Membrane	-
P97872	Fmo5	Flavin-containing monooxygenase 5	14263	Flavin-containing monooxygenase 5 OS=Mus musculus OX=10090 GN=Fmo5 PE=1 SV=4	P97872	Flavin-containing monooxygenase 5 OS=Mus musculus OX=10090 GN=Fmo5 PE=1 SV=4	0	141.889	39.5872	18	76	18	1	533	60	8.73	4.08	1364	18	8.23959e+07	3.99754e+07	196398	6.93041e+08	7.95603e+08	8.64676e+08	0.000175967	0.0520829	-4.26305	7.8444e+08	8.63606e+07	4.98603e+07	11.0092	4.08559e+07	4.11068e+07	2.3733e+07	100.614	0.00683431	3.75457	Down	GO:0004031|aldehyde oxidase activity;GO:0004497|monooxygenase activity;GO:0004499|N,N-dimethylaniline monooxygenase activity;GO:0005783|endoplasmic reticulum;GO:0005789|endoplasmic reticulum membrane;GO:0005829|cytosol;GO:0006629|lipid metabolic process;GO:0006805|xenobiotic metabolic process;GO:0047822|hypotaurine monooxygenase activity;GO:0050660|flavin adenine dinucleotide binding;GO:0050661|N…	GO:0006629|lipid metabolic process;GO:0006805|xenobiotic metabolic process;GO:0070995|NADPH oxidation;GO:0090181|regulation of cholesterol metabolic process	GO:0005783|endoplasmic reticulum;GO:0005789|endoplasmic reticulum membrane;GO:0005829|cytosol	GO:0004031|aldehyde oxidase activity;GO:0004497|monooxygenase activity;GO:0004499|N,N-dimethylaniline monooxygenase activity;GO:0047822|hypotaurine monooxygenase activity;GO:0050660|flavin adenine dinucleotide binding;GO:0050661|NADP binding;GO:0106294|NADPH oxidase H202-forming activity	mmu01100 Metabolic pathways;mmu00982 Drug metabolism - cytochrome P450;mmu00430 Taurine and hypotaurine metabolism	-	WP1251 Metapathway biotransformation	PF00743:Flavin-binding monooxygenase-like	Cytoplasm;Endoplasmic reticulum;Membrane	-
Q922U2	Krt5	Keratin, type II cytoskeletal 5	110308	Keratin, type II cytoskeletal 5 OS=Mus musculus OX=10090 GN=Krt5 PE=1 SV=1	Q922U2	Keratin, type II cytoskeletal 5 OS=Mus musculus OX=10090 GN=Krt5 PE=1 SV=1	0	144.552	28.7931	22	285	11	1	580	61.7	7.75	7.799	5344	22	9.71591e+08	1.01561e+09	8.1521e+08	1.1132e+08	1.15871e+08	1.27818e+08	0.000180812	7.89391	2.98074	1.18336e+08	8.52051e+06	4.91932e+06	7.20026	9.34135e+08	1.05318e+08	6.08051e+07	11.2743	0.00696885	3.74277	Up	GO:0001533|cornified envelope;GO:0005515|protein binding;GO:0005737|cytoplasm;GO:0005882|intermediate filament;GO:0005886|plasma membrane;GO:0009612|response to mechanical stimulus;GO:0030280|structural constituent of skin epidermis;GO:0030334|regulation of cell migration;GO:0031424|keratinization;GO:0032880|regulation of protein localization;GO:0045095|keratin filament;GO:0045107|intermediate fi…	GO:0009612|response to mechanical stimulus;GO:0030334|regulation of cell migration;GO:0031424|keratinization;GO:0032880|regulation of protein localization;GO:0045107|intermediate filament polymerization;GO:0045109|intermediate filament organization	GO:0001533|cornified envelope;GO:0005737|cytoplasm;GO:0005882|intermediate filament;GO:0005886|plasma membrane;GO:0045095|keratin filament	GO:0005515|protein binding;GO:0030280|structural constituent of skin epidermis;GO:0097110|scaffold protein binding	-	R-MMU-446728 Cell junction organization;R-MMU-1500931 Cell-Cell communication;R-MMU-6809371 Formation of the cornified envelope;R-MMU-1266738 Developmental Biology;R-MMU-6805567 Keratinization	-	PF00038:Intermediate filament protein;PF16208:Keratin type II head	Cytoplasm;Membrane	-
Q64442	Sord	Sorbitol dehydrogenase	20322	Sorbitol dehydrogenase OS=Mus musculus OX=10090 GN=Sord PE=1 SV=3	Q64442	Sorbitol dehydrogenase OS=Mus musculus OX=10090 GN=Sord PE=1 SV=3	0	224.322	57.9832	14	129	14	1	357	38.2	7.02	17.738	2736	14	4.24308e+07	1.27811e+08	3.63925e+07	1.33165e+09	1.06e+09	1.25288e+09	0.00018272	0.0566971	-4.14058	1.21484e+09	1.39764e+08	8.06927e+07	11.5047	6.8878e+07	5.11264e+07	2.95179e+07	74.2275	0.00698903	3.73821	Down	GO:0003939|L-iditol 2-dehydrogenase (NAD+) activity;GO:0005739|mitochondrion;GO:0005829|cytosol;GO:0006060|sorbitol metabolic process;GO:0006062|sorbitol catabolic process;GO:0008270|zinc ion binding;GO:0009725|response to hormone;GO:0016020|membrane;GO:0019640|D-glucuronate catabolic process to D-xylulose 5-phosphate;GO:0030317|flagellated sperm motility;GO:0031514|motile cilium;GO:0031966|mitoc…	GO:0006060|sorbitol metabolic process;GO:0006062|sorbitol catabolic process;GO:0009725|response to hormone;GO:0019640|D-glucuronate catabolic process to D-xylulose 5-phosphate;GO:0030317|flagellated sperm motility;GO:0046370|fructose biosynthetic process;GO:0046686|response to cadmium ion;GO:0046688|response to copper ion;GO:0051160|xylitol catabolic process;GO:0051164|xylitol metabolic process	GO:0005739|mitochondrion;GO:0005829|cytosol;GO:0016020|membrane;GO:0031514|motile cilium;GO:0031966|mitochondrial membrane;GO:0070062|extracellular exosome	GO:0003939|L-iditol 2-dehydrogenase (NAD+) activity;GO:0008270|zinc ion binding;GO:0042802|identical protein binding;GO:0046526|D-xylulose reductase activity;GO:0047833|D-sorbitol dehydrogenase (acceptor) activity;GO:0051287|NAD binding	mmu01100 Metabolic pathways;mmu00051 Fructose and mannose metabolism;mmu00040 Pentose and glucuronate interconversions	R-MMU-71387 Metabolism of carbohydrates	-	PF08240:Alcohol dehydrogenase GroES-like domain;PF00107:Zinc-binding dehydrogenase	Cytoplasm;Mitochondrion;Membrane;Extracellular region	-
Q8R3I2	Mboat2	Lysophospholipid acyltransferase 2	67216	Lysophospholipid acyltransferase 2 OS=Mus musculus OX=10090 GN=Mboat2 PE=1 SV=1	Q8R3I2	Lysophospholipid acyltransferase 2 OS=Mus musculus OX=10090 GN=Mboat2 PE=1 SV=1	0	35.656	13.8728	6	22	6	1	519	59	8.35	1.31	234	6	1.65863e+07	1.6178e+07	2.03318e+07	196398	196398	196398	0.000187975	90.1165	6.49372	196398	0	0	0	1.76987e+07	2.28943e+06	1.3218e+06	12.9356	0.00706413	3.7259	Up	GO:0005789|endoplasmic reticulum membrane;GO:0008654|phospholipid biosynthetic process;GO:0016020|membrane;GO:0016746|acyltransferase activity;GO:0030258|lipid modification;GO:0032330|regulation of chondrocyte differentiation;GO:0036150|phosphatidylserine acyl-chain remodeling;GO:0036151|phosphatidylcholine acyl-chain remodeling;GO:0036152|phosphatidylethanolamine acyl-chain remodeling;GO:0047184…	GO:0008654|phospholipid biosynthetic process;GO:0030258|lipid modification;GO:0032330|regulation of chondrocyte differentiation;GO:0036150|phosphatidylserine acyl-chain remodeling;GO:0036151|phosphatidylcholine acyl-chain remodeling;GO:0036152|phosphatidylethanolamine acyl-chain remodeling	GO:0005789|endoplasmic reticulum membrane;GO:0016020|membrane	GO:0016746|acyltransferase activity;GO:0047184|1-acylglycerophosphocholine O-acyltransferase activity;GO:0106262|1-acylglycerophosphoethanolamine O-acyltransferase activity;GO:0106263|1-acylglycerophosphoserine O-acyltransferase activity	mmu01100 Metabolic pathways;mmu00564 Glycerophospholipid metabolism;mmu00561 Glycerolipid metabolism	R-MMU-1483206 Glycerophospholipid biosynthesis;R-MMU-1483257 Phospholipid metabolism;R-MMU-1482788 Acyl chain remodelling of PC;R-MMU-1482839 Acyl chain remodelling of PE	-	PF03062:MBOAT, membrane-bound O-acyltransferase family	Cytoplasm;Endoplasmic reticulum;Membrane	-
E9Q5K4	Cyp2c23	Cytochrome P450 2C44	226143	Cytochrome P450 2C44 OS=Mus musculus OX=10090 GN=Cyp2c23 PE=1 SV=1	E9Q5K4	Cytochrome P450 2C44 OS=Mus musculus OX=10090 GN=Cyp2c23 PE=1 SV=1	0	78.631	33.6032	12	27	11	1	494	56.4	8.47	1.955	488	12	196398	196398	196398	1.53054e+08	1.31756e+08	1.18227e+08	0.000188377	0.00146189	-9.41795	1.34345e+08	1.75572e+07	1.01367e+07	13.0687	196398	0	0	0	0.00706413	3.72497	Down	GO:0004497|monooxygenase activity;GO:0005506|iron ion binding;GO:0005737|cytoplasm;GO:0005789|endoplasmic reticulum membrane;GO:0006805|xenobiotic metabolic process;GO:0008392|arachidonate epoxygenase activity;GO:0008404|arachidonate 14,15-epoxygenase activity;GO:0008405|arachidonate 11,12-epoxygenase activity;GO:0016712|oxidoreductase activity, acting on paired donors, with incorporation or redu…	GO:0006805|xenobiotic metabolic process;GO:0019369|arachidonate metabolic process;GO:0019373|epoxygenase P450 pathway;GO:0046456|icosanoid biosynthetic process	GO:0005737|cytoplasm;GO:0005789|endoplasmic reticulum membrane;GO:0043231|intracellular membrane-bounded organelle	GO:0004497|monooxygenase activity;GO:0005506|iron ion binding;GO:0008392|arachidonate epoxygenase activity;GO:0008404|arachidonate 14,15-epoxygenase activity;GO:0008405|arachidonate 11,12-epoxygenase activity;GO:0016712|oxidoreductase activity, acting on paired donors, with incorporation or reduction of molecular oxygen, reduced flavin or flavoprotein as one donor, and incorporation of one atom o…	mmu01100 Metabolic pathways;mmu05204 Chemical carcinogenesis - DNA adducts;mmu00140 Steroid hormone biosynthesis;mmu00830 Retinol metabolism;mmu00591 Linoleic acid metabolism;mmu00590 Arachidonic acid metabolism;mmu04726 Serotonergic synapse;mmu04750 Inflammatory mediator regulation of TRP channels	-	WP4349 Eicosanoid metabolism via cytochrome P450 monooxygenases (CYP)	PF00067:Cytochrome P450	Cytoplasm;Endoplasmic reticulum;Membrane	-
Q8BGC4	Ptgr3	Prostaglandin reductase-3	225791	Prostaglandin reductase-3 OS=Mus musculus OX=10090 GN=Ptgr3 PE=1 SV=1	Q8BGC4	Prostaglandin reductase-3 OS=Mus musculus OX=10090 GN=Ptgr3 PE=1 SV=1	0	138.119	50.9284	12	94	12	1	377	40.5	7.42	9	2392	12	2.27113e+07	2.03311e+07	196398	1.52668e+08	1.31631e+08	1.36825e+08	0.000190156	0.102675	-3.28385	1.40375e+08	1.09582e+07	6.32675e+06	7.80643	1.44129e+07	1.23693e+07	7.1414e+06	85.8206	0.00706413	3.72089	Down	GO:0005739|mitochondrion;GO:0005777|peroxisome;GO:0006629|lipid metabolic process;GO:0008270|zinc ion binding;GO:0016616|oxidoreductase activity, acting on the CH-OH group of donors, NAD or NADP as acceptor;GO:0045599|negative regulation of fat cell differentiation;GO:0047522|15-oxoprostaglandin 13-oxidase [NAD(P)+] activity	GO:0006629|lipid metabolic process;GO:0045599|negative regulation of fat cell differentiation	GO:0005739|mitochondrion;GO:0005777|peroxisome	GO:0008270|zinc ion binding;GO:0016616|oxidoreductase activity, acting on the CH-OH group of donors, NAD or NADP as acceptor;GO:0047522|15-oxoprostaglandin 13-oxidase [NAD(P)+] activity	mmu00590 Arachidonic acid metabolism	-	-	PF08240:Alcohol dehydrogenase GroES-like domain;PF00107:Zinc-binding dehydrogenase	Cytoplasm;Mitochondrion;Peroxisome	-
Q91ZA3	Pcca	Propionyl-CoA carboxylase alpha chain, mitochondrial	110821	Propionyl-CoA carboxylase alpha chain, mitochondrial OS=Mus musculus OX=10090 GN=Pcca PE=1 SV=2	Q91ZA3	Propionyl-CoA carboxylase alpha chain, mitochondrial OS=Mus musculus OX=10090 GN=Pcca PE=1 SV=2	0	296.748	61.4641	34	190	34	1	724	79.9	7.25	6.335	4515	34	196398	196398	196398	2.28866e+08	256017720	2.96737e+08	0.00019028	0.000753811	-10.3735	2.6054e+08	3.41607e+07	1.97227e+07	13.1115	196398	0	0	0	0.00706413	3.72061	Down	GO:0004658|propionyl-CoA carboxylase activity;GO:0005524|ATP binding;GO:0005739|mitochondrion;GO:0005759|mitochondrial matrix;GO:0016042|lipid catabolic process;GO:0019899|enzyme binding;GO:0046872|metal ion binding;GO:1902494|catalytic complex	GO:0016042|lipid catabolic process	GO:0005739|mitochondrion;GO:0005759|mitochondrial matrix;GO:1902494|catalytic complex	GO:0004658|propionyl-CoA carboxylase activity;GO:0005524|ATP binding;GO:0019899|enzyme binding;GO:0046872|metal ion binding	mmu01100 Metabolic pathways;mmu01200 Carbon metabolism;mmu00280 Valine, leucine and isoleucine degradation;mmu00640 Propanoate metabolism;mmu00630 Glyoxylate and dicarboxylate metabolism	R-MMU-77289 Mitochondrial Fatty Acid Beta-Oxidation;R-MMU-8978868 Fatty acid metabolism;R-MMU-196854 Metabolism of vitamins and cofactors;R-MMU-196849 Metabolism of water-soluble vitamins and cofactors;R-MMU-196780 Biotin transport and metabolism	-	PF00364:Biotin-requiring enzyme;PF02786:Carbamoyl-phosphate synthase L chain, ATP binding domain;PF00289:Biotin carboxylase, N-terminal domain;PF02785:Biotin carboxylase C-terminal domain;PF18140:Propionyl-coenzyme A carboxylase BT domain	Cytoplasm;Mitochondrion	-
Q8VCT4	Ces1d	Carboxylesterase 1D	104158	Carboxylesterase 1D OS=Mus musculus OX=10090 GN=Ces1d PE=1 SV=1	Q8VCT4	Carboxylesterase 1D OS=Mus musculus OX=10090 GN=Ces1d PE=1 SV=1	0	163.989	50.2655	21	70	17	1	565	61.7	6.61	9.798	1075	21	196398	196398	196398	6.50937e+08	7.88066e+08	8.5174e+08	0.0002092	0.000257207	-11.9248	7.63581e+08	1.02616e+08	5.92456e+07	13.4388	196398	0	0	0	0.00768564	3.67944	Down	GO:0004771|sterol ester esterase activity;GO:0004806|triacylglycerol lipase activity;GO:0005737|cytoplasm;GO:0005783|endoplasmic reticulum;GO:0005788|endoplasmic reticulum lumen;GO:0005811|lipid droplet;GO:0005829|cytosol;GO:0006637|acyl-CoA metabolic process;GO:0006695|cholesterol biosynthetic process;GO:0008203|cholesterol metabolic process;GO:0009636|response to toxic substance;GO:0010875|posi…	GO:0006637|acyl-CoA metabolic process;GO:0006695|cholesterol biosynthetic process;GO:0008203|cholesterol metabolic process;GO:0009636|response to toxic substance;GO:0010875|positive regulation of cholesterol efflux;GO:0010887|negative regulation of cholesterol storage;GO:0016042|lipid catabolic process;GO:0019626|short-chain fatty acid catabolic process;GO:0030855|epithelial cell differentiation;…	GO:0005737|cytoplasm;GO:0005783|endoplasmic reticulum;GO:0005788|endoplasmic reticulum lumen;GO:0005811|lipid droplet;GO:0005829|cytosol;GO:0043231|intracellular membrane-bounded organelle	GO:0004771|sterol ester esterase activity;GO:0004806|triacylglycerol lipase activity;GO:0030339|fatty-acyl-ethyl-ester synthase activity;GO:0047376|all-trans-retinyl-palmitate hydrolase, all-trans-retinol forming activity;GO:0050253|retinyl-palmitate esterase activity;GO:0052689|carboxylic ester hydrolase activity;GO:0106435|carboxylesterase activity	mmu00983 Drug metabolism - other enzymes	R-MMU-211859 Biological oxidations;R-MMU-9748784 Drug ADME;R-MMU-211945 Phase I - Functionalization of compounds;R-MMU-2022377 Metabolism of Angiotensinogen to Angiotensins;R-MMU-9749641 Aspirin ADME;R-MMU-2980736 Peptide hormone metabolism;R-MMU-397014 Muscle contraction;R-MMU-5576891 Cardiac conduction	WP475 Irinotecan pathway	PF00135:Carboxylesterase family	Cytoplasm;Endoplasmic reticulum	-
Q9DBG1	Cyp27a1	Sterol 26-hydroxylase, mitochondrial	104086	Sterol 26-hydroxylase, mitochondrial OS=Mus musculus OX=10090 GN=Cyp27a1 PE=1 SV=1	Q9DBG1	Sterol 26-hydroxylase, mitochondrial OS=Mus musculus OX=10090 GN=Cyp27a1 PE=1 SV=1	0	86.746	37.1482	14	46	14	1	533	60.7	9.14	3.262	663	14	196398	196398	196398	3.12961e+08	2.52894e+08	3.28978e+08	0.000210065	0.000658441	-10.5687	2.98278e+08	4.01111e+07	2.31582e+07	13.4476	196398	0	0	0	0.00768564	3.67765	Down	GO:0005506|iron ion binding;GO:0005739|mitochondrion;GO:0005743|mitochondrial inner membrane;GO:0006699|bile acid biosynthetic process;GO:0006700|C21-steroid hormone biosynthetic process;GO:0006707|cholesterol catabolic process;GO:0008123|cholesterol 7-alpha-monooxygenase activity;GO:0008203|cholesterol metabolic process;GO:0008386|cholesterol monooxygenase (side-chain-cleaving) activity;GO:00200…	GO:0006699|bile acid biosynthetic process;GO:0006700|C21-steroid hormone biosynthetic process;GO:0006707|cholesterol catabolic process;GO:0008203|cholesterol metabolic process;GO:0036378|calcitriol biosynthetic process from calciol	GO:0005739|mitochondrion;GO:0005743|mitochondrial inner membrane	GO:0005506|iron ion binding;GO:0008123|cholesterol 7-alpha-monooxygenase activity;GO:0008386|cholesterol monooxygenase (side-chain-cleaving) activity;GO:0020037|heme binding;GO:0030343|vitamin D3 25-hydroxylase activity;GO:0030544|Hsp70 protein binding;GO:0031073|cholesterol 26-hydroxylase activity;GO:0047748|cholestanetetraol 26-dehydrogenase activity	mmu01100 Metabolic pathways;mmu03320 PPAR signaling pathway;mmu04979 Cholesterol metabolism;mmu00120 Primary bile acid biosynthesis	R-MMU-211859 Biological oxidations;R-MMU-8957322 Metabolism of steroids;R-MMU-193368 Synthesis of bile acids and bile salts via 7alpha-hydroxycholesterol;R-MMU-192105 Synthesis of bile acids and bile salts;R-MMU-194068 Bile acid and bile salt metabolism;R-MMU-193775 Synthesis of bile acids and bile salts via 24-hydroxycholesterol;R-MMU-211945 Phase I - Functionalization of compounds;R-MMU-211976 …	WP4346 Cholesterol metabolism with Bloch and Kandutsch-Russell pathways;WP2316 PPAR signaling pathway;WP1251 Metapathway biotransformation;WP1274 Oxidation by cytochrome P450	PF00067:Cytochrome P450	Cytoplasm;Mitochondrion;Membrane	-
Q8CIM7	Cyp2d26	Cytochrome P450 2D26	76279	Cytochrome P450 2D26 OS=Mus musculus OX=10090 GN=Cyp2d26 PE=1 SV=1	Q8CIM7	Cytochrome P450 2D26 OS=Mus musculus OX=10090 GN=Cyp2d26 PE=1 SV=1	0	184.75	37.4	17	62	14	1	500	56.9	6.64	9.826	992	17	196398	196398	196398	5.4242e+08	459583171	6.03911e+08	0.000214909	0.00036689	-11.4124	5.35305e+08	7.24265e+07	4.18154e+07	13.53	196398	0	0	0	0.00780631	3.66774	Down	GO:0004497|monooxygenase activity;GO:0005506|iron ion binding;GO:0005737|cytoplasm;GO:0005739|mitochondrion;GO:0005789|endoplasmic reticulum membrane;GO:0006805|xenobiotic metabolic process;GO:0009410|response to xenobiotic stimulus;GO:0016491|oxidoreductase activity;GO:0016712|oxidoreductase activity, acting on paired donors, with incorporation or reduction of molecular oxygen, reduced flavin or…	GO:0006805|xenobiotic metabolic process;GO:0009410|response to xenobiotic stimulus;GO:0019369|arachidonate metabolic process	GO:0005737|cytoplasm;GO:0005739|mitochondrion;GO:0005789|endoplasmic reticulum membrane;GO:0043231|intracellular membrane-bounded organelle	GO:0004497|monooxygenase activity;GO:0005506|iron ion binding;GO:0016491|oxidoreductase activity;GO:0016712|oxidoreductase activity, acting on paired donors, with incorporation or reduction of molecular oxygen, reduced flavin or flavoprotein as one donor, and incorporation of one atom of oxygen;GO:0020037|heme binding;GO:0062187|anandamide 8,9 epoxidase activity;GO:0062188|anandamide 11,12 epoxid…	mmu00140 Steroid hormone biosynthesis;mmu04726 Serotonergic synapse	-	-	PF00067:Cytochrome P450	Cytoplasm;Mitochondrion;Endoplasmic reticulum;Membrane	-
P29758	Oat	Ornithine aminotransferase, mitochondrial	18242	Ornithine aminotransferase, mitochondrial OS=Mus musculus OX=10090 GN=Oat PE=1 SV=1	P29758	Ornithine aminotransferase, mitochondrial OS=Mus musculus OX=10090 GN=Oat PE=1 SV=1	0	342.74	73.1207	20	340	20	1	439	48.3	6.62	33.551	8020	20	1.89329e+08	2.00556e+08	4.45731e+07	1.63017e+09	1.33557e+09	1.62504e+09	0.000225088	0.0946373	-3.40145	1.53026e+09	1.68626e+08	9.73561e+07	11.0194	1.44819e+08	8.69972e+07	5.02278e+07	60.0729	0.00811765	3.64765	Down	GO:0004587|ornithine aminotransferase activity;GO:0005654|nucleoplasm;GO:0005737|cytoplasm;GO:0005739|mitochondrion;GO:0005759|mitochondrial matrix;GO:0010121|arginine catabolic process to proline via ornithine;GO:0019544|arginine catabolic process to glutamate;GO:0030170|pyridoxal phosphate binding;GO:0042802|identical protein binding;GO:0055129|L-proline biosynthetic process	GO:0010121|arginine catabolic process to proline via ornithine;GO:0019544|arginine catabolic process to glutamate;GO:0055129|L-proline biosynthetic process	GO:0005654|nucleoplasm;GO:0005737|cytoplasm;GO:0005739|mitochondrion;GO:0005759|mitochondrial matrix	GO:0004587|ornithine aminotransferase activity;GO:0030170|pyridoxal phosphate binding;GO:0042802|identical protein binding	mmu01100 Metabolic pathways;mmu00330 Arginine and proline metabolism	R-MMU-71291 Metabolism of amino acids and derivatives;R-MMU-8964539 Glutamate and glutamine metabolism	WP662 Amino acid metabolism	PF00202:Aminotransferase class-III	Cytoplasm;Mitochondrion	-
P28843	Dpp4	Dipeptidyl peptidase 4	13482	Dipeptidyl peptidase 4 OS=Mus musculus OX=10090 GN=Dpp4 PE=1 SV=3	P28843	Dipeptidyl peptidase 4 OS=Mus musculus OX=10090 GN=Dpp4 PE=1 SV=3	0	39.562	10.1316	7	13	7	1	760	87.4	6.42	0.506	325	7	196398	196398	196398	7.37471e+07	8.37501e+07	9.7103e+07	0.00023449	0.00231419	-8.75527	8.48668e+07	1.17179e+07	6.76535e+06	13.8074	196398	0	0	0	0.00831485	3.62988	Down	GO:0001618|virus receptor activity;GO:0001662|behavioral fear response;GO:0001666|response to hypoxia;GO:0002020|protease binding;GO:0002337|B-1a B cell differentiation;GO:0002709|regulation of T cell mediated immunity;GO:0002717|positive regulation of natural killer cell mediated immunity;GO:0004177|aminopeptidase activity;GO:0004252|serine-type endopeptidase activity;GO:0005102|signaling recept…	GO:0001662|behavioral fear response;GO:0001666|response to hypoxia;GO:0002337|B-1a B cell differentiation;GO:0002709|regulation of T cell mediated immunity;GO:0002717|positive regulation of natural killer cell mediated immunity;GO:0006508|proteolysis;GO:0007155|cell adhesion;GO:0008284|positive regulation of cell population proliferation;GO:0010716|negative regulation of extracellular matrix disa…	GO:0005576|extracellular region;GO:0005886|plasma membrane;GO:0009986|cell surface;GO:0016324|apical plasma membrane;GO:0030027|lamellipodium;GO:0030139|endocytic vesicle;GO:0031258|lamellipodium membrane;GO:0045121|membrane raft;GO:0046581|intercellular canaliculus	GO:0001618|virus receptor activity;GO:0002020|protease binding;GO:0004177|aminopeptidase activity;GO:0004252|serine-type endopeptidase activity;GO:0005102|signaling receptor binding;GO:0005518|collagen binding;GO:0008236|serine-type peptidase activity;GO:0008239|dipeptidyl-peptidase activity;GO:0042277|peptide binding;GO:0042802|identical protein binding;GO:0042803|protein homodimerization activi…	mmu03272 Virion - Hepatitis viruses;mmu04974 Protein digestion and absorption	R-MMU-2980736 Peptide hormone metabolism;R-MMU-381771 Synthesis, secretion, and inactivation of Glucagon-like Peptide-1 (GLP-1);R-MMU-400508 Incretin synthesis, secretion, and inactivation	-	PF00326:Prolyl oligopeptidase family;PF18811:Dipeptidyl peptidase IV (DPP IV) low complexity region;PF00930:Dipeptidyl peptidase IV (DPP IV) N-terminal region	Cytoplasm;Membrane;Extracellular region	-
O09174	Amacr	Alpha-methylacyl-CoA racemase	17117	Alpha-methylacyl-CoA racemase OS=Mus musculus OX=10090 GN=Amacr PE=1 SV=4	O09174	Alpha-methylacyl-CoA racemase OS=Mus musculus OX=10090 GN=Amacr PE=1 SV=4	0	89.955	59.8425	14	61	14	1	381	41.7	7.4	4.337	1114	14	17879824	2.12861e+07	196398	2.18569e+08	1.82768e+08	2.30651e+08	0.000235008	0.0622832	-4.00501	2.10663e+08	2.49013e+07	1.43767e+07	11.8204	1.31208e+07	1.13217e+07	6.53656e+06	86.2881	0.00831485	3.62892	Down	GO:0005102|signaling receptor binding;GO:0005737|cytoplasm;GO:0005739|mitochondrion;GO:0005777|peroxisome;GO:0005886|plasma membrane;GO:0006631|fatty acid metabolic process;GO:0006699|bile acid biosynthetic process;GO:0008111|alpha-methylacyl-CoA racemase activity;GO:0008206|bile acid metabolic process;GO:0008300|isoprenoid catabolic process;GO:0043231|intracellular membrane-bounded organelle	GO:0006631|fatty acid metabolic process;GO:0006699|bile acid biosynthetic process;GO:0008206|bile acid metabolic process;GO:0008300|isoprenoid catabolic process	GO:0005737|cytoplasm;GO:0005739|mitochondrion;GO:0005777|peroxisome;GO:0005886|plasma membrane;GO:0043231|intracellular membrane-bounded organelle	GO:0005102|signaling receptor binding;GO:0008111|alpha-methylacyl-CoA racemase activity	mmu01100 Metabolic pathways;mmu04146 Peroxisome;mmu00120 Primary bile acid biosynthesis	R-MMU-9609507 Protein localization;R-MMU-9033241 Peroxisomal protein import;R-MMU-8978868 Fatty acid metabolism;R-MMU-390918 Peroxisomal lipid metabolism;R-MMU-8957322 Metabolism of steroids;R-MMU-193368 Synthesis of bile acids and bile salts via 7alpha-hydroxycholesterol;R-MMU-192105 Synthesis of bile acids and bile salts;R-MMU-194068 Bile acid and bile salt metabolism;R-MMU-193775 Synthesis of …	-	PF02515:CoA-transferase family III	Cytoplasm;Mitochondrion;Peroxisome;Membrane	-
Q91VS7	Mgst1	Microsomal glutathione S-transferase 1	56615	Microsomal glutathione S-transferase 1 OS=Mus musculus OX=10090 GN=Mgst1 PE=1 SV=3	Q91VS7	Microsomal glutathione S-transferase 1 OS=Mus musculus OX=10090 GN=Mgst1 PE=1 SV=3	0	82.488	40	4	67	4	1	155	17.5	9.66	50.795	1457	4	196398	196398	196398	2.67694e+09	3.54113e+09	3.1732e+09	0.000235497	6.27385e-05	-13.9603	3.13042e+09	4.33681e+08	2.50386e+08	13.8537	196398	0	0	0	0.00831485	3.62801	Down	GO:0004364|glutathione transferase activity;GO:0004602|glutathione peroxidase activity;GO:0005739|mitochondrion;GO:0005741|mitochondrial outer membrane;GO:0005743|mitochondrial inner membrane;GO:0005778|peroxisomal membrane;GO:0005783|endoplasmic reticulum;GO:0005789|endoplasmic reticulum membrane;GO:0006749|glutathione metabolic process;GO:0009410|response to xenobiotic stimulus;GO:0016020|membr…	GO:0006749|glutathione metabolic process;GO:0009410|response to xenobiotic stimulus;GO:0032496|response to lipopolysaccharide;GO:0034635|glutathione transport;GO:0071449|cellular response to lipid hydroperoxide	GO:0005739|mitochondrion;GO:0005741|mitochondrial outer membrane;GO:0005743|mitochondrial inner membrane;GO:0005778|peroxisomal membrane;GO:0005783|endoplasmic reticulum;GO:0005789|endoplasmic reticulum membrane;GO:0016020|membrane;GO:0045177|apical part of cell	GO:0004364|glutathione transferase activity;GO:0004602|glutathione peroxidase activity;GO:0042802|identical protein binding;GO:0043295|glutathione binding	mmu01100 Metabolic pathways;mmu05208 Chemical carcinogenesis - reactive oxygen species;mmu00480 Glutathione metabolism;mmu00983 Drug metabolism - other enzymes;mmu01524 Platinum drug resistance;mmu05204 Chemical carcinogenesis - DNA adducts;mmu00982 Drug metabolism - cytochrome P450;mmu00980 Metabolism of xenobiotics by cytochrome P450;mmu05225 Hepatocellular carcinoma;mmu05418 Fluid shear stress…	R-MMU-211859 Biological oxidations;R-MMU-156580 Phase II - Conjugation of compounds;R-MMU-156590 Glutathione conjugation;R-MMU-5423646 Aflatoxin activation and detoxification	WP4466 Oxidative stress and redox pathway;WP412 Oxidative stress response;WP1251 Metapathway biotransformation	PF01124:MAPEG family	Cytoplasm;Mitochondrion;Endoplasmic reticulum;Peroxisome;Membrane	-
Q7TNG8	Ldhd	Probable D-lactate dehydrogenase, mitochondrial	52815	Probable D-lactate dehydrogenase, mitochondrial OS=Mus musculus OX=10090 GN=Ldhd PE=1 SV=1	Q7TNG8	Probable D-lactate dehydrogenase, mitochondrial OS=Mus musculus OX=10090 GN=Ldhd PE=1 SV=1	0	124.596	56.1983	14	33	14	1	484	51.8	6.62	4.623	695	14	196398	196398	196398	2.09871e+08	1.89735e+08	1.58581e+08	0.000238756	0.00105555	-9.88779	1.86062e+08	2.58415e+07	1.49196e+07	13.8887	196398	0	0	0	0.0083714	3.62204	Down	GO:0004458|D-lactate dehydrogenase (cytochrome) activity;GO:0005515|protein binding;GO:0005739|mitochondrion;GO:0005743|mitochondrial inner membrane;GO:0006754|ATP biosynthetic process;GO:0008720|D-lactate dehydrogenase activity;GO:0050660|flavin adenine dinucleotide binding;GO:0071949|FAD binding;GO:1903457|lactate catabolic process	GO:0006754|ATP biosynthetic process;GO:1903457|lactate catabolic process	GO:0005739|mitochondrion;GO:0005743|mitochondrial inner membrane	GO:0004458|D-lactate dehydrogenase (cytochrome) activity;GO:0005515|protein binding;GO:0008720|D-lactate dehydrogenase activity;GO:0050660|flavin adenine dinucleotide binding;GO:0071949|FAD binding	mmu01100 Metabolic pathways;mmu00620 Pyruvate metabolism	R-MMU-9837999 Mitochondrial protein degradation;R-MMU-9609507 Protein localization;R-MMU-1268020 Mitochondrial protein import	-	PF01565:FAD binding domain;PF02913:FAD linked oxidases, C-terminal domain	Cytoplasm;Mitochondrion;Membrane	-
Q9DCW4	Etfb	Electron transfer flavoprotein subunit beta	110826	Electron transfer flavoprotein subunit beta OS=Mus musculus OX=10090 GN=Etfb PE=1 SV=3	Q9DCW4	Electron transfer flavoprotein subunit beta OS=Mus musculus OX=10090 GN=Etfb PE=1 SV=3	0	182.721	71.3725	17	329	17	1	255	27.6	8.1	84.77	8273	17	6.74128e+08	7.32642e+08	2.99928e+08	3.37249e+09	3.13707e+09	3790317449	0.000256664	0.165701	-2.59335	3.43329e+09	3.3084e+08	1.9101e+08	9.63622	5.68899e+08	2.34766e+08	1.35542e+08	41.2667	0.008895	3.59063	Down	GO:0000166|nucleotide binding;GO:0005739|mitochondrion;GO:0005759|mitochondrial matrix;GO:0009055|electron transfer activity;GO:0009063|amino acid catabolic process;GO:0017133|mitochondrial electron transfer flavoprotein complex;GO:0022904|respiratory electron transport chain;GO:0033539|fatty acid beta-oxidation using acyl-CoA dehydrogenase;GO:0045251|electron transfer flavoprotein complex	GO:0009063|amino acid catabolic process;GO:0022904|respiratory electron transport chain;GO:0033539|fatty acid beta-oxidation using acyl-CoA dehydrogenase	GO:0005739|mitochondrion;GO:0005759|mitochondrial matrix;GO:0017133|mitochondrial electron transfer flavoprotein complex;GO:0045251|electron transfer flavoprotein complex	GO:0000166|nucleotide binding;GO:0009055|electron transfer activity	-	R-MMU-1428517 Aerobic respiration and respiratory electron transport;R-MMU-611105 Respiratory electron transport;R-MMU-8876725 Protein methylation	-	PF01012:Electron transfer flavoprotein domain	Cytoplasm;Mitochondrion	-
Q9D9V3	Echdc1	Ethylmalonyl-CoA decarboxylase	52665	Ethylmalonyl-CoA decarboxylase OS=Mus musculus OX=10090 GN=Echdc1 PE=1 SV=2	Q9D9V3	Ethylmalonyl-CoA decarboxylase OS=Mus musculus OX=10090 GN=Echdc1 PE=1 SV=2	0	41.895	29.5031	7	22	7	1	322	35.4	7.01	1.818	375	7	196398	196398	196398	6.51782e+07	6.76551e+07	5.1535e+07	0.000257213	0.00319575	-8.28963	6.14561e+07	8.6807e+06	5.0118e+06	14.125	196398	0	0	0	0.008895	3.58971	Down	GO:0004492|methyl/ethyl malonyl-CoA decarboxylase activity;GO:0005829|cytosol;GO:0006635|fatty acid beta-oxidation;GO:0016831|carboxy-lyase activity	GO:0006635|fatty acid beta-oxidation	GO:0005829|cytosol	GO:0004492|methyl/ethyl malonyl-CoA decarboxylase activity;GO:0016831|carboxy-lyase activity	mmu01100 Metabolic pathways;mmu00640 Propanoate metabolism	-	WP336 Fatty acid biosynthesis	PF00378:Enoyl-CoA hydratase/isomerase	Cytoplasm	-
Q91Y97	Aldob	Fructose-bisphosphate aldolase B	230163	Fructose-bisphosphate aldolase B OS=Mus musculus OX=10090 GN=Aldob PE=1 SV=3	Q91Y97	Fructose-bisphosphate aldolase B OS=Mus musculus OX=10090 GN=Aldob PE=1 SV=3	0	203.168	59.6154	15	97	14	1	364	39.5	8.27	15.876	2751	15	7.54809e+06	196398	196398	5.38215e+09	4.23033e+09	5.55149e+09	0.000261484	0.000523668	-10.8991	5.05466e+09	7.18893e+08	4.15053e+08	14.2224	2.64696e+06	4.2445e+06	2.45056e+06	160.354	0.00898117	3.58256	Down	GO:0004332|fructose-bisphosphate aldolase activity;GO:0005815|microtubule organizing center;GO:0005829|cytosol;GO:0006000|fructose metabolic process;GO:0006001|fructose catabolic process;GO:0006094|gluconeogenesis;GO:0006096|glycolytic process;GO:0006116|NADH oxidation;GO:0008092|cytoskeletal protein binding;GO:0010043|response to zinc ion;GO:0030388|fructose 1,6-bisphosphate metabolic process;GO…	GO:0006000|fructose metabolic process;GO:0006001|fructose catabolic process;GO:0006094|gluconeogenesis;GO:0006096|glycolytic process;GO:0006116|NADH oxidation;GO:0010043|response to zinc ion;GO:0030388|fructose 1,6-bisphosphate metabolic process;GO:0032781|positive regulation of ATP-dependent activity;GO:0043434|response to peptide hormone;GO:0061615|glycolytic process through fructose-6-phosphat…	GO:0005815|microtubule organizing center;GO:0005829|cytosol;GO:0030867|rough endoplasmic reticulum membrane;GO:0030868|smooth endoplasmic reticulum membrane;GO:0034451|centriolar satellite;GO:0048471|perinuclear region of cytoplasm	GO:0004332|fructose-bisphosphate aldolase activity;GO:0008092|cytoskeletal protein binding;GO:0031210|phosphatidylcholine binding;GO:0042802|identical protein binding;GO:0051117|ATPase binding;GO:0060090|molecular adaptor activity;GO:0061609|fructose-1-phosphate aldolase activity;GO:0070061|fructose binding	mmu01100 Metabolic pathways;mmu01200 Carbon metabolism;mmu01230 Biosynthesis of amino acids;mmu00010 Glycolysis / Gluconeogenesis;mmu00030 Pentose phosphate pathway;mmu00051 Fructose and mannose metabolism;mmu04066 HIF-1 signaling pathway	R-MMU-70326 Glucose metabolism;R-MMU-70171 Glycolysis;R-MMU-70263 Gluconeogenesis;R-MMU-71387 Metabolism of carbohydrates	WP157 Glycolysis and gluconeogenesis	PF00274:Fructose-bisphosphate aldolase class-I	Cytoplasm;Endoplasmic reticulum;Centrosome;Membrane	-
P54071	Idh2	Isocitrate dehydrogenase [NADP], mitochondrial	269951	Isocitrate dehydrogenase [NADP], mitochondrial OS=Mus musculus OX=10090 GN=Idh2 PE=1 SV=3	P54071	Isocitrate dehydrogenase [NADP], mitochondrial OS=Mus musculus OX=10090 GN=Idh2 PE=1 SV=3	0	204.43	56.1947	23	245	22	1	452	50.9	8.69	9.723	4986	23	6.979e+07	6.87857e+07	196398	1.03048e+09	8.14636e+08	1.02776e+09	0.0002648	0.0483043	-4.37171	9.57625e+08	1.2384e+08	7.14991e+07	12.932	4.62574e+07	3.98931e+07	2.30323e+07	86.2417	0.00903363	3.57708	Down	GO:0000287|magnesium ion binding;GO:0004450|isocitrate dehydrogenase (NADP+) activity;GO:0005739|mitochondrion;GO:0005743|mitochondrial inner membrane;GO:0005777|peroxisome;GO:0005829|cytosol;GO:0006097|glyoxylate cycle;GO:0006099|tricarboxylic acid cycle;GO:0006102|isocitrate metabolic process;GO:0006103|2-oxoglutarate metabolic process;GO:0006739|NADP metabolic process;GO:0006741|NADP biosynthe…	GO:0006097|glyoxylate cycle;GO:0006099|tricarboxylic acid cycle;GO:0006102|isocitrate metabolic process;GO:0006103|2-oxoglutarate metabolic process;GO:0006739|NADP metabolic process;GO:0006741|NADP biosynthetic process;GO:0060253|negative regulation of glial cell proliferation;GO:1903976|negative regulation of glial cell migration;GO:1904465|negative regulation of matrix metallopeptidase secretion	GO:0005739|mitochondrion;GO:0005743|mitochondrial inner membrane;GO:0005777|peroxisome;GO:0005829|cytosol	GO:0000287|magnesium ion binding;GO:0004450|isocitrate dehydrogenase (NADP+) activity;GO:0051287|NAD binding	mmu01100 Metabolic pathways;mmu01200 Carbon metabolism;mmu04146 Peroxisome;mmu01230 Biosynthesis of amino acids;mmu00020 Citrate cycle (TCA cycle);mmu01210 2-Oxocarboxylic acid metabolism;mmu00480 Glutathione metabolism;mmu05230 Central carbon metabolism in cancer	R-MMU-1428517 Aerobic respiration and respiratory electron transport;R-MMU-9837999 Mitochondrial protein degradation;R-MMU-1592230 Mitochondrial biogenesis;R-MMU-71403 Citric acid cycle (TCA cycle);R-MMU-1852241 Organelle biogenesis and maintenance;R-MMU-9854311 Maturation of TCA enzymes and regulation of TCA cycle;R-MMU-2151201 Transcriptional activation of mitochondrial biogenesis	WP434 TCA cycle;WP4466 Oxidative stress and redox pathway	PF00180:Isocitrate/isopropylmalate dehydrogenase	Cytoplasm;Mitochondrion;Peroxisome;Membrane	-
Q61233	Lcp1	Plastin-2	18826	Plastin-2 OS=Mus musculus OX=10090 GN=Lcp1 PE=1 SV=4	Q61233	Plastin-2 OS=Mus musculus OX=10090 GN=Lcp1 PE=1 SV=4	0	164.665	48.6443	22	119	18	1	627	70.1	5.33	3.903	2286	22	196398	196398	196398	5.14988e+07	3.89077e+07	4.8806e+07	0.000270125	0.00423234	-7.88433	4.64042e+07	6.63029e+06	3.828e+06	14.2881	196398	0	0	0	0.00913918	3.56843	Down	GO:0001725|stress fiber;GO:0001726|ruffle;GO:0001891|phagocytic cup;GO:0002102|podosome;GO:0002286|T cell activation involved in immune response;GO:0005178|integrin binding;GO:0005509|calcium ion binding;GO:0005515|protein binding;GO:0005737|cytoplasm;GO:0005829|cytosol;GO:0005884|actin filament;GO:0005886|plasma membrane;GO:0005925|focal adhesion;GO:0009611|response to wounding;GO:0010737|protei…	GO:0002286|T cell activation involved in immune response;GO:0009611|response to wounding;GO:0010737|protein kinase A signaling;GO:0016477|cell migration;GO:0022617|extracellular matrix disassembly;GO:0031100|animal organ regeneration;GO:0033157|regulation of intracellular protein transport;GO:0051017|actin filament bundle assembly;GO:0051639|actin filament network formation;GO:0071803|positive re…	GO:0001725|stress fiber;GO:0001726|ruffle;GO:0001891|phagocytic cup;GO:0002102|podosome;GO:0005737|cytoplasm;GO:0005829|cytosol;GO:0005884|actin filament;GO:0005886|plasma membrane;GO:0005925|focal adhesion;GO:0015629|actin cytoskeleton;GO:0030175|filopodium;GO:0032432|actin filament bundle;GO:0032587|ruffle membrane;GO:0048471|perinuclear region of cytoplasm;GO:0097386|glial cell projection	GO:0005178|integrin binding;GO:0005509|calcium ion binding;GO:0005515|protein binding;GO:0051015|actin filament binding;GO:0051020|GTPase binding	-	-	-	PF00307:Calponin homology (CH) domain;PF13499:EF-hand domain pair	Cytoplasm;Membrane	-
O35144	Terf2	Telomeric repeat-binding factor 2	21750	Telomeric repeat-binding factor 2 OS=Mus musculus OX=10090 GN=Terf2 PE=1 SV=3	O35144	Telomeric repeat-binding factor 2 OS=Mus musculus OX=10090 GN=Terf2 PE=1 SV=3	0	46.413	26.0628	10	43	10	1	541	60.2	9.5	1.062	555	10	196398	196398	196398	3.04571e+07	2.64708e+07	3.52299e+07	0.000271514	0.00639332	-7.28922	3.07193e+07	4.38543e+06	2.53193e+06	14.2758	196398	0	0	0	0.00913918	3.56621	Down	GO:0000723|telomere maintenance;GO:0000781|chromosome, telomeric region;GO:0000782|telomere cap complex;GO:0000783|nuclear telomere cap complex;GO:0001673|male germ cell nucleus;GO:0001701|in utero embryonic development;GO:0003691|double-stranded telomeric DNA binding;GO:0003720|telomerase activity;GO:0005515|protein binding;GO:0005634|nucleus;GO:0005654|nucleoplasm;GO:0006278|RNA-templated DNA b…	GO:0000723|telomere maintenance;GO:0001701|in utero embryonic development;GO:0006278|RNA-templated DNA biosynthetic process;GO:0010628|positive regulation of gene expression;GO:0010629|negative regulation of gene expression;GO:0016233|telomere capping;GO:0031627|telomeric loop formation;GO:0031848|protection from non-homologous end joining at telomere;GO:0032204|regulation of telomere maintenance…	GO:0000781|chromosome, telomeric region;GO:0000782|telomere cap complex;GO:0000783|nuclear telomere cap complex;GO:0001673|male germ cell nucleus;GO:0005634|nucleus;GO:0005654|nucleoplasm;GO:0016604|nuclear body;GO:0030424|axon;GO:0070187|shelterin complex	GO:0003691|double-stranded telomeric DNA binding;GO:0003720|telomerase activity;GO:0005515|protein binding;GO:0019899|enzyme binding;GO:0042162|telomeric DNA binding;GO:0042803|protein homodimerization activity;GO:0044877|protein-containing complex binding;GO:0098505|G-rich strand telomeric DNA binding	-	R-MMU-180786 Extension of Telomeres;R-MMU-174417 Telomere C-strand (Lagging Strand) Synthesis;R-MMU-73894 DNA Repair;R-MMU-174411 Polymerase switching on the C-strand of the telomere;R-MMU-174437 Removal of the Flap Intermediate from the C-strand;R-MMU-174414 Processive synthesis on the C-strand of the telomere;R-MMU-171319 Telomere Extension By Telomerase;R-MMU-174430 Telomere C-strand synthesis…	WP1763 PluriNetWork: mechanisms associated with pluripotency	PF08558:Telomere repeat binding factor (TRF);PF00249:Myb-like DNA-binding domain;PF16772:Telomeric repeat-binding factor 2 Rap1-binding motif	-	MYB
P26443	Glud1	Glutamate dehydrogenase 1, mitochondrial	14661	Glutamate dehydrogenase 1, mitochondrial OS=Mus musculus OX=10090 GN=Glud1 PE=1 SV=1	P26443	Glutamate dehydrogenase 1, mitochondrial OS=Mus musculus OX=10090 GN=Glud1 PE=1 SV=1	0	413.838	63.7993	28	454	28	1	558	61.3	8	45.416	9543	28	2.23854e+08	1.64824e+08	1.01673e+08	4.22181e+09	5.60168e+09	4.96337e+09	0.000285061	0.0331612	-4.91436	4.92895e+09	6.90576e+08	3.98704e+08	14.0106	1.6345e+08	6.11022e+07	3.52774e+07	37.3828	0.00953162	3.54506	Down	GO:0004352|glutamate dehydrogenase (NAD+) activity;GO:0004353|glutamate dehydrogenase [NAD(P)+] activity;GO:0004354|glutamate dehydrogenase (NADP+) activity;GO:0005515|protein binding;GO:0005524|ATP binding;GO:0005525|GTP binding;GO:0005737|cytoplasm;GO:0005739|mitochondrion;GO:0005743|mitochondrial inner membrane;GO:0005759|mitochondrial matrix;GO:0005783|endoplasmic reticulum;GO:0006538|glutama…	GO:0006538|glutamate catabolic process;GO:0006541|glutamine metabolic process;GO:0007616|long-term memory;GO:0010044|response to aluminum ion;GO:0021549|cerebellum development;GO:0032024|positive regulation of insulin secretion;GO:0072350|tricarboxylic acid metabolic process	GO:0005737|cytoplasm;GO:0005739|mitochondrion;GO:0005743|mitochondrial inner membrane;GO:0005759|mitochondrial matrix;GO:0005783|endoplasmic reticulum	GO:0004352|glutamate dehydrogenase (NAD+) activity;GO:0004353|glutamate dehydrogenase [NAD(P)+] activity;GO:0004354|glutamate dehydrogenase (NADP+) activity;GO:0005515|protein binding;GO:0005524|ATP binding;GO:0005525|GTP binding;GO:0019899|enzyme binding;GO:0042803|protein homodimerization activity;GO:0043531|ADP binding;GO:0070403|NAD+ binding;GO:0070728|L-leucine binding	mmu01100 Metabolic pathways;mmu01200 Carbon metabolism;mmu00250 Alanine, aspartate and glutamate metabolism;mmu00220 Arginine biosynthesis;mmu04964 Proximal tubule bicarbonate reclamation;mmu00910 Nitrogen metabolism;mmu04217 Necroptosis	R-MMU-71291 Metabolism of amino acids and derivatives;R-MMU-9837999 Mitochondrial protein degradation;R-MMU-1592230 Mitochondrial biogenesis;R-MMU-1852241 Organelle biogenesis and maintenance;R-MMU-8964539 Glutamate and glutamine metabolism;R-MMU-2151201 Transcriptional activation of mitochondrial biogenesis	WP662 Amino acid metabolism	PF00208:Glutamate/Leucine/Phenylalanine/Valine dehydrogenase;PF02812:Glu/Leu/Phe/Val dehydrogenase, dimerisation domain	Cytoplasm;Mitochondrion;Endoplasmic reticulum;Membrane	-
Q6ZPF4	Fmnl3	Formin-like protein 3	22379	Formin-like protein 3 OS=Mus musculus OX=10090 GN=Fmnl3 PE=1 SV=2	Q6ZPF4	Formin-like protein 3 OS=Mus musculus OX=10090 GN=Fmnl3 PE=1 SV=2	0	144.427	29.3774	27	118	22	1	1028	117.1	6.67	1.902	1746	27	22148396	196398	196398	116221738	1.2023e+08	1.37778e+08	0.000287414	0.0602337	-4.05329	1.24743e+08	1.14648e+07	6.61923e+06	9.19076	7.51373e+06	1.2674e+07	7.31733e+06	168.678	0.00954705	3.54149	Down	GO:0001525|angiogenesis;GO:0003779|actin binding;GO:0005515|protein binding;GO:0005737|cytoplasm;GO:0005794|Golgi apparatus;GO:0005829|cytosol;GO:0005886|plasma membrane;GO:0007010|cytoskeleton organization;GO:0008360|regulation of cell shape;GO:0016477|cell migration;GO:0030036|actin cytoskeleton organization;GO:0030866|cortical actin cytoskeleton organization;GO:0031267|small GTPase binding;GO:…	GO:0001525|angiogenesis;GO:0007010|cytoskeleton organization;GO:0008360|regulation of cell shape;GO:0016477|cell migration;GO:0030036|actin cytoskeleton organization;GO:0030866|cortical actin cytoskeleton organization;GO:0046847|filopodium assembly	GO:0005737|cytoplasm;GO:0005794|Golgi apparatus;GO:0005829|cytosol;GO:0005886|plasma membrane;GO:0043231|intracellular membrane-bounded organelle	GO:0003779|actin binding;GO:0005515|protein binding;GO:0031267|small GTPase binding;GO:0032794|GTPase activating protein binding;GO:0051015|actin filament binding	mmu04820 Cytoskeleton in muscle cells	R-MMU-195258 RHO GTPase Effectors;R-MMU-5663220 RHO GTPases Activate Formins;R-MMU-9012999 RHO GTPase cycle;R-MMU-9013106 RHOC GTPase cycle;R-MMU-8980692 RHOA GTPase cycle	-	PF06367:Diaphanous FH3 Domain;PF06371:Diaphanous GTPase-binding Domain;PF02181:Formin Homology 2 Domain	Cytoplasm;Golgi apparatus;Membrane	-
Q9WVL0	Gstz1	Maleylacetoacetate isomerase	14874	Maleylacetoacetate isomerase OS=Mus musculus OX=10090 GN=Gstz1 PE=1 SV=1	Q9WVL0	Maleylacetoacetate isomerase OS=Mus musculus OX=10090 GN=Gstz1 PE=1 SV=1	0	150.348	77.7778	12	116	12	1	216	24.3	7.85	22.714	2145	12	9.27835e+06	3.57706e+07	196398	5.94806e+08	6.51469e+08	7.79849e+08	0.000291337	0.022331	-5.48481	6.75374e+08	9.48095e+07	5.47383e+07	14.0381	1.50818e+07	1.84835e+07	1.06715e+07	122.555	0.00961411	3.5356	Down	GO:0004364|glutathione transferase activity;GO:0005739|mitochondrion;GO:0006559|L-phenylalanine catabolic process;GO:0006572|tyrosine catabolic process;GO:0006749|glutathione metabolic process;GO:0016034|maleylacetoacetate isomerase activity;GO:0042802|identical protein binding;GO:0042803|protein homodimerization activity	GO:0006559|L-phenylalanine catabolic process;GO:0006572|tyrosine catabolic process;GO:0006749|glutathione metabolic process	GO:0005739|mitochondrion	GO:0004364|glutathione transferase activity;GO:0016034|maleylacetoacetate isomerase activity;GO:0042802|identical protein binding;GO:0042803|protein homodimerization activity	mmu01100 Metabolic pathways;mmu00350 Tyrosine metabolism	R-MMU-1428517 Aerobic respiration and respiratory electron transport;R-MMU-71291 Metabolism of amino acids and derivatives;R-MMU-70268 Pyruvate metabolism;R-MMU-9861718 Regulation of pyruvate metabolism;R-MMU-204174 Regulation of pyruvate dehydrogenase (PDH) complex;R-MMU-211859 Biological oxidations;R-MMU-156580 Phase II - Conjugation of compounds;R-MMU-8963691 Phenylalanine and tyrosine metabol…	WP1251 Metapathway biotransformation	PF02798:Glutathione S-transferase, N-terminal domain;PF13409:Glutathione S-transferase, N-terminal domain;PF14497:Glutathione S-transferase, C-terminal domain	Cytoplasm;Mitochondrion	-
Q9D379	Ephx1	Epoxide hydrolase 1	13849	Epoxide hydrolase 1 OS=Mus musculus OX=10090 GN=Ephx1 PE=1 SV=2	Q9D379	Epoxide hydrolase 1 OS=Mus musculus OX=10090 GN=Ephx1 PE=1 SV=2	0	114.836	56.044	18	80	18	1	455	52.5	8.35	6.356	741	18	6.29209e+06	196398	196398	1.98004e+08	1.54447e+08	2.02829e+08	0.000296895	0.0120388	-6.37617	1.85093e+08	2.66498e+07	1.53862e+07	14.398	2.22829e+06	3.51935e+06	2.0319e+06	157.939	0.00965167	3.5274	Down	GO:0004301|epoxide hydrolase activity;GO:0005789|endoplasmic reticulum membrane;GO:0008142|oxysterol binding;GO:0009636|response to toxic substance;GO:0016020|membrane;GO:0019369|arachidonate metabolic process;GO:0019899|enzyme binding;GO:0033961|cis-stilbene-oxide hydrolase activity;GO:0034312|diol biosynthetic process;GO:0043231|intracellular membrane-bounded organelle;GO:0097176|epoxide metabo…	GO:0009636|response to toxic substance;GO:0019369|arachidonate metabolic process;GO:0034312|diol biosynthetic process;GO:0097176|epoxide metabolic process;GO:0120253|hydrocarbon catabolic process;GO:1903165|response to polycyclic arene	GO:0005789|endoplasmic reticulum membrane;GO:0016020|membrane;GO:0043231|intracellular membrane-bounded organelle	GO:0004301|epoxide hydrolase activity;GO:0008142|oxysterol binding;GO:0019899|enzyme binding;GO:0033961|cis-stilbene-oxide hydrolase activity	mmu05208 Chemical carcinogenesis - reactive oxygen species;mmu05204 Chemical carcinogenesis - DNA adducts;mmu00980 Metabolism of xenobiotics by cytochrome P450;mmu05207 Chemical carcinogenesis - receptor activation;mmu04976 Bile secretion	R-MMU-211859 Biological oxidations;R-MMU-211945 Phase I - Functionalization of compounds	WP1251 Metapathway biotransformation	PF06441:Epoxide hydrolase N terminus	Cytoplasm;Endoplasmic reticulum;Membrane	-
Q8K2B3	Sdha	Succinate dehydrogenase [ubiquinone] flavoprotein subunit, mitochondrial	66945	Succinate dehydrogenase [ubiquinone] flavoprotein subunit, mitochondrial OS=Mus musculus OX=10090 GN=Sdha PE=1 SV=1	Q8K2B3	Succinate dehydrogenase [ubiquinone] flavoprotein subunit, mitochondrial OS=Mus musculus OX=10090 GN=Sdha PE=1 SV=1	0	466.188	67.6205	32	578	32	1	664	72.5	7.37	30.623	13840	32	5.04784e+08	550862233	3.30136e+08	1.33781e+09	1.27599e+09	1.38168e+09	0.000297773	0.346837	-1.52767	1.33183e+09	5.30962e+07	3.06551e+07	3.98672	4.61927e+08	1.16437e+08	6.7225e+07	25.2068	0.00965167	3.52611	Down	GO:0000104|succinate dehydrogenase activity;GO:0005730|nucleolus;GO:0005739|mitochondrion;GO:0005743|mitochondrial inner membrane;GO:0006099|tricarboxylic acid cycle;GO:0006105|succinate metabolic process;GO:0006121|mitochondrial electron transport, succinate to ubiquinone;GO:0007399|nervous system development;GO:0008177|succinate dehydrogenase (quinone) activity;GO:0009055|electron transfer acti…	GO:0006099|tricarboxylic acid cycle;GO:0006105|succinate metabolic process;GO:0006121|mitochondrial electron transport, succinate to ubiquinone;GO:0007399|nervous system development;GO:0022904|respiratory electron transport chain;GO:0042776|proton motive force-driven mitochondrial ATP synthesis	GO:0005730|nucleolus;GO:0005739|mitochondrion;GO:0005743|mitochondrial inner membrane;GO:0043209|myelin sheath;GO:0045273|respiratory chain complex II (succinate dehydrogenase)	GO:0000104|succinate dehydrogenase activity;GO:0008177|succinate dehydrogenase (quinone) activity;GO:0009055|electron transfer activity;GO:0050660|flavin adenine dinucleotide binding	mmu01100 Metabolic pathways;mmu05014 Amyotrophic lateral sclerosis;mmu05016 Huntington disease;mmu05012 Parkinson disease;mmu01200 Carbon metabolism;mmu05020 Prion disease;mmu00190 Oxidative phosphorylation;mmu05208 Chemical carcinogenesis - reactive oxygen species;mmu05022 Pathways of neurodegeneration - multiple diseases;mmu04714 Thermogenesis;mmu05415 Diabetic cardiomyopathy;mmu05010 Alzheimer…	R-MMU-1428517 Aerobic respiration and respiratory electron transport;R-MMU-71403 Citric acid cycle (TCA cycle);R-MMU-9854311 Maturation of TCA enzymes and regulation of TCA cycle	WP662 Amino acid metabolism;WP295 Electron transport chain;WP434 TCA cycle	PF00890:FAD binding domain;PF02910:Fumarate reductase flavoprotein C-term	Cytoplasm;Mitochondrion;Nucleolus;Membrane	-
Q91YT0	Ndufv1	NADH dehydrogenase [ubiquinone] flavoprotein 1, mitochondrial	17995	NADH dehydrogenase [ubiquinone] flavoprotein 1, mitochondrial OS=Mus musculus OX=10090 GN=Ndufv1 PE=1 SV=1	Q91YT0	NADH dehydrogenase [ubiquinone] flavoprotein 1, mitochondrial OS=Mus musculus OX=10090 GN=Ndufv1 PE=1 SV=1	0	218.277	64.4397	22	272	22	1	464	50.8	8.21	18.307	4877	22	1.56968e+08	1.56756e+08	7.94761e+07	4.53816e+08	4.30768e+08	4.50795e+08	0.000302837	0.294448	-1.76391	4.45126e+08	1.25258e+07	7.23178e+06	2.81399	1.31067e+08	4.46789e+07	2.57954e+07	34.0887	0.00965167	3.51879	Down	GO:0005515|protein binding;GO:0005739|mitochondrion;GO:0005743|mitochondrial inner membrane;GO:0005829|cytosol;GO:0006120|mitochondrial electron transport, NADH to ubiquinone;GO:0008137|NADH dehydrogenase (ubiquinone) activity;GO:0009060|aerobic respiration;GO:0010181|FMN binding;GO:0042775|mitochondrial ATP synthesis coupled electron transport;GO:0042776|proton motive force-driven mitochondrial …	GO:0006120|mitochondrial electron transport, NADH to ubiquinone;GO:0009060|aerobic respiration;GO:0042775|mitochondrial ATP synthesis coupled electron transport;GO:0042776|proton motive force-driven mitochondrial ATP synthesis;GO:1902600|proton transmembrane transport	GO:0005739|mitochondrion;GO:0005743|mitochondrial inner membrane;GO:0005829|cytosol;GO:0045271|respiratory chain complex I	GO:0005515|protein binding;GO:0008137|NADH dehydrogenase (ubiquinone) activity;GO:0010181|FMN binding;GO:0046872|metal ion binding;GO:0051287|NAD binding;GO:0051539|4 iron, 4 sulfur cluster binding	mmu01100 Metabolic pathways;mmu05014 Amyotrophic lateral sclerosis;mmu05016 Huntington disease;mmu05012 Parkinson disease;mmu05020 Prion disease;mmu00190 Oxidative phosphorylation;mmu05208 Chemical carcinogenesis - reactive oxygen species;mmu05022 Pathways of neurodegeneration - multiple diseases;mmu04714 Thermogenesis;mmu05415 Diabetic cardiomyopathy;mmu05010 Alzheimer disease;mmu04932 Non-alcoh…	R-MMU-1428517 Aerobic respiration and respiratory electron transport;R-MMU-9837999 Mitochondrial protein degradation;R-MMU-611105 Respiratory electron transport;R-MMU-6799198 Complex I biogenesis	WP295 Electron transport chain;WP1248 Oxidative phosphorylation	PF01512:Respiratory-chain NADH dehydrogenase 51 Kd subunit;PF10589:NADH-ubiquinone oxidoreductase-F iron-sulfur binding region	Cytoplasm;Mitochondrion;Membrane	-
Q9DBF1	Aldh7a1	Alpha-aminoadipic semialdehyde dehydrogenase	110695	Alpha-aminoadipic semialdehyde dehydrogenase OS=Mus musculus OX=10090 GN=Aldh7a1 PE=1 SV=4	Q9DBF1	Alpha-aminoadipic semialdehyde dehydrogenase OS=Mus musculus OX=10090 GN=Aldh7a1 PE=1 SV=4	0	255.432	56.2152	21	246	21	1	539	58.8	7.47	14.086	5250	21	9.743e+07	1.74724e+08	17956357	1.173e+09	9.56854e+08	1.17822e+09	0.000303129	0.0876978	-3.51132	1.10269e+09	1.26325e+08	7.29335e+07	11.456	9.67035e+07	7.83864e+07	4.52564e+07	81.0585	0.00965167	3.51837	Down	GO:0004029|aldehyde dehydrogenase (NAD+) activity;GO:0004043|L-aminoadipate-semialdehyde dehydrogenase activity;GO:0005634|nucleus;GO:0005739|mitochondrion;GO:0005829|cytosol;GO:0008802|betaine-aldehyde dehydrogenase (NAD+) activity;GO:0019285|glycine betaine biosynthetic process from choline;GO:0042802|identical protein binding	GO:0019285|glycine betaine biosynthetic process from choline	GO:0005634|nucleus;GO:0005739|mitochondrion;GO:0005829|cytosol	GO:0004029|aldehyde dehydrogenase (NAD+) activity;GO:0004043|L-aminoadipate-semialdehyde dehydrogenase activity;GO:0008802|betaine-aldehyde dehydrogenase (NAD+) activity;GO:0042802|identical protein binding	mmu01100 Metabolic pathways;mmu00280 Valine, leucine and isoleucine degradation;mmu00620 Pyruvate metabolism;mmu00260 Glycine, serine and threonine metabolism;mmu00670 One carbon pool by folate;mmu00310 Lysine degradation;mmu00071 Fatty acid degradation;mmu00010 Glycolysis / Gluconeogenesis;mmu00380 Tryptophan metabolism;mmu00330 Arginine and proline metabolism;mmu00410 beta-Alanine metabolism;mm…	R-MMU-71291 Metabolism of amino acids and derivatives;R-MMU-71064 Lysine catabolism	WP662 Amino acid metabolism	PF00171:Aldehyde dehydrogenase family	Cytoplasm;Mitochondrion	-
O35648	Cetn3	Centrin-3	12626	Centrin-3 OS=Mus musculus OX=10090 GN=Cetn3 PE=1 SV=1	O35648	Centrin-3 OS=Mus musculus OX=10090 GN=Cetn3 PE=1 SV=1	0	11.671	26.3473	3	11	3	1	167	19.5	4.78	0.778	58	3	16407857	2.20546e+07	19655812	196398	196398	196398	0.000303142	98.6402	6.6241	196398	0	0	0	1.93728e+07	2.83399e+06	1.6362e+06	14.6287	0.00965167	3.51835	Up	GO:0000226|microtubule cytoskeleton organization;GO:0005509|calcium ion binding;GO:0005730|nucleolus;GO:0005737|cytoplasm;GO:0005813|centrosome;GO:0005814|centriole;GO:0005815|microtubule organizing center;GO:0008017|microtubule binding;GO:0015031|protein transport;GO:0031683|G-protein beta/gamma-subunit complex binding;GO:0032391|photoreceptor connecting cilium;GO:0035869|ciliary transition zone…	GO:0000226|microtubule cytoskeleton organization;GO:0015031|protein transport;GO:0051028|mRNA transport;GO:0051301|cell division	GO:0005730|nucleolus;GO:0005737|cytoplasm;GO:0005813|centrosome;GO:0005814|centriole;GO:0005815|microtubule organizing center;GO:0032391|photoreceptor connecting cilium;GO:0035869|ciliary transition zone;GO:0036064|ciliary basal body;GO:0044615|nuclear pore nuclear basket;GO:0070390|transcription export complex 2	GO:0005509|calcium ion binding;GO:0008017|microtubule binding;GO:0031683|G-protein beta/gamma-subunit complex binding	-	-	-	PF13499:EF-hand domain pair	Cytoplasm;Nucleolus;Centrosome	-
Q9D0K1	Pex13	Peroxisomal membrane protein PEX13	72129	Peroxisomal membrane protein PEX13 OS=Mus musculus OX=10090 GN=Pex13 PE=1 SV=1	Q9D0K1	Peroxisomal membrane protein PEX13 OS=Mus musculus OX=10090 GN=Pex13 PE=1 SV=1	0	39.959	22.716	6	32	6	1	405	44.6	7.53	1.783	579	6	196398	196398	8.99143e+06	3.93323e+07	4.28444e+07	3.89692e+07	0.000304185	0.0774622	-3.69036	4.0382e+07	2.14024e+06	1.23567e+06	5.29998	3.12808e+06	5.07782e+06	2.93168e+06	162.33	0.00965167	3.51686	Down	GO:0000268|peroxisome targeting sequence binding;GO:0001561|fatty acid alpha-oxidation;GO:0001764|neuron migration;GO:0001967|suckling behavior;GO:0005777|peroxisome;GO:0005778|peroxisomal membrane;GO:0007626|locomotory behavior;GO:0008320|protein transmembrane transporter activity;GO:0016560|protein import into peroxisome matrix, docking;GO:0016561|protein import into peroxisome matrix, transloc…	GO:0001561|fatty acid alpha-oxidation;GO:0001764|neuron migration;GO:0001967|suckling behavior;GO:0007626|locomotory behavior;GO:0016560|protein import into peroxisome matrix, docking;GO:0016561|protein import into peroxisome matrix, translocation;GO:0021795|cerebral cortex cell migration;GO:0034614|cellular response to reactive oxygen species;GO:0060152|microtubule-based peroxisome localization	GO:0005777|peroxisome;GO:0005778|peroxisomal membrane;GO:1990429|peroxisomal importomer complex	GO:0000268|peroxisome targeting sequence binding;GO:0008320|protein transmembrane transporter activity	mmu04146 Peroxisome	R-MMU-9609507 Protein localization;R-MMU-9033241 Peroxisomal protein import;R-MMU-9603798 Class I peroxisomal membrane protein import;R-MMU-8852135 Protein ubiquitination;R-MMU-8866654 E3 ubiquitin ligases ubiquitinate target proteins	-	PF04088:Peroxin 13, N-terminal region;PF14604:Variant SH3 domain	Cytoplasm;Peroxisome;Membrane	-
Q505B8	Syce2	Synaptonemal complex central element protein 2	71846	Synaptonemal complex central element protein 2 OS=Mus musculus OX=10090 GN=Syce2 PE=1 SV=1	Q505B8	Synaptonemal complex central element protein 2 OS=Mus musculus OX=10090 GN=Syce2 PE=1 SV=1	0	147.083	77.7778	13	141	13	1	171	19.5	5.2	80.113	2034	13	5.46694e+07	37479919	4.11472e+07	3.76025e+08	4.25382e+08	3.28641e+08	0.000305856	0.117956	-3.08367	3.76683e+08	4.83741e+07	2.79288e+07	12.8421	4.44322e+07	9.05331e+06	5.22693e+06	20.3756	0.00965167	3.51448	Down	GO:0000795|synaptonemal complex;GO:0000801|central element;GO:0005515|protein binding;GO:0005634|nucleus;GO:0005654|nucleoplasm;GO:0005694|chromosome;GO:0007130|synaptonemal complex assembly;GO:0051301|cell division	GO:0007130|synaptonemal complex assembly;GO:0051301|cell division	GO:0000795|synaptonemal complex;GO:0000801|central element;GO:0005634|nucleus;GO:0005654|nucleoplasm;GO:0005694|chromosome	GO:0005515|protein binding	-	-	-	-	-	-
Q9CQQ7	Atp5pb	ATP synthase F(0) complex subunit B1, mitochondrial	11950	ATP synthase F(0) complex subunit B1, mitochondrial OS=Mus musculus OX=10090 GN=Atp5pb PE=1 SV=1	Q9CQQ7	ATP synthase F(0) complex subunit B1, mitochondrial OS=Mus musculus OX=10090 GN=Atp5pb PE=1 SV=1	0	163.453	53.5156	17	278	16	1	256	28.9	9.06	39.842	4513	17	3.31825e+08	3.91133e+08	1.69399e+08	1.28378e+09	1.4737e+09	1.51625e+09	0.000319368	0.2088	-2.25981	1.42458e+09	1.23775e+08	7.14613e+07	8.6885	2.97452e+08	1.14794e+08	6.62761e+07	38.5923	0.00995585	3.49571	Down	GO:0005739|mitochondrion;GO:0005743|mitochondrial inner membrane;GO:0015986|proton motive force-driven ATP synthesis;GO:0016887|ATP hydrolysis activity;GO:0042776|proton motive force-driven mitochondrial ATP synthesis;GO:0043209|myelin sheath;GO:0044877|protein-containing complex binding;GO:0045259|proton-transporting ATP synthase complex;GO:0045263|proton-transporting ATP synthase complex, coupl…	GO:0015986|proton motive force-driven ATP synthesis;GO:0042776|proton motive force-driven mitochondrial ATP synthesis;GO:1902600|proton transmembrane transport	GO:0005739|mitochondrion;GO:0005743|mitochondrial inner membrane;GO:0043209|myelin sheath;GO:0045259|proton-transporting ATP synthase complex;GO:0045263|proton-transporting ATP synthase complex, coupling factor F(o)	GO:0016887|ATP hydrolysis activity;GO:0044877|protein-containing complex binding;GO:0046933|proton-transporting ATP synthase activity, rotational mechanism	mmu01100 Metabolic pathways;mmu05014 Amyotrophic lateral sclerosis;mmu05016 Huntington disease;mmu05012 Parkinson disease;mmu05020 Prion disease;mmu00190 Oxidative phosphorylation;mmu05208 Chemical carcinogenesis - reactive oxygen species;mmu05022 Pathways of neurodegeneration - multiple diseases;mmu04714 Thermogenesis;mmu05415 Diabetic cardiomyopathy;mmu05010 Alzheimer disease	R-MMU-1428517 Aerobic respiration and respiratory electron transport;R-MMU-1592230 Mitochondrial biogenesis;R-MMU-163210 Formation of ATP by chemiosmotic coupling;R-MMU-8949613 Cristae formation;R-MMU-1852241 Organelle biogenesis and maintenance	WP295 Electron transport chain;WP1248 Oxidative phosphorylation	PF05405:Mitochondrial ATP synthase B chain precursor (ATP-synt_B)	Cytoplasm;Mitochondrion;Membrane	-
Q6KCD5	Nipbl	Nipped-B-like protein	71175	Nipped-B-like protein OS=Mus musculus OX=10090 GN=Nipbl PE=1 SV=1	Q6KCD5	Nipped-B-like protein OS=Mus musculus OX=10090 GN=Nipbl PE=1 SV=1	0	296.187	21.5868	44	232	44	1	2798	315.3	7.91	1.115	4099	44	4.58147e+07	3.91847e+07	3.63826e+07	1.60409e+08	1.33725e+08	1.62418e+08	0.000319439	0.265867	-1.91122	1.52184e+08	1.60176e+07	9.24778e+06	10.5252	4.04607e+07	4.84375e+06	2.79654e+06	11.9715	0.00995585	3.49561	Down	GO:0000070|mitotic sister chromatid segregation;GO:0000122|negative regulation of transcription by RNA polymerase II;GO:0000785|chromatin;GO:0003007|heart morphogenesis;GO:0003151|outflow tract morphogenesis;GO:0003682|chromatin binding;GO:0003714|transcription corepressor activity;GO:0005515|protein binding;GO:0005634|nucleus;GO:0005654|nucleoplasm;GO:0005829|cytosol;GO:0006338|chromatin remodel…	GO:0000070|mitotic sister chromatid segregation;GO:0000122|negative regulation of transcription by RNA polymerase II;GO:0003007|heart morphogenesis;GO:0003151|outflow tract morphogenesis;GO:0006338|chromatin remodeling;GO:0006357|regulation of transcription by RNA polymerase II;GO:0006974|DNA damage response;GO:0007064|mitotic sister chromatid cohesion;GO:0007420|brain development;GO:0007507|hear…	GO:0000785|chromatin;GO:0005634|nucleus;GO:0005654|nucleoplasm;GO:0005829|cytosol;GO:0032039|integrator complex;GO:0032116|SMC loading complex;GO:0043231|intracellular membrane-bounded organelle;GO:0090694|Scc2-Scc4 cohesin loading complex	GO:0003682|chromatin binding;GO:0003714|transcription corepressor activity;GO:0005515|protein binding;GO:0036033|mediator complex binding;GO:0042826|histone deacetylase binding;GO:0061775|cohesin loader activity;GO:0070087|chromo shadow domain binding;GO:1990841|promoter-specific chromatin binding	mmu04110 Cell cycle	R-MMU-68886 M Phase;R-MMU-68884 Mitotic Telophase/Cytokinesis	-	PF12765:HEAT repeat associated with sister chromatid cohesion;PF12830:Sister chromatid cohesion C-terminus	Cytoplasm	-
P52430	Pon1	Serum paraoxonase/arylesterase 1	18979	Serum paraoxonase/arylesterase 1 OS=Mus musculus OX=10090 GN=Pon1 PE=1 SV=2	P52430	Serum paraoxonase/arylesterase 1 OS=Mus musculus OX=10090 GN=Pon1 PE=1 SV=2	0	62.297	38.0282	9	43	9	1	355	39.5	5.22	3.467	630	9	196398	196398	196398	1.51346e+08	1.41151e+08	1.87286e+08	0.000335909	0.00122804	-9.66942	1.59928e+08	2.4235e+07	1.39921e+07	15.1537	196398	0	0	0	0.0104049	3.47378	Down	GO:0004063|aryldialkylphosphatase activity;GO:0004064|arylesterase activity;GO:0005509|calcium ion binding;GO:0005543|phospholipid binding;GO:0005615|extracellular space;GO:0008015|blood circulation;GO:0008035|high-density lipoprotein particle binding;GO:0008203|cholesterol metabolic process;GO:0009636|response to toxic substance;GO:0010875|positive regulation of cholesterol efflux;GO:0034364|hig…	GO:0008015|blood circulation;GO:0008203|cholesterol metabolic process;GO:0009636|response to toxic substance;GO:0010875|positive regulation of cholesterol efflux;GO:0046395|carboxylic acid catabolic process;GO:0046434|organophosphate catabolic process;GO:0046470|phosphatidylcholine metabolic process;GO:1901335|lactone catabolic process;GO:1902617|response to fluoride	GO:0005615|extracellular space;GO:0034364|high-density lipoprotein particle;GO:0034366|spherical high-density lipoprotein particle	GO:0004063|aryldialkylphosphatase activity;GO:0004064|arylesterase activity;GO:0005509|calcium ion binding;GO:0005543|phospholipid binding;GO:0008035|high-density lipoprotein particle binding;GO:0042803|protein homodimerization activity;GO:0102007|acyl-L-homoserine-lactone lactonohydrolase activity	-	R-MMU-8978868 Fatty acid metabolism;R-MMU-9748784 Drug ADME;R-MMU-9754706 Atorvastatin ADME;R-MMU-2142753 Arachidonic acid metabolism	-	PF01731:Arylesterase	Extracellular region	-
P15105	Glul	Glutamine synthetase	14645	Glutamine synthetase OS=Mus musculus OX=10090 GN=Glul PE=1 SV=6	P15105	Glutamine synthetase OS=Mus musculus OX=10090 GN=Glul PE=1 SV=6	0	116.791	48.5255	13	122	13	1	373	42.1	7.08	7.031	2972	13	5.1398e+07	5.3361e+07	2.29835e+07	2.10069e+08	2.57754e+08	2.39686e+08	0.000342675	0.180552	-2.46951	2.35837e+08	2.40744e+07	1.38993e+07	10.2081	4.25808e+07	1.70002e+07	9.81504e+06	39.9244	0.010497	3.46512	Down	GO:0000287|magnesium ion binding;GO:0001525|angiogenesis;GO:0004356|glutamine synthetase activity;GO:0005515|protein binding;GO:0005524|ATP binding;GO:0005737|cytoplasm;GO:0005739|mitochondrion;GO:0005783|endoplasmic reticulum;GO:0005829|cytosol;GO:0005886|plasma membrane;GO:0006536|glutamate metabolic process;GO:0006542|glutamine biosynthetic process;GO:0008283|cell population proliferation;GO:0…	GO:0001525|angiogenesis;GO:0006536|glutamate metabolic process;GO:0006542|glutamine biosynthetic process;GO:0008283|cell population proliferation;GO:0009267|cellular response to starvation;GO:0009749|response to glucose;GO:0010594|regulation of endothelial cell migration;GO:0018345|protein palmitoylation;GO:0019676|ammonia assimilation cycle;GO:0032024|positive regulation of insulin secretion;GO:…	GO:0005737|cytoplasm;GO:0005739|mitochondrion;GO:0005783|endoplasmic reticulum;GO:0005829|cytosol;GO:0005886|plasma membrane;GO:0032991|protein-containing complex;GO:0042995|cell projection;GO:0043204|perikaryon;GO:0043209|myelin sheath;GO:0043679|axon terminus;GO:0044297|cell body;GO:0097386|glial cell projection	GO:0000287|magnesium ion binding;GO:0004356|glutamine synthetase activity;GO:0005515|protein binding;GO:0005524|ATP binding;GO:0016151|nickel cation binding;GO:0016595|glutamate binding;GO:0019706|protein-cysteine S-palmitoyltransferase activity;GO:0030145|manganese ion binding;GO:0042802|identical protein binding;GO:0045503|dynein light chain binding;GO:0046872|metal ion binding	mmu01100 Metabolic pathways;mmu01230 Biosynthesis of amino acids;mmu00630 Glyoxylate and dicarboxylate metabolism;mmu00250 Alanine, aspartate and glutamate metabolism;mmu00220 Arginine biosynthesis;mmu00910 Nitrogen metabolism;mmu04217 Necroptosis;mmu04727 GABAergic synapse;mmu04724 Glutamatergic synapse	R-MMU-71291 Metabolism of amino acids and derivatives;R-MMU-8964539 Glutamate and glutamine metabolism;R-MMU-112315 Transmission across Chemical Synapses;R-MMU-112316 Neuronal System	WP662 Amino acid metabolism	PF03951:Glutamine synthetase, beta-Grasp domain;PF00120:Glutamine synthetase, catalytic domain	Cytoplasm;Mitochondrion;Endoplasmic reticulum;Membrane	-
Q8VCR2	Hsd17b13	17-beta-hydroxysteroid dehydrogenase 13	243168	17-beta-hydroxysteroid dehydrogenase 13 OS=Mus musculus OX=10090 GN=Hsd17b13 PE=1 SV=2	Q8VCR2	17-beta-hydroxysteroid dehydrogenase 13 OS=Mus musculus OX=10090 GN=Hsd17b13 PE=1 SV=2	0	72.445	35.8553	8	35	7	1	304	33.4	8.88	2.981	547	8	196398	196398	196398	3.98736e+08	3.09226e+08	4.15367e+08	0.00034304	0.000524508	-10.8967	3.74443e+08	5.70885e+07	3.29601e+07	15.2463	196398	0	0	0	0.010497	3.46466	Down	GO:0004303|estradiol 17-beta-dehydrogenase [NAD(P)+] activity;GO:0004745|all-trans-retinol dehydrogenase (NAD+) activity;GO:0005783|endoplasmic reticulum;GO:0005811|lipid droplet;GO:0006629|lipid metabolic process;GO:0016229|steroid dehydrogenase activity;GO:0016616|oxidoreductase activity, acting on the CH-OH group of donors, NAD or NADP as acceptor;GO:0046889|positive regulation of lipid biosyn…	GO:0006629|lipid metabolic process;GO:0046889|positive regulation of lipid biosynthetic process	GO:0005783|endoplasmic reticulum;GO:0005811|lipid droplet	GO:0004303|estradiol 17-beta-dehydrogenase [NAD(P)+] activity;GO:0004745|all-trans-retinol dehydrogenase (NAD+) activity;GO:0016229|steroid dehydrogenase activity;GO:0016616|oxidoreductase activity, acting on the CH-OH group of donors, NAD or NADP as acceptor	-	-	-	PF00106:short chain dehydrogenase	Cytoplasm;Endoplasmic reticulum	-
Q9Z1J3	Nfs1	Cysteine desulfurase	18041	Cysteine desulfurase OS=Mus musculus OX=10090 GN=Nfs1 PE=1 SV=3	Q9Z1J3	Cysteine desulfurase OS=Mus musculus OX=10090 GN=Nfs1 PE=1 SV=3	0	145.106	52.9412	18	143	18	1	459	50.5	8.16	5.723	3094	18	3.33047e+07	3.26792e+07	1.17776e+07	1.18634e+08	1.0798e+08	1.12727e+08	0.000349479	0.229155	-2.12561	1.13113e+08	5.33753e+06	3.08162e+06	4.71874	2.59205e+07	1.22521e+07	7.07375e+06	47.268	0.0106296	3.45658	Down	GO:0005634|nucleus;GO:0005654|nucleoplasm;GO:0005737|cytoplasm;GO:0005739|mitochondrion;GO:0005759|mitochondrial matrix;GO:0005813|centrosome;GO:0005829|cytosol;GO:0006777|Mo-molybdopterin cofactor biosynthetic process;GO:0016226|iron-sulfur cluster assembly;GO:0018283|iron incorporation into metallo-sulfur cluster;GO:0030170|pyridoxal phosphate binding;GO:0031071|cysteine desulfurase activity;GO…	GO:0006777|Mo-molybdopterin cofactor biosynthetic process;GO:0016226|iron-sulfur cluster assembly;GO:0018283|iron incorporation into metallo-sulfur cluster;GO:0032324|molybdopterin cofactor biosynthetic process;GO:0043545|molybdopterin cofactor metabolic process;GO:0044571|[2Fe-2S] cluster assembly;GO:0044572|[4Fe-4S] cluster assembly	GO:0005634|nucleus;GO:0005654|nucleoplasm;GO:0005737|cytoplasm;GO:0005739|mitochondrion;GO:0005759|mitochondrial matrix;GO:0005813|centrosome;GO:0005829|cytosol;GO:0099128|mitochondrial [2Fe-2S] assembly complex;GO:1990229|iron-sulfur cluster assembly complex	GO:0030170|pyridoxal phosphate binding;GO:0031071|cysteine desulfurase activity;GO:0042803|protein homodimerization activity;GO:0046872|metal ion binding;GO:0051536|iron-sulfur cluster binding	mmu01100 Metabolic pathways;mmu01240 Biosynthesis of cofactors;mmu00730 Thiamine metabolism	R-MMU-1428517 Aerobic respiration and respiratory electron transport;R-MMU-611105 Respiratory electron transport;R-MMU-71403 Citric acid cycle (TCA cycle);R-MMU-9865881 Complex III assembly;R-MMU-9854311 Maturation of TCA enzymes and regulation of TCA cycle;R-MMU-1362409 Mitochondrial iron-sulfur cluster biogenesis;R-MMU-196854 Metabolism of vitamins and cofactors;R-MMU-196849 Metabolism of water…	-	PF00266:Aminotransferase class-V	Cytoplasm;Mitochondrion;Centrosome	-
Q8BH86	Dglucy	D-glutamate cyclase, mitochondrial	217830	D-glutamate cyclase, mitochondrial OS=Mus musculus OX=10090 GN=Dglucy PE=1 SV=1	Q8BH86	D-glutamate cyclase, mitochondrial OS=Mus musculus OX=10090 GN=Dglucy PE=1 SV=1	0	34.8	20.5835	7	13	7	1	617	66.3	7.09	0.748	134	7	196398	196398	196398	3.78187e+07	50361414	4.06739e+07	0.000353878	0.00457257	-7.77278	4.29513e+07	6.57419e+06	3.79561e+06	15.3061	196398	0	0	0	0.010699	3.45115	Down	GO:0005739|mitochondrion;GO:0005759|mitochondrial matrix;GO:0006536|glutamate metabolic process;GO:0047820|D-glutamate cyclase activity	GO:0006536|glutamate metabolic process	GO:0005739|mitochondrion;GO:0005759|mitochondrial matrix	GO:0047820|D-glutamate cyclase activity	mmu01100 Metabolic pathways	-	-	PF07286:D-glutamate cyclase;PF14336:D-glutamate cyclase-like, C-terminal	Cytoplasm;Mitochondrion	-
Q9CQA6	Chchd1	Small ribosomal subunit protein mS37	66121	Small ribosomal subunit protein mS37 OS=Mus musculus OX=10090 GN=Chchd1 PE=1 SV=1	Q9CQA6	Small ribosomal subunit protein mS37 OS=Mus musculus OX=10090 GN=Chchd1 PE=1 SV=1	0	17.288	13.5593	1	13	1	1	118	13.6	10.15	1.512	450	1	196398	196398	196398	4.22021e+07	5.69267e+07	5.42758e+07	0.000356738	0.00384079	-8.02438	5.11349e+07	7.84873e+06	4.53146e+06	15.3491	196398	0	0	0	0.0107213	3.44765	Down	GO:0001650|fibrillar center;GO:0005654|nucleoplasm;GO:0005739|mitochondrion;GO:0005743|mitochondrial inner membrane;GO:0005763|mitochondrial small ribosomal subunit;GO:0005829|cytosol;GO:0032543|mitochondrial translation	GO:0032543|mitochondrial translation	GO:0001650|fibrillar center;GO:0005654|nucleoplasm;GO:0005739|mitochondrion;GO:0005743|mitochondrial inner membrane;GO:0005763|mitochondrial small ribosomal subunit;GO:0005829|cytosol	-	-	R-MMU-72766 Translation;R-MMU-5368287 Mitochondrial translation;R-MMU-5419276 Mitochondrial translation termination;R-MMU-5389840 Mitochondrial translation elongation	-	PF06747:CHCH domain	Cytoplasm;Mitochondrion;Nucleolus;Ribosome;Membrane	-
Q9D7B6	Acad8	Isobutyryl-CoA dehydrogenase, mitochondrial	66948	Isobutyryl-CoA dehydrogenase, mitochondrial OS=Mus musculus OX=10090 GN=Acad8 PE=1 SV=2	Q9D7B6	Isobutyryl-CoA dehydrogenase, mitochondrial OS=Mus musculus OX=10090 GN=Acad8 PE=1 SV=2	0	97.92	49.8789	15	79	15	1	413	45	8.13	3.642	1453	15	4.44318e+07	196398	2.28112e+07	1.8382e+08	2.17027e+08	2.06021e+08	0.000363832	0.111127	-3.16972	2.02289e+08	1.69149e+07	9.7658e+06	8.36173	2.24798e+07	2.21196e+07	1.27707e+07	98.3976	0.0108073	3.4391	Down	GO:0003995|acyl-CoA dehydrogenase activity;GO:0005739|mitochondrion;GO:0006574|valine catabolic process;GO:0006635|fatty acid beta-oxidation;GO:0050660|flavin adenine dinucleotide binding	GO:0006574|valine catabolic process;GO:0006635|fatty acid beta-oxidation	GO:0005739|mitochondrion	GO:0003995|acyl-CoA dehydrogenase activity;GO:0050660|flavin adenine dinucleotide binding	mmu01100 Metabolic pathways;mmu00280 Valine, leucine and isoleucine degradation	R-MMU-71291 Metabolism of amino acids and derivatives;R-MMU-9837999 Mitochondrial protein degradation;R-MMU-70895 Branched-chain amino acid catabolism	-	PF02771:Acyl-CoA dehydrogenase, N-terminal domain;PF02770:Acyl-CoA dehydrogenase, middle domain;PF00441:Acyl-CoA dehydrogenase, C-terminal domain	Cytoplasm;Mitochondrion	-
Q91ZJ5	Ugp2	UTP--glucose-1-phosphate uridylyltransferase	216558	UTP--glucose-1-phosphate uridylyltransferase OS=Mus musculus OX=10090 GN=Ugp2 PE=1 SV=3	Q91ZJ5	UTP--glucose-1-phosphate uridylyltransferase OS=Mus musculus OX=10090 GN=Ugp2 PE=1 SV=3	0	244.967	56.8898	21	364	21	1	508	56.9	7.61	11.496	8768	21	2.22378e+08	2.41644e+08	1.00345e+08	6.83199e+08	7.05331e+08	7.31092e+08	0.000363883	0.266258	-1.9091	7.06541e+08	2.39694e+07	1.38387e+07	3.3925	1.88122e+08	7.66252e+07	4.42396e+07	40.7316	0.0108073	3.43904	Down	GO:0003983|UTP:glucose-1-phosphate uridylyltransferase activity;GO:0005536|D-glucose binding;GO:0005737|cytoplasm;GO:0005829|cytosol;GO:0005977|glycogen metabolic process;GO:0005978|glycogen biosynthetic process;GO:0006011|UDP-glucose metabolic process;GO:0006065|UDP-glucuronate biosynthetic process;GO:0007420|brain development;GO:0019255|glucose 1-phosphate metabolic process;GO:0032557|pyrimidin…	GO:0005977|glycogen metabolic process;GO:0005978|glycogen biosynthetic process;GO:0006011|UDP-glucose metabolic process;GO:0006065|UDP-glucuronate biosynthetic process;GO:0007420|brain development;GO:0019255|glucose 1-phosphate metabolic process	GO:0005737|cytoplasm;GO:0005829|cytosol	GO:0003983|UTP:glucose-1-phosphate uridylyltransferase activity;GO:0005536|D-glucose binding;GO:0032557|pyrimidine ribonucleotide binding;GO:0042802|identical protein binding;GO:0046872|metal ion binding;GO:0051748|UTP-monosaccharide-1-phosphate uridylyltransferase activity	mmu01100 Metabolic pathways;mmu01240 Biosynthesis of cofactors;mmu00520 Amino sugar and nucleotide sugar metabolism;mmu01250 Biosynthesis of nucleotide sugars;mmu00040 Pentose and glucuronate interconversions;mmu00052 Galactose metabolism;mmu00500 Starch and sucrose metabolism	R-MMU-211859 Biological oxidations;R-MMU-156580 Phase II - Conjugation of compounds;R-MMU-8982491 Glycogen metabolism;R-MMU-71387 Metabolism of carbohydrates;R-MMU-156588 Glucuronidation	WP317 Glycogen metabolism;WP1241 Glucuronidation;WP544 Exercise-induced circadian regulation	PF01704:UTP--glucose-1-phosphate uridylyltransferase	Cytoplasm	-
Q9JMD3	Stard10	START domain-containing protein 10	56018	START domain-containing protein 10 OS=Mus musculus OX=10090 GN=Stard10 PE=1 SV=1	Q9JMD3	START domain-containing protein 10 OS=Mus musculus OX=10090 GN=Stard10 PE=1 SV=1	0	81.182	49.8282	11	35	11	1	291	32.9	7.12	7.577	577	11	196398	196398	196398	1.29248e+08	1.54917e+08	1.76814e+08	0.000366342	0.00127814	-9.61174	1.5366e+08	2.38077e+07	1.37454e+07	15.4938	196398	0	0	0	0.0108167	3.43611	Down	GO:0005829|cytosol;GO:0005902|microvillus;GO:0006869|lipid transport;GO:0008289|lipid binding;GO:0016020|membrane;GO:0031514|motile cilium;GO:0032782|bile acid secretion;GO:0035360|positive regulation of peroxisome proliferator activated receptor signaling pathway;GO:0046581|intercellular canaliculus	GO:0006869|lipid transport;GO:0032782|bile acid secretion;GO:0035360|positive regulation of peroxisome proliferator activated receptor signaling pathway	GO:0005829|cytosol;GO:0005902|microvillus;GO:0016020|membrane;GO:0031514|motile cilium;GO:0046581|intercellular canaliculus	GO:0008289|lipid binding	-	R-MMU-1483206 Glycerophospholipid biosynthesis;R-MMU-1483191 Synthesis of PC;R-MMU-1483257 Phospholipid metabolism	-	PF01852:START domain	Cytoplasm;Membrane	-
Q9D0G0	Mrps30	Large ribosomal subunit protein mL65	59054	Large ribosomal subunit protein mL65 OS=Mus musculus OX=10090 GN=Mrps30 PE=1 SV=1	Q9D0G0	Large ribosomal subunit protein mL65 OS=Mus musculus OX=10090 GN=Mrps30 PE=1 SV=1	0	89.683	40.724	12	77	12	1	442	49.9	9.38	2.981	1207	12	2.1769e+07	2.98318e+07	1.87736e+07	7.56208e+07	87561436	7.63416e+07	0.000376006	0.29381	-1.76705	7.98413e+07	6.69555e+06	3.86568e+06	8.38608	2.34582e+07	5.71932e+06	3.30205e+06	24.3809	0.0110375	3.42481	Down	GO:0003735|structural constituent of ribosome;GO:0005739|mitochondrion;GO:0005743|mitochondrial inner membrane;GO:0005762|mitochondrial large ribosomal subunit;GO:0032543|mitochondrial translation	GO:0032543|mitochondrial translation	GO:0005739|mitochondrion;GO:0005743|mitochondrial inner membrane;GO:0005762|mitochondrial large ribosomal subunit	GO:0003735|structural constituent of ribosome	-	R-MMU-72766 Translation;R-MMU-5368287 Mitochondrial translation;R-MMU-5419276 Mitochondrial translation termination;R-MMU-5389840 Mitochondrial translation elongation	-	PF07147:Mitochondrial 28S ribosomal protein S30 (PDCD9)	Cytoplasm;Mitochondrion;Ribosome;Membrane	-
Q71RI9	Kyat3	Kynurenine--oxoglutarate transaminase 3	229905	Kynurenine--oxoglutarate transaminase 3 OS=Mus musculus OX=10090 GN=Kyat3 PE=1 SV=1	Q71RI9	Kynurenine--oxoglutarate transaminase 3 OS=Mus musculus OX=10090 GN=Kyat3 PE=1 SV=1	0	76.111	30.1099	11	61	11	1	455	51.1	8.37	2.455	1056	11	196398	196398	196398	1.62832e+08	118376762	1.42902e+08	0.000390767	0.00138925	-9.49148	1.4137e+08	2.22672e+07	1.2856e+07	15.751	196398	0	0	0	0.0114045	3.40808	Down	GO:0005737|cytoplasm;GO:0005739|mitochondrion;GO:0006103|2-oxoglutarate metabolic process;GO:0006520|amino acid metabolic process;GO:0009058|biosynthetic process;GO:0016212|kynurenine-oxoglutarate transaminase activity;GO:0030170|pyridoxal phosphate binding;GO:0042803|protein homodimerization activity;GO:0047315|kynurenine-glyoxylate transaminase activity;GO:0047804|cysteine-S-conjugate beta-lyas…	GO:0006103|2-oxoglutarate metabolic process;GO:0006520|amino acid metabolic process;GO:0009058|biosynthetic process;GO:0070189|kynurenine metabolic process;GO:0097053|L-kynurenine catabolic process	GO:0005737|cytoplasm;GO:0005739|mitochondrion	GO:0016212|kynurenine-oxoglutarate transaminase activity;GO:0030170|pyridoxal phosphate binding;GO:0042803|protein homodimerization activity;GO:0047315|kynurenine-glyoxylate transaminase activity;GO:0047804|cysteine-S-conjugate beta-lyase activity	mmu01100 Metabolic pathways;mmu00270 Cysteine and methionine metabolism;mmu00450 Selenocompound metabolism;mmu00380 Tryptophan metabolism	-	-	PF00155:Aminotransferase class I and II	Cytoplasm;Mitochondrion	-
Q8R4N0	Clybl	Citramalyl-CoA lyase, mitochondrial	69634	Citramalyl-CoA lyase, mitochondrial OS=Mus musculus OX=10090 GN=Clybl PE=1 SV=2	Q8R4N0	Citramalyl-CoA lyase, mitochondrial OS=Mus musculus OX=10090 GN=Clybl PE=1 SV=2	0	84.84	46.1538	11	73	11	1	338	37.5	8.54	2.455	1395	11	1.9652e+07	1.91559e+07	5779085	9.67157e+07	1.05837e+08	8.53594e+07	0.000407321	0.154863	-2.69094	9.59708e+07	1.02592e+07	5.92316e+06	10.6899	1.48623e+07	7.87022e+06	4.54387e+06	52.9542	0.0117088	3.39006	Down	GO:0000287|magnesium ion binding;GO:0004474|malate synthase activity;GO:0005739|mitochondrion;GO:0016787|hydrolase activity;GO:0047777|(S)-citramalyl-CoA lyase activity;GO:0070207|protein homotrimerization;GO:0106064|regulation of cobalamin metabolic process;GO:0106121|positive regulation of cobalamin metabolic process	GO:0070207|protein homotrimerization;GO:0106064|regulation of cobalamin metabolic process;GO:0106121|positive regulation of cobalamin metabolic process	GO:0005739|mitochondrion	GO:0000287|magnesium ion binding;GO:0004474|malate synthase activity;GO:0016787|hydrolase activity;GO:0047777|(S)-citramalyl-CoA lyase activity	-	-	-	PF03328:HpcH/HpaI aldolase/citrate lyase family	Cytoplasm;Mitochondrion	-
Q99J99	Mpst	3-mercaptopyruvate sulfurtransferase	246221	3-mercaptopyruvate sulfurtransferase OS=Mus musculus OX=10090 GN=Mpst PE=1 SV=4	Q99J99	3-mercaptopyruvate sulfurtransferase OS=Mus musculus OX=10090 GN=Mpst PE=1 SV=4	0	122.965	69.3603	15	93	14	1	297	33.1	6.47	16.191	1663	15	196398	196398	196398	2.16346e+08	1.673e+08	2.28821e+08	0.000407643	0.000962	-10.0217	2.04156e+08	3.25218e+07	1.87764e+07	15.9299	196398	0	0	0	0.0117088	3.38972	Down	GO:0001822|kidney development;GO:0001889|liver development;GO:0004792|thiosulfate sulfurtransferase activity;GO:0005737|cytoplasm;GO:0005739|mitochondrion;GO:0005743|mitochondrial inner membrane;GO:0016784|3-mercaptopyruvate sulfurtransferase activity;GO:0019346|transsulfuration;GO:0021510|spinal cord development;GO:0042802|identical protein binding;GO:0043005|neuron projection;GO:0045202|synapse…	GO:0001822|kidney development;GO:0001889|liver development;GO:0019346|transsulfuration;GO:0021510|spinal cord development;GO:0070814|hydrogen sulfide biosynthetic process	GO:0005737|cytoplasm;GO:0005739|mitochondrion;GO:0005743|mitochondrial inner membrane;GO:0043005|neuron projection;GO:0045202|synapse	GO:0004792|thiosulfate sulfurtransferase activity;GO:0016784|3-mercaptopyruvate sulfurtransferase activity;GO:0042802|identical protein binding	mmu01100 Metabolic pathways;mmu00270 Cysteine and methionine metabolism;mmu00920 Sulfur metabolism	R-MMU-71291 Metabolism of amino acids and derivatives;R-MMU-1614635 Sulfur amino acid metabolism;R-MMU-1614558 Degradation of cysteine and homocysteine	WP662 Amino acid metabolism	PF00581:Rhodanese-like domain	Cytoplasm;Mitochondrion;Membrane	-
O35423	Agxt	Alanine--glyoxylate aminotransferase	11611	Alanine--glyoxylate aminotransferase OS=Mus musculus OX=10090 GN=Agxt PE=1 SV=3	O35423	Alanine--glyoxylate aminotransferase OS=Mus musculus OX=10090 GN=Agxt PE=1 SV=3	0	107.205	30.1932	9	36	9	1	414	45.9	8.18	4.109	1072	9	196398	196398	196398	1013334959	8.67529e+08	1.1938e+09	0.000408151	0.000191629	-12.3494	1.02489e+09	1.63441e+08	9.43629e+07	15.9472	196398	0	0	0	0.0117088	3.38918	Down	GO:0004760|L-serine-pyruvate transaminase activity;GO:0005739|mitochondrion;GO:0005759|mitochondrial matrix;GO:0005777|peroxisome;GO:0005782|peroxisomal matrix;GO:0006563|L-serine metabolic process;GO:0007219|Notch signaling pathway;GO:0008453|alanine-glyoxylate transaminase activity;GO:0008483|transaminase activity;GO:0009436|glyoxylate catabolic process;GO:0016597|amino acid binding;GO:0019265|…	GO:0006563|L-serine metabolic process;GO:0007219|Notch signaling pathway;GO:0009436|glyoxylate catabolic process;GO:0019265|glycine biosynthetic process, by transamination of glyoxylate;GO:0019448|L-cysteine catabolic process;GO:0042853|L-alanine catabolic process;GO:0042866|pyruvate biosynthetic process;GO:0046487|glyoxylate metabolic process;GO:0046724|oxalic acid secretion;GO:0051384|response …	GO:0005739|mitochondrion;GO:0005759|mitochondrial matrix;GO:0005777|peroxisome;GO:0005782|peroxisomal matrix;GO:0043231|intracellular membrane-bounded organelle	GO:0004760|L-serine-pyruvate transaminase activity;GO:0008453|alanine-glyoxylate transaminase activity;GO:0008483|transaminase activity;GO:0016597|amino acid binding;GO:0030170|pyridoxal phosphate binding;GO:0042802|identical protein binding;GO:0042803|protein homodimerization activity	mmu01100 Metabolic pathways;mmu01200 Carbon metabolism;mmu04146 Peroxisome;mmu01210 2-Oxocarboxylic acid metabolism;mmu00260 Glycine, serine and threonine metabolism;mmu00630 Glyoxylate and dicarboxylate metabolism;mmu00250 Alanine, aspartate and glutamate metabolism	R-MMU-71291 Metabolism of amino acids and derivatives;R-MMU-9609507 Protein localization;R-MMU-9033241 Peroxisomal protein import;R-MMU-389661 Glyoxylate metabolism and glycine degradation	WP240 Alanine and aspartate metabolism	PF00266:Aminotransferase class-V	Cytoplasm;Mitochondrion;Peroxisome	-
Q05920	Pcx	Pyruvate carboxylase, mitochondrial	18563	Pyruvate carboxylase, mitochondrial OS=Mus musculus OX=10090 GN=Pc PE=1 SV=1	Q05920	Pyruvate carboxylase, mitochondrial OS=Mus musculus OX=10090 GN=Pc PE=1 SV=1	0	614.853	62.7334	51	827	51	1	1178	129.6	6.71	16.355	18830	51	4.69399e+08	5.79726e+08	2.66538e+08	2.08348e+09	1.91539e+09	2.34791e+09	0.000421853	0.207296	-2.27023	2.11559e+09	2.18042e+08	1.25887e+08	10.3064	4.38554e+08	1.58856e+08	9.17156e+07	36.2227	0.0120335	3.37484	Down	GO:0004736|pyruvate carboxylase activity;GO:0005524|ATP binding;GO:0005737|cytoplasm;GO:0005739|mitochondrion;GO:0005743|mitochondrial inner membrane;GO:0005759|mitochondrial matrix;GO:0006090|pyruvate metabolic process;GO:0006094|gluconeogenesis;GO:0006107|oxaloacetate metabolic process;GO:0006629|lipid metabolic process;GO:0006734|NADH metabolic process;GO:0006739|NADP metabolic process;GO:0009…	GO:0006090|pyruvate metabolic process;GO:0006094|gluconeogenesis;GO:0006107|oxaloacetate metabolic process;GO:0006629|lipid metabolic process;GO:0006734|NADH metabolic process;GO:0006739|NADP metabolic process;GO:0010629|negative regulation of gene expression;GO:0019074|viral RNA genome packaging;GO:0019076|viral release from host cell;GO:0044794|positive regulation by host of viral process;GO:00…	GO:0005737|cytoplasm;GO:0005739|mitochondrion;GO:0005743|mitochondrial inner membrane;GO:0005759|mitochondrial matrix	GO:0004736|pyruvate carboxylase activity;GO:0005524|ATP binding;GO:0009374|biotin binding;GO:0031406|carboxylic acid binding;GO:0042802|identical protein binding;GO:0046872|metal ion binding	mmu01100 Metabolic pathways;mmu01200 Carbon metabolism;mmu01230 Biosynthesis of amino acids;mmu00620 Pyruvate metabolism;mmu00020 Citrate cycle (TCA cycle)	-	WP662 Amino acid metabolism;WP434 TCA cycle;WP336 Fatty acid biosynthesis;WP157 Glycolysis and gluconeogenesis;WP240 Alanine and aspartate metabolism	PF00364:Biotin-requiring enzyme;PF02786:Carbamoyl-phosphate synthase L chain, ATP binding domain;PF00289:Biotin carboxylase, N-terminal domain;PF02785:Biotin carboxylase C-terminal domain;PF00682:HMGL-like;PF02436:Conserved carboxylase domain	Cytoplasm;Mitochondrion;Membrane	-
P50247	Ahcyl	Adenosylhomocysteinase	11615	Adenosylhomocysteinase OS=Mus musculus OX=10090 GN=Ahcy PE=1 SV=3	P50247	Adenosylhomocysteinase OS=Mus musculus OX=10090 GN=Ahcy PE=1 SV=3	0	410.128	89.1204	30	666	29	1	432	47.7	6.54	116.877	15915	30	1.34398e+09	1.50244e+09	6.96737e+08	3.94029e+09	4.40367e+09	4.3078e+09	0.000433905	0.280052	-1.83623	4.21725e+09	2.44602e+08	1.41221e+08	5.80004	1.18105e+09	4.26846e+08	2.4644e+08	36.1412	0.0122536	3.36261	Down	GO:0002439|chronic inflammatory response to antigenic stimulus;GO:0004013|adenosylhomocysteinase activity;GO:0005829|cytosol;GO:0007584|response to nutrient;GO:0019510|S-adenosylhomocysteine catabolic process;GO:0030554|adenyl nucleotide binding;GO:0042745|circadian sleep/wake cycle;GO:0042802|identical protein binding;GO:0051287|NAD binding	GO:0002439|chronic inflammatory response to antigenic stimulus;GO:0007584|response to nutrient;GO:0019510|S-adenosylhomocysteine catabolic process;GO:0042745|circadian sleep/wake cycle	GO:0005829|cytosol	GO:0004013|adenosylhomocysteinase activity;GO:0030554|adenyl nucleotide binding;GO:0042802|identical protein binding;GO:0051287|NAD binding	mmu01100 Metabolic pathways;mmu00270 Cysteine and methionine metabolism;mmu00670 One carbon pool by folate	R-MMU-71291 Metabolism of amino acids and derivatives;R-MMU-1614635 Sulfur amino acid metabolism;R-MMU-156581 Methylation;R-MMU-211859 Biological oxidations;R-MMU-156580 Phase II - Conjugation of compounds	-	PF00670:S-adenosyl-L-homocysteine hydrolase, NAD binding domain;PF05221:S-adenosyl-L-homocysteine hydrolase	Cytoplasm	-
A2AS89	Agmat	Guanidino acid hydrolase, mitochondrial	75986	Guanidino acid hydrolase, mitochondrial OS=Mus musculus OX=10090 GN=Agmat PE=1 SV=1	A2AS89	Guanidino acid hydrolase, mitochondrial OS=Mus musculus OX=10090 GN=Agmat PE=1 SV=1	0	83.896	31.8436	7	23	7	1	358	38.2	7.87	5.105	418	7	196398	196398	196398	3.07698e+08	2.5381e+08	3.52349e+08	0.00043442	0.000644734	-10.599	3.04619e+08	4.93414e+07	2.84873e+07	16.1977	196398	0	0	0	0.0122536	3.36209	Down	GO:0000050|urea cycle;GO:0004053|arginase activity;GO:0005739|mitochondrion;GO:0006525|arginine metabolic process;GO:0008783|agmatinase activity;GO:0033389|putrescine biosynthetic process from arginine, using agmatinase;GO:0046872|metal ion binding;GO:0047971|guanidinobutyrase activity;GO:0047972|guanidinopropionase activity	GO:0000050|urea cycle;GO:0006525|arginine metabolic process;GO:0033389|putrescine biosynthetic process from arginine, using agmatinase	GO:0005739|mitochondrion	GO:0004053|arginase activity;GO:0008783|agmatinase activity;GO:0046872|metal ion binding;GO:0047971|guanidinobutyrase activity;GO:0047972|guanidinopropionase activity	mmu01100 Metabolic pathways;mmu00330 Arginine and proline metabolism	R-MMU-71291 Metabolism of amino acids and derivatives;R-MMU-351202 Metabolism of polyamines	-	PF00491:Arginase family	Cytoplasm;Mitochondrion	-
P27046	Man2a1	Alpha-mannosidase 2	17158	Alpha-mannosidase 2 OS=Mus musculus OX=10090 GN=Man2a1 PE=1 SV=2	P27046	Alpha-mannosidase 2 OS=Mus musculus OX=10090 GN=Man2a1 PE=1 SV=2	0	228.115	45.3043	34	165	33	1	1150	131.5	8.03	3.383	3551	34	196398	196398	196398	4.29376e+07	3.91171e+07	5.32678e+07	0.000444097	0.004354	-7.84344	4.51075e+07	7.32066e+06	4.22659e+06	16.2294	196398	0	0	0	0.0124569	3.35252	Down	GO:0000139|Golgi membrane;GO:0001701|in utero embryonic development;GO:0001889|liver development;GO:0004559|alpha-mannosidase activity;GO:0004572|mannosyl-oligosaccharide 1,3-1,6-alpha-mannosidase activity;GO:0005615|extracellular space;GO:0005794|Golgi apparatus;GO:0005797|Golgi medial cisterna;GO:0005801|cis-Golgi network;GO:0006013|mannose metabolic process;GO:0006486|protein glycosylation;GO:…	GO:0001701|in utero embryonic development;GO:0001889|liver development;GO:0006013|mannose metabolic process;GO:0006486|protein glycosylation;GO:0006491|N-glycan processing;GO:0007005|mitochondrion organization;GO:0007033|vacuole organization;GO:0007585|respiratory gaseous exchange by respiratory system;GO:0048286|lung alveolus development;GO:0050769|positive regulation of neurogenesis;GO:0060042|…	GO:0000139|Golgi membrane;GO:0005615|extracellular space;GO:0005794|Golgi apparatus;GO:0005797|Golgi medial cisterna;GO:0005801|cis-Golgi network	GO:0004559|alpha-mannosidase activity;GO:0004572|mannosyl-oligosaccharide 1,3-1,6-alpha-mannosidase activity;GO:0015923|mannosidase activity;GO:0016787|hydrolase activity;GO:0016799|hydrolase activity, hydrolyzing N-glycosyl compounds;GO:0030246|carbohydrate binding;GO:0042802|identical protein binding;GO:0042803|protein homodimerization activity;GO:0046872|metal ion binding	mmu01100 Metabolic pathways;mmu00510 N-Glycan biosynthesis;mmu00513 Various types of N-glycan biosynthesis	R-MMU-446203 Asparagine N-linked glycosylation;R-MMU-948021 Transport to the Golgi and subsequent modification;R-MMU-975576 N-glycan antennae elongation in the medial/trans-Golgi	-	PF01074:Glycosyl hydrolases family 38 N-terminal domain;PF07748:Glycosyl hydrolases family 38 C-terminal domain;PF09261:Alpha mannosidase middle domain	Cytoplasm;Golgi apparatus;Membrane;Extracellular region	-
Q80ZA7	Fmr1nb	Fmr1 neighbor protein	207854	Fmr1 neighbor protein OS=Mus musculus OX=10090 GN=Fmr1nb PE=2 SV=1	Q80ZA7	Fmr1 neighbor protein OS=Mus musculus OX=10090 GN=Fmr1nb PE=2 SV=1	0	40.08	11.7647	1	18	1	1	238	27	10.08	1.154	789	1	196398	196398	196398	2.84834e+08	3.30919e+08	3.94958e+08	0.000457485	0.00058295	-10.7443	3.36904e+08	5.53057e+07	3.19307e+07	16.4159	196398	0	0	0	0.0127616	3.33962	Down	GO:0003674|molecular_function;GO:0008150|biological_process;GO:0016020|membrane	GO:0008150|biological_process	GO:0016020|membrane	GO:0003674|molecular_function	-	-	-	-	Membrane	-
Q8CGP0	H2bc26	Histone H2B type 3-B	382522	Histone H2B type 3-B OS=Mus musculus OX=10090 GN=H2bc26 PE=1 SV=3	Q8CGP0	Histone H2B type 3-B OS=Mus musculus OX=10090 GN=H2bc26 PE=1 SV=3	0	155.46	57.1429	11	1745	3	1	126	13.9	10.32	122.285	56976	11	4.49305e+08	464266306	275870272	1646678963	1.45874e+09	1.81747e+09	0.000487242	0.241615	-2.04922	1.64096e+09	1.79435e+08	1.03597e+08	10.9347	3.96481e+08	1.04719e+08	6.04596e+07	26.4122	0.0134853	3.31226	Down	GO:0000786|nucleosome;GO:0003677|DNA binding;GO:0005634|nucleus;GO:0005654|nucleoplasm;GO:0005829|cytosol;GO:0030527|structural constituent of chromatin;GO:0046982|protein heterodimerization activity	-	GO:0000786|nucleosome;GO:0005634|nucleus;GO:0005654|nucleoplasm;GO:0005829|cytosol	GO:0003677|DNA binding;GO:0030527|structural constituent of chromatin;GO:0046982|protein heterodimerization activity	mmu05203 Viral carcinogenesis;mmu04613 Neutrophil extracellular trap formation;mmu05034 Alcoholism;mmu05322 Systemic lupus erythematosus	-	-	-	Cytoplasm	-
P11352	Gpx1	Glutathione peroxidase 1	14775	Glutathione peroxidase 1 OS=Mus musculus OX=10090 GN=Gpx1 PE=1 SV=2	P11352	Glutathione peroxidase 1 OS=Mus musculus OX=10090 GN=Gpx1 PE=1 SV=2	0	99.819	65.1741	11	121	11	1	201	22.3	7.21	19.309	1308	11	69067764	7.9846e+07	2.51504e+07	9.71993e+08	8.34636e+08	7.17034e+08	0.000488772	0.0689728	-3.85783	8.41221e+08	1.27607e+08	7.3674e+07	15.1693	5.80214e+07	2.89727e+07	1.67274e+07	49.9345	0.0134853	3.31089	Down	GO:0000302|response to reactive oxygen species;GO:0001659|temperature homeostasis;GO:0001885|endothelial cell development;GO:0002862|negative regulation of inflammatory response to antigenic stimulus;GO:0004601|peroxidase activity;GO:0004602|glutathione peroxidase activity;GO:0005515|protein binding;GO:0005737|cytoplasm;GO:0005739|mitochondrion;GO:0005829|cytosol;GO:0006629|lipid metabolic proces…	GO:0000302|response to reactive oxygen species;GO:0001659|temperature homeostasis;GO:0001885|endothelial cell development;GO:0002862|negative regulation of inflammatory response to antigenic stimulus;GO:0006629|lipid metabolic process;GO:0006641|triglyceride metabolic process;GO:0006749|glutathione metabolic process;GO:0006915|apoptotic process;GO:0006979|response to oxidative stress;GO:0007605|s…	GO:0005737|cytoplasm;GO:0005739|mitochondrion;GO:0005829|cytosol;GO:0097413|Lewy body	GO:0004601|peroxidase activity;GO:0004602|glutathione peroxidase activity;GO:0005515|protein binding;GO:0017124|SH3 domain binding;GO:0047066|phospholipid-hydroperoxide glutathione peroxidase activity	mmu01100 Metabolic pathways;mmu05014 Amyotrophic lateral sclerosis;mmu05016 Huntington disease;mmu05022 Pathways of neurodegeneration - multiple diseases;mmu00480 Glutathione metabolism;mmu04918 Thyroid hormone synthesis	R-MMU-9711123 Cellular response to chemical stress;R-MMU-8978868 Fatty acid metabolism;R-MMU-3299685 Detoxification of Reactive Oxygen Species;R-MMU-2142753 Arachidonic acid metabolism	WP730 Glutathione and one-carbon metabolism;WP1770 One-carbon metabolism and related pathways;WP4466 Oxidative stress and redox pathway;WP164 Glutathione metabolism;WP412 Oxidative stress response;WP1273 Folic acid network;WP108 Selenium metabolism / selenoproteins;WP1272 Selenium micronutrient network;WP1251 Metapathway biotransformation;WP3625 Tyrobp causal network in microglia	PF00255:Glutathione peroxidase	Cytoplasm;Mitochondrion	-
O08573	Lgals9	Galectin-9	16859	Galectin-9 OS=Mus musculus OX=10090 GN=Lgals9 PE=1 SV=1	O08573	Galectin-9 OS=Mus musculus OX=10090 GN=Lgals9 PE=1 SV=1	0	64.716	35.6941	10	30	10	1	353	40	9.31	3.437	909	10	196398	196398	196398	1.27075e+08	1.10974e+08	1.54364e+08	0.000498649	0.00150146	-9.37942	1.30804e+08	2.19345e+07	1.26639e+07	16.7689	196398	0	0	0	0.0136768	3.3022	Down	GO:0001819|positive regulation of cytokine production;GO:0002376|immune system process;GO:0005102|signaling receptor binding;GO:0005515|protein binding;GO:0005576|extracellular region;GO:0005615|extracellular space;GO:0005634|nucleus;GO:0005737|cytoplasm;GO:0005829|cytosol;GO:0005886|plasma membrane;GO:0006935|chemotaxis;GO:0007157|heterophilic cell-cell adhesion via plasma membrane cell adhesion…	GO:0001819|positive regulation of cytokine production;GO:0002376|immune system process;GO:0006935|chemotaxis;GO:0007157|heterophilic cell-cell adhesion via plasma membrane cell adhesion molecules;GO:0007179|transforming growth factor beta receptor signaling pathway;GO:0007565|female pregnancy;GO:0010628|positive regulation of gene expression;GO:0010629|negative regulation of gene expression;GO:00…	GO:0005576|extracellular region;GO:0005615|extracellular space;GO:0005634|nucleus;GO:0005737|cytoplasm;GO:0005829|cytosol;GO:0005886|plasma membrane;GO:0062023|collagen-containing extracellular matrix	GO:0005102|signaling receptor binding;GO:0005515|protein binding;GO:0016936|galactoside binding;GO:0019899|enzyme binding;GO:0030246|carbohydrate binding;GO:0043539|protein serine/threonine kinase activator activity;GO:0048030|disaccharide binding	-	-	-	PF00337:Galactoside-binding lectin	Cytoplasm;Membrane;Extracellular region	-
Q9CPS6	Hint3	Adenosine 5'-monophosphoramidase HINT3	66847	Adenosine 5'-monophosphoramidase HINT3 OS=Mus musculus OX=10090 GN=Hint3 PE=1 SV=1	Q9CPS6	Adenosine 5'-monophosphoramidase HINT3 OS=Mus musculus OX=10090 GN=Hint3 PE=1 SV=1	0	61.217	58.1818	6	56	6	1	165	18.8	6.33	11.589	753	6	7.312e+06	1.59669e+07	7.55692e+06	5.62128e+07	6.94926e+07	70000622	0.00050113	0.157562	-2.66601	6.52353e+07	7.81787e+06	4.51365e+06	11.9841	1.02786e+07	4.92774e+06	2.84503e+06	47.9417	0.0136768	3.30005	Down	GO:0000166|nucleotide binding;GO:0005515|protein binding;GO:0005634|nucleus;GO:0005737|cytoplasm;GO:0042802|identical protein binding;GO:0043530|adenosine 5'-monophosphoramidase activity	-	GO:0005634|nucleus;GO:0005737|cytoplasm	GO:0000166|nucleotide binding;GO:0005515|protein binding;GO:0042802|identical protein binding;GO:0043530|adenosine 5'-monophosphoramidase activity	-	-	-	PF11969:Scavenger mRNA decapping enzyme C-term binding	Cytoplasm	-
P51658	Hsd17b2	Estradiol 17-beta-dehydrogenase 2	15486	Estradiol 17-beta-dehydrogenase 2 OS=Mus musculus OX=10090 GN=Hsd17b2 PE=1 SV=2	P51658	Estradiol 17-beta-dehydrogenase 2 OS=Mus musculus OX=10090 GN=Hsd17b2 PE=1 SV=2	0	40.553	20.4724	6	16	6	1	381	41.8	8.57	1.512	290	6	196398	196398	196398	1.55273e+08	2.08688e+08	1.60622e+08	0.000504211	0.00112317	-9.79821	1.74861e+08	2.94173e+07	1.69841e+07	16.8233	196398	0	0	0	0.0136869	3.29739	Down	GO:0001701|in utero embryonic development;GO:0001890|placenta development;GO:0004303|estradiol 17-beta-dehydrogenase [NAD(P)+] activity;GO:0005789|endoplasmic reticulum membrane;GO:0006702|androgen biosynthetic process;GO:0006703|estrogen biosynthetic process;GO:0008202|steroid metabolic process;GO:0008209|androgen metabolic process;GO:0032526|response to retinoic acid;GO:0043231|intracellular me…	GO:0001701|in utero embryonic development;GO:0001890|placenta development;GO:0006702|androgen biosynthetic process;GO:0006703|estrogen biosynthetic process;GO:0008202|steroid metabolic process;GO:0008209|androgen metabolic process;GO:0032526|response to retinoic acid	GO:0005789|endoplasmic reticulum membrane;GO:0043231|intracellular membrane-bounded organelle	GO:0004303|estradiol 17-beta-dehydrogenase [NAD(P)+] activity;GO:0047035|testosterone dehydrogenase (NAD+) activity	mmu01100 Metabolic pathways;mmu00140 Steroid hormone biosynthesis;mmu04913 Ovarian steroidogenesis	R-MMU-8957322 Metabolism of steroids;R-MMU-196071 Metabolism of steroid hormones	WP55 Steroid biosynthesis	PF00106:short chain dehydrogenase	Cytoplasm;Endoplasmic reticulum;Membrane	-
Q07417	Acads	Short-chain specific acyl-CoA dehydrogenase, mitochondrial	11409	Short-chain specific acyl-CoA dehydrogenase, mitochondrial OS=Mus musculus OX=10090 GN=Acads PE=1 SV=2	Q07417	Short-chain specific acyl-CoA dehydrogenase, mitochondrial OS=Mus musculus OX=10090 GN=Acads PE=1 SV=2	0	219.34	59.7087	16	233	16	1	412	44.9	8.47	15.496	5907	16	1.61695e+08	1.34537e+08	3.95756e+07	1.12342e+09	9.28805e+08	1.23073e+09	0.000509973	0.102288	-3.28929	1.09432e+09	1.53052e+08	8.83644e+07	13.986	1.11936e+08	6.41204e+07	3.70199e+07	57.283	0.0137305	3.29245	Down	GO:0000062|fatty-acyl-CoA binding;GO:0003995|acyl-CoA dehydrogenase activity;GO:0005654|nucleoplasm;GO:0005739|mitochondrion;GO:0005759|mitochondrial matrix;GO:0005813|centrosome;GO:0016937|short-chain fatty acyl-CoA dehydrogenase activity;GO:0031966|mitochondrial membrane;GO:0033539|fatty acid beta-oxidation using acyl-CoA dehydrogenase;GO:0042802|identical protein binding;GO:0046359|butyrate ca…	GO:0033539|fatty acid beta-oxidation using acyl-CoA dehydrogenase;GO:0046359|butyrate catabolic process	GO:0005654|nucleoplasm;GO:0005739|mitochondrion;GO:0005759|mitochondrial matrix;GO:0005813|centrosome;GO:0031966|mitochondrial membrane	GO:0000062|fatty-acyl-CoA binding;GO:0003995|acyl-CoA dehydrogenase activity;GO:0016937|short-chain fatty acyl-CoA dehydrogenase activity;GO:0042802|identical protein binding;GO:0050660|flavin adenine dinucleotide binding	mmu01100 Metabolic pathways;mmu01200 Carbon metabolism;mmu00280 Valine, leucine and isoleucine degradation;mmu01212 Fatty acid metabolism;mmu00640 Propanoate metabolism;mmu00071 Fatty acid degradation;mmu00650 Butanoate metabolism;mmu00410 beta-Alanine metabolism	R-MMU-77289 Mitochondrial Fatty Acid Beta-Oxidation;R-MMU-8978868 Fatty acid metabolism	WP401 Mitochondrial long chain fatty acid beta-oxidation;WP1269 Fatty acid beta-oxidation;WP2318 Fatty acid oxidation	PF02771:Acyl-CoA dehydrogenase, N-terminal domain;PF02770:Acyl-CoA dehydrogenase, middle domain;PF00441:Acyl-CoA dehydrogenase, C-terminal domain	Cytoplasm;Mitochondrion;Centrosome;Membrane	-
Q8VCR7	Abhd14b	Putative protein-lysine deacylase ABHD14B	76491	Putative protein-lysine deacylase ABHD14B OS=Mus musculus OX=10090 GN=Abhd14b PE=1 SV=1	Q8VCR7	Putative protein-lysine deacylase ABHD14B OS=Mus musculus OX=10090 GN=Abhd14b PE=1 SV=1	0	45.618	47.619	7	33	7	1	210	22.4	6.27	4.623	327	7	196398	24395760	196398	3.90075e+08	284694620	3.68405e+08	0.000511255	0.0237626	-5.39516	3.47725e+08	5.56508e+07	3.213e+07	16.0043	8.26285e+06	1.39715e+07	8.06645e+06	169.088	0.0137305	3.29136	Down	GO:0005634|nucleus;GO:0005654|nucleoplasm;GO:0005730|nucleolus;GO:0005737|cytoplasm;GO:0005829|cytosol;GO:0016787|hydrolase activity;GO:0045944|positive regulation of transcription by RNA polymerase II;GO:0061733|peptide-lysine-N-acetyltransferase activity	GO:0045944|positive regulation of transcription by RNA polymerase II	GO:0005634|nucleus;GO:0005654|nucleoplasm;GO:0005730|nucleolus;GO:0005737|cytoplasm;GO:0005829|cytosol	GO:0016787|hydrolase activity;GO:0061733|peptide-lysine-N-acetyltransferase activity	-	-	-	PF12697:Alpha/beta hydrolase family	Cytoplasm;Nucleolus	-
Q8R0Y6	Aldh1l1	Cytosolic 10-formyltetrahydrofolate dehydrogenase	107747	Cytosolic 10-formyltetrahydrofolate dehydrogenase OS=Mus musculus OX=10090 GN=Aldh1l1 PE=1 SV=1	Q8R0Y6	Cytosolic 10-formyltetrahydrofolate dehydrogenase OS=Mus musculus OX=10090 GN=Aldh1l1 PE=1 SV=1	0	478.831	68.4035	45	192	45	1	902	98.6	5.91	14.73	4119	45	196398	196398	196398	1.35172e+09	1.08903e+09	1.53702e+09	0.000520383	0.000148122	-12.7209	1.32592e+09	2.25107e+08	1.29965e+08	16.9774	196398	0	0	0	0.0138557	3.28368	Down	GO:0004029|aldehyde dehydrogenase (NAD+) activity;GO:0004030|aldehyde dehydrogenase [NAD(P)+] activity;GO:0005515|protein binding;GO:0005739|mitochondrion;GO:0005829|cytosol;GO:0006730|one-carbon metabolic process;GO:0006740|NADPH regeneration;GO:0009058|biosynthetic process;GO:0009258|10-formyltetrahydrofolate catabolic process;GO:0016155|formyltetrahydrofolate dehydrogenase activity;GO:0016620|…	GO:0006730|one-carbon metabolic process;GO:0006740|NADPH regeneration;GO:0009058|biosynthetic process;GO:0009258|10-formyltetrahydrofolate catabolic process;GO:0046655|folic acid metabolic process	GO:0005739|mitochondrion;GO:0005829|cytosol;GO:0032991|protein-containing complex	GO:0004029|aldehyde dehydrogenase (NAD+) activity;GO:0004030|aldehyde dehydrogenase [NAD(P)+] activity;GO:0005515|protein binding;GO:0016155|formyltetrahydrofolate dehydrogenase activity;GO:0016620|oxidoreductase activity, acting on the aldehyde or oxo group of donors, NAD or NADP as acceptor;GO:0033721|aldehyde dehydrogenase (NADP+) activity;GO:0044877|protein-containing complex binding	mmu01100 Metabolic pathways;mmu00670 One carbon pool by folate	R-MMU-196854 Metabolism of vitamins and cofactors;R-MMU-196757 Metabolism of folate and pterines;R-MMU-196849 Metabolism of water-soluble vitamins and cofactors	WP435 One-carbon metabolism	PF00171:Aldehyde dehydrogenase family;PF00551:Formyl transferase;PF02911:Formyl transferase, C-terminal domain	Cytoplasm;Mitochondrion	-
P48678	Lmna	Prelamin-A/C	16905	Prelamin-A/C OS=Mus musculus OX=10090 GN=Lmna PE=1 SV=2	P48678	Prelamin-A/C OS=Mus musculus OX=10090 GN=Lmna PE=1 SV=2	0	334.517	60.6015	35	319	34	1	665	74.2	6.98	11.217	8902	35	7.24048e+07	7.51166e+07	2.8836e+07	2.1363e+08	2.09036e+08	2.15585e+08	0.000523973	0.276314	-1.85562	2.1275e+08	3.36179e+06	1.94093e+06	1.58016	5.87858e+07	2.59727e+07	1.49953e+07	44.1819	0.0138557	3.28069	Down	GO:0005200|structural constituent of cytoskeleton;GO:0005515|protein binding;GO:0005634|nucleus;GO:0005635|nuclear envelope;GO:0005638|lamin filament;GO:0005652|nuclear lamina;GO:0005654|nucleoplasm;GO:0006606|protein import into nucleus;GO:0006997|nucleus organization;GO:0006998|nuclear envelope organization;GO:0007097|nuclear migration;GO:0007517|muscle organ development;GO:0008104|protein loca…	GO:0006606|protein import into nucleus;GO:0006997|nucleus organization;GO:0006998|nuclear envelope organization;GO:0007097|nuclear migration;GO:0007517|muscle organ development;GO:0008104|protein localization;GO:0008285|negative regulation of cell population proliferation;GO:0010628|positive regulation of gene expression;GO:0030010|establishment of cell polarity;GO:0030334|regulation of cell migr…	GO:0005634|nucleus;GO:0005635|nuclear envelope;GO:0005638|lamin filament;GO:0005652|nuclear lamina;GO:0005654|nucleoplasm;GO:0016363|nuclear matrix;GO:0016607|nuclear speck;GO:0031965|nuclear membrane;GO:0035861|site of double-strand break;GO:0048471|perinuclear region of cytoplasm	GO:0005200|structural constituent of cytoskeleton;GO:0005515|protein binding;GO:0008157|protein phosphatase 1 binding;GO:0042802|identical protein binding;GO:0160123|structural constituent of nuclear lamina	mmu04210 Apoptosis;mmu04820 Cytoskeleton in muscle cells;mmu05412 Arrhythmogenic right ventricular cardiomyopathy;mmu05410 Hypertrophic cardiomyopathy;mmu05414 Dilated cardiomyopathy	R-MMU-68882 Mitotic Anaphase;R-MMU-2555396 Mitotic Metaphase and Anaphase;R-MMU-68886 M Phase;R-MMU-2995410 Nuclear Envelope (NE) Reassembly;R-MMU-2980766 Nuclear Envelope Breakdown;R-MMU-2995383 Initiation of Nuclear Envelope (NE) Reformation;R-MMU-5357801 Programmed Cell Death;R-MMU-109581 Apoptosis;R-MMU-75153 Apoptotic execution phase;R-MMU-68875 Mitotic Prophase;R-MMU-111465 Apoptotic cleava…	WP571 FAS pathway and stress induction of HSP regulation;WP447 Adipogenesis genes	PF00932:Lamin Tail Domain;PF00038:Intermediate filament protein	Cytoplasm;Membrane;Nuclear membrane	-
Q3UEG6	Agxt2	Alanine--glyoxylate aminotransferase 2, mitochondrial	268782	Alanine--glyoxylate aminotransferase 2, mitochondrial OS=Mus musculus OX=10090 GN=Agxt2 PE=1 SV=1	Q3UEG6	Alanine--glyoxylate aminotransferase 2, mitochondrial OS=Mus musculus OX=10090 GN=Agxt2 PE=1 SV=1	0	153.414	53.8012	19	49	19	1	513	57.1	7.93	4.275	1012	19	196398	196398	196398	283996561	2.27729e+08	3.21543e+08	0.00052415	0.000707088	-10.4658	2.77756e+08	4.72171e+07	2.72608e+07	16.9995	196398	0	0	0	0.0138557	3.28054	Down	GO:0005739|mitochondrion;GO:0008453|alanine-glyoxylate transaminase activity;GO:0009436|glyoxylate catabolic process;GO:0016223|beta-alanine:pyruvate transaminase activity;GO:0019265|glycine biosynthetic process, by transamination of glyoxylate;GO:0019481|L-alanine catabolic process, by transamination;GO:0030170|pyridoxal phosphate binding;GO:0045429|positive regulation of nitric oxide biosynthet…	GO:0009436|glyoxylate catabolic process;GO:0019265|glycine biosynthetic process, by transamination of glyoxylate;GO:0019481|L-alanine catabolic process, by transamination;GO:0045429|positive regulation of nitric oxide biosynthetic process;GO:2001299|N(omega),N(omega)-dimethyl-L-arginine catabolic process	GO:0005739|mitochondrion	GO:0008453|alanine-glyoxylate transaminase activity;GO:0016223|beta-alanine:pyruvate transaminase activity;GO:0030170|pyridoxal phosphate binding;GO:0047305|(R)-3-amino-2-methylpropionate-pyruvate transaminase activity	mmu01100 Metabolic pathways;mmu00280 Valine, leucine and isoleucine degradation;mmu00270 Cysteine and methionine metabolism;mmu01210 2-Oxocarboxylic acid metabolism;mmu00260 Glycine, serine and threonine metabolism;mmu00250 Alanine, aspartate and glutamate metabolism	R-MMU-71291 Metabolism of amino acids and derivatives;R-MMU-389661 Glyoxylate metabolism and glycine degradation	WP1770 One-carbon metabolism and related pathways	PF00202:Aminotransferase class-III	Cytoplasm;Mitochondrion	-
Q8VCW8	Acsf2	Medium-chain acyl-CoA ligase ACSF2, mitochondrial	264895	Medium-chain acyl-CoA ligase ACSF2, mitochondrial OS=Mus musculus OX=10090 GN=Acsf2 PE=1 SV=1	Q8VCW8	Medium-chain acyl-CoA ligase ACSF2, mitochondrial OS=Mus musculus OX=10090 GN=Acsf2 PE=1 SV=1	0	283.027	54.1463	23	233	23	1	615	67.9	8.18	14.199	5055	23	5.3567e+07	5.37899e+07	3.09718e+07	6.01199e+08	8.27146e+08	7.59792e+08	0.000533069	0.0632176	-3.98353	7.29379e+08	1.16003e+08	6.69745e+07	15.9044	4.61096e+07	1.31102e+07	7.56915e+06	28.4326	0.014018	3.27322	Down	GO:0005524|ATP binding;GO:0005739|mitochondrion;GO:0006631|fatty acid metabolic process;GO:0031956|medium-chain fatty acid-CoA ligase activity	GO:0006631|fatty acid metabolic process	GO:0005739|mitochondrion	GO:0005524|ATP binding;GO:0031956|medium-chain fatty acid-CoA ligase activity	-	R-MMU-77289 Mitochondrial Fatty Acid Beta-Oxidation;R-MMU-8978868 Fatty acid metabolism	-	PF00501:AMP-binding enzyme;PF13193:AMP-binding enzyme C-terminal domain	Cytoplasm;Mitochondrion	-
Q62209	Sycp1	Synaptonemal complex protein 1	20957	Synaptonemal complex protein 1 OS=Mus musculus OX=10090 GN=Sycp1 PE=1 SV=2	Q62209	Synaptonemal complex protein 1 OS=Mus musculus OX=10090 GN=Sycp1 PE=1 SV=2	0	322.557	46.0222	46	313	46	1	993	115.9	5.85	8.02	4889	46	1.10738e+08	1.19139e+08	3.32183e+07	3.79749e+08	367615639	4.08034e+08	0.000570156	0.227709	-2.13474	3.85133e+08	2.07401e+07	1.19743e+07	5.38518	8.76983e+07	4.73676e+07	2.73477e+07	54.0121	0.0149156	3.24401	Down	GO:0000711|meiotic DNA repair synthesis;GO:0000775|chromosome, centromeric region;GO:0000794|condensed nuclear chromosome;GO:0000795|synaptonemal complex;GO:0000800|lateral element;GO:0000801|central element;GO:0000802|transverse filament;GO:0001673|male germ cell nucleus;GO:0003690|double-stranded DNA binding;GO:0005515|protein binding;GO:0005654|nucleoplasm;GO:0005694|chromosome;GO:0007129|homo…	GO:0000711|meiotic DNA repair synthesis;GO:0007129|homologous chromosome pairing at meiosis;GO:0007130|synaptonemal complex assembly;GO:0007131|reciprocal meiotic recombination;GO:0007283|spermatogenesis;GO:0032880|regulation of protein localization;GO:0035092|sperm DNA condensation;GO:0051026|chiasma assembly;GO:0051289|protein homotetramerization;GO:0051301|cell division;GO:0051878|lateral elem…	GO:0000775|chromosome, centromeric region;GO:0000794|condensed nuclear chromosome;GO:0000795|synaptonemal complex;GO:0000800|lateral element;GO:0000801|central element;GO:0000802|transverse filament;GO:0001673|male germ cell nucleus;GO:0005654|nucleoplasm;GO:0005694|chromosome;GO:0030849|autosome	GO:0003690|double-stranded DNA binding;GO:0005515|protein binding	-	-	-	PF05483:Synaptonemal complex protein 1 (SCP-1)	-	-
Q9CYW4	Hdhd3	Haloacid dehalogenase-like hydrolase domain-containing protein 3	72748	Haloacid dehalogenase-like hydrolase domain-containing protein 3 OS=Mus musculus OX=10090 GN=Hdhd3 PE=1 SV=1	Q9CYW4	Haloacid dehalogenase-like hydrolase domain-containing protein 3 OS=Mus musculus OX=10090 GN=Hdhd3 PE=1 SV=1	0	45.997	37.4502	7	38	7	1	251	28	6.8	7.111	507	7	196398	1.12642e+07	196398	1.38089e+08	99643492	1.24668e+08	0.000592895	0.0321661	-4.95831	1.208e+08	1.95125e+07	1.12655e+07	16.1527	3.88568e+06	6.39002e+06	3.68928e+06	164.451	0.015364	3.22702	Down	GO:0005634|nucleus;GO:0005730|nucleolus;GO:0005739|mitochondrion;GO:0043231|intracellular membrane-bounded organelle	-	GO:0005634|nucleus;GO:0005730|nucleolus;GO:0005739|mitochondrion;GO:0043231|intracellular membrane-bounded organelle	-	-	-	-	PF00702:haloacid dehalogenase-like hydrolase	Cytoplasm;Mitochondrion;Nucleolus	-
Q8BPG6	Sumf2	Inactive C-alpha-formylglycine-generating enzyme 2	67902	Inactive C-alpha-formylglycine-generating enzyme 2 OS=Mus musculus OX=10090 GN=Sumf2 PE=1 SV=2	Q8BPG6	Inactive C-alpha-formylglycine-generating enzyme 2 OS=Mus musculus OX=10090 GN=Sumf2 PE=1 SV=2	0	27.314	25.974	7	20	7	1	308	34.7	7.11	2.415	288	7	196398	196398	196398	1.57655e+07	1.91212e+07	2.24054e+07	0.000593381	0.010284	-6.60345	1.90974e+07	3.32003e+06	1.91682e+06	17.3847	196398	0	0	0	0.015364	3.22667	Down	GO:0005515|protein binding;GO:0005783|endoplasmic reticulum;GO:0005788|endoplasmic reticulum lumen;GO:0008150|biological_process;GO:0042802|identical protein binding;GO:0046872|metal ion binding	GO:0008150|biological_process	GO:0005783|endoplasmic reticulum;GO:0005788|endoplasmic reticulum lumen	GO:0005515|protein binding;GO:0042802|identical protein binding;GO:0046872|metal ion binding	-	R-MMU-163841 Gamma carboxylation, hypusinylation, hydroxylation, and arylsulfatase activation;R-MMU-9840310 Glycosphingolipid catabolism;R-MMU-1660662 Glycosphingolipid metabolism;R-MMU-428157 Sphingolipid metabolism	-	PF03781:Sulfatase-modifying factor enzyme 1	Cytoplasm;Endoplasmic reticulum	-
P00397	COX1	Cytochrome c oxidase subunit 1	17708	Cytochrome c oxidase subunit 1 OS=Mus musculus OX=10090 GN=Mtco1 PE=1 SV=2	P00397	Cytochrome c oxidase subunit 1 OS=Mus musculus OX=10090 GN=Mtco1 PE=1 SV=2	0	41.81	13.8132	4	28	4	1	514	56.9	6.7	4.623	214	4	31024231	63758611	196398	2.6535e+08	3.28203e+08	2.80453e+08	0.000596836	0.108671	-3.20196	2.91335e+08	3.28094e+07	1.89425e+07	11.2617	3.16597e+07	3.17859e+07	1.83516e+07	100.398	0.0153746	3.22414	Down	GO:0001666|response to hypoxia;GO:0004129|cytochrome-c oxidase activity;GO:0005739|mitochondrion;GO:0005743|mitochondrial inner membrane;GO:0006119|oxidative phosphorylation;GO:0006979|response to oxidative stress;GO:0009060|aerobic respiration;GO:0020037|heme binding;GO:0021549|cerebellum development;GO:0022904|respiratory electron transport chain;GO:0031966|mitochondrial membrane;GO:0045275|res…	GO:0001666|response to hypoxia;GO:0006119|oxidative phosphorylation;GO:0006979|response to oxidative stress;GO:0009060|aerobic respiration;GO:0021549|cerebellum development;GO:0022904|respiratory electron transport chain;GO:0046688|response to copper ion;GO:0051602|response to electrical stimulus;GO:1902600|proton transmembrane transport	GO:0005739|mitochondrion;GO:0005743|mitochondrial inner membrane;GO:0031966|mitochondrial membrane;GO:0045275|respiratory chain complex III;GO:0045277|respiratory chain complex IV	GO:0004129|cytochrome-c oxidase activity;GO:0020037|heme binding;GO:0046872|metal ion binding	mmu01100 Metabolic pathways;mmu05014 Amyotrophic lateral sclerosis;mmu05016 Huntington disease;mmu05012 Parkinson disease;mmu05020 Prion disease;mmu00190 Oxidative phosphorylation;mmu05208 Chemical carcinogenesis - reactive oxygen species;mmu05022 Pathways of neurodegeneration - multiple diseases;mmu04714 Thermogenesis;mmu05415 Diabetic cardiomyopathy;mmu05010 Alzheimer disease;mmu04932 Non-alcoh…	R-MMU-1428517 Aerobic respiration and respiratory electron transport;R-MMU-9837999 Mitochondrial protein degradation;R-MMU-3700989 Transcriptional Regulation by TP53;R-MMU-611105 Respiratory electron transport;R-MMU-9711123 Cellular response to chemical stress;R-MMU-5628897 TP53 Regulates Metabolic Genes;R-MMU-9707564 Cytoprotection by HMOX1;R-MMU-9864848 Complex IV assembly	WP295 Electron transport chain;WP1272 Selenium micronutrient network	PF00115:Cytochrome C and Quinol oxidase polypeptide I	Cytoplasm;Mitochondrion;Membrane	-
Q9DCN1	Nudt12	NAD-capped RNA hydrolase NUDT12	67993	NAD-capped RNA hydrolase NUDT12 OS=Mus musculus OX=10090 GN=Nudt12 PE=1 SV=1	Q9DCN1	NAD-capped RNA hydrolase NUDT12 OS=Mus musculus OX=10090 GN=Nudt12 PE=1 SV=1	0	21.168	12.7706	4	12	4	1	462	51.5	7.12	0.509	85	4	196398	196398	196398	1.03233e+08	142819360	1.10178e+08	0.000628755	0.00165397	-9.23985	1.18744e+08	2.11375e+07	1.22037e+07	17.801	196398	0	0	0	0.0159714	3.20152	Down	GO:0000210|NAD+ diphosphatase activity;GO:0000287|magnesium ion binding;GO:0005634|nucleus;GO:0005737|cytoplasm;GO:0005777|peroxisome;GO:0006402|mRNA catabolic process;GO:0006734|NADH metabolic process;GO:0006742|NADP catabolic process;GO:0008270|zinc ion binding;GO:0010943|NADPH pyrophosphatase activity;GO:0019677|NAD catabolic process;GO:0032922|circadian regulation of gene expression;GO:003552…	GO:0006402|mRNA catabolic process;GO:0006734|NADH metabolic process;GO:0006742|NADP catabolic process;GO:0019677|NAD catabolic process;GO:0032922|circadian regulation of gene expression;GO:0110155|NAD-cap decapping;GO:0110156|mRNA methylguanosine-cap decapping	GO:0005634|nucleus;GO:0005737|cytoplasm;GO:0005777|peroxisome	GO:0000210|NAD+ diphosphatase activity;GO:0000287|magnesium ion binding;GO:0008270|zinc ion binding;GO:0010943|NADPH pyrophosphatase activity;GO:0035529|NADH pyrophosphatase activity;GO:0110153|RNA NAD-cap (NMN-forming) hydrolase activity;GO:1990174|phosphodiesterase decapping endonuclease activity	mmu01100 Metabolic pathways;mmu04146 Peroxisome;mmu00760 Nicotinate and nicotinamide metabolism	R-MMU-196854 Metabolism of vitamins and cofactors;R-MMU-196849 Metabolism of water-soluble vitamins and cofactors;R-MMU-197264 Nicotinamide salvaging;R-MMU-196807 Nicotinate metabolism	-	PF00293:NUDIX domain;PF09296:NADH pyrophosphatase-like rudimentary NUDIX domain;PF09297:NADH pyrophosphatase zinc ribbon domain;PF12796:Ankyrin repeats (3 copies)	Cytoplasm;Peroxisome	-
P38060	Hmgcl	Hydroxymethylglutaryl-CoA lyase, mitochondrial	15356	Hydroxymethylglutaryl-CoA lyase, mitochondrial OS=Mus musculus OX=10090 GN=Hmgcl PE=1 SV=2	P38060	Hydroxymethylglutaryl-CoA lyase, mitochondrial OS=Mus musculus OX=10090 GN=Hmgcl PE=1 SV=2	0	126.79	53.2308	12	169	12	1	325	34.2	8.41	10.365	3968	12	79555854	3.7178e+07	1.79089e+07	5.88947e+08	5.3266e+08	720963170	0.000632613	0.0730733	-3.77451	6.1419e+08	9.66563e+07	5.58046e+07	15.7372	4.48809e+07	3.15371e+07	1.82079e+07	70.2684	0.0159714	3.19886	Down	GO:0000062|fatty-acyl-CoA binding;GO:0000287|magnesium ion binding;GO:0004419|hydroxymethylglutaryl-CoA lyase activity;GO:0005198|structural molecule activity;GO:0005739|mitochondrion;GO:0005743|mitochondrial inner membrane;GO:0005759|mitochondrial matrix;GO:0005777|peroxisome;GO:0006552|L-leucine catabolic process;GO:0006629|lipid metabolic process;GO:0006637|acyl-CoA metabolic process;GO:000700…	GO:0006552|L-leucine catabolic process;GO:0006629|lipid metabolic process;GO:0006637|acyl-CoA metabolic process;GO:0007005|mitochondrion organization;GO:0009790|embryo development;GO:0046951|ketone body biosynthetic process	GO:0005739|mitochondrion;GO:0005743|mitochondrial inner membrane;GO:0005759|mitochondrial matrix;GO:0005777|peroxisome;GO:0032991|protein-containing complex	GO:0000062|fatty-acyl-CoA binding;GO:0000287|magnesium ion binding;GO:0004419|hydroxymethylglutaryl-CoA lyase activity;GO:0005198|structural molecule activity;GO:0030145|manganese ion binding;GO:0031406|carboxylic acid binding;GO:0046872|metal ion binding	mmu01100 Metabolic pathways;mmu04146 Peroxisome;mmu00280 Valine, leucine and isoleucine degradation;mmu00650 Butanoate metabolism	R-MMU-9609507 Protein localization;R-MMU-9033241 Peroxisomal protein import;R-MMU-74182 Ketone body metabolism	WP662 Amino acid metabolism	PF00682:HMGL-like	Cytoplasm;Mitochondrion;Peroxisome;Membrane	-
P36552	Cpox	Oxygen-dependent coproporphyrinogen-III oxidase, mitochondrial	12892	Oxygen-dependent coproporphyrinogen-III oxidase, mitochondrial OS=Mus musculus OX=10090 GN=Cpox PE=1 SV=2	P36552	Oxygen-dependent coproporphyrinogen-III oxidase, mitochondrial OS=Mus musculus OX=10090 GN=Cpox PE=1 SV=2	0	115.129	37.9233	13	76	13	1	443	49.7	8.53	3.175	848	13	2.84048e+07	4.20823e+07	196398	2.07407e+08	1.73236e+08	2.16994e+08	0.00063415	0.118272	-3.07982	1.99212e+08	2.30011e+07	1.32797e+07	11.546	2.35611e+07	2.13589e+07	1.23316e+07	90.653	0.0159714	3.19781	Down	GO:0004109|coproporphyrinogen oxidase activity;GO:0005212|structural constituent of eye lens;GO:0005391|P-type sodium:potassium-exchanging transporter activity;GO:0005737|cytoplasm;GO:0005739|mitochondrion;GO:0005743|mitochondrial inner membrane;GO:0005758|mitochondrial intermembrane space;GO:0005829|cytosol;GO:0006782|protoporphyrinogen IX biosynthetic process;GO:0006783|heme biosynthetic proces…	GO:0006782|protoporphyrinogen IX biosynthetic process;GO:0006783|heme biosynthetic process;GO:0006784|heme A biosynthetic process;GO:0006785|heme B biosynthetic process;GO:0006813|potassium ion transport;GO:0006814|sodium ion transport;GO:0010248|establishment or maintenance of transmembrane electrochemical gradient;GO:0048034|heme O biosynthetic process	GO:0005737|cytoplasm;GO:0005739|mitochondrion;GO:0005743|mitochondrial inner membrane;GO:0005758|mitochondrial intermembrane space;GO:0005829|cytosol;GO:0016020|membrane	GO:0004109|coproporphyrinogen oxidase activity;GO:0005212|structural constituent of eye lens;GO:0005391|P-type sodium:potassium-exchanging transporter activity;GO:0042802|identical protein binding;GO:0042803|protein homodimerization activity	mmu01100 Metabolic pathways;mmu01240 Biosynthesis of cofactors;mmu00860 Porphyrin metabolism	R-MMU-189445 Metabolism of porphyrins;R-MMU-189451 Heme biosynthesis	-	PF01218:Coproporphyrinogen III oxidase	Cytoplasm;Mitochondrion;Membrane	-
Q99K70	Rragc	Ras-related GTP-binding protein C	54170	Ras-related GTP-binding protein C OS=Mus musculus OX=10090 GN=Rragc PE=1 SV=1	Q99K70	Ras-related GTP-binding protein C OS=Mus musculus OX=10090 GN=Rragc PE=1 SV=1	0	105.695	48.995	13	76	13	1	398	44.1	5.1	5.7	1432	13	196398	196398	196398	5.97117e+07	4.44405e+07	6.30613e+07	0.000634369	0.00352361	-8.14873	5.57378e+07	9.92609e+06	5.73083e+06	17.8085	196398	0	0	0	0.0159714	3.19766	Down	GO:0003924|GTPase activity;GO:0005515|protein binding;GO:0005525|GTP binding;GO:0005634|nucleus;GO:0005654|nucleoplasm;GO:0005737|cytoplasm;GO:0005764|lysosome;GO:0005765|lysosomal membrane;GO:0009267|cellular response to starvation;GO:0010507|negative regulation of autophagy;GO:0019003|GDP binding;GO:0031669|cellular response to nutrient levels;GO:0032006|regulation of TOR signaling;GO:0032008|p…	GO:0009267|cellular response to starvation;GO:0010507|negative regulation of autophagy;GO:0031669|cellular response to nutrient levels;GO:0032006|regulation of TOR signaling;GO:0032008|positive regulation of TOR signaling;GO:0034198|cellular response to amino acid starvation;GO:0043200|response to amino acid;GO:0061462|protein localization to lysosome;GO:0072657|protein localization to membrane;G…	GO:0005634|nucleus;GO:0005654|nucleoplasm;GO:0005737|cytoplasm;GO:0005764|lysosome;GO:0005765|lysosomal membrane;GO:0043231|intracellular membrane-bounded organelle;GO:1990131|Gtr1-Gtr2 GTPase complex;GO:1990877|FNIP-folliculin RagC/D GAP	GO:0003924|GTPase activity;GO:0005515|protein binding;GO:0005525|GTP binding;GO:0019003|GDP binding;GO:0043495|protein-membrane adaptor activity;GO:0046982|protein heterodimerization activity;GO:0051020|GTPase binding;GO:0060090|molecular adaptor activity;GO:0140767|enzyme-substrate adaptor activity	mmu04140 Autophagy - animal;mmu04150 mTOR signaling pathway	R-MMU-3700989 Transcriptional Regulation by TP53;R-MMU-6807070 PTEN Regulation;R-MMU-1632852 Macroautophagy;R-MMU-9612973 Autophagy;R-MMU-5628897 TP53 Regulates Metabolic Genes;R-MMU-8943724 Regulation of PTEN gene transcription;R-MMU-166208 mTORC1-mediated signalling;R-MMU-165159 MTOR signalling;R-MMU-1257604 PIP3 activates AKT signaling;R-MMU-380972 Energy dependent regulation of mTOR by LKB1-A…	-	PF04670:Gtr1/RagA G protein conserved region	Cytoplasm;Membrane;Lysosome	-
Q3UZZ6	Sult1d1	Sulfotransferase 1 family member D1	53315	Sulfotransferase 1 family member D1 OS=Mus musculus OX=10090 GN=Sult1d1 PE=1 SV=1	Q3UZZ6	Sulfotransferase 1 family member D1 OS=Mus musculus OX=10090 GN=Sult1d1 PE=1 SV=1	0	22.336	16.6102	4	8	4	1	295	35.1	5.76	0.968	162	4	196398	196398	196398	4.78524e+07	3.38722e+07	4.59147e+07	0.000636223	0.00461609	-7.75911	4.25465e+07	7.57432e+06	4.37304e+06	17.8025	196398	0	0	0	0.0159714	3.19639	Down	GO:0000103|sulfate assimilation;GO:0004062|aryl sulfotransferase activity;GO:0005737|cytoplasm;GO:0006584|catecholamine metabolic process;GO:0006629|lipid metabolic process;GO:0008146|sulfotransferase activity;GO:0051923|sulfation	GO:0000103|sulfate assimilation;GO:0006584|catecholamine metabolic process;GO:0006629|lipid metabolic process;GO:0051923|sulfation	GO:0005737|cytoplasm	GO:0004062|aryl sulfotransferase activity;GO:0008146|sulfotransferase activity	-	-	-	PF00685:Sulfotransferase domain	Cytoplasm	-
Q9DCY0	Keg1	Glycine N-acyltransferase-like protein Keg1	64697	Glycine N-acyltransferase-like protein Keg1 OS=Mus musculus OX=10090 GN=Keg1 PE=1 SV=1	Q9DCY0	Glycine N-acyltransferase-like protein Keg1 OS=Mus musculus OX=10090 GN=Keg1 PE=1 SV=1	0	72.755	39.661	8	22	8	1	295	33.7	8.43	3.084	361	8	196398	196398	196398	2.57955e+08	1.86138e+08	2.59673e+08	0.000638983	0.000837202	-10.2221	2.34589e+08	4.19681e+07	2.42303e+07	17.8901	196398	0	0	0	0.0159714	3.19451	Down	GO:0005739|mitochondrion;GO:0005813|centrosome;GO:0005874|microtubule;GO:0016410|N-acyltransferase activity;GO:0047961|glycine N-acyltransferase activity	-	GO:0005739|mitochondrion;GO:0005813|centrosome;GO:0005874|microtubule	GO:0016410|N-acyltransferase activity;GO:0047961|glycine N-acyltransferase activity	-	-	-	PF06021:Aralkyl acyl-CoA:amino acid N-acyltransferase;PF08444:Aralkyl acyl-CoA:amino acid N-acyltransferase, C-terminal region	Cytoplasm;Mitochondrion;Centrosome	-
Q80V03	Adck5	Uncharacterized aarF domain-containing protein kinase 5	268822	Uncharacterized aarF domain-containing protein kinase 5 OS=Mus musculus OX=10090 GN=Adck5 PE=2 SV=2	Q80V03	Uncharacterized aarF domain-containing protein kinase 5 OS=Mus musculus OX=10090 GN=Adck5 PE=2 SV=2	0	12.59	6.87285	3	6	3	1	582	66.6	8.76	0.179	95	3	196398	196398	196398	6.08344e+06	6.76784e+06	8.51252e+06	0.000664447	0.0275791	-5.18028	7.12127e+06	1.25251e+06	723139	17.5883	196398	0	0	0	0.0164958	3.17754	Down	GO:0003674|molecular_function;GO:0004674|protein serine/threonine kinase activity;GO:0005739|mitochondrion;GO:0008150|biological_process;GO:0016020|membrane;GO:0016310|phosphorylation	GO:0008150|biological_process;GO:0016310|phosphorylation	GO:0005739|mitochondrion;GO:0016020|membrane	GO:0003674|molecular_function;GO:0004674|protein serine/threonine kinase activity	-	-	-	PF03109:ABC1 atypical kinase-like domain	Cytoplasm;Mitochondrion;Membrane	-
P70444	Bid	BH3-interacting domain death agonist	12122	BH3-interacting domain death agonist OS=Mus musculus OX=10090 GN=Bid PE=1 SV=2	P70444	BH3-interacting domain death agonist OS=Mus musculus OX=10090 GN=Bid PE=1 SV=2	0	95.035	63.5897	8	68	8	1	195	21.9	4.81	11.115	1615	8	1.72802e+08	1.93493e+08	1.5013e+08	45283907	4.03116e+07	2.31668e+07	0.000666498	4.74819	2.24738	3.62541e+07	1.16034e+07	6.69924e+06	32.0058	1.72142e+08	2.1689e+07	1.25222e+07	12.5995	0.0164958	3.1762	Up	GO:0001836|release of cytochrome c from mitochondria;GO:0005515|protein binding;GO:0005739|mitochondrion;GO:0005741|mitochondrial outer membrane;GO:0005829|cytosol;GO:0006626|protein targeting to mitochondrion;GO:0006919|activation of cysteine-type endopeptidase activity involved in apoptotic process;GO:0008637|apoptotic mitochondrial changes;GO:0010918|positive regulation of mitochondrial membra…	GO:0001836|release of cytochrome c from mitochondria;GO:0006626|protein targeting to mitochondrion;GO:0006919|activation of cysteine-type endopeptidase activity involved in apoptotic process;GO:0008637|apoptotic mitochondrial changes;GO:0010918|positive regulation of mitochondrial membrane potential;GO:0031334|positive regulation of protein-containing complex assembly;GO:0034263|positive regulati…	GO:0005739|mitochondrion;GO:0005741|mitochondrial outer membrane;GO:0005829|cytosol;GO:0016020|membrane;GO:0031966|mitochondrial membrane	GO:0005515|protein binding;GO:0031625|ubiquitin protein ligase binding	mmu05014 Amyotrophic lateral sclerosis;mmu05022 Pathways of neurodegeneration - multiple diseases;mmu05010 Alzheimer disease;mmu04932 Non-alcoholic fatty liver disease;mmu01524 Platinum drug resistance;mmu04210 Apoptosis;mmu04215 Apoptosis - multiple species;mmu05170 Human immunodeficiency virus 1 infection;mmu04071 Sphingolipid signaling pathway;mmu04115 p53 signaling pathway;mmu05164 Influenza …	R-MMU-5357801 Programmed Cell Death;R-MMU-109581 Apoptosis;R-MMU-109606 Intrinsic Pathway for Apoptosis;R-MMU-114452 Activation of BH3-only proteins;R-MMU-111447 Activation of BAD and translocation to mitochondria	WP166 Apoptosis modulation by HSP70;WP2902 p53 signaling;WP2075 Alzheimer's disease;WP1254 Apoptosis	PF06393:BH3 interacting domain (BID)	Cytoplasm;Mitochondrion;Membrane	-
Q9QY30	Abcb11	Bile salt export pump	27413	Bile salt export pump OS=Mus musculus OX=10090 GN=Abcb11 PE=1 SV=2	Q9QY30	Bile salt export pump OS=Mus musculus OX=10090 GN=Abcb11 PE=1 SV=2	0	84.64	13.8531	12	23	12	1	1321	146.7	7.66	0.565	526	12	196398	196398	196398	68894536	5.12115e+07	7.33395e+07	0.000681808	0.00304579	-8.35897	6.44819e+07	1.17054e+07	6.75811e+06	18.153	196398	0	0	0	0.016715	3.16634	Down	GO:0000139|Golgi membrane;GO:0005524|ATP binding;GO:0005768|endosome;GO:0005886|plasma membrane;GO:0006631|fatty acid metabolic process;GO:0006805|xenobiotic metabolic process;GO:0006855|xenobiotic transmembrane transport;GO:0006979|response to oxidative stress;GO:0008206|bile acid metabolic process;GO:0008559|ABC-type xenobiotic transporter activity;GO:0009410|response to xenobiotic stimulus;GO:…	GO:0006631|fatty acid metabolic process;GO:0006805|xenobiotic metabolic process;GO:0006855|xenobiotic transmembrane transport;GO:0006979|response to oxidative stress;GO:0008206|bile acid metabolic process;GO:0009410|response to xenobiotic stimulus;GO:0014070|response to organic cyclic compound;GO:0015721|bile acid and bile salt transport;GO:0015722|canalicular bile acid transport;GO:0016567|prote…	GO:0000139|Golgi membrane;GO:0005768|endosome;GO:0005886|plasma membrane;GO:0009986|cell surface;GO:0016020|membrane;GO:0016324|apical plasma membrane;GO:0045177|apical part of cell;GO:0046581|intercellular canaliculus;GO:0046691|intracellular canaliculus;GO:0055037|recycling endosome;GO:0055038|recycling endosome membrane	GO:0005524|ATP binding;GO:0008559|ABC-type xenobiotic transporter activity;GO:0015125|bile acid transmembrane transporter activity;GO:0015126|canalicular bile acid transmembrane transporter activity;GO:0015144|carbohydrate transmembrane transporter activity;GO:0015432|ABC-type bile acid transporter activity;GO:0016887|ATP hydrolysis activity	mmu04979 Cholesterol metabolism;mmu02010 ABC transporters;mmu01522 Endocrine resistance;mmu04976 Bile secretion	R-MMU-8957322 Metabolism of steroids;R-MMU-193368 Synthesis of bile acids and bile salts via 7alpha-hydroxycholesterol;R-MMU-192105 Synthesis of bile acids and bile salts;R-MMU-194068 Bile acid and bile salt metabolism;R-MMU-159418 Recycling of bile acids and salts	WP431 Nuclear receptors in lipid metabolism and toxicity	PF00005:ABC transporter;PF00664:ABC transporter transmembrane region	Cytoplasm;Golgi apparatus;Membrane	-
A6X935	Itih4	Inter alpha-trypsin inhibitor, heavy chain 4	16427	Inter alpha-trypsin inhibitor, heavy chain 4 OS=Mus musculus OX=10090 GN=Itih4 PE=1 SV=2	A6X935	Inter alpha-trypsin inhibitor, heavy chain 4 OS=Mus musculus OX=10090 GN=Itih4 PE=1 SV=2	0	183.862	44.4798	25	175	25	1	942	104.6	6.4	3.365	2251	25	5.11127e+09	5.37165e+09	4.53228e+09	2.35486e+09	1.97202e+09	1.67992e+09	0.000682755	2.4997	1.32176	2.00227e+09	3.38485e+08	1.95425e+08	16.9051	5.00507e+09	4.29643e+08	2.48055e+08	8.58416	0.016715	3.16574	Up	GO:0004867|serine-type endopeptidase inhibitor activity;GO:0005515|protein binding;GO:0005576|extracellular region;GO:0005615|extracellular space;GO:0005737|cytoplasm;GO:0005886|plasma membrane;GO:0006953|acute-phase response;GO:0010466|negative regulation of peptidase activity;GO:0030212|hyaluronan metabolic process;GO:0034097|response to cytokine;GO:0062023|collagen-containing extracellular mat…	GO:0006953|acute-phase response;GO:0010466|negative regulation of peptidase activity;GO:0030212|hyaluronan metabolic process;GO:0034097|response to cytokine	GO:0005576|extracellular region;GO:0005615|extracellular space;GO:0005737|cytoplasm;GO:0005886|plasma membrane;GO:0062023|collagen-containing extracellular matrix	GO:0004867|serine-type endopeptidase inhibitor activity;GO:0005515|protein binding	-	R-MMU-114608 Platelet degranulation;R-MMU-76005 Response to elevated platelet cytosolic Ca2+;R-MMU-76002 Platelet activation, signaling and aggregation	-	PF06668:Inter-alpha-trypsin inhibitor heavy chain C-terminus;PF08487:Vault protein inter-alpha-trypsin domain;PF00092:von Willebrand factor type A domain	Cytoplasm;Membrane;Extracellular region	-
Q8CHQ9	Nat8f2	N-acetyltransferase family 8 member 2	93673	N-acetyltransferase family 8 member 2 OS=Mus musculus OX=10090 GN=Nat8f2 PE=1 SV=1	Q8CHQ9	N-acetyltransferase family 8 member 2 OS=Mus musculus OX=10090 GN=Nat8f2 PE=1 SV=1	0	15.699	16.3866	4	7	4	1	238	26.4	9.58	1.031	108	4	196398	196398	196398	1.51132e+08	1.81174e+08	1.25644e+08	0.000685284	0.00128659	-9.60223	1.5265e+08	2.7796e+07	1.6048e+07	18.209	196398	0	0	0	0.016715	3.16413	Down	GO:0001702|gastrulation with mouth forming second;GO:0004468|lysine N-acetyltransferase activity, acting on acetyl phosphate as donor;GO:0005783|endoplasmic reticulum;GO:0005789|endoplasmic reticulum membrane;GO:0005793|endoplasmic reticulum-Golgi intermediate compartment;GO:0005794|Golgi apparatus;GO:0007162|negative regulation of cell adhesion;GO:0008080|N-acetyltransferase activity;GO:0016020|…	GO:0001702|gastrulation with mouth forming second;GO:0007162|negative regulation of cell adhesion	GO:0005783|endoplasmic reticulum;GO:0005789|endoplasmic reticulum membrane;GO:0005793|endoplasmic reticulum-Golgi intermediate compartment;GO:0005794|Golgi apparatus;GO:0016020|membrane;GO:0033116|endoplasmic reticulum-Golgi intermediate compartment membrane	GO:0004468|lysine N-acetyltransferase activity, acting on acetyl phosphate as donor;GO:0008080|N-acetyltransferase activity;GO:0047198|cysteine-S-conjugate N-acetyltransferase activity	mmu01100 Metabolic pathways;mmu00480 Glutathione metabolism	-	-	PF00583:Acetyltransferase (GNAT) family	Cytoplasm;Endoplasmic reticulum;Golgi apparatus;Membrane	-
Q791V5	Mtch2	Mitochondrial carrier homolog 2	56428	Mitochondrial carrier homolog 2 OS=Mus musculus OX=10090 GN=Mtch2 PE=1 SV=1	Q791V5	Mitochondrial carrier homolog 2 OS=Mus musculus OX=10090 GN=Mtch2 PE=1 SV=1	0	188.167	58.4158	13	314	13	1	303	33.5	8.25	33.145	7723	13	4.25433e+08	4.66725e+08	1.7102e+08	1.3263e+09	1.53014e+09	1.36046e+09	0.000715348	0.252124	-1.9878	1.40563e+09	1.09169e+08	6.30288e+07	7.76655	3.54393e+08	1.60142e+08	9.24579e+07	45.1877	0.0173644	3.14548	Down	GO:0005515|protein binding;GO:0005739|mitochondrion;GO:0005741|mitochondrial outer membrane;GO:0005743|mitochondrial inner membrane;GO:0006089|lactate metabolic process;GO:0010635|regulation of mitochondrial fusion;GO:0010917|negative regulation of mitochondrial membrane potential;GO:0016020|membrane;GO:0032977|membrane insertase activity;GO:0035701|hematopoietic stem cell migration;GO:0042775|mi…	GO:0006089|lactate metabolic process;GO:0010635|regulation of mitochondrial fusion;GO:0010917|negative regulation of mitochondrial membrane potential;GO:0035701|hematopoietic stem cell migration;GO:0042775|mitochondrial ATP synthesis coupled electron transport;GO:0043065|positive regulation of apoptotic process;GO:0043280|positive regulation of cysteine-type endopeptidase activity involved in apo…	GO:0005739|mitochondrion;GO:0005741|mitochondrial outer membrane;GO:0005743|mitochondrial inner membrane;GO:0016020|membrane	GO:0005515|protein binding;GO:0032977|membrane insertase activity	-	-	-	PF00153:Mitochondrial carrier protein	Cytoplasm;Mitochondrion;Membrane	-
Q8BWU8	Etnppl	Ethanolamine-phosphate phospho-lyase	71760	Ethanolamine-phosphate phospho-lyase OS=Mus musculus OX=10090 GN=Etnppl PE=2 SV=1	Q8BWU8	Ethanolamine-phosphate phospho-lyase OS=Mus musculus OX=10090 GN=Etnppl PE=2 SV=1	0	25.074	17.8357	6	12	6	1	499	55.5	6.93	0.743	116	6	196398	196398	196398	4.64767e+07	3.31593e+07	3.5588e+07	0.000734128	0.00511347	-7.61148	3.8408e+07	7.09244e+06	4.09482e+06	18.466	196398	0	0	0	0.0177067	3.13423	Down	GO:0003674|molecular_function;GO:0005739|mitochondrion;GO:0006649|phospholipid transfer to membrane;GO:0008150|biological_process;GO:0008483|transaminase activity;GO:0030170|pyridoxal phosphate binding;GO:0032094|response to food;GO:0050459|ethanolamine-phosphate phospho-lyase activity;GO:0055088|lipid homeostasis;GO:0071385|cellular response to glucocorticoid stimulus;GO:1905372|ceramide phospho…	GO:0006649|phospholipid transfer to membrane;GO:0008150|biological_process;GO:0032094|response to food;GO:0055088|lipid homeostasis;GO:0071385|cellular response to glucocorticoid stimulus;GO:1905372|ceramide phosphoethanolamine catabolic process	GO:0005739|mitochondrion	GO:0003674|molecular_function;GO:0008483|transaminase activity;GO:0030170|pyridoxal phosphate binding;GO:0050459|ethanolamine-phosphate phospho-lyase activity	mmu01100 Metabolic pathways;mmu00564 Glycerophospholipid metabolism	R-MMU-1483206 Glycerophospholipid biosynthesis;R-MMU-1483213 Synthesis of PE;R-MMU-1483257 Phospholipid metabolism	-	PF00202:Aminotransferase class-III	Cytoplasm;Mitochondrion	-
Q9CQT1	Mri1	Methylthioribose-1-phosphate isomerase	67873	Methylthioribose-1-phosphate isomerase OS=Mus musculus OX=10090 GN=Mri1 PE=1 SV=1	Q9CQT1	Methylthioribose-1-phosphate isomerase OS=Mus musculus OX=10090 GN=Mri1 PE=1 SV=1	0	122.495	64.4986	13	77	13	1	369	39.4	5.91	5.579	1379	13	2.64817e+07	1.8256e+07	196398	160742264	1.80268e+08	1.34404e+08	0.000736466	0.0945156	-3.4033	1.58471e+08	2.30161e+07	1.32883e+07	14.5238	1.4978e+07	1.34457e+07	7.7629e+06	89.7698	0.0177067	3.13285	Down	GO:0001650|fibrillar center;GO:0005654|nucleoplasm;GO:0005829|cytosol;GO:0019284|L-methionine salvage from S-adenosylmethionine;GO:0019509|L-methionine salvage from methylthioadenosine;GO:0042802|identical protein binding;GO:0046523|S-methyl-5-thioribose-1-phosphate isomerase activity	GO:0019284|L-methionine salvage from S-adenosylmethionine;GO:0019509|L-methionine salvage from methylthioadenosine	GO:0001650|fibrillar center;GO:0005654|nucleoplasm;GO:0005829|cytosol	GO:0042802|identical protein binding;GO:0046523|S-methyl-5-thioribose-1-phosphate isomerase activity	mmu01100 Metabolic pathways;mmu00270 Cysteine and methionine metabolism	R-MMU-71291 Metabolism of amino acids and derivatives;R-MMU-1614635 Sulfur amino acid metabolism	-	PF01008:Initiation factor 2 subunit family	Cytoplasm;Nucleolus	-
Q9WVJ3	Cpq	Carboxypeptidase Q	54381	Carboxypeptidase Q OS=Mus musculus OX=10090 GN=Cpq PE=1 SV=1	Q9WVJ3	Carboxypeptidase Q OS=Mus musculus OX=10090 GN=Cpq PE=1 SV=1	0	95.912	37.8723	10	70	10	1	470	51.8	6.21	2.899	1950	10	196398	196398	196398	4.29606e+07	30131139	4.18867e+07	0.000750293	0.00512439	-7.6084	3.83261e+07	7.11737e+06	4.10921e+06	18.5705	196398	0	0	0	0.0179532	3.12477	Down	GO:0004180|carboxypeptidase activity;GO:0005615|extracellular space;GO:0005737|cytoplasm;GO:0005764|lysosome;GO:0005783|endoplasmic reticulum;GO:0005794|Golgi apparatus;GO:0006508|proteolysis;GO:0006590|thyroid hormone generation;GO:0042246|tissue regeneration;GO:0042803|protein homodimerization activity;GO:0043171|peptide catabolic process;GO:0043231|intracellular membrane-bounded organelle;GO:0…	GO:0006508|proteolysis;GO:0006590|thyroid hormone generation;GO:0042246|tissue regeneration;GO:0043171|peptide catabolic process	GO:0005615|extracellular space;GO:0005737|cytoplasm;GO:0005764|lysosome;GO:0005783|endoplasmic reticulum;GO:0005794|Golgi apparatus;GO:0043231|intracellular membrane-bounded organelle	GO:0004180|carboxypeptidase activity;GO:0042803|protein homodimerization activity;GO:0046872|metal ion binding;GO:0070573|metallodipeptidase activity	-	-	-	PF04389:Peptidase family M28	Cytoplasm;Endoplasmic reticulum;Golgi apparatus;Lysosome;Extracellular region	-
Q8QZT1	Acat1	Acetyl-CoA acetyltransferase, mitochondrial	110446	Acetyl-CoA acetyltransferase, mitochondrial OS=Mus musculus OX=10090 GN=Acat1 PE=1 SV=1	Q8QZT1	Acetyl-CoA acetyltransferase, mitochondrial OS=Mus musculus OX=10090 GN=Acat1 PE=1 SV=1	0	342.2	69.8113	19	471	19	1	424	44.8	8.51	42.652	12531	19	9.89109e+08	1.08432e+09	4.88922e+08	3.00118e+09	2.80887e+09	3.31311e+09	0.000753829	0.280863	-1.83206	3.04105e+09	2.54472e+08	1.4692e+08	8.3679	8.54118e+08	3.19832e+08	1.84655e+08	37.4459	0.0179532	3.12273	Down	GO:0001889|liver development;GO:0003985|acetyl-CoA C-acetyltransferase activity;GO:0005739|mitochondrion;GO:0005743|mitochondrial inner membrane;GO:0005759|mitochondrial matrix;GO:0005783|endoplasmic reticulum;GO:0006085|acetyl-CoA biosynthetic process;GO:0006550|isoleucine catabolic process;GO:0006635|fatty acid beta-oxidation;GO:0009725|response to hormone;GO:0014070|response to organic cyclic …	GO:0001889|liver development;GO:0006085|acetyl-CoA biosynthetic process;GO:0006550|isoleucine catabolic process;GO:0006635|fatty acid beta-oxidation;GO:0009725|response to hormone;GO:0014070|response to organic cyclic compound;GO:0015936|coenzyme A metabolic process;GO:0015937|coenzyme A biosynthetic process;GO:0042594|response to starvation;GO:0046356|acetyl-CoA catabolic process;GO:0046952|keto…	GO:0005739|mitochondrion;GO:0005743|mitochondrial inner membrane;GO:0005759|mitochondrial matrix;GO:0005783|endoplasmic reticulum	GO:0003985|acetyl-CoA C-acetyltransferase activity;GO:0016453|C-acetyltransferase activity;GO:0019899|enzyme binding;GO:0030955|potassium ion binding;GO:0034736|cholesterol O-acyltransferase activity;GO:0042802|identical protein binding;GO:0120225|coenzyme A binding	mmu01100 Metabolic pathways;mmu01200 Carbon metabolism;mmu00280 Valine, leucine and isoleucine degradation;mmu00620 Pyruvate metabolism;mmu01212 Fatty acid metabolism;mmu00630 Glyoxylate and dicarboxylate metabolism;mmu00310 Lysine degradation;mmu00071 Fatty acid degradation;mmu00380 Tryptophan metabolism;mmu00650 Butanoate metabolism;mmu00900 Terpenoid backbone biosynthesis;mmu04975 Fat digestio…	R-MMU-1428517 Aerobic respiration and respiratory electron transport;R-MMU-71291 Metabolism of amino acids and derivatives;R-MMU-9837999 Mitochondrial protein degradation;R-MMU-71403 Citric acid cycle (TCA cycle);R-MMU-70895 Branched-chain amino acid catabolism;R-MMU-9854311 Maturation of TCA enzymes and regulation of TCA cycle;R-MMU-74182 Ketone body metabolism	WP1269 Fatty acid beta-oxidation;WP79 Tryptophan metabolism;WP4346 Cholesterol metabolism with Bloch and Kandutsch-Russell pathways	PF00108:Thiolase, N-terminal domain;PF02803:Thiolase, C-terminal domain	Cytoplasm;Mitochondrion;Endoplasmic reticulum;Membrane	-
Q9Z2I0	Letm1	Mitochondrial proton/calcium exchanger protein	56384	Mitochondrial proton/calcium exchanger protein OS=Mus musculus OX=10090 GN=Letm1 PE=1 SV=1	Q9Z2I0	Mitochondrial proton/calcium exchanger protein OS=Mus musculus OX=10090 GN=Letm1 PE=1 SV=1	0	291.839	52.981	32	332	32	1	738	82.9	6.52	10.62	6629	32	1.80402e+08	221413628	8.17727e+07	5.45948e+08	5.4105e+08	5.70647e+08	0.000768489	0.291732	-1.77729	5.52548e+08	1.58644e+07	9.15933e+06	2.87114	1.61196e+08	7.17742e+07	4.14388e+07	44.526	0.0182164	3.11436	Down	GO:0005739|mitochondrion;GO:0005743|mitochondrial inner membrane;GO:0006816|calcium ion transport;GO:0006851|mitochondrial calcium ion transmembrane transport;GO:0007005|mitochondrion organization;GO:0007007|inner mitochondrial membrane organization;GO:0015369|calcium:proton antiporter activity;GO:0034214|protein hexamerization;GO:0042407|cristae formation;GO:0043022|ribosome binding;GO:0046872|m…	GO:0006816|calcium ion transport;GO:0006851|mitochondrial calcium ion transmembrane transport;GO:0007005|mitochondrion organization;GO:0007007|inner mitochondrial membrane organization;GO:0034214|protein hexamerization;GO:0042407|cristae formation;GO:0051260|protein homooligomerization;GO:0051560|mitochondrial calcium ion homeostasis;GO:0051562|negative regulation of mitochondrial calcium ion con…	GO:0005739|mitochondrion;GO:0005743|mitochondrial inner membrane	GO:0015369|calcium:proton antiporter activity;GO:0043022|ribosome binding;GO:0046872|metal ion binding	-	R-MMU-9012999 RHO GTPase cycle;R-MMU-9013408 RHOG GTPase cycle	-	PF07766:LETM1-like, RBD	Cytoplasm;Mitochondrion;Membrane	-
Q64464	Cyp3a13	Cytochrome P450 3A13	13113	Cytochrome P450 3A13 OS=Mus musculus OX=10090 GN=Cyp3a13 PE=1 SV=1	Q64464	Cytochrome P450 3A13 OS=Mus musculus OX=10090 GN=Cyp3a13 PE=1 SV=1	0	65.16	31.8091	13	29	13	1	503	57.5	8.57	2.29	301	13	196398	196398	196398	1.53397e+08	1.18793e+08	1.74288e+08	0.000780427	0.00131965	-9.56563	1.48826e+08	2.80287e+07	1.61824e+07	18.8332	196398	0	0	0	0.0183456	3.10767	Down	GO:0004497|monooxygenase activity;GO:0005496|steroid binding;GO:0005506|iron ion binding;GO:0005737|cytoplasm;GO:0005789|endoplasmic reticulum membrane;GO:0008202|steroid metabolic process;GO:0008395|steroid hydroxylase activity;GO:0008401|retinoic acid 4-hydroxylase activity;GO:0010628|positive regulation of gene expression;GO:0016491|oxidoreductase activity;GO:0019899|enzyme binding;GO:0020037|…	GO:0008202|steroid metabolic process;GO:0010628|positive regulation of gene expression;GO:0070989|oxidative demethylation	GO:0005737|cytoplasm;GO:0005789|endoplasmic reticulum membrane	GO:0004497|monooxygenase activity;GO:0005496|steroid binding;GO:0005506|iron ion binding;GO:0008395|steroid hydroxylase activity;GO:0008401|retinoic acid 4-hydroxylase activity;GO:0016491|oxidoreductase activity;GO:0019899|enzyme binding;GO:0020037|heme binding;GO:0030343|vitamin D3 25-hydroxylase activity;GO:0034875|caffeine oxidase activity;GO:0050649|testosterone 6-beta-hydroxylase activity;GO…	mmu01100 Metabolic pathways;mmu05204 Chemical carcinogenesis - DNA adducts;mmu00140 Steroid hormone biosynthesis;mmu00830 Retinol metabolism;mmu05207 Chemical carcinogenesis - receptor activation;mmu00591 Linoleic acid metabolism	R-MMU-211859 Biological oxidations;R-MMU-9748784 Drug ADME;R-MMU-211945 Phase I - Functionalization of compounds;R-MMU-5423646 Aflatoxin activation and detoxification;R-MMU-9754706 Atorvastatin ADME;R-MMU-9018682 Biosynthesis of maresins;R-MMU-211981 Xenobiotics;R-MMU-9749641 Aspirin ADME;R-MMU-9027307 Biosynthesis of maresin-like SPMs;R-MMU-9018677 Biosynthesis of DHA-derived SPMs;R-MMU-9018678 …	-	PF00067:Cytochrome P450	Cytoplasm;Endoplasmic reticulum;Membrane	-
P00329	Adh1	Alcohol dehydrogenase 1	11522	Alcohol dehydrogenase 1 OS=Mus musculus OX=10090 GN=Adh1 PE=1 SV=2	P00329	Alcohol dehydrogenase 1 OS=Mus musculus OX=10090 GN=Adh1 PE=1 SV=2	0	212.936	55.7333	15	170	15	1	375	39.7	8.1	41.813	3182	15	196398	1.13518e+07	196398	4700772940	3.7283e+09	5.47081e+09	0.000781207	0.00084494	-10.2089	4.6333e+09	8.73215e+08	5.04151e+08	18.8465	3.91486e+06	6.44056e+06	3.71846e+06	164.516	0.0183456	3.10723	Down	GO:0001523|retinoid metabolic process;GO:0004022|alcohol dehydrogenase (NAD+) activity;GO:0004745|all-trans-retinol dehydrogenase (NAD+) activity;GO:0005622|intracellular anatomical structure;GO:0005654|nucleoplasm;GO:0005739|mitochondrion;GO:0005829|cytosol;GO:0005886|plasma membrane;GO:0006068|ethanol catabolic process;GO:0006629|lipid metabolic process;GO:0008270|zinc ion binding;GO:0031100|an…	GO:0001523|retinoid metabolic process;GO:0006068|ethanol catabolic process;GO:0006629|lipid metabolic process;GO:0031100|animal organ regeneration;GO:0032526|response to retinoic acid;GO:0032570|response to progesterone;GO:0033574|response to testosterone;GO:0042572|retinol metabolic process;GO:0042573|retinoic acid metabolic process;GO:0048149|behavioral response to ethanol;GO:0048545|response t…	GO:0005622|intracellular anatomical structure;GO:0005654|nucleoplasm;GO:0005739|mitochondrion;GO:0005829|cytosol;GO:0005886|plasma membrane	GO:0004022|alcohol dehydrogenase (NAD+) activity;GO:0004745|all-trans-retinol dehydrogenase (NAD+) activity;GO:0008270|zinc ion binding;GO:0042802|identical protein binding;GO:0097159|organic cyclic compound binding	mmu01100 Metabolic pathways;mmu00620 Pyruvate metabolism;mmu00071 Fatty acid degradation;mmu00010 Glycolysis / Gluconeogenesis;mmu00982 Drug metabolism - cytochrome P450;mmu00980 Metabolism of xenobiotics by cytochrome P450;mmu00350 Tyrosine metabolism;mmu00830 Retinol metabolism;mmu04936 Alcoholic liver disease	R-MMU-211859 Biological oxidations;R-MMU-9748784 Drug ADME;R-MMU-5362517 Signaling by Retinoic Acid;R-MMU-211945 Phase I - Functionalization of compounds;R-MMU-5365859 RA biosynthesis pathway;R-MMU-9006931 Signaling by Nuclear Receptors	WP662 Amino acid metabolism;WP1259 Retinol metabolism	PF08240:Alcohol dehydrogenase GroES-like domain;PF00107:Zinc-binding dehydrogenase	Cytoplasm;Mitochondrion;Membrane	-
P41234	Abca2	ATP-binding cassette sub-family A member 2	11305	ATP-binding cassette sub-family A member 2 OS=Mus musculus OX=10090 GN=Abca2 PE=1 SV=4	P41234	ATP-binding cassette sub-family A member 2 OS=Mus musculus OX=10090 GN=Abca2 PE=1 SV=4	0	24.426	5.38209	8	15	7	1	2434	270.3	6.76	0.175	99	8	196398	196398	196398	1.86957e+07	1.3704e+07	1.37479e+07	0.000786263	0.0127676	-6.29137	1.53826e+07	2.86936e+06	1.65663e+06	18.6534	196398	0	0	0	0.0183789	3.10443	Down	GO:0001573|ganglioside metabolic process;GO:0005319|lipid transporter activity;GO:0005524|ATP binding;GO:0005764|lysosome;GO:0005765|lysosomal membrane;GO:0005768|endosome;GO:0005815|microtubule organizing center;GO:0005886|plasma membrane;GO:0006684|sphingomyelin metabolic process;GO:0006687|glycosphingolipid metabolic process;GO:0006869|lipid transport;GO:0007626|locomotory behavior;GO:0008203|…	GO:0001573|ganglioside metabolic process;GO:0006684|sphingomyelin metabolic process;GO:0006687|glycosphingolipid metabolic process;GO:0006869|lipid transport;GO:0007626|locomotory behavior;GO:0008203|cholesterol metabolic process;GO:0019218|regulation of steroid metabolic process;GO:0032289|central nervous system myelin formation;GO:0032383|regulation of intracellular cholesterol transport;GO:003…	GO:0005764|lysosome;GO:0005765|lysosomal membrane;GO:0005768|endosome;GO:0005815|microtubule organizing center;GO:0005886|plasma membrane;GO:0010008|endosome membrane;GO:0016020|membrane;GO:0031410|cytoplasmic vesicle;GO:0043231|intracellular membrane-bounded organelle	GO:0005319|lipid transporter activity;GO:0005524|ATP binding;GO:0016887|ATP hydrolysis activity;GO:0042626|ATPase-coupled transmembrane transporter activity;GO:0061135|endopeptidase regulator activity;GO:0099038|ceramide floppase activity;GO:0140359|ABC-type transporter activity	mmu04142 Lysosome;mmu02010 ABC transporters	-	-	PF00005:ABC transporter;PF12698:ABC-2 family transporter protein	Cytoplasm;Membrane;Lysosome	-
Q9DB20	Atp5po	ATP synthase subunit O, mitochondrial	28080	ATP synthase subunit O, mitochondrial OS=Mus musculus OX=10090 GN=Atp5po PE=1 SV=1	Q9DB20	ATP synthase subunit O, mitochondrial OS=Mus musculus OX=10090 GN=Atp5po PE=1 SV=1	0	165.535	55.3991	9	257	9	1	213	23.3	9.99	30.623	6977	9	1.01344e+09	1.13293e+09	4.20998e+08	2.87761e+09	3.0796e+09	3.23839e+09	0.000819347	0.279195	-1.84065	3.0652e+09	1.80816e+08	1.04394e+08	5.899	8.55789e+08	3.81251e+08	2.20116e+08	44.5497	0.0190286	3.08653	Down	GO:0005739|mitochondrion;GO:0005743|mitochondrial inner membrane;GO:0005886|plasma membrane;GO:0009986|cell surface;GO:0016887|ATP hydrolysis activity;GO:0042776|proton motive force-driven mitochondrial ATP synthesis;GO:0043209|myelin sheath;GO:0044877|protein-containing complex binding;GO:0045259|proton-transporting ATP synthase complex;GO:0045263|proton-transporting ATP synthase complex, coupli…	GO:0042776|proton motive force-driven mitochondrial ATP synthesis;GO:1902600|proton transmembrane transport	GO:0005739|mitochondrion;GO:0005743|mitochondrial inner membrane;GO:0005886|plasma membrane;GO:0009986|cell surface;GO:0043209|myelin sheath;GO:0045259|proton-transporting ATP synthase complex;GO:0045263|proton-transporting ATP synthase complex, coupling factor F(o)	GO:0016887|ATP hydrolysis activity;GO:0044877|protein-containing complex binding;GO:0046933|proton-transporting ATP synthase activity, rotational mechanism;GO:1903924|estradiol binding	mmu01100 Metabolic pathways;mmu05014 Amyotrophic lateral sclerosis;mmu05016 Huntington disease;mmu05012 Parkinson disease;mmu05020 Prion disease;mmu00190 Oxidative phosphorylation;mmu05208 Chemical carcinogenesis - reactive oxygen species;mmu05022 Pathways of neurodegeneration - multiple diseases;mmu04714 Thermogenesis;mmu05415 Diabetic cardiomyopathy;mmu05010 Alzheimer disease	R-MMU-1428517 Aerobic respiration and respiratory electron transport;R-MMU-9837999 Mitochondrial protein degradation;R-MMU-1592230 Mitochondrial biogenesis;R-MMU-163210 Formation of ATP by chemiosmotic coupling;R-MMU-8949613 Cristae formation;R-MMU-1852241 Organelle biogenesis and maintenance	WP295 Electron transport chain;WP1248 Oxidative phosphorylation	PF00213:ATP synthase delta (OSCP) subunit	Cytoplasm;Mitochondrion;Membrane	-
Q99P69	Nuf2	Kinetochore protein Nuf2	66977	Kinetochore protein Nuf2 OS=Mus musculus OX=10090 GN=Nuf2 PE=1 SV=2	Q99P69	Kinetochore protein Nuf2 OS=Mus musculus OX=10090 GN=Nuf2 PE=1 SV=2	0	51.466	26.3499	10	41	10	1	463	54.6	8.22	1.207	856	10	196398	196398	196398	3.71949e+07	5.4408e+07	44555811	0.000821594	0.00432726	-7.85233	45386242	8.63657e+06	4.98633e+06	19.0291	196398	0	0	0	0.0190286	3.08534	Down	GO:0000776|kinetochore;GO:0005654|nucleoplasm;GO:0005829|cytosol;GO:0007052|mitotic spindle organization;GO:0007059|chromosome segregation;GO:0007094|mitotic spindle assembly checkpoint signaling;GO:0008017|microtubule binding;GO:0008608|attachment of spindle microtubules to kinetochore;GO:0031262|Ndc80 complex;GO:0044877|protein-containing complex binding;GO:0045132|meiotic chromosome segregatio…	GO:0007052|mitotic spindle organization;GO:0007059|chromosome segregation;GO:0007094|mitotic spindle assembly checkpoint signaling;GO:0008608|attachment of spindle microtubules to kinetochore;GO:0045132|meiotic chromosome segregation;GO:0051301|cell division;GO:0051315|attachment of mitotic spindle microtubules to kinetochore;GO:0051383|kinetochore organization	GO:0000776|kinetochore;GO:0005654|nucleoplasm;GO:0005829|cytosol;GO:0031262|Ndc80 complex	GO:0008017|microtubule binding;GO:0044877|protein-containing complex binding	-	R-MMU-68882 Mitotic Anaphase;R-MMU-2555396 Mitotic Metaphase and Anaphase;R-MMU-2467813 Separation of Sister Chromatids;R-MMU-68886 M Phase;R-MMU-69620 Cell Cycle Checkpoints;R-MMU-68877 Mitotic Prometaphase;R-MMU-195258 RHO GTPase Effectors;R-MMU-2500257 Resolution of Sister Chromatid Cohesion;R-MMU-69618 Mitotic Spindle Checkpoint;R-MMU-5663220 RHO GTPases Activate Formins;R-MMU-9648025 EML4 an…	-	PF03800:Nuf2 family	Cytoplasm	-
P56395	Cyb5a	Cytochrome b5	109672	Cytochrome b5 OS=Mus musculus OX=10090 GN=Cyb5a PE=1 SV=2	P56395	Cytochrome b5 OS=Mus musculus OX=10090 GN=Cyb5a PE=1 SV=2	0	72.914	47.7612	5	99	5	1	134	15.2	5.07	9	3905	5	1.25707e+08	1.34763e+08	5.64908e+07	1.0677e+09	1.12285e+09	8.10092e+08	0.000847428	0.105631	-3.2429	1.00022e+09	1.66946e+08	9.63865e+07	16.691	1.05654e+08	4.28163e+07	2.472e+07	40.5252	0.0195373	3.0719	Down	GO:0004768|stearoyl-CoA 9-desaturase activity;GO:0005739|mitochondrion;GO:0005741|mitochondrial outer membrane;GO:0005783|endoplasmic reticulum;GO:0005789|endoplasmic reticulum membrane;GO:0005829|cytosol;GO:0006631|fatty acid metabolic process;GO:0016020|membrane;GO:0019899|enzyme binding;GO:0020037|heme binding;GO:0043231|intracellular membrane-bounded organelle;GO:0046872|metal ion binding	GO:0006631|fatty acid metabolic process	GO:0005739|mitochondrion;GO:0005741|mitochondrial outer membrane;GO:0005783|endoplasmic reticulum;GO:0005789|endoplasmic reticulum membrane;GO:0005829|cytosol;GO:0016020|membrane;GO:0043231|intracellular membrane-bounded organelle	GO:0004768|stearoyl-CoA 9-desaturase activity;GO:0019899|enzyme binding;GO:0020037|heme binding;GO:0046872|metal ion binding	-	R-MMU-9609507 Protein localization;R-MMU-9609523 Insertion of tail-anchored proteins into the endoplasmic reticulum membrane;R-MMU-196854 Metabolism of vitamins and cofactors;R-MMU-196849 Metabolism of water-soluble vitamins and cofactors	WP1274 Oxidation by cytochrome P450	PF00173:Cytochrome b5-like Heme/Steroid binding domain	Cytoplasm;Mitochondrion;Endoplasmic reticulum;Membrane	-
Q62425	Ndufa4	Cytochrome c oxidase subunit NDUFA4	17992	Cytochrome c oxidase subunit NDUFA4 OS=Mus musculus OX=10090 GN=Ndufa4 PE=1 SV=2	Q62425	Cytochrome c oxidase subunit NDUFA4 OS=Mus musculus OX=10090 GN=Ndufa4 PE=1 SV=2	0	28.498	47.561	5	48	5	1	82	9.3	9.52	9	675	5	634363163	1.00422e+09	3.43151e+08	2.38888e+09	2699460598	2.60029e+09	0.000854836	0.257749	-1.95596	2.56288e+09	1.58633e+08	9.15871e+07	6.18967	6.60579e+08	3.31315e+08	1.91285e+08	50.1552	0.0195528	3.06812	Down	GO:0005515|protein binding;GO:0005739|mitochondrion;GO:0005743|mitochondrial inner membrane;GO:0031966|mitochondrial membrane;GO:0044877|protein-containing complex binding;GO:0045271|respiratory chain complex I;GO:0045277|respiratory chain complex IV;GO:1904960|positive regulation of cytochrome-c oxidase activity	GO:1904960|positive regulation of cytochrome-c oxidase activity	GO:0005739|mitochondrion;GO:0005743|mitochondrial inner membrane;GO:0031966|mitochondrial membrane;GO:0045271|respiratory chain complex I;GO:0045277|respiratory chain complex IV	GO:0005515|protein binding;GO:0044877|protein-containing complex binding	mmu01100 Metabolic pathways;mmu05014 Amyotrophic lateral sclerosis;mmu05016 Huntington disease;mmu05012 Parkinson disease;mmu05020 Prion disease;mmu00190 Oxidative phosphorylation;mmu05208 Chemical carcinogenesis - reactive oxygen species;mmu05022 Pathways of neurodegeneration - multiple diseases;mmu04714 Thermogenesis;mmu05415 Diabetic cardiomyopathy;mmu05010 Alzheimer disease;mmu04932 Non-alcoh…	R-MMU-1428517 Aerobic respiration and respiratory electron transport;R-MMU-3700989 Transcriptional Regulation by TP53;R-MMU-611105 Respiratory electron transport;R-MMU-9711123 Cellular response to chemical stress;R-MMU-5628897 TP53 Regulates Metabolic Genes;R-MMU-9707564 Cytoprotection by HMOX1;R-MMU-9864848 Complex IV assembly	WP295 Electron transport chain;WP1248 Oxidative phosphorylation	PF06522:NADH-ubiquinone reductase complex 1 MLRQ subunit	Cytoplasm;Mitochondrion;Membrane	-
Q5FW57	Gm4952	Glycine N-acyltransferase-like protein	240549	Glycine N-acyltransferase-like protein OS=Mus musculus OX=10090 GN=Gm4952 PE=1 SV=3	Q5FW57	Glycine N-acyltransferase-like protein OS=Mus musculus OX=10090 GN=Gm4952 PE=1 SV=3	0	139.922	58.4459	14	41	13	1	296	34.1	7.8	13.678	883	14	196398	196398	196398	3.85973e+08	2.68648e+08	3.8241e+08	0.000855845	0.000568155	-10.7814	3.45677e+08	6.67328e+07	3.85282e+07	19.305	196398	0	0	0	0.0195528	3.0676	Down	GO:0005739|mitochondrion;GO:0016410|N-acyltransferase activity;GO:0047961|glycine N-acyltransferase activity	-	GO:0005739|mitochondrion	GO:0016410|N-acyltransferase activity;GO:0047961|glycine N-acyltransferase activity	mmu00360 Phenylalanine metabolism	-	-	PF06021:Aralkyl acyl-CoA:amino acid N-acyltransferase;PF08444:Aralkyl acyl-CoA:amino acid N-acyltransferase, C-terminal region	Cytoplasm;Mitochondrion	-
Q6ZWQ7	Spcs3	Signal peptidase complex subunit 3	76687	Signal peptidase complex subunit 3 OS=Mus musculus OX=10090 GN=Spcs3 PE=1 SV=1	Q6ZWQ7	Signal peptidase complex subunit 3 OS=Mus musculus OX=10090 GN=Spcs3 PE=1 SV=1	0	17.537	17.7778	3	32	3	1	180	20.3	8.62	2.162	536	3	1.1116e+08	110048728	6.20454e+07	2.83119e+08	344182269	3.02972e+08	0.000875866	0.304485	-1.71555	3.10091e+08	3.11482e+07	1.79834e+07	10.0448	9.44181e+07	2.80411e+07	1.61896e+07	29.6989	0.0198314	3.05756	Down	GO:0005783|endoplasmic reticulum;GO:0005787|signal peptidase complex;GO:0005789|endoplasmic reticulum membrane;GO:0006465|signal peptide processing;GO:0006508|proteolysis;GO:0019082|viral protein processing;GO:0045047|protein targeting to ER	GO:0006465|signal peptide processing;GO:0006508|proteolysis;GO:0019082|viral protein processing;GO:0045047|protein targeting to ER	GO:0005783|endoplasmic reticulum;GO:0005787|signal peptidase complex;GO:0005789|endoplasmic reticulum membrane	-	mmu03060 Protein export	R-MMU-422085 Synthesis, secretion, and deacylation of Ghrelin;R-MMU-2980736 Peptide hormone metabolism	-	PF04573:Signal peptidase subunit	Cytoplasm;Endoplasmic reticulum;Membrane	-
P06151	Ldha	L-lactate dehydrogenase A chain	16828	L-lactate dehydrogenase A chain OS=Mus musculus OX=10090 GN=Ldha PE=1 SV=3	P06151	L-lactate dehydrogenase A chain OS=Mus musculus OX=10090 GN=Ldha PE=1 SV=3	0	194.239	77.4096	21	224	18	1	332	36.5	7.74	16.783	5182	21	7.25814e+07	8.1105e+07	3.15337e+07	9.76259e+08	7.38604e+08	1.05753e+09	0.000880936	0.0668087	-3.90382	9.24132e+08	1.65731e+08	9.56849e+07	17.9337	6.174e+07	2.65043e+07	1.53023e+07	42.9289	0.0198314	3.05506	Down	GO:0001889|liver development;GO:0004457|lactate dehydrogenase activity;GO:0004459|L-lactate dehydrogenase activity;GO:0005515|protein binding;GO:0005739|mitochondrion;GO:0005829|cytosol;GO:0006089|lactate metabolic process;GO:0006090|pyruvate metabolic process;GO:0007519|skeletal muscle tissue development;GO:0019244|lactate biosynthetic process from pyruvate;GO:0019661|glucose catabolic process t…	GO:0001889|liver development;GO:0006089|lactate metabolic process;GO:0006090|pyruvate metabolic process;GO:0007519|skeletal muscle tissue development;GO:0019244|lactate biosynthetic process from pyruvate;GO:0019661|glucose catabolic process to lactate via pyruvate;GO:0019674|NAD metabolic process;GO:0042867|pyruvate catabolic process;GO:0043065|positive regulation of apoptotic process	GO:0005739|mitochondrion;GO:0005829|cytosol;GO:0035686|sperm fibrous sheath;GO:1990204|oxidoreductase complex	GO:0004457|lactate dehydrogenase activity;GO:0004459|L-lactate dehydrogenase activity;GO:0005515|protein binding;GO:0019900|kinase binding;GO:0042802|identical protein binding;GO:0051287|NAD binding	mmu01100 Metabolic pathways;mmu00270 Cysteine and methionine metabolism;mmu00620 Pyruvate metabolism;mmu00640 Propanoate metabolism;mmu00010 Glycolysis / Gluconeogenesis;mmu05230 Central carbon metabolism in cancer;mmu04922 Glucagon signaling pathway;mmu04066 HIF-1 signaling pathway	R-MMU-1428517 Aerobic respiration and respiratory electron transport;R-MMU-70268 Pyruvate metabolism;R-MMU-9861718 Regulation of pyruvate metabolism	WP662 Amino acid metabolism;WP157 Glycolysis and gluconeogenesis	PF00056:lactate/malate dehydrogenase, NAD binding domain;PF02866:lactate/malate dehydrogenase, alpha/beta C-terminal domain	Cytoplasm;Mitochondrion	-
Q9CW42	Mtarc1	Mitochondrial amidoxime-reducing component 1	66112	Mitochondrial amidoxime-reducing component 1 OS=Mus musculus OX=10090 GN=Mtarc1 PE=1 SV=2	Q9CW42	Mitochondrial amidoxime-reducing component 1 OS=Mus musculus OX=10090 GN=Mtarc1 PE=1 SV=2	0	123.331	52.0588	12	28	12	1	340	38	8.59	7.859	907	12	196398	196398	196398	3.48811e+08	2.68484e+08	3.99151e+08	0.000881083	0.000579661	-10.7525	3.38815e+08	6.59043e+07	3.80499e+07	19.4514	196398	0	0	0	0.0198314	3.05498	Down	GO:0005739|mitochondrion;GO:0005741|mitochondrial outer membrane;GO:0005743|mitochondrial inner membrane;GO:0006809|nitric oxide biosynthetic process;GO:0008940|nitrate reductase activity;GO:0016661|oxidoreductase activity, acting on other nitrogenous compounds as donors;GO:0030151|molybdenum ion binding;GO:0030170|pyridoxal phosphate binding;GO:0042126|nitrate metabolic process;GO:0043546|molybd…	GO:0006809|nitric oxide biosynthetic process;GO:0042126|nitrate metabolic process;GO:0070458|cellular detoxification of nitrogen compound	GO:0005739|mitochondrion;GO:0005741|mitochondrial outer membrane;GO:0005743|mitochondrial inner membrane;GO:1903958|nitric-oxide synthase complex	GO:0008940|nitrate reductase activity;GO:0016661|oxidoreductase activity, acting on other nitrogenous compounds as donors;GO:0030151|molybdenum ion binding;GO:0030170|pyridoxal phosphate binding;GO:0043546|molybdopterin cofactor binding;GO:0050421|nitrite reductase (NO-forming) activity;GO:0098809|nitrite reductase activity	-	R-MMU-211859 Biological oxidations;R-MMU-211945 Phase I - Functionalization of compounds	-	PF03473:MOSC domain;PF03476:MOSC N-terminal beta barrel domain	Cytoplasm;Mitochondrion;Membrane	-
Q9CQ62	Decr1	2,4-dienoyl-CoA reductase [(3E)-enoyl-CoA-producing], mitochondrial	67460	2,4-dienoyl-CoA reductase [(3E)-enoyl-CoA-producing], mitochondrial OS=Mus musculus OX=10090 GN=Decr1 PE=1 SV=1	Q9CQ62	2,4-dienoyl-CoA reductase [(3E)-enoyl-CoA-producing], mitochondrial OS=Mus musculus OX=10090 GN=Decr1 PE=1 SV=1	0	189.829	46.8657	12	204	12	1	335	36.2	8.95	12.503	4065	12	3.8923e+08	4.01093e+08	2.29161e+08	1.32148e+09	1.58939e+09	1.74884e+09	0.000883754	0.218787	-2.1924	1.55324e+09	2.15962e+08	1.24686e+08	13.904	3.39828e+08	9.60235e+07	5.54392e+07	28.2565	0.0198314	3.05367	Down	GO:0005654|nucleoplasm;GO:0005739|mitochondrion;GO:0005829|cytosol;GO:0006635|fatty acid beta-oxidation;GO:0008670|2,4-dienoyl-CoA reductase (NADPH) activity;GO:0042802|identical protein binding;GO:0070402|NADPH binding;GO:0120162|positive regulation of cold-induced thermogenesis;GO:1902494|catalytic complex	GO:0006635|fatty acid beta-oxidation;GO:0120162|positive regulation of cold-induced thermogenesis	GO:0005654|nucleoplasm;GO:0005739|mitochondrion;GO:0005829|cytosol;GO:1902494|catalytic complex	GO:0008670|2,4-dienoyl-CoA reductase (NADPH) activity;GO:0042802|identical protein binding;GO:0070402|NADPH binding	-	R-MMU-77289 Mitochondrial Fatty Acid Beta-Oxidation;R-MMU-8978868 Fatty acid metabolism	WP336 Fatty acid biosynthesis;WP1269 Fatty acid beta-oxidation	PF13561:Enoyl-(Acyl carrier protein) reductase	Cytoplasm;Mitochondrion	-
Q91W64	Cyp2c70	Cytochrome P450 2C70	226105	Cytochrome P450 2C70 OS=Mus musculus OX=10090 GN=Cyp2c70 PE=1 SV=2	Q91W64	Cytochrome P450 2C70 OS=Mus musculus OX=10090 GN=Cyp2c70 PE=1 SV=2	0	68.477	23.9264	10	20	10	1	489	56	8.09	1.712	441	10	196398	196398	196398	1.05572e+08	8.30216e+07	1.23539e+08	0.000896318	0.00188764	-9.0492	1.04044e+08	2.0302e+07	1.17214e+07	19.5129	196398	0	0	0	0.0199521	3.04754	Down	GO:0004497|monooxygenase activity;GO:0005506|iron ion binding;GO:0005737|cytoplasm;GO:0005789|endoplasmic reticulum membrane;GO:0006805|xenobiotic metabolic process;GO:0008392|arachidonate epoxygenase activity;GO:0016705|oxidoreductase activity, acting on paired donors, with incorporation or reduction of molecular oxygen;GO:0016712|oxidoreductase activity, acting on paired donors, with incorporat…	GO:0006805|xenobiotic metabolic process;GO:0019373|epoxygenase P450 pathway	GO:0005737|cytoplasm;GO:0005789|endoplasmic reticulum membrane;GO:0043231|intracellular membrane-bounded organelle	GO:0004497|monooxygenase activity;GO:0005506|iron ion binding;GO:0008392|arachidonate epoxygenase activity;GO:0016705|oxidoreductase activity, acting on paired donors, with incorporation or reduction of molecular oxygen;GO:0016712|oxidoreductase activity, acting on paired donors, with incorporation or reduction of molecular oxygen, reduced flavin or flavoprotein as one donor, and incorporation of…	mmu01100 Metabolic pathways;mmu05204 Chemical carcinogenesis - DNA adducts;mmu00140 Steroid hormone biosynthesis;mmu00830 Retinol metabolism;mmu00591 Linoleic acid metabolism;mmu00590 Arachidonic acid metabolism;mmu04726 Serotonergic synapse;mmu04750 Inflammatory mediator regulation of TRP channels	-	-	PF00067:Cytochrome P450	Cytoplasm;Endoplasmic reticulum;Membrane	-
[truncated: 4,823 more rows]
[truncated: 1 more columns]

## Sheet: down
Accession	Gene.Symbol	Protein.name	ENTREZID	Description	Accession0	Description0	Exp..q-value	Sum.PEP.Score	Coverage	#.Peptides	#.PSMs	#.Unique.Peptides	#.Protein.Groups	#.AAs	MW.[kDa]	calc..pI	emPAI	Score.Mascot	#.Peptides.Mascot	eg-cKO1	eg-cKO2	eg-cKO3	Con1	Con2	Con3	P.value	FC	Log2FC	Mean.Con	SD.Con	SE.Con	CV.Con	Mean.eg-cKO	SD.eg-cKO	SE.eg-cKO	CV.eg-cKO	FDR	NLP	Significant	GO_ID	Biological_process	Cellular_component	Molecular_function	KEGG_Pathway	Reactome	Wikipathway	Domain	Cell_location	TF_Family
[truncated: 912 more rows]
[truncated: 1 more columns]

## Sheet: up
Accession	Gene.Symbol	Protein.name	ENTREZID	Description	Accession0	Description0	Exp..q-value	Sum.PEP.Score	Coverage	#.Peptides	#.PSMs	#.Unique.Peptides	#.Protein.Groups	#.AAs	MW.[kDa]	calc..pI	emPAI	Score.Mascot	#.Peptides.Mascot	eg-cKO1	eg-cKO2	eg-cKO3	Con1	Con2	Con3	P.value	FC	Log2FC	Mean.Con	SD.Con	SE.Con	CV.Con	Mean.eg-cKO	SD.eg-cKO	SE.eg-cKO	CV.eg-cKO	FDR	NLP	Significant	GO_ID	Biological_process	Cellular_component	Molecular_function	KEGG_Pathway	Reactome	Wikipathway	Domain	Cell_location	TF_Family
[truncated: 89 more rows]
[truncated: 1 more columns]
